# Supplementary material for: Mass Spectrometry-Based Redox and Protein Profiling of Failing Human Hearts
Source: Int J Mol Sci. 2021 Feb 11;22(4):1787. doi: 10.3390/ijms22041787 (PMC7916846; doi:10.3390/ijms22041787)
Supplement: Supplementary file 1 [file ijms-22-01787-s001.zip]

Archive with 5 entries (5 files):
- Supplementary Table S2. Cysred to Cysox ratios of peptides from redox analysis (patient samples).xlsx
- Supplementary Table S3(1-4). Proteomics data AC16 cells (redox and quantitative proteomics).xlsx
- Supplementary Table S4. Cysred to Cysox ratios of titin peptides.xlsx
- Supplementary Table S5. Quantitative proteomics (patient samples).xlsx
- Supplement_Tomin et al_MS-BASED REDOX AND PROTEIN PROFILING OF FAILING HUMAN HEARTS.pdf
