# Supplementary material for: Mass Spectrometry-Based Redox and Protein Profiling of Failing Human Hearts
Source: Int J Mol Sci. 2021 Feb 11;22(4):1787. doi: 10.3390/ijms22041787 (PMC7916846; doi:10.3390/ijms22041787)
Supplement: Supplementary file 1 [file ijms-22-01787-s001.zip › Supplementary Table S2. Cysred to Cysox ratios of peptides from redox analysis (patient samples).xlsx]

## Sheet: Cysred_to_Cysox (LtoH)
		NON-FAILING (CONTROL) HEARTS													FAILING HEARTS																	STATISTICS AND PEPTIDE INFORMATION
NF 69	NF 70	NF 72	NF 73	NF 155	NF 172	NF 176	NF 18	NF 26	NF 54	ICM 6	ICM 615	ICM 618	ICM 619	DCM 621	DCM 632	ICM 637	ICM 640	ICM 641	DCM 648	ICM 71	ICM 33	ICM 9	ICM 116	ICM 23	Control	Failing	Fold Change Control to Failing	Significant	Grouping	Length	Mass	PEP	Score	Intensity	Intensity L	Intensity H	MS/MS Count	C Count	-Log Student's T-test p-value Control_Failing	Student's T-test Difference Control_Failing	Student's T-test Test statistic Control_Failing	Sequence	Proteins	Leading razor protein	Gene names	Protein names
84.3935	57.3853	6.03888	21.8055	5.24601	13.6036	2716.63	236.145	1083.51	5.54159	1.85026	9.09706	2.81671	26.9425	9.20712	4.83749	4.20819	5.46427	13.0014	4.19212	8.74368	7.78977	67.8045	4.20702	17.3946	423.03	12.5038	33.8321	+	Control_Failing	13	1376.55	1.3906e-220	206.36	186280000	172890000	13395000	224	2	2.18508	2.76467	2.99078	CHGCDFPVEAGDK	O75112	O75112	LDB3	LIM domain-binding protein 3
18.1643	1.30798	1.45171	1.57837	2.08033	3.79895	99.904	5.29195	12.901	0.851736	4.06161	1.02403	1.82573	2.21949	0.813372	0.733608	0.978483	1.49327	1.53927	1.22826	3.55742	7.80252	2.16939	0.919609	2.07385	14.733	2.16266	6.81246	+	Control_Failing	13	1301.68	6.7293e-97	151.54	239610000	178090000	61521000	272	1	1.37402	1.34935	2.15045	NTGIICTIGPASR	P14618	P14618	PKM	Pyruvate kinase PKM
0.997156	0.0685885	0.927879	0.250128	1.3092	0.221361	1.50332	0.129131	3.37906	1.54525	0.0383705	0.299075	0.263642	0.156258	0.108521	0.0757574	0.227565	0.769521	0.283669	0.177819	0.0870332	0.110002	0.0286357	0.264722	0.0276438	1.03311	0.194549	5.31027	+	Control_Failing	26	3078.48	3.1916e-90	74.328	58658000	6429300	52229000	7	1	2.54834	2.14041	3.34195	HSTIFENLANKADRDQYELLCLDNTR	P02787	P02787	TF	Serotransferrin
89.8016	7.01071	3.27088	2.04549	3.41158	36.8277	43.3897	59.0658	2.23536	7.33812	5.23551	3.40886	7.94722	3.38933	2.43495	2.2439	4.03612	1.97233	2.00653	3.35876	20.774	6.09295	8.38965	2.18068	5.16239	25.4397	5.24221	4.85285	+	Control_Failing	6	733.343	4.9225e-106	120.9	5553000000	4352400000	1200600000	346	1	1.4749	1.39398	2.26131	CDIDIR	P62736;P63267;P68032;P68133	P68133	ACTA2;ACTG2;ACTC1;ACTA1	Actin, aortic smooth muscle;Actin, gamma-enteric smooth muscle;Actin, alpha cardiac muscle 1;Actin, alpha skeletal muscle
74.3283	7.03675	20.3097	9.19647	10.6696	121.808	151.885	232.817	59.8032	15.3016	32.2152	9.73405	1.69547	10.7385	8.73895	15.4399	6.59485	18.5847	16.8979	6.84414	34.2106	2.2226	1.90955	13.8757	60.9105	70.3156	16.0408	4.38354	+	Control_Failing	22	2256.13	9.3417e-98	109.64	56555000	53813000	2742000	126	1	1.90228	1.83667	2.7089	IIAQNDVGLSETSPASEPVVCK	Q8WZ42	Q8WZ42	TTN	Titin
23.6963	1.00057	8.7552	1.33143	3.69601	20.723	64.6299	16.6234	22.8568	17.1271	0.657601	6.59147	3.80013	0.864998	4.54768	4.72269	3.49911	3.03774	13.5179	4.18002	2.3906	1.19305	5.90943	3.48211	7.23478	18.044	4.37529	4.12406	+	Control_Failing	26	2777.31	1.2517e-136	124.79	56675000	51612000	5062900	72	1	1.70354	1.55732	2.50464	TFPTVNPSTGEVICQVAEGDKEDVDK	P05091	P05091	ALDH2	Aldehyde dehydrogenase, mitochondrial
10.5023	7.04979	1.33588	2.01136	0.928912	3.79103	4.52727	7.62861	2.21934	0.384094	1.69071	1.09507	1.12042	1.0706	1.28623	0.394824	0.843347	0.558142	2.93964	1.74422	2.02288	0.579519	0.647565	0.220732	0.367167	4.03786	1.1054	3.65284	+	Control_Failing	9	954.467	4.2741e-05	88.948	159670000	84357000	75311000	46	1	2.37721	1.60508	3.17776	VGAFTMVCK	P00505	P00505	GOT2	Aspartate aminotransferase, mitochondrial
43.0912	6.81753	11.5487	6.72279	3.74501	13.471	100.566	4.98001	5.74254	6.88139	2.3406	5.84632	5.01059	6.30432	7.68593	6.20573	10.0686	6.09223	6.54095	4.40451	10.2767	2.29799	1.64351	5.33427	16.0301	20.3566	6.40549	3.178	+	Control_Failing	21	2239.14	8.2361e-82	108.1	113910000	98838000	15075000	68	1	1.31748	0.98631	2.08722	AENIVGLGLPDTTIPIECQEK	Q8WZ42	Q8WZ42	TTN	Titin
22.8269	6.01602	1.45387	3.31135	2.41809	8.11319	6.25634	13.5858	18.2215	2.32154	3.00326	1.49911	2.93508	4.48874	1.69847	2.71217	1.38823	1.97645	3.21427	2.85174	5.99159	0.781787	1.0211	1.35239	5.38132	8.45246	2.68638	3.14641	+	Control_Failing	12	1379.66	1.0324e-58	132.32	336640000	269400000	67243000	170	1	2.26815	1.3563	3.07201	TIEEYAVCPDLK	P36871	P36871	PGM1	Phosphoglucomutase-1
16.709	6.0174	8.92369	16.9199	6.52682	2.04425	12.3913	2.78325	82.4227	11.1039	1.16901	11.7468	8.54192	1.67767	7.96233	2.5636	0.598242	17.9653	1.00439	6.09599	2.84262	1.10524	1.45977	1.07842	17.8782	16.5842	5.57929	2.97246	+	Control_Failing	8	905.428	3.4347e-44	114.28	116270000	104520000	11750000	72	1	1.69885	1.6255	2.49974	ICDEITGR	Q8N335	Q8N335	GPD1L	Glycerol-3-phosphate dehydrogenase 1-like protein
35.575	4.41386	5.17999	3.49018	1.77179	8.55009	9.34672	11.5736	13.7737	1.31787	7.91385	2.92766	1.04982	1.18778	3.50927	3.98138	1.23884	1.06249	3.88009	1.53666	9.23819	1.82189	1.96745	1.76381	5.02638	9.49927	3.20704	2.96201	+	Control_Failing	19	2028.94	5.7475e-19	93.152	18931000	16245000	2685500	29	1	1.87029	1.31136	2.6764	GPFVEAEVPDVDLECPDAK	Q09666	Q09666	AHNAK	Neuroblast differentiation-associated protein AHNAK
32.4962	5.60801	7.3279	3.93414	3.2288	18.3087	10.7	6.53048	6.80215	4.06758	1.25075	2.9007	5.41736	4.24631	2.98419	3.06414	3.79832	3.85783	3.69727	5.18596	4.1806	1.62289	1.18292	3.11731	5.01413	9.9004	3.43471	2.88246	+	Control_Failing	18	1615.79	6.305e-67	156.25	186190000	150840000	35354000	201	1	2.88834	1.27075	3.66319	GAGTGGLGLTVEGPCEAK	Q14315;O75369	Q14315	FLNC;FLNB	Filamin-C;Filamin-B
4.33755	2.22752	1.25572	0.974969	1.5	6.52243	2.30863	20.8306	12.0875	1.35877	0.776735	1.20702	0.997566	1.21933	1.85224	2.43211	1.04079	0.874545	4.26927	2.38695	2.38786	4.41597	1.13459	0.991503	2.23021	5.34036	1.88111	2.83894	+	Control_Failing	18	1837.88	1.5827e-51	99.569	15391000	10892000	4499200	29	2	1.31387	0.961343	2.08315	SLPSVETLGCTSVICSDK	P16615;O14983	P16615	ATP2A2;ATP2A1	Sarcoplasmic/endoplasmic reticulum calcium ATPase 2;Sarcoplasmic/endoplasmic reticulum calcium ATPase 1
14.1461	2.97816	2.61194	2.68362	1.16377	4.53826	5.26732	38.603	10.8879	5.22253	1.72686	4.71357	1.66809	2.93872	1.61181	1.72816	1.31764	0.883551	1.05287	1.45348	4.81565	16.7157	1.66105	4.95186	2.3553	8.81025	3.30629	2.6647	+	Control_Failing	13	1287.61	3.3828e-21	127.02	91678000	75383000	16295000	76	1	1.55094	1.19466	2.34338	DGSLICQAAEPGK	P54296	P54296	MYOM2	Myomesin-2
15.4636	3.41707	3.82479	2.05875	1.89369	23.4567	2.56401	11.7245	21.0757	3.09277	7.00415	1.72245	2.16588	1.92163	3.29309	2.1783	2.22567	1.03339	2.41481	1.52157	1.66544	9.8411	6.26528	2.05892	5.95083	8.85715	3.4175	2.59171	+	Control_Failing	29	3028.36	3.4633e-29	72.569	10010000	7877200	2133000	19	1	1.43963	1.05309	2.22282	TSECQSPLPSTATSEHVVPSEGEDLGSER	Q8N3K9	Q8N3K9	CMYA5	Cardiomyopathy-associated protein 5
20.1602	4.97291	5.46166	2.78132	3.07629	4.37915	5.62078	18.1411	8.18272	2.15032	1.21625	2.30058	2.69256	3.67	3.35616	3.27753	2.59298	4.25553	3.57254	0.662889	4.73292	0.837796	1.603	3.85599	5.38472	7.49265	2.9341	2.55365	+	Control_Failing	14	1579.72	2.7673e-29	137.81	45022000	36928000	8094200	45	1	2.14607	1.17999	2.95241	ELGATECINPQDYK	P00325;P07327;P00326	P00325	ADH1B;ADH1A;ADH1C	Alcohol dehydrogenase 1B;Alcohol dehydrogenase 1A;Alcohol dehydrogenase 1C
9.2828	28.6674	4.06611	4.90407	6.6665	3.02797	24.5837	3.02933	4.36503	7.62021	1.22361	0.555088	0.906211	1.73282	21.481	2.84676	5.99085	4.04262	3.96852	2.99912	1.76474	0.9929	1.83673	3.07341	3.77901	9.62131	3.81289	2.52336	+	Control_Failing	26	2767.3	5.7111e-07	48.291	21388000	17708000	3679200	35	1	2.18067	1.50348	2.98645	VEGDTCSLNEFTITGSTYAPIGEVHK	P16615	P16615	ATP2A2	Sarcoplasmic/endoplasmic reticulum calcium ATPase 2
30.7331	13.939	13.9152	11.7065	6.28799	49.7395	41.8722	90.4006	38.9791	13.5855	1.02658	8.11843	30.6191	9.57717	8.72364	8.5514	9.66279	5.9376	11.8191	10.6324	2.59695	0.929338	1.09523	9.82904	66.1922	31.1159	12.3541	2.51867	+	Control_Failing	11	1241.51	1.2672e-164	146.17	173780000	161020000	12764000	223	1	2.03876	1.79544	2.84606	CDDGWFVGTSR	O94875;Q9BX66	Q9BX66	SORBS2;SORBS1	Sorbin and SH3 domain-containing protein 2;Sorbin and SH3 domain-containing protein 1
0.391651	2.47617	0.182815	1.11893	0.162081	0.115332	1.85757	0.378735	1.43152	1.15461	0.0762595	0.15183	1.40742	0.882452	0.146186	0.166211	0.0762214	0.976238	0.177098	1.14071	0.399271	0.0818445	0.0442028	0.176669	0.027319	0.926942	0.395329	2.34474	+	Control_Failing	11	1437.65	5.3429e-39	107.15	26394000	2916800	23477000	40	1	1.40708	1.52551	2.18705	YYCFQGNQFLR	P02790	P02790	HPX	Hemopexin
90.2916	11.9351	10.0251	10.0326	9.42407	9.62963	8.23912	19.098	23.5326	8.11454	0.522636	7.77515	5.69596	8.81231	9.63691	5.55243	6.48232	6.96387	7.40711	8.33851	1.4804	1.68024	30.1756	6.33586	25.6401	20.0322	8.83329	2.26781	+	Control_Failing	22	2296.05	0	219.79	149070000	136730000	12348000	166	1	1.49359	1.24827	2.2816	VDSDTLCTEEVFPTAGAGTDLR	P28331	P28331	NDUFS1	NADH-ubiquinone oxidoreductase 75 kDa subunit, mitochondrial
28.7735	12.3136	6.60656	8.20282	24.7046	18.0093	37.4009	12.2918	20.9413	5.84369	1.47592	13.4558	1.97702	3.35576	21.3721	5.32677	4.30887	2.70159	7.02944	1.80663	1.03681	4.28596	24.8556	21.7786	2.04191	17.5088	7.78726	2.24839	+	Control_Failing	13	1435.68	2.4998e-49	124.07	62023000	57414000	4608700	91	1	2.3125	1.65777	3.11513	CTELNQAWSSLGK	Q13813	Q13813	SPTAN1	Spectrin alpha chain, non-erythrocytic 1
11.6161	3.40249	2.55967	2.6836	2.61081	5.31876	4.97425	12.7108	13.3412	2.6499	6.16948	2.58582	1.85863	2.958	2.23695	2.52922	2.26396	2.03509	2.98578	2.4154	1.40992	2.16539	5.50697	2.04551	2.38919	6.18676	2.77035	2.2332	+	Control_Failing	16	1810.83	1.3963e-06	78.987	57837000	47298000	10539000	54	1	2.23156	0.942681	3.03631	YADLTEDQLPSCESLK	P18669	P18669	PGAM1	Phosphoglycerate mutase 1
13.5159	12.1059	9.08641	4.17637	2.80751	7.64105	1.50034	15.9144	9.70609	3.61957	5.67941	3.70571	7.55866	4.25073	3.31429	2.66695	8.31445	4.10346	2.81661	0.931257	1.7925	2.88912	1.81562	3.09451	2.56003	8.00736	3.69955	2.16441	+	Control_Failing	13	1392.67	1.888e-06	65.472	45016000	36276000	8739800	95	1	1.7661	0.990363	2.56958	ANCEPQTYGIGLK	Q16134	Q16134	ETFDH	Electron transfer flavoprotein-ubiquinone oxidoreductase, mitochondrial
12.9065	6.06858	3.85358	7.46375	3.58845	31.5684	4.40588	2.94539	11.3126	3.18934	1.67592	2.25774	3.25792	3.12384	4.12339	4.04189	2.83854	0.85559	3.12507	0.658799	1.29394	1.53143	12.0003	1.80466	18.1332	8.73025	4.04815	2.1566	+	Control_Failing	14	1563.74	9.5206e-40	122.63	44916000	38309000	6606500	54	1	1.76838	1.26644	2.57193	TVQLNVCSSEEVEK	Q02338	Q02338	BDH1	D-beta-hydroxybutyrate dehydrogenase, mitochondrial
6.65953	7.85684	5.62776	5.14229	9.58049	8.63508	10.0974	3.71358	24.8475	1.98111	8.36201	3.29023	1.17058	7.83075	1.63452	5.04932	1.20371	1.69887	1.47824	2.1474	9.87876	3.80227	1.43282	4.53264	5.11385	8.41416	3.9084	2.15284	+	Control_Failing	12	1317.64	2.0583e-20	107.09	28451000	24713000	3738400	53	1	1.98718	1.17802	2.79449	CIDSGLWVPNSK	Q16543	Q16543	CDC37	Hsp90 co-chaperone Cdc37;Hsp90 co-chaperone Cdc37, N-terminally processed
7.43679	22.6268	5.10362	5.52096	9.03197	8.07812	30.0056	12.0859	8.3786	4.43145	7.93412	4.52742	3.86053	4.94185	3.35967	4.32812	4.083	3.42585	4.57217	3.98624	10.3304	11.9072	8.01815	3.39888	0.959857	11.27	5.30889	2.12285	+	Control_Failing	13	1467.69	1.8995e-155	179.6	191650000	164380000	27274000	122	1	2.03726	1.01647	2.84456	CDITGLLEGQEYK	Q8WZ42	Q8WZ42	TTN	Titin
18.5716	6.56907	4.8237	4.65519	1.63736	1.86719	4.79959	11.5936	6.05858	4.46342	1.76477	4.41386	3.80728	4.38927	3.24138	7.40634	3.26022	2.80049	4.3858	1.21705	2.69385	1.2557	2.24316	4.01837	1.87229	6.50394	3.25132	2.0004	+	Control_Failing	25	2603.2	3.33e-14	75.88	34337000	27419000	6917900	30	1	1.52665	0.821949	2.31729	SIMAAAGVPVVEGYHGEDQSDQCLK	Q96RQ3	Q96RQ3	MCCC1	Methylcrotonoyl-CoA carboxylase subunit alpha, mitochondrial
12.8776	3.84702	4.59015	2.72301	2.88224	8.26102	20.1373	8.68183	11.0421	3.27442	1.32227	2.54125	2.57885	3.12354	2.9635	3.16567	2.49068	2.12171	3.40037	3.52785	2.20335	1.36281	25.5337	2.40267	1.59591	7.83167	4.02227	1.94707	+	Control_Failing	22	2375.05	1.3426e-25	80.102	24454000	18958000	5496100	49	1	2.05899	1.1691	2.8662	DEFTNTCAADSEIELAYADVAK	Q9NZA1	Q9NZA1	CLIC5	Chloride intracellular channel protein 5
7.89336	11.4975	3.08457	11.7211	1.78716	8.90657	2.99208	18.1797	12.5145	5.25908	1.09751	3.86142	1.42147	7.33014	0.996997	3.32054	3.60743	4.38054	6.09214	5.06991	11.4043	6.94199	5.86491	1.65908	2.10932	8.38357	4.34385	1.92999	+	Control_Failing	21	2206.96	1.4835e-26	72.881	19248000	16386000	2862600	34	1	1.4025	0.96191	2.182	TYFSCTSAHTSTGDGTAMITR	P31040	P31040	SDHA	Succinate dehydrogenase [ubiquinone] flavoprotein subunit, mitochondrial
29.8966	14.3821	16.2178	33.1188	14.4128	31.4372	16.9169	36.1381	31.6558	10.1028	17.5573	12.5092	6.41589	9.27302	5.04799	8.57383	15.0899	9.92289	9.04042	14.2441	36.2432	17.1088	14.4763	7.87287	22.1736	23.4279	13.7033	1.70965	+	Control_Failing	13	1441.74	0	240.21	1411300000	1325400000	85884000	685	1	2.06613	0.82686	2.87331	CLHPLANETFVAK	Q13642	Q13642	FHL1	Four and a half LIM domains protein 1
10.122	7.14379	6.73188	4.42403	1.12274	8.15362	10.6426	9.29207	9.56822	6.63663	7.91193	1.69276	2.32898	6.2883	6.48164	6.5078	2.80018	6.14563	6.52953	1.41343	5.15824	6.05329	1.49171	1.13229	3.79871	7.38376	4.3823	1.68491	+	Control_Failing	35	3575.58	3.7701e-68	67.297	18271000	15408000	2863400	55	1	1.3028	0.823549	2.07065	ECVDSPVEGGQSEAPPSLVSFAVSSEGTEQGEDPR	Q9UMS6	Q9UMS6	SYNPO2	Synaptopodin-2
12.3499	7.99446	3.56053	5.61614	2.56824	5.32189	2.41789	12.0043	7.4755	4.26158	2.11797	2.28506	1.23445	3.39714	3.35332	11.8141	3.26536	2.06154	9.0825	6.1609	2.24898	1.43763	2.42177	4.86362	1.85345	6.35705	3.83985	1.65554	+	Control_Failing	11	1227.54	0.00031279	74.76	33434000	27309000	6124500	90	1	1.48666	0.833956	2.27408	SWSTVTTECSK	Q8WZ42	Q8WZ42	TTN	Titin
12.5095	5.06629	2.80574	2.73308	2.38803	6.11215	7.74905	6.83656	6.12585	2.71261	7.49065	2.45786	1.93531	3.08746	2.62866	2.58851	2.69141	2.55588	3.06796	3.689	6.59362	5.83216	1.25379	2.98411	1.05955	5.50388	3.32773	1.65395	+	Control_Failing	17	1765.84	8.3757e-46	101.94	193270000	153410000	39858000	85	1	1.44498	0.718566	2.22869	GQDHCGIESEVVAGIPR	P07858	P07858	CTSB	Cathepsin B;Cathepsin B light chain;Cathepsin B heavy chain
12.3895	7.44169	4.55955	3.99676	3.81121	5.75901	16.93	11.3665	14.0553	4.20501	5.07955	3.01576	3.57484	3.92369	3.15253	6.95852	7.11365	2.12532	8.01587	3.73213	9.76744	4.96984	5.06159	3.28435	7.09071	8.45145	5.12439	1.64926	+	Control_Failing	14	1671.82	1.6547e-40	108.49	131980000	111170000	20811000	103	1	1.39424	0.630648	2.17287	CEFQDAYVLLSEKK	P10809	P10809	HSPD1	60 kDa heat shock protein, mitochondrial
2.42792	1.33736	5.56731	4.24705	4.86682	3.44927	4.80754	3.78504	8.163	4.04133	2.05573	4.77589	4.2105	5.03964	1.11001	1.11357	4.74004	1.23027	5.06166	1.34584	0.61187	1.73546	2.07625	4.20673	1.71986	4.26926	2.73555	1.56066	+	Control_Failing	23	2517.18	1.0063e-45	93.776	85039000	66680000	18359000	74	1	1.41449	0.801729	2.19521	CSLTWSPPLQDGGSDISHYVVEK	Q8WZ42	Q8WZ42	TTN	Titin
7.08614	6.73814	5.42973	2.7587	5.05226	6.1562	1.47036	3.74421	4.96437	3.41473	0.794786	4.37903	2.6422	5.768	3.77352	4.56872	1.13424	4.01918	5.61311	0.955829	1.14724	1.20206	2.12643	3.60083	4.36372	4.68148	3.07259	1.52363	+	Control_Failing	17	1922.87	7.1776e-33	98.185	37957000	29338000	8618700	49	1	1.31187	0.766872	2.08089	EQQEVVFNCEVNTEGAK	Q8WZ42	Q8WZ42	TTN	Titin
5.75139	7.87036	3.65424	2.93303	2.9098	3.10149	3.9837	2.67966	3.6717	4.0748	1.62608	1.72095	1.31829	5.01761	3.00639	2.15047	5.79501	2.2238	3.48766	2.72839	1.68836	1.57123	1.78409	1.4928	4.49758	4.06302	2.67391	1.5195	+	Control_Failing	11	1296.6	4.9356e-05	98.353	16641000	12719000	3921800	34	1	1.92274	0.686152	2.72961	CTYLVLDEADR	Q92841	Q92841	DDX17	Probable ATP-dependent RNA helicase DDX17
10.8948	3.25634	3.33933	3.02681	2.61746	2.52915	4.15434	5.6902	4.83635	4.48246	1.48341	3.40785	2.38086	1.91959	0.432359	2.01525	2.75314	1.1163	2.61148	4.44844	2.51006	15.1474	0.85198	2.98163	1.92817	4.48273	3.06586	1.46214	+	Control_Failing	15	1460.69	7.3337e-10	81.311	31875000	24723000	7152100	49	1	1.44012	0.886083	2.22336	LAGEGATVAACDLDR	Q92506	Q92506	HSD17B8	Estradiol 17-beta-dehydrogenase 8
1.6248	1.63316	2.19284	1.29351	1.22462	2.62222	3.31206	2.171	2.37514	1.28013	0.901912	1.19177	1.04193	1.79501	1.30372	3.23254	0.71163	1.49891	1.56961	0.908701	1.70639	0.547712	1.26756	1.32111	1.60949	1.97295	1.37387	1.43606	+	Control_Failing	11	1092.49	1.6923e-13	132.25	157180000	92710000	64469000	60	1	1.65758	0.569824	2.45651	GSESTGPVTCR	Q8WZ42	Q8WZ42	TTN	Titin
5.7224	8.44806	4.38294	5.14724	4.57411	5.98724	2.83282	7.0912	9.49087	5.86439	8.99274	5.56758	1.03661	1.58779	1.64051	3.72916	0.980237	0.997751	2.32328	1.27538	7.7929	6.17047	5.71245	4.78374	11.5427	5.95413	4.27555	1.3926	+	Control_Failing	25	2419.11	2.8849e-153	129.57	63966000	54281000	9685100	63	1	1.30522	0.872548	2.07339	TGQATVASGIPAGWMGLDCGPESSK	P00558	P00558	PGK1	Phosphoglycerate kinase 1
11.2328	5.72073	9.71194	7.81789	8.42736	11.1861	14.2278	10.905	9.35988	7.67826	9.83183	9.75587	6.29777	9.55225	6.75043	6.79409	4.01628	6.39826	9.67908	7.04998	8.29907	7.83227	6.89897	7.01479	8.52819	9.62678	7.64661	1.25896	+	Control_Failing	22	2519.16	0	192.18	215490000	193440000	22045000	233	1	1.48062	0.32552	2.26753	CHYMTIHNVTPDDEGVYSVIAR	Q8WZ42	Q8WZ42	TTN	Titin
12.8647	23.0063	13.3702	10.5652	12.0553	13.6872	13.8792	14.0176	14.8443	10.2694	11.6796	15.8561	14.7118	12.2974	8.09051	9.87595	11.2961	9.75222	9.66045	8.07891	13.7463	11.0052	10.9855	8.80455	9.40006	13.856	11.016	1.2578	+	Control_Failing	29	3009.37	5.6426e-86	89.086	332600000	307590000	25012000	291	1	1.79756	0.324635	2.60201	CGPGEPAYVDEPVNMSTPATVPDPPENVK	Q8WZ42	Q8WZ42	TTN	Titin
7.81827	8.48415	6.75535	5.77151	6.49915	6.3048	6.13405	6.12228	7.97475	8.08574	6.86462	6.19932	4.93548	6.82335	5.91144	4.94191	5.91111	3.70766	6.87915	4.52128	6.39241	6.05036	8.73253	6.55479	5.96111	6.99501	6.02577	1.16085	+	Control_Failing	13	1550.78	0	174.39	2746900000	2373900000	372990000	830	1	1.36054	0.229881	2.13545	CQLEINFNTLQTK	P35609;O43707;P12814;Q08043	P35609	ACTN2;ACTN4;ACTN1;ACTN3	Alpha-actinin-2;Alpha-actinin-4;Alpha-actinin-1;Alpha-actinin-3
0.012828	1.77513	0.0680694	0.220965	0.059747	0.0197987	0.0628384	0.0207123	0.0325547	0.192019	0.477555	0.0898268	0.373844	0.169539	0.39708	0.811435	0.239394	0.0847801	0.148103	0.988478	0.161343	0.0843902	0.0364454	0.265599	0.0584534	0.246466	0.292418	0.842856	+	Control_Failing	15	1692.7	1.8866e-26	93.823	22451000	2227600	20224000	51	1	1.3026	-1.44507	-2.07043	EGFYDLSSEDPFGCK	P07942	P07942	LAMB1	Laminin subunit beta-1
0.808879	2.68472	2.7042	2.23041	2.36543	1.89699	1.33715	1.56619	1.83745	2.2877	5.01149	2.57757	1.92878	2.52943	1.81232	2.61275	2.22959	2.37602	2.66926	3.24404	2.06957	1.54343	2.78001	2.41247	2.24759	1.97191	2.53629	0.777479	+	Control_Failing	18	2080.97	1.4645e-08	67.864	189000000	132570000	56424000	15	1	1.32211	-0.387168	-2.09243	IVHAFDMEDLGDKAVYCR	Q9NZ45	Q9NZ45	CISD1	CDGSH iron-sulfur domain-containing protein 1
2.34842	5.34711	5.82198	5.45228	5.4445	2.59228	2.08998	4.37278	3.75096	3.46773	4.72849	4.7508	5.51007	5.33441	3.78124	4.16677	6.07763	5.50862	4.80531	9.46446	5.02168	2.58922	6.98553	6.75713	5.43941	4.0688	5.39472	0.754219	+	Control_Failing	8	916.469	7.1139e-34	127.46	10359000000	8458200000	1901000000	1278	1	1.46491	-0.439687	-2.25044	CLIPNETK	Q9UKX3	Q9UKX3	MYH13	Myosin-13
2.06092	1.94346	1.21699	0.957025	1.1378	0.456852	1.03495	1.37446	1.59316	0.598371	2.04588	0.945168	2.26528	2.03963	0.780474	0.848667	0.627963	2.41942	2.04215	2.03478	2.41001	4.20924	2.24064	2.45639	1.92806	1.2374	1.95292	0.633616	+	Control_Failing	13	1503.7	5.4732e-11	74.678	39143000	23180000	15963000	30	1	1.31254	-0.626507	-2.08165	ELPPDQAEYCIAR	O43707;P12814	P12814	ACTN4;ACTN1	Alpha-actinin-4;Alpha-actinin-1
5.71004	80.618	29.5718	52.5446	35.1219	5.00937	1.80082	2.07118	1.81309	77.3704	89.0109	36.6436	25.2755	15.007	27.7172	64.6756	22.6475	42.439	132.961	32.5321	56.3803	6.42943	22.1409	116.559	57.51	29.1631	49.862	0.584877	+	Control_Failing	12	1476.76	5.9003e-67	142.89	123340000	117660000	5678200	175	1	1.59063	-1.65382	-2.38573	CYVEIVEKLPER	Q8NDY3	Q8NDY3	ADPRHL1	[Protein ADP-ribosylarginine] hydrolase-like protein 1
20.4591	0.97818	2.43343	3.39686	0.453137	1.0147	0.830162	0.857196	10.0212	1.13214	1.48129	8.00632	22.785	4.30314	12.2499	1.77866	14.0703	12.773	18.6188	14.2278	1.59926	3.33124	1.12736	11.7469	2.61821	4.15761	8.71448	0.477092	+	Control_Failing	13	1325.68	0.00027683	66.965	380280000	242120000	138160000	125	1	1.62241	-1.5869	-2.41943	DLAGCIHGLSNVK	P48735	P48735	IDH2	Isocitrate dehydrogenase [NADP], mitochondrial
0.0626553	1.23659	0.346801	0.613113	0.536639	0.150328	0.226181	0.107682	0.128994	0.273634	0.119559	0.369939	0.907084	0.609502	0.519398	0.645874	0.75929	0.581486	0.772868	0.481214	0.102805	2.84954	1.23445	0.229854	1.63869	0.368262	0.788104	0.467276	+	Control_Failing	13	1330.66	0.0003857	90.731	36759000	9959400	26800000	77	1	1.39092	-1.14646	-2.1692	AVTLECVSAGEPR	P98160	P98160	HSPG2	Basement membrane-specific heparan sulfate proteoglycan core protein;Endorepellin;LG3 peptide
0.891195	2.46945	2.7268	1.94865	2.21341	2.14676	1.23572	1.72072	1.01	2.11901	14.5458	2.43706	1.93061	2.45358	2.12766	1.9793	2.12351	1.89256	2.63991	3.18309	4.06017	12.5463	1.03324	2.09147	6.45712	1.84817	4.10009	0.450763	+	Control_Failing	22	2704.24	0	188.69	986510000	685220000	301290000	46	1	1.42896	-0.802904	-2.21112	HDCDLLREQYEEETEAKAELQR	P12883;P13533	P12883	MYH7;MYH6	Myosin-7;Myosin-6
0.990301	7.3487	2.97374	2.55055	2.71206	1.97233	0.76432	1.79057	1.67627	2.94119	34.9602	2.51533	2.24912	4.85086	4.14775	3.98975	2.29266	1.97919	2.84905	2.71364	7.01892	5.72061	2.38541	2.11769	6.36522	2.572	5.74369	0.447796	+	Control_Failing	28	3167.44	3.0819e-65	76.01	79552000	62294000	17258000	62	2	1.32998	-0.865429	-2.10127	NSLVDKPFAAKEDQLLCTDCYSNEYSSK	Q14192	Q14192	FHL2	Four and a half LIM domains protein 2
1.0296	1.24498	6.648	2.32006	1.08187	2.53446	1.46613	1.12058	3.4634	1.62881	7.34524	3.52504	8.81158	5.60355	0.357613	1.32423	52.092	1.78473	8.14876	4.92458	4.61682	1.30415	2.47361	7.39761	16.5022	2.25379	8.41412	0.267858	+	Control_Failing	12	1428.66	1.2553e-13	71.692	177200000	122070000	55132000	37	1	1.32004	-1.23175	-2.0901	DSNNLCLHFNPR	P09382	P09382	LGALS1	Galectin-1
0.102302	0.0876167	0.0407417	0.0263947	0.0186381	0.0872011	0.25471	0.0258348	0.202417	0.0343635	0.16968	0.931923	1.72961	2.05021	0.0366153	0.977967	0.708398	0.101295	0.0141404	0.662701	0.0982833	0.111111	0.0548874	1.08446	0.0535697	0.088022	0.585657	0.150296	+	Control_Failing	15	1541.73	7.002e-27	98.439	24592000	2493200	22099000	71	1	1.66326	-1.96855	-2.46248	CSATGSPAPTIHWSK	P98160	P98160	HSPG2	Basement membrane-specific heparan sulfate proteoglycan core protein;Endorepellin;LG3 peptide
22.4442	8.77847	5.49687	6.98151	6.01398	13.0784	2.76594	3.21079	4.86396	8.82074	11.8137	5.43654	1.22247	4.57871	4.48227	6.66382	8.2742	5.99022	7.33364	4.85526	2.01691	0.809992	13.0395	3.90946	12.9707						18	2001.86	6.2638e-12	76.155	31859000	28552000	3307100	71	1	0.561339	0.492035	1.11928	AADCEVEQWDSDEPIPAK	Q9UBQ7	Q9UBQ7	GRHPR	Glyoxylate reductase/hydroxypyruvate reductase
14.3747	6.04277	7.10035	4.99156	4.46844	7.29188	2.13078	3.23239	2.40126	6.60757	13.3096	1.82455	1.43336	6.52827	5.01646	5.46397	1.29416	0.946674	7.10202	7.20726	7.1249	6.10961	10.9559	1.49722	14.9961						22	2529.13	5.1084e-98	110.9	37950000	33056000	4893900	43	1	0.179093	0.207822	0.442762	AADCEVEQWDSDEPIPAKELER	Q9UBQ7	Q9UBQ7	GRHPR	Glyoxylate reductase/hydroxypyruvate reductase
7.0581	3.73454	3.26708	3.64086	2.9228	5.13029	3.05385	2.43836	8.63999	3.9173	4.60528	0.865969	3.25106	6.7703	3.65421	1.6173	1.47584	1.23489	2.29383	1.39609	6.10855	5.70387	11.7469	1.06759	9.6815						18	1855.9	9.9601e-52	115.31	76342000	63961000	12381000	81	1	0.527958	0.44359	1.0682	AAFDIFVLGAEDGCISTK	P63316	P63316	TNNC1	Troponin C, slow skeletal and cardiac muscles
1.21291	6.69475	2.47502	2.69925	2.56856	16.527	13.3332	3.12014	82.5451	2.07089	12.2106	3.23198	1.94567	4.26188	1.90367	1.68182	2.3796	2.86855	3.30743	3.58688	2.76916	6.78265	43.4924	2.07814	10.5072						17	1685.81	3.5421e-96	147.24	115510000	91738000	23774000	111	1	0.24829	0.363507	0.58452	AAFGLSEAGFNTACVTK	P31040	P31040	SDHA	Succinate dehydrogenase [ubiquinone] flavoprotein subunit, mitochondrial
0.373096	2.28161	2.6826	2.4321	2.24884	2.38998	1.28704	2.43297	2.87362	1.62894	0.553248	1.00219	3.23907	2.79719	1.92245	1.89683	1.94981	2.03345	2.28678	1.39281	2.14582	1.18958	0.563885	1.03391	2.39943						21	2209.13	6.1034e-09	64.954	16966000	11364000	5602000	11	1	0.304567	0.231322	0.69187	AALSLPTNVEDVCPNIPSLEK	Q92736	Q92736	RYR2	Ryanodine receptor 2
7.84716	1.94795	2.39321	1.16816	1.42993	7.81053	1.21456	3.49141	16.1552	0.936585	4.40017	1.91245	1.25705	2.34751	1.0374	1.12528	1.87663	0.985632	1.1704	2.41008	3.9786	14.6806	3.67244	1.18828	9.74188						20	2035.97	2.8222e-116	159.18	85197000	60273000	24924000	59	1	0.200816	0.255652	0.488569	AANWAGVGELSAPSSLFECK	Q5VTT5	Q5VTT5	MYOM3	Myomesin-3
9.1153	3.06945	3.57839	2.83284	1.25836	12.97	1.38879	3.5194	21.4517	2.55379	8.81426	2.5553	1.69196	2.4392	1.37754	0.509872	2.51844	2.08302	3.43631	2.34604	2.38455	8.28109	26.583	2.01164	2.68978						20	1926.96	3.7088e-118	118.01	63325000	49710000	13615000	108	1	0.436297	0.497272	0.921828	AAQIGAHTLSGACLDPGAFK	Q16134	Q16134	ETFDH	Electron transfer flavoprotein-ubiquinone oxidoreductase, mitochondrial
50.5697	15.5925	4.02216	15.064	7.75803	10.0489	4.23996	7.80003	9.76811	14.0855	8.44613	16.1152	10.6242	16.7727	15.7946	19.8923	4.90594	0.517552	4.7594	12.655	1.70122	15.1588	3.73112	3.14371	13.1227						20	1999.89	2.17e-118	149.93	48123000	43207000	4916000	48	1	0.542139	0.593178	1.09004	AATGEEVSAEDLGGADLHCR	Q9HCC0	Q9HCC0	MCCC2	Methylcrotonoyl-CoA carboxylase beta chain, mitochondrial
2.01279	0.774726	0.748732	0.607634	0.724272	2.19319	3.52812	3.12895	3.16692	0.616963	2.02315	0.602801	1.23981	0.697588	0.633441	0.593694	0.601758	0.572169	0.664075	0.645343	3.24604	2.30718	3.37068	0.482185	1.53704						17	1710.91	1.2868e-144	132.13	333950000	185990000	147950000	189	1	0.533636	0.451599	1.07697	ACANPAAGSVILLENLR	P00558	P00558	PGK1	Phosphoglycerate kinase 1
1.05026	1.38419	1.61956	2.13567	0.762393	2.50908	4.72849	2.41571	4.65303	1.06363	2.92116	2.05878	2.51072	1.52427	1.68349	1.6994	1.2784	1.95504	2.29674	1.13715	2.97288	5.09842	1.79649	1.31906	1.37219						15	1525.72	0.0003417	64.136	32756000	20377000	12379000	85	1	0.061936	-0.0493597	-0.169237	ACDALYPPGPPSNPK	Q8WZ42	Q8WZ42	TTN	Titin
3.85388	1.82042	1.66709	1.95574	1.07931	1.74361	1.45976	2.27781	4.22605	1.56243	1.701	2.22413	2.53969	1.52983	1.42873	1.30376	1.6594	1.56088	1.98866	1.80572	2.55507	3.1464	4.65432	1.99033	2.50809						17	1844.84	0	219.97	1102900000	711850000	391020000	521	1	0.0804114	-0.0474161	-0.215891	ACLISMGYDLGEAEFAR	P35609	P35609	ACTN2	Alpha-actinin-2
5.31084	1.97392	8.68906	1.08253	2.2702	3.86396	2.57662	13.3108	24.8735	1.29764	8.851	1.62493	0.893377	1.39863	1.68374	1.20444	1.1057	1.56941	8.84204	11.8941	1.12939	1.02458	57.0917	2.14166	19.4599						13	1349.65	6.8157e-22	116.51	23756000	18545000	5210300	57	1	0.223804	0.378475	0.535705	ACQAATTDSELLK	Q9Y4G6	Q9Y4G6	TLN2	Talin-2
1.02932	3.85401	2.15822	2.33002	3.45085	1.9945	2.06566	4.02394	2.45595	4.47057	2.7053	2.04413	0.820157	2.44286	1.86859	3.95679	1.55546	1.9563	2.08561	3.6054	2.9522	4.28151	1.19713	3.75257	8.64113						27	2938.45	1.2915e-78	84.388	44741000	32733000	12008000	46	1	0.0473176	0.040596	0.131181	ADHQPLTEASYVNLPTIALCNTDSPLR	P08865	P08865	RPSA	40S ribosomal protein SA
0.0791027	0.241098	0.190009	0.215003	0.265415	0.146481	0.0565457	1.43104	0.142211	0.186582	0.03711	0.0888897	0.323945	0.306428	0.254373	0.330438	0.304615	0.170026	0.297675	0.36473	4.2098	0.0441097	0.0133608	0.227885	0.0375358						15	1823.85	3.7051e-50	112.55	243230000	40867000	202360000	146	1	0.0824516	0.155748	0.220949	ADRDQYELLCLDNTR	P02787	P02787	TF	Serotransferrin
10.7388	5.04988	4.2733	4.02752	3.7391	13.3529	1.64588	2.67662	16.0229	3.41882	11.0892	3.29498	2.94913	6.08978	5.06633	3.04996	3.25968	3.24741	6.44326	3.39716	9.61809	10.3599	13.8503	2.8697	9.15278						21	2448.08	1.091e-48	77.731	34955000	28973000	5981900	47	1	0.0773538	-0.0783511	-0.208275	AEDQGQYTCKYEDLETSAELR	Q8WZ42	Q8WZ42	TTN	Titin
18.3288	4.284	5.94881	5.34544	5.01233	9.76723	16.3632	9.89919	9.00896	5.4448	5.04348	5.10783	3.7732	6.52234	5.42608	5.40566	5.88002	3.92146	6.08054	6.03415	11.4137	6.66276	15.1273	3.7072	9.30973						25	2436.11	0	264.8	512460000	449810000	62650000	469	1	0.783319	0.373248	1.43518	AEGSDVANAVLDGADCIMLSGETAK	P14618	P14618	PKM	Pyruvate kinase PKM
20.5662	3.05051	7.98322	8.04192	4.60318	8.41994	5.67063	8.84646	8.93396	8.86045	12.2022	4.69596	6.52139	8.30373	4.90482	4.94503	10.6378	5.91411	8.58805	1.10158	9.65308	12.4606	7.13118	6.12254	6.58676						24	2595.17	2.0964e-206	150.26	98064000	87523000	10541000	115	1	0.297399	0.221087	0.678543	AEMPDGQYDPETGTGLLCIEELSK	Q5VTT5	Q5VTT5	MYOM3	Myomesin-3
64.9767	14.1474	0.810126	3.85545	3.62497	9.46662	0.0857583	13.9187	15.7075	27.2086	21.1571	4.47603	3.53649	5.00906	3.6291	0.382086	4.43517	42.6443	5.11027	4.53864	0.199313	4.64462	22.4735	3.79603	7.65785						12	1346.54	4.589e-21	107.65	78407000	66364000	12043000	106	1	0.165038	0.390103	0.412419	AEQFYCGDTEGK	Q02218	Q02218	OGDH	2-oxoglutarate dehydrogenase, mitochondrial
2.62923	2.35458	2.53272	2.26186	1.8524	2.6815	3.95153	3.52243	12.8369	2.43481	10.8367	2.57389	2.37351	2.51168	2.0264	1.97389	2.18339	1.82701	2.82525	2.61741	5.99342	3.48802	12.029	2.2551	6.28917						24	2503.24	5.247e-124	129.01	497710000	360610000	137100000	223	1	0.128113	-0.114781	-0.329798	AFGPGLEPTGCIVDKPAEFTIDAR	Q14315	Q14315	FLNC	Filamin-C
1.14663	0.546511	0.741703	0.827209	0.6417	0.894643	0.865116	1.22456	1.28096	0.675996	0.343955	0.690652	1.09413	0.395229	1.14621	0.49836	0.660072	0.816187	0.617466	0.572096	1.22985	0.914167	1.23724	0.657172	1.54492						31	3327.59	0	148.2	533310000	250220000	283080000	340	1	0.329951	0.16869	0.73832	AFQYVETHGEVCPANWTPDSPTIKPSPAASK	P30048	P30048	PRDX3	Thioredoxin-dependent peroxide reductase, mitochondrial
6.35909	2.69269	2.75534	1.58497	2.14451	3.40393	3.63942	5.57337	5.50717	2.07031	0.424766	3.36792	1.79308	2.45178	2.20416	2.22137	2.15057	1.02521	2.48366	1.13054	3.84195	1.25832	4.60458	1.20555	5.80844						16	1672.81	4.341e-12	90.968	64980000	49917000	15062000	24	1	1.23308	0.703986	1.99119	AGDKDDITEPAVCALR	P14923	P14923	JUP	Junction plakoglobin
4.81208	2.78572	3.04407	7.38399	1.87681	9.16624	7.129	8.16046	1.70673	1.58686	22.6879	2.13364	2.0728	2.05824	2.62593	0.940603	1.28527	3.13232	3.37241	2.00586	3.673	13.6804	0.0698653	7.53439	7.69329						16	1728.85	1.195e-05	66.045	147190000	74951000	72241000	42	1	0.369319	0.535229	0.808214	AGDREDITEPAICALR	P35222	P35222	CTNNB1	Catenin beta-1
20.4189	4.83046	4.3914	3.67114	3.63547	2.08959	1.55426	1.94933	25.4946	3.88981	15.9228	4.10397	1.70508	4.30998	3.83464	3.41809	4.11625	1.23205	4.25102	4.13011	2.18422	38.7566	8.66248	3.97818	7.15881						16	1671.74	5.7825e-126	150.11	86648000	71566000	15082000	70	1	0.0346256	-0.0506266	-0.0972541	AGESEPSEPSDPVLCR	Q8WZ42	Q8WZ42	TTN	Titin
1.63139	2.37832	1.33735	1.21888	1.31374	1.21891	4.00233	1.14033	4.28178	3.68964	1.18399	6.68575	4.15598	2.08373	4.9655	3.02459	5.92247	2.33538	4.48491	0.837054	6.03544	1.19158	11.0675	3.46182	5.4826						29	2833.26	1.4263e-163	99.25	44650000	32889000	11761000	47	1	1.27642	-0.799917	-2.04075	AGGAESGPEEDALSLGAEACNFMQPVGAR	Q9H987	Q9H987	SYNPO2L	Synaptopodin 2-like protein
9.74688	1.13271	1.05032	0.871518	0.958029	2.72344	1.72589	2.85367	1.99111	0.995773	2.24423	0.815186	1.57467	0.922886	0.796308	0.809929	0.937679	0.757525	0.932787	0.633315	1.72615	2.87416	1.2	1.70611	1.13426						26	2868.4	0	181.97	209890000	124130000	85757000	77	1	1.02589	0.597414	1.74568	AGHPFMWNQHLGYVLTCPSNLGTGLR	P06732	P06732	CKM	Creatine kinase M-type;Creatine kinase M-type, N-terminally processed
0.196349	0.0683981	0.0818003	0.067183	0.184994	0.17897	0.19547	0.223127	0.0228673	0.0844564	0.118982	0.074017	1.04795	0.127112	0.0855357	0.124757	0.0971407	0.0911812	0.0579198	0.0499771	0.138917	0.121424	0.0948229	0.0989278	0.135004						18	1930.99	2.0605e-133	129.32	599050000	60443000	538610000	222	1	0.0725115	-0.0810188	-0.196131	AIGAVPLIQGEYMIPCEK	P07339	P07339	CTSD	Cathepsin D;Cathepsin D light chain;Cathepsin D heavy chain
1.31702	3.79221	2.58039	2.87723	1.46837	3.11219	0.68662	0.8495	22.5229	3.88219	17.7278	3.86064	2.89748	4.58716	0.747201	1.81593	5.86426	2.26368	4.41022	1.33213	1.20192	3.64177	1.98654	0.862641	6.86786						21	2254.04	7.4356e-37	78.489	21977000	16412000	5564800	24	1	0.127178	-0.175053	-0.327646	AILQENGCLSDSDMFSQAGLR	P42704	P42704	LRPPRC	Leucine-rich PPR motif-containing protein, mitochondrial
3.76508	5.11974	3.0544	2.7807	2.19164	5.73503	2.95118	2.93889	14.0423	3.48054	3.39671	2.91632	1.36026	3.02187	2.57873	3.15214	0.926714	2.58293	3.05254	2.95236	7.31663	3.53057	2.86418	2.53127	3.97039						19	2030.07	1.9208e-42	83.826	74761000	56920000	17841000	59	1	0.976216	0.484113	1.6844	AILQQLGLNSTCDDSILVK	P19367	P19367	HK1	Hexokinase-1
4.33238	7.15712	1.9084	1.28135	6.38944	5.0388	8.39343	4.1201	6.55179	7.21951	4.89456	6.64307	1.55696	2.5867	0.494208	1.29352	7.62385	0.936834	0.867823	1.23475	8.67534	7.97216	10.6207	5.28524	9.57319						23	2432.21	2.9448e-21	75.248	63489000	54365000	9124200	47	1	0.520164	0.559233	1.05612	AKPYEGSILEADCDILIPAASEK	P00367	P00367	GLUD1	Glutamate dehydrogenase 1, mitochondrial
11.2941	1.75265	3.45916	5.93007	0.862536	3.20768	1.61277	0.350532	3.483	2.83779	2.5815	4.85654	2.87932	1.96435	3.91003	3.32358	4.88409	0.954883	4.77172	4.49958	4.56666	4.2827	2.49685	3.91358	2.3082						11	1074.55	2.5434e-13	113.63	182610000	130710000	51902000	74	1	0.496639	-0.423648	-1.01925	ALANSLACQGK	P00883;P04075	P04075	ALDOA	Fructose-bisphosphate aldolase A
4.94706	11.7263	9.72703	7.3732	7.50848	6.52103	14.2532	8.5185	29.5802	11.6054	2.1149	6.51308	7.99296	11.7858	7.62306	8.42987	5.99903	7.34112	9.34886	4.81348	21.8618	2.06106	7.42119	7.46235	9.72333						17	1836.86	3.7639e-53	120.92	341720000	302270000	39458000	102	1	0.866115	0.50722	1.54453	ALDSTTVAAHESEIYCK	P50461	P50461	CSRP3	Cysteine and glycine-rich protein 3
26.8884	7.16556	9.86384	9.55807	9.89404	4.92417	1.29885	20.0518	3.47745	9.71275	24.0234	9.61335	10.5789	11.7319	8.90706	6.17633	7.73542	10.514	10.0488	9.64613	23.5263	1.27191	1.77373	9.74917	1.98768						27	3078.38	1.6453e-66	84.903	65393000	59487000	5905600	77	1	0.0357354	0.050976	0.100255	ALVLDCHYPEDEVGQEDEAESDIFSIR	Q07021	Q07021	C1QBP	Complement component 1 Q subcomponent-binding protein, mitochondrial
3.10374	1.88028	1.88666	1.87195	1.4389	1.92633	2.80603	2.05912	8.12141	1.76323	2.53207	2.05281	1.92469	1.8803	1.68465	1.63276	1.61045	1.61064	2.09804	1.60565	3.37634	1.99022	3.83751	1.86668	3.10603						23	2448.16	3.0274e-267	137.9	156940000	104410000	52530000	99	1	0.295729	0.151022	0.675424	ANCSDNEFTQALTAAIPPESLTR	Q16891	Q16891	IMMT	MICOS complex subunit MIC60
2.26446	2.43419	2.56548	2.48894	1.51158	1.58898	2.01831	1.2467	1.30098	2.24407	1.60667	1.74015	2.81372	2.9161	2.10685	1.1787	2.38254	1.65104	2.531	1.91597	1.52357	3.0053	1.91887	1.26932	0.883582						21	2199.06	5.1904e-19	75.661	43802000	29054000	14748000	51	1	0.0677129	0.0354198	0.183992	ANHVNVPECAFTVTDLVEGGK	Q8WZ42	Q8WZ42	TTN	Titin
3.27765	0.973076	0.853192	0.869044	1.01575	1.94531	1.07657	1.40016	5.52506	0.822101	2.95353	0.849006	1.46114	0.897236	0.819579	0.791508	0.698715	0.662449	0.877282	0.822402	1.17134	3.82747	3.88343	1.20788	3.13447						24	2614.35	1.7816e-76	103.68	29908000	20826000	9081200	31	1	0.133037	0.129778	0.341074	APCTVSVLDTPGPPINFVFEDIRK	Q8WZ42	Q8WZ42	TTN	Titin
5.7762	2.22999	2.83347	2.16293	2.74079	2.73386	3.59799	5.89005	3.50932	4.4115	17.6137	2.42004	1.9884	2.57282	1.70812	1.8787	4.31545	2.34112	2.37102	1.72254	5.85606	12.1551	20.7204	1.67374	18.0398						12	1256.61	0	223.87	486550000	380820000	105730000	188	1	0.239817	-0.260723	-0.567785	APSGNEEPCLLK	Q14315	Q14315	FLNC	Filamin-C
6.98001	2.1846	2.12146	2.42906	1.59445	3.2334	7.12752	3.83974	2.99806	1.95369	1.61057	2.21134	2.45799	2.2904	1.70374	1.72538	2.12756	1.93238	2.78497	2.25254	3.8072	2.26737	5.15167	2.25657	4.15385						18	2011.9	3.9514e-175	106.42	245560000	169540000	76021000	82	1	0.673844	0.313793	1.28404	APVAGTCYQAEWDDYVPK	P30086	P30086	PEBP1	Phosphatidylethanolamine-binding protein 1;Hippocampal cholinergic neurostimulating peptide
25.2377	3.9611	3.17369	3.7023	4.05921	9.23889	10.5284	2.9821	2.49308	3.0026	6.59001	3.18102	2.75179	4.08184	2.52324	2.62619	3.59669	2.58338	1.90181	3.89734	9.25068	1.93623	3.38646	2.73509	1.32113						13	1279.62	1.3617e-14	87.863	37458000	28477000	8981800	82	1	1.22671	0.697735	1.98386	ASSQTSLGGTICR	P54296	P54296	MYOM2	Myomesin-2
7.43298	2.96132	2.48244	2.63047	2.34723	4.17151	3.39822	4.08374	7.47343	2.32903	2.93783	1.82705	2.26037	2.49985	2.13727	1.81738	1.94598	0.438443	2.81368	2.23867	9.57419	4.17712	21.4006	1.27533	2.37787						16	1666.76	2.2945e-40	100.43	128080000	89583000	38501000	269	1	0.531012	0.460952	1.07292	ASSVTTFTGEPNTCPR	P52943	P52943	CRIP2	Cysteine-rich protein 2
7.03456	1.25164	1.82029	0.614212	1.51085	2.38647	2.79624	3.66319	3.42089	2.03535	1.36644	1.91324	1.93775	2.91063	1.9928	2.19398	0.766254	1.81706	2.94762	2.3753	2.53991	5.34244	1.53536	1.85057	2.34284						19	1731.8	1.3729e-33	88.573	18168000	13552000	4616500	46	1	0.0935075	0.077724	0.248056	ATCAPQHGAPGPGPADASK	P21333	P21333	FLNA	Filamin-A
3.2626	1.02627	1.03469	1.10742	0.899777	2.86847	2.42942	4.28311	2.83777	0.847774	1.92353	0.842615	1.43604	1.33284	1.36804	0.988272	1.40901	1.13784	1.19637	1.20565	1.92467	2.41883	3.37517	0.725515	1.91753						17	1806.88	7.6732e-144	126.25	130090000	82851000	47235000	85	1	0.452501	0.28015	0.948419	AVCMLSNTTAIAEAWAR	P0DPH8;P0DPH7;Q6PEY2;P68363;Q71U36;P68366;Q9NY65	P68363	TUBA3E;TUBA1B;TUBA1A;TUBA4A;TUBA8	Tubulin alpha-3E chain;Tubulin alpha-1B chain;Tubulin alpha-1A chain;Tubulin alpha-4A chain;Tubulin alpha-8 chain
9.50641	4.31886	3.79966	5.68008	2.98732	4.17339	8.63466	3.88898	7.83493	7.48224	2.99212	5.22989	5.55428	5.14457	4.30078	2.95015	3.79768	2.94985	3.31875	4.25359	4.74672	2.63967	8.09034	2.09105	5.65219						21	2302.14	5.0073e-159	140.8	462610000	378360000	84248000	173	1	1.21058	0.437327	1.96523	AVELLGDIVQNCSLEDSQIEK	P31930	P31930	UQCRC1	Cytochrome b-c1 complex subunit 1, mitochondrial
5.02447	3.73392	3.91969	3.60123	2.68792	3.55027	6.3553	3.16525	6.03018	3.79921	3.09539	3.25638	3.08327	3.18345	2.98338	3.55259	3.07147	3.40473	3.85193	4.75739	6.88502	3.01223	18.6151	2.98181	6.2599						23	2587.28	0	269.2	989340000	775870000	213470000	319	1	0.0190458	-0.0136169	-0.0543914	AVELLGDIVQNCSLEDSQIEKER	P31930	P31930	UQCRC1	Cytochrome b-c1 complex subunit 1, mitochondrial
4.45017	1.41663	1.49088	1.47639	1.25724	5.79095	1.62654	0.94955	5.79412	1.39378	3.90121	1.09483	1.34707	1.38442	1.88478	1.03944	1.32666	1.07513	1.32564	0.861129	8.18828	6.16859	2.01603	1.05358	3.20879						26	2605.24	1.1392e-113	90.322	18134000	12552000	5582100	33	1	0.153706	0.156963	0.387525	AVGSSMAQLLTCAAQGNEHYTGVAAR	Q9Y4G6	Q9Y4G6	TLN2	Talin-2
2.7124	0.633619	5.29533	5.44714	6.22041	1.48037	2.50611	3.50108	3.08568	4.5856	4.33472	7.16109	4.465	2.70369	2.48361	4.11833	5.15213	5.67492	7.62528	16.8297	2.6312	2.78317	2.59944	3.83299	4.32746						10	1149.55	1.5369e-08	113.62	164120000	134690000	29424000	69	1	0.906863	-0.55965	-1.59698	AVPLAEEYCR	Q8NDY3	Q8NDY3	ADPRHL1	[Protein ADP-ribosylarginine] hydrolase-like protein 1
9.862	21.1885	15.1438	9.70286	4.82952	5.73809	1.91322	4.55263	6.96383	18.0969	19.1423	10.5675	13.3899	14.8909	9.11821	11.2118	11.9873	8.92066	14.0454	20.3069	3.11845	10.2338	6.45483	14.5046	11.2749						15	1502.69	2.2578e-51	116.63	481320000	436550000	44774000	159	1	0.761028	-0.480903	-1.40505	AVTEGAQAVEEPSIC	P28331	P28331	NDUFS1	NADH-ubiquinone oxidoreductase 75 kDa subunit, mitochondrial
4.01634	7.02277	5.19981	3.23723	3.72474	3.70099	3.50312	2.6493	27.8194	4.02941	5.50484	4.7669	4.38729	5.73356	3.29855	3.35678	2.2711	3.34663	4.72551	4.27469	5.0343	6.19356	3.85126	2.8837	8.91917						24	2692.26	1.5462e-267	124.82	413150000	335460000	77690000	446	1	0.22478	0.157202	0.537679	AYHEQLSVAEITNACFEPANQMVK	P0DPH8;P0DPH7;Q6PEY2;P68363;Q71U36;P68366	P68363	TUBA3E;TUBA1B;TUBA1A;TUBA4A	Tubulin alpha-3E chain;Tubulin alpha-1B chain;Tubulin alpha-1A chain;Tubulin alpha-4A chain
25.1107	6.9618	0.863391	3.39159	2.32104	3.14361	1.47556	11.8947	3.79618	6.85934	1.37653	3.09584	2.94356	3.225	2.65768	2.3602	3.09895	2.50536	3.38621	2.60108	10.9859	9.26422	1.77552	4.62595	2.16302						24	2697.24	8.347e-35	78.546	28993000	23033000	5959300	36	1	0.436656	0.410095	0.922421	AYHEQLSVAEITSSCFEPNSQMVK	Q9NY65	Q9NY65	TUBA8	Tubulin alpha-8 chain
0.0209431	0.0590099	0.216	0.170716	0.0847772	0.092447	1.10995	1.0823	0.141534	0.210268	0.0928413	0.290281	0.0657694	1.01194	0.176734	0.232276	0.156773	0.176094	0.0943731	0.161987	2.74796	0.181992	0.217612	0.0776118	2.3427						12	1393.65	2.1113e-20	109.24	53208000	5988300	47220000	73	1	0.386695	-0.582351	-0.838295	AYLEEECPATLR	P25311	P25311	AZGP1	Zinc-alpha-2-glycoprotein
1.99749	4.71975	4.42409	4.01865	4.32737	1.54739	2.08952	1.82267	8.05821	4.23972	19.2809	4.3262	4.06301	5.7991	0.968357	3.62123	1.64328	5.40753	4.19724	4.31428	31.0874	4.86773	2.02665	1.56706	3.55601						9	1062.49	5.3351e-242	219.56	2466300000	1920500000	545840000	462	1	0.334461	-0.33905	-0.746454	CAELEEELK	P09493	P09493	TPM1	Tropomyosin alpha-1 chain
7.51618	5.85476	5.28012	4.87192	4.99897	24.0839	27.1464	28.1591	20.6404	4.38428	21.3588	4.61359	4.50476	5.10606	4.7042	5.04572	4.7279	4.27558	5.29078	5.55987	13.9975	14.9713	16.1084	4.58045	62.508						16	1832.92	0	397.78	3326500000	2898800000	427710000	649	1	0.303166	0.325851	0.689272	CAELEEELKTVTNNLK	P09493	P09493	TPM1	Tropomyosin alpha-1 chain
3.0607	3.27644	1.21626	2.38284	1.42619	5.34948	3.90597	6.61454	4.22675	2.15047	4.0216	1.6445	1.36988	1.67633	1.08073	1.36023	0.780944	0.90944	2.70096	0.875555	6.78802	3.10712	3.66453	3.30246	6.7811						15	1377.64	1.561e-27	85.619	60098000	47193000	12905000	130	2	0.680218	0.501091	1.29307	CAGCTNPISGLGGTK	Q14192	Q14192	FHL2	Four and a half LIM domains protein 2
22.0653	59.926	8.38802	20.7204	10.9825	40.1979	3.9113	18.5128	6.29297	10.8785	2.02567	15.5318	10.5195	20.0508	20.3092	18.6471	34.0186	12.775	10.1713	1.60109	34.9335	20.3119	4.38155	12.993	28.5425						12	1327.61	2.1123e-20	111.5	104050000	96295000	7757600	119	1	0.215205	0.274691	0.518228	CAIEDSATYTVR	Q5VTT5	Q5VTT5	MYOM3	Myomesin-3
4.17053	12.9075	10.5553	9.29574	4.42072	6.49532	18.0767	3.9306	43.6891	10.0063	8.79272	13.2516	17.0284	13.5548	4.74047	27.5469	11.5514	12.3012	12.1088	3.3147	22.7068	1.598	10.0013	43.396	4.27351						10	1075.5	3.7482e-27	135.43	1324700000	1187300000	137410000	391	1	0.109223	-0.137318	-0.285737	CATITPDEAR	P48735	P48735	IDH2	Isocitrate dehydrogenase [NADP], mitochondrial
1.69134	10.795	12.5105	11.2519	8.33597	1.75411	1.56055	1.9643	2.84366	13.9671	6.91745	12.969	9.29632	9.46708	10.0811	11.6092	9.64506	7.17182	10.442	6.85373	8.35106	6.34742	1.85617	10.2501	9.23876						15	1707.81	3.1978e-231	177.38	351900000	320290000	31617000	80	1	1.21603	-0.805896	-1.97153	CATITPDEARVEEFK	P48735	P48735	IDH2	Isocitrate dehydrogenase [NADP], mitochondrial
2.91424	48.3743	1.32187	11.2628	1.87205	1.93233	2.47377	1.97091	2.51213	1.5525	1.51197	3.3887	1.66607	3.6832	1.35544	5.54878	7.10493	9.67895	8.46635	2.33558	1.68579	2.7544	1.78818	5.05815	1.64609						12	1161.59	0.00059973	67.153	65990000	51902000	14089000	57	1	0.0618207	0.0868729	0.168941	CAVVDVPFGGAK	P00367;P49448	P00367	GLUD1;GLUD2	Glutamate dehydrogenase 1, mitochondrial;Glutamate dehydrogenase 2, mitochondrial
2.82371	1.29221	2.33155	5.67091	6.8278	10.7842	6.95389	14.1874	21.5484	4.93185	2.45377	12.0311	1.25832	7.4198	7.60986	6.73445	1.71287	2.62311	16.3453	6.7531	5.04002	7.1541	8.31375	5.33867	2.14463						11	1410.65	2.8109e-13	115.14	49208000	42176000	7032500	69	1	0.18923	0.21606	0.464297	CDENILWLDYK	P14618	P14618	PKM	Pyruvate kinase PKM
8.20936	6.09789	6.53144	11.985	15.805	6.87963	80.8205	10.1785	12.9759	20.6743	18.2125	4.50716	5.192	20.8197	36.5634	10.0528	5.10645	4.5982	6.35327	27.2769	1.98637	12.2853	1.31736	4.38337	7.09622						9	1045.49	8.578e-22	143.37	398680000	360770000	37913000	160	1	0.784731	0.739017	1.43708	CDEPILSNR	P30086	P30086	PEBP1	Phosphatidylethanolamine-binding protein 1;Hippocampal cholinergic neurostimulating peptide
19.3946	76.3772	0.939525	1.16629	16.8933	30.2906	46.6363	12.4911	11.6158	28.7751	22.4394	108.425	1.24476	33.9695	20.7358	31.0205	1.03071	23.0833	9.21874	18.6547	18.9061	15.3477	45.617	15.1132	23.4642						28	3088.44	0	188.67	325840000	310300000	15539000	169	1	0.145601	-0.285898	-0.369477	CDIDIRKDLYANNVMSGGTTMYPGIADR	P68133	P68133	ACTA1	Actin, alpha skeletal muscle
1.06138	3.95076	1.02601	2.10488	2.93254	13.7373	2.1866	1.43041	1.93761	5.21161	10.7751	5.5043	4.3448	7.05923	1.08035	2.42011	4.14905	7.52468	4.90581	6.11524	12.4239	7.62121	0.917897	5.26966	9.89583						18	2035.05	4.288e-05	60.104	15592000	13128000	2463400	21	1	1.27909	-0.932974	-2.04379	CDLHRLEEGPPVTTVLTR	P08559	P08559	PDHA1	Pyruvate dehydrogenase E1 component subunit alpha, somatic form, mitochondrial
2.80063	4.48631	5.98246	4.91527	5.54674	5.74896	0.650266	1.59005	4.30287	4.1943	1.33604	5.06928	5.00386	5.83038	5.43628	3.12163	5.36248	5.18801	6.05266	4.88677	1.5351	2.89963	0.841131	4.95728	2.33802						11	1185.61	4.638e-08	83.314	131430000	105660000	25766000	133	1	0.0129415	-0.0144031	-0.0372075	CDPPVISNITK	Q8WZ42	Q8WZ42	TTN	Titin
0.248466	0.798555	2.28951	0.359796	1.7963	4.01687	0.721469	9.35638	8.77172	5.08511	45.7497	0.995433	8.653	0.57682	4.41432	5.93879	33.8734	3.69138	0.417046	0.290452	79.081	7.72856	16.559	4.55948	48.7304						6	718.368	8.5667e-67	114.19	2236000000	1657400000	578620000	146	1	1.02566	-1.65695	-1.7454	CDQLIK	P12883;P11055;P12882;P13533;Q9Y623;Q9UKX2	P12883	MYH7;MYH3;MYH1;MYH6;MYH4;MYH2	Myosin-7;Myosin-3;Myosin-1;Myosin-6;Myosin-4;Myosin-2
4.14689	3.48297	2.10742	2.2637	3.08171	4.15711	5.55867	4.42326	2.90694	2.98047	3.44693	2.30371	2.26985	3.20961	2.42398	1.80691	1.64621	2.88276	4.08665	0.636942	3.30003	6.31665	5.5914	1.61757	6.14916						17	1857.94	1.8895e-298	203.99	281010000	208030000	72986000	92	1	0.487171	0.299336	1.00425	CDRVDQLTAQLADLAAR	P18206	P18206	VCL	Vinculin
28.7598	8.02188	11.4673	7.78404	7.12144	47.8567	23.1918	17.0642	72.8648	1.44325	7.48167	10.031	43.9475	35.9057	4.66162	7.2734	11.6252	4.97429	4.44077	2.66492	1.63197	33.0237	10.206	75.427	2.55517						10	1192.49	9.1447e-228	190.88	161120000	147620000	13491000	178	1	0.428446	0.605463	0.908827	CEAGTENWQR	P52179	P52179	MYOM1	Myomesin-1
0.0201797	0.0508351	0.15562	0.0296493	1.54379	0.140445	0.142673	0.0155503	0.0439669	0.201575	0.0349932	0.220106	0.488134	0.349809	0.204558	0.0584886	0.278533	0.1429	0.298073	0.400027	0.229356	0.0498508	1.56606	0.229302	0.293622						14	1457.56	1.0328e-30	95.428	80581000	8778600	71802000	116	2	1.22971	-1.32811	-1.9873	CECDMGFVPSADGK	P35555	P35555	FBN1	Fibrillin-1
0.00475381	0.0688481	0.0931016	0.116315	0.166577	0.00897197	1.2801	0.0189575	0.0153863	0.151983	0.0161925	0.0916259	0.0723943	0.0327446	0.040136	0.0712859	0.0391341	0.0445337	0.104306	0.104837	0.0449523	0.0261802	0.0330935	0.0828198	0.0634819						11	1328.54	4.9854e-122	160.77	214560000	9707700	204850000	162	2	0.0770685	0.137958	0.207563	CECEIGYELDR	P35555	P35555	FBN1	Fibrillin-1
13.3478	21.5687	13.0827	22.8303	5.93698	1.98154	1.60566	16.3145	27.8665	5.78213	6.62757	5.8192	3.25264	8.74295	74.4407	5.70335	7.9481	9.7648	15.2899	6.52822	6.83348	2.81374	26.8184	6.89342	7.70193						16	1762.87	2.4815e-51	113.4	134380000	121420000	12959000	146	1	0.070217	0.0998902	0.19034	CEEWTIAVPGPPHSLK	P52179	P52179	MYOM1	Myomesin-1
4.74372	4.68991	3.10194	4.82607	4.65003	5.29397	6.91299	7.30452	5.50865	3.90223	6.289	3.00155	2.90708	6.76045	3.32568	7.89479	3.43024	3.04179	4.53726	3.47516	6.43759	4.89959	4.50232	2.962	4.76997						13	1543.72	1.071e-57	141.54	178710000	150260000	28445000	171	1	0.561489	0.203041	1.11951	CEFQDAYVLLSEK	P10809	P10809	HSPD1	60 kDa heat shock protein, mitochondrial
42.5406	10.9464	10.9541	1.33421	6.4118	4.47076	1.88775	1.34509	4.4992	9.46879	5.20757	15.0307	1.84203	8.16566	4.43164	9.35631	6.08438	8.60807	11.2778	9.5159	1.92146	1.09181	245.519	17.6619	1.17843						9	1062.5	0.0017467	68.847	308870000	300260000	8617500	37	1	0.181462	-0.328212	-0.44782	CEIEATLER	Q9NYL2	Q9NYL2	ZAK	Mitogen-activated protein kinase kinase kinase MLT
10.1955	6.59375	4.1332	2.2299	2.92345	2.51744	3.93374	2.80193	0.697522	3.75715	1.71559	3.46062	4.12359	2.93718	4.04657	3.78919	3.05699	3.02423	2.80879	2.31379	1.64257	1.82893	1.34186	2.88814	1.45333						15	1590.76	4.151e-28	114.43	12132000	8944400	3187800	30	1	0.581861	0.360962	1.15015	CELLSDDSLAVSSPR	P13798	P13798	APEH	Acylamino-acid-releasing enzyme
6.34386	5.97745	7.99751	5.69983	4.94932	2.51457	2.18766	4.49839	6.27811	5.88764	5.95037	7.06701	5.4883	5.45398	5.5006	6.30414	5.67433	7.03983	6.82571	0.668081	5.53384	6.99852	10.0024	7.07368	6.75633						18	1949.88	7.4906e-65	118.47	192070000	162950000	29120000	161	1	0.243677	-0.183294	-0.575429	CELLYEGPPDDEAAMGIK	P13639	P13639	EEF2	Elongation factor 2
11.467	12.2097	7.32029	7.12861	8.29959	10.4433	14.02	7.33115	6.28564	6.5419	10.8814	7.10158	6.896	7.57413	7.62338	7.32516	7.14567	7.51754	8.07157	6.70264	11.4542	8.6671	11.4232	8.34337	18.9377						20	2203.99	4.2521e-171	169.59	213180000	190190000	22996000	230	1	0.0339384	0.0158964	0.0953925	CENLGGESEWSEISEPITPK	Q8WZ42	Q8WZ42	TTN	Titin
8.39046	1.2207	3.2244	8.6843	5.7443	6.08518	11.39	5.87102	15.9592	6.25353	7.66338	8.04521	7.54337	7.47125	7.70748	6.61779	8.84707	6.57249	5.6246	5.82065	6.2876	3.97132	4.63651	7.64486	4.75877						18	2051.97	3.3436e-26	77.899	46503000	40473000	6029700	105	1	0.125936	-0.0917767	-0.324785	CEPPDAVVWPQNVEQVSR	Q86WU2	Q86WU2	LDHD	Probable D-lactate dehydrogenase, mitochondrial
0.00253755	1.59917	0.0130609	0.847946	0.0882622	0.00346788	0.0109299	0.00177256	0.00142258	0.721688	0.00182318	0.0489262	0.0811075	0.0257249	0.046497	0.0150109	0.0248367	0.131742	0.0417419	0.835493	0.0024274	0.00108702	0.00242794	0.131765	0.00642878						14	1616.63	3.9644e-66	143.93	132780000	1237200	131540000	164	2	0.111492	0.387604	0.291099	CEQCQPGYYGDAQR	P98160	P98160	HSPG2	Basement membrane-specific heparan sulfate proteoglycan core protein;Endorepellin;LG3 peptide
1.87932	3.2329	6.41887	2.36233	1.87965	8.52796	1.31175	4.22333	4.45616	3.07292	2.38249	6.00323	2.13474	5.29889	2.64565	1.92273	1.95813	2.47907	6.33415	2.69869	1.43591	1.9593	1.08171	6.81257	1.92998						17	1875.82	2.2231e-58	92.29	47669000	35406000	12263000	66	2	0.335523	0.251896	0.748364	CEVGTNNWVQCNDAPVK	P54296	P54296	MYOM2	Myomesin-2
6.53094	3.07648	3.01894	3.71584	2.92381	6.24763	8.49115	6.94926	25.4386	2.34744	4.66666	3.92902	2.34213	7.27431	3.44093	2.49161	2.57036	6.6013	2.18936	4.13177	0.818259	1.34392	32.7979	11.0401	0.98399						9	1067.51	2.4278e-10	105.98	167130000	134790000	32346000	94	1	0.550299	0.561494	1.10251	CEVLQYSAR	O95299	O95299	NDUFA10	NADH dehydrogenase [ubiquinone] 1 alpha subcomplex subunit 10, mitochondrial
24.2496	14.8836	1.30406	1.92533	11.4171	14.658	145.124	10.1672	21.9608	36.3618	26.5119	9.9308	1.82018	1.0953	4.62624	1.27065	43.2749	6.56739	7.01071	34.8095	33.2926	194.053	50.8561	10.4856	18.7737						9	1049.44	4.4861e-127	145.72	460560000	432130000	28427000	210	1	0.0716002	0.163206	0.193834	CEVSDENVR	Q14896	Q14896	MYBPC3	Myosin-binding protein C, cardiac-type
1.56128	9.2346	13.6313	9.25132	8.78407	1.2418	1.94701	1.56843	5.50984	13.5488	1.06592	7.52844	8.58406	7.07019	9.50351	11.5185	19.9759	9.60696	11.201	1.35323	1.76723	2.79555	3.65723	8.06883	0.955623						12	1208.59	6.6396e-05	71.241	33827000	30306000	3520800	51	1	0.0490702	-0.0778843	-0.1358	CFIVGADNVGSK	P05388;Q8NHW5	P05388	RPLP0;RPLP0P6	60S acidic ribosomal protein P0;60S acidic ribosomal protein P0-like
28.9492	39.4349	32.5041	19.3379	17.7345	24.3114	0.237426	1.70128	4.61554	1.33778	9.68197	26.6806	1.12604	27.4693	5.61564	29.4458	19.4982	15.499	5.05472	6.42479	16.3708	24.0926	6.00681	1.20623	17.4785						9	1034.46	1.4011e-05	94.692	173450000	158690000	14757000	59	1	0.163302	-0.327822	-0.40863	CGDLEEELK	P07951;P67936	P07951	TPM2;TPM4	Tropomyosin beta chain;Tropomyosin alpha-4 chain
4.97712	7.13944	6.86472	6.25895	1.89263	79.31	64.9429	0.973554	34.4473	6.40794	94.0405	0.863981	0.828372	5.08402	6.79691	5.35375	5.00868	11.3881	4.95275	4.9787	52.4216	27.0574	3.41799	12.9724	36.2498						13	1512.6	1.3042e-242	187.76	128900000	113590000	15311000	138	1	0.0653762	0.145309	0.178043	CGEDDETIPSEYR	P20810	P20810	CAST	Calpastatin
2.28943	9.35145	8.95175	8.95281	8.28511	3.77336	6.78637	6.45121	7.44948	5.82509	3.67766	5.90423	7.71368	9.29574	7.62692	8.39314	8.88678	5.76868	9.41186	4.47588	2.84925	1.0857	3.47692	5.80373	4.08498						15	1620.75	7.9887e-26	85.493	81455000	70363000	11091000	101	1	0.422037	0.281886	0.898153	CGNQAAIMELDDTLK	P62714;P67775	P67775	PPP2CB;PPP2CA	Serine/threonine-protein phosphatase 2A catalytic subunit beta isoform;Serine/threonine-protein phosphatase 2A catalytic subunit alpha isoform
0.0211352	0.0170251	0.0359937	1.46989	1.41396	1.43543	0.038346	0.1324	0.0484668	0.05169	0.0494612	0.0488465	0.0228695	0.0243315	0.0395204	0.0132851	0.0193635	0.0437152	0.0219239	0.952621	0.097507	1.58672	0.0813897	0.0416428	0.0678226						20	2072.94	1.978e-76	95.195	35891000	1719000	34172000	74	1	0.526541	0.972227	1.06601	CGNTIPDDDNQVVSLSPGSR	P07942	P07942	LAMB1	Laminin subunit beta-1
10.2261	30.4302	1.19804	1.35849	0.609712	5.82727	17.2287	14.8	14.2221	46.9785	16.257	9.68042	3.30081	29.3094	0.909093	73.3325	3.74216	83.1745	44.5385	1.25308	9.87192	1.38025	3.56764	50.2249	1.41098						9	952.436	0.002366	64.841	83943000	76957000	6985600	45	1	0.0970336	-0.233357	-0.256596	CGVEVTSMK	P33121	P33121	ACSL1	Long-chain-fatty-acid--CoA ligase 1
0.0123719	0.00795099	0.0074119	2.05771	0.00628235	1.92252	0.119267	0.00634053	0.0240593	0.017061	0.00295438	0.00673554	0.0341858	0.0257313	0.0115153	0.0169552	0.0150324	0.0702129	0.00830543	1.02108	0.0132613	0.0261842	1.49448	0.00663858	0.0443913						18	1953.88	2.8308e-09	75.646	42016000	739290	41277000	109	1	0.147685	0.432974	0.374137	CHAGHLNGVYYQGGTYSK	P02679	P02679	FGG	Fibrinogen gamma chain
87.642	2.21771	18.0137	43.0142	5.46416	80.9158	126.102	52.7712	47.4807	11.642	69.5361	11.9788	40.872	39.207	27.1773	59.6719	53.7045	39.5055	45.2125	50.0667	60.7444	68.0003	1.34734	14.1445	41.1047						10	1320.57	6.3788e-27	134.98	376920000	362920000	13995000	94	1	0.119625	-0.208896	-0.310159	CHQHYDLSYR	P52179	P52179	MYOM1	Myomesin-1
1.43092	1.28437	1.90548	1.32741	0.440618	1.25846	3.6295	1.56312	1.3669	0.765548	2.0028	1.40009	1.3885	3.62731	1.24265	0.759231	1.62027	0.953335	1.20833	1.61864	1.52637	1.32643	1.84602	1.41271	1.0333						9	1077.45	4.2861e-07	93.556	19627000	11529000	8098100	15	2	0.196555	-0.125022	-0.479684	CHTIMNCTR	P21912	P21912	SDHB	Succinate dehydrogenase [ubiquinone] iron-sulfur subunit, mitochondrial
1.02682	1.29986	10.2664	9.22053	6.74412	3.7467	9.0192	1.60325	5.57237	8.4193	4.39392	8.03551	6.41892	11.0794	0.905259	10.3261	9.89329	6.71208	7.87904	18.596	4.71308	4.39618	4.74501	7.07431	5.58691						11	1378.6	4.0813e-14	109.42	22941000	19822000	3118700	53	2	0.620007	-0.541402	-1.20652	CHYIEDDCLLR	Q99766	Q99766	ATP5S	ATP synthase subunit s, mitochondrial
7.19059	27.0454	15.8376	46.6754	3.44043	15.0701	1.01368	8.61082	5.19902	7.83075	12.9295	10.9048	1.57231	0.572772	0.740983	5.12876	50.878	0.998592	5.40517	35.0939	22.5081	0.926187	1.30001	12.2379	4.93421						20	2071.95	2.3194e-06	60.139	56426000	51257000	5169400	82	1	0.612785	0.941909	1.19595	CIAVGESDGSIWNPDGIDPK	P00367;P49448	P00367	GLUD1;GLUD2	Glutamate dehydrogenase 1, mitochondrial;Glutamate dehydrogenase 2, mitochondrial
10.3342	1.00539	26.9969	8.13206	26.1725	8.91967	20.1417	20.5017	13.193	19.0417	3.09292	1.06554	16.2426	1.63227	49.5856	11.8738	1.28818	0.810184	77.9059	12.9487	28.8612	1.96518	7.78782	47.2198	10.1388						16	1718.79	1.3981e-56	132.44	52916000	48783000	4132400	90	1	0.401608	0.676444	0.863764	CIAYAESHDQALVGDK	Q04446	Q04446	GBE1	1,4-alpha-glucan-branching enzyme
0.0441574	2.22294	0.133502	0.0445219	2.48458	1.71858	2.30191	0.105648	1.05308	0.911939	0.0140051	0.863222	2.08077	1.04723	1.13575	1.75944	1.17428	1.22696	0.129776	0.0648531	1.7426	0.0545953	0.504165	0.66902	0.016866						14	1474.61	1.6716e-91	140.1	50099000	11592000	38507000	62	2	0.138238	0.356278	0.352896	CICNSGYEVDSTGK	P35555	P35555	FBN1	Fibrillin-1
1.80341	13.1851	12.2795	15.9186	10.9034	16.9868	2.39408	7.9726	2.46425	10.0928	11.9125	10.6624	1.51682	13.7841	11.3144	12.1717	9.78234	12.9305	13.3739	15.6207	12.6224	12.6735	22.8365	11.6346	11.6617						23	2591.3	2.2293e-242	168.26	454200000	419580000	34615000	271	1	0.815449	-0.611965	-1.47808	CIIPNETKSPGVMDNPLVMHQLR	P12883	P12883	MYH7	Myosin-7
4.75218	10.4442	9.549	8.16408	8.62408	5.11949	4.46469	3.25817	3.9708	6.51182	1.88416	9.16332	7.97868	8.54701	8.44109	8.09017	9.49436	8.76431	8.3782	8.69508	1.74226	5.06082	3.43774	8.428	3.83562						16	1713.82	4.6011e-299	179.21	341070000	290780000	50295000	306	1	0.00823493	0.00727018	0.0238005	CIPALDSLTPANEDQK	P10809	P10809	HSPD1	60 kDa heat shock protein, mitochondrial
11.8796	101.806	9.58255	10.0401	7.72326	8.00938	14.7562	28.6408	16.1643	7.71577	19.1169	9.01627	10.0823	21.7049	9.25197	6.6301	8.0241	13.1925	12.3652	9.32013	10.4946	11.4676	10.6445	13.8986	14.3324						12	1322.68	2.5576e-241	201.48	350080000	322420000	27661000	352	1	0.496478	0.334652	1.019	CLALATHDNPLR	P16615	P16615	ATP2A2	Sarcoplasmic/endoplasmic reticulum calcium ATPase 2
11.1909	1.95892	12.5547	1.40871	1.59256	10.3923	9.4864	8.38197	9.20769	5.13345	7.17018	7.46251	3.50079	2.33994	4.32722	0.653529	1.9089	10.1347	6.46894	0.321908	3.91611	6.79244	9.46151	0.860864	3.79853						11	1248.6	0	163.16	387370000	341450000	45917000	305	1	0.711353	0.766186	1.33675	CLAPMMSEVIR	P40939	P40939	HADHA	Trifunctional enzyme subunit alpha, mitochondrial;Long-chain enoyl-CoA hydratase;Long chain 3-hydroxyacyl-CoA dehydrogenase
15.0415	8.65444	44.7805	11.2775	6.69995	2.62837	21.7457	31.6637	15.394	34.9861	24.1939	72.5639	24.4908	12.3182	14.9747	4.79254	45.3912	10.4229	9.7835	27.3942	13.7559	0.810663	2.58904	6.17971	9.79795						9	1077.52	2.4784e-05	122.13	122250000	115340000	6916900	90	1	0.233988	0.337414	0.556176	CLDEFPNLK	P21266	P21266	GSTM3	Glutathione S-transferase Mu 3
17.6885	15.6772	5.02572	17.1414	13.2216	1.53661	1.13326	17.3214	15.4816	13.7672	28.9199	9.14035	17.9953	11.4363	10.6488	7.51061	9.8163	10.1807	17.7733	1.10153	35.0261	8.76419	0.946089	9.25601	37.8521						17	2058	2.2087e-44	87.156	104090000	96126000	7960800	65	1	0.135843	-0.216189	-0.347463	CLELFSELAEDKENYKK	P08238	P08238	HSP90AB1	Heat shock protein HSP 90-beta
4.11035	11.6151	8.5344	7.16924	7.29744	12.2927	0.955506	29.1293	5.47421	6.12623	11.133	9.0842	1.90694	1.069	12.4281	5.06352	5.02788	19.3139	13.01	1.41907	13.8908	4.47963	0.984931	9.35534	12.9389						17	2072.01	1.1647e-77	106.73	84648000	75134000	9514200	46	1	0.219362	0.298024	0.526699	CLELFTELAEDKENYKK	P07900	P07900	HSP90AA1	Heat shock protein HSP 90-alpha
7.96851	144.19	17.2114	28.1453	15.3844	23.4098	8.79632	28.3681	1.66921	31.4374	32.0413	36.0678	21.7928	15.9513	19.3674	20.3395	18.3827	89.9599	19.4825	51.1513	15.0401	17.2683	43.2534	23.9279	14.3788						16	1798.9	0	235.69	241080000	229180000	11898000	182	1	0.533857	-0.525929	-1.07731	CLHPLANETFVAKDNK	Q13642	Q13642	FHL1	Four and a half LIM domains protein 1
0.0426533	0.851194	0.187157	0.0194276	0.0263274	0.07831	0.0140174	0.0591261	0.0366831	0.0987723	0.0456447	1.66279	1.64932	0.0206207	0.063652	0.0334876	0.0591799	1.12229	0.0400332	0.0416948	0.098451	0.0492149	2.76333	0.0984892	0.0510672						15	1651.84	1.1028e-209	179.59	110720000	4681900	106030000	133	1	0.605609	-1.05084	-1.18539	CLIHDGAAPISLEWK	P98160	P98160	HSPG2	Basement membrane-specific heparan sulfate proteoglycan core protein;Endorepellin;LG3 peptide
22.6758	4.3386	4.38191	2.59062	9.26769	8.8645	19.0663	3.52494	14.1982	3.9702	9.97253	4.16435	3.9327	4.15362	4.84266	11.654	4.06591	8.64982	10.8649	3.8161	48.6956	16.333	42.2278	3.36891	12.8247						14	1643.68	0	226.04	130830000	113910000	16921000	122	2	0.206601	-0.242926	-0.500556	CLLDDEAEYSCEVR	Q8WZ42	Q8WZ42	TTN	Titin
7.75228	3.87657	2.87615	98.3682	69.978	2.93478	2.76537	4.40161	1.88652	2.66272	2.24579	1.15552	6.28891	102.097	4.09587	42.0044	67.1632	1.47286	41.4563	1.49008	6.36315	4.52306	2.57446	1.1307	3.3254						13	1362.68	9.7367e-22	107.65	63752000	52376000	11376000	103	1	0.0317815	0.078439	0.0895325	CLLQIQASSGESK	O43772	O43772	SLC25A20	Mitochondrial carnitine/acylcarnitine carrier protein
1.26496	10.2273	30.384	7.0939	2.52643	1.83598	10.0788	1.90549	2.6246	6.2408	1.91917	9.91814	2.82845	19.7451	6.89366	118.427	11.8677	5.65572	9.67009	3.61484	6.14644	2.28514	2.96115	8.6887	2.41848						18	1839.84	3.8978e-20	83.849	49014000	43687000	5327200	98	1	0.391752	-0.517362	-0.846967	CLQAPGTEPGEQTPEGAR	Q32MK0	Q32MK0	MYLK3	Myosin light chain kinase 3
56.8595	2.63446	97.1728	30.5136	8.46406	2.79688	0.762047	0.96993	20.9615	7.81367	0.928537	39.969	1.99099	44.1947	19.3631	2.363	2.71571	21.7515	25.5118	0.960558	2.16909	2.01719	0.815371	0.890465	38.4659						34	3841.74	1.8255e-142	90.643	47430000	42079000	5351400	23	2	0.33773	0.716443	0.752329	CLQDQNTYTLVIDKVNTEDHQGEYVCEALNDSGK	Q8WZ42	Q8WZ42	TTN	Titin
8.31519	27.7537	15.7329	17.7334	16.3501	7.71534	25.2559	15.807	6.72148	15.5321	13.0428	29.4905	11.5531	12.4961	14.9721	13.2601	14.7267	15.6315	14.2743	1.23333	10.493	24.6538	13.4842	11.2082	15.271						19	2243.91	8.8575e-141	141	131490000	122440000	9046900	108	1	0.218638	0.192285	0.525227	CLTTDEYDGHSTYPSHQYQ	P30043	P30043	BLVRB	Flavin reductase (NADPH)
88.5162	3.96274	4.47792	2.87472	4.34628	7.1335	12.0772	13.6659	52.4314	4.94096	26.3787	3.4238	1.34108	4.0413	7.65138	2.62322	2.54501	1.65091	1.92704	1.79401	17.9062	6.97054	2.70703	5.87627	19.6285						12	1320.69	1.0703e-14	109.6	116190000	100660000	15532000	185	1	1.05808	1.0897	1.78486	CLYASVLTAQPR	P13639	P13639	EEF2	Elongation factor 2
1.84597	1.12083	4.15838	7.81302	4.07249	2.48435	32.8901	14.0824	66.7692	7.42345	1.61894	5.48796	76.9511	6.65648	46.9219	4.65106	7.1768	10.1149	12.7267	1.39949	2.33755	3.31213	2.26649	9.23729	1.38959						9	944.486	4.8552e-06	103.56	89977000	78843000	11134000	69	1	0.0957965	0.183593	0.253605	CNAAAQLVR	Q8WZ42	Q8WZ42	TTN	Titin
12.918	0.858363	22.0998	2.7835	1.14635	43.3407	21.4652	17.1593	45.618	3.48537	14.6673	3.96077	9.2084	1.71065	31.1327	13.7976	0.565814	6.62785	12.762	8.16006	14.9614	3.47716	6.09109	10.1694	4.315						18	2046.93	2.6455e-75	142.58	56661000	49936000	6724900	83	1	0.210124	0.358147	0.507815	CNEEHPAYLASDEITTVR	O60313	O60313	OPA1	Dynamin-like 120 kDa protein, mitochondrial;Dynamin-like 120 kDa protein, form S1
8.61882	11.4583	1.37183	5.13926	2.05868	16.3311	7.2122	7.69489	11.4788	11.3597	7.49891	1.85893	9.58335	6.20082	12.8799	1.13325	10.5833	0.749365	15.359	1.74045	6.28355	17.857	0.951014	10.0237	3.03215						19	2175.03	5.8096e-66	97.068	42388000	37223000	5164900	39	1	0.442157	0.536728	0.931483	CNEEHPAYLASDEITTVRK	O60313	O60313	OPA1	Dynamin-like 120 kDa protein, mitochondrial;Dynamin-like 120 kDa protein, form S1
10.3922	12.1446	11.653	7.26051	10.57	11.5223	14.8701	9.18277	11.9255	8.25804	14.1549	10.011	1.418	8.66086	8.80211	6.6486	10.0084	9.83735	10.6404	25.3658	15.4034	26.0867	20.3378	7.25045	20.4675						14	1600.83	0	183.96	343540000	315680000	27860000	341	1	0.0356013	-0.0336684	-0.0998928	CNEHLVPILTYTAK	Q8WZ42	Q8WZ42	TTN	Titin
2.10865	1.09724	20.1207	24.0661	0.749853	1.58177	0.497763	2.09574	1.51109	25.5994	3.06647	22.9347	18.8589	22.7957	16.2335	1.56709	21.3434	5.20483	27.4425	7.23619	3.47706	1.30956	6.17663	9.13294	3.58987						12	1344.65	4.9294e-20	105.66	68494000	60281000	8213000	68	1	1.13869	-1.35099	-1.88121	CNEPAVWSQLAK	Q00610	Q00610	CLTC	Clathrin heavy chain 1
2.44855	7.77552	3.77124	3.18915	3.26339	2.08226	2.85553	2.86509	3.16622	3.22429	2.42694	3.63116	5.37558	3.7201	2.78856	3.46451	3.47945	4.52827	3.34457	5.4312	5.72034	1.77164	6.80526	4.57899	6.13371						9	959.486	4.4937e-78	140.11	6362700000	4957100000	1405600000	1004	1	0.721448	-0.288835	-1.35076	CNGVLEGIR	P12883;P11055;P12882;P13533;P13535;Q9UKX3;Q9Y623;Q9UKX2;A7E2Y1;P35579;P35749;Q7Z406;P35580	P12883	MYH7;MYH3;MYH1;MYH6;MYH8;MYH13;MYH4;MYH2;MYH7B;MYH9;MYH11;MYH14;MYH10	Myosin-7;Myosin-3;Myosin-1;Myosin-6;Myosin-8;Myosin-13;Myosin-4;Myosin-2;Myosin-7B;Myosin-9;Myosin-11;Myosin-14;Myosin-10
8.62246	5.22257	77.0878	44.263	7.29102	5.18416	1.49139	11.3315	7.11917	1.65164	1.47125	3.00657	4.60063	13.9933	1.01995	8.14339	37.9148	0.975049	5.92453	1.8409	12.5529	1.53606	1.80317	2.22851	1.95406						9	1056.54	0.008816	48.423	26646000	23047000	3599500	25	1	1.05699	1.20338	1.78353	CNLPQNLQK	Q8WZ42	Q8WZ42	TTN	Titin
20.3183	9.40945	8.90509	7.33232	8.57597	4.76009	10.1322	21.7854	11.3851	9.60849	9.21957	8.6461	8.07857	11.2412	6.29366	6.80092	8.95188	8.18192	8.15288	7.62031	9.81202	11.0101	8.56189	6.54775	10.8203						21	2358.08	0	237.05	647090000	581660000	65434000	398	1	0.757012	0.258997	1.39959	CNTAPHQIPQEEYTATGLEEK	Q8WZ42	Q8WZ42	TTN	Titin
5.32732	94.0979	20.2323	6.38333	15.7818	2.867	1.2882	4.1694	4.60736	5.0605	1.67954	4.52287	14.082	15.9366	6.42203	5.11226	45.2988	7.94232	7.30766	4.76056	2.10198	2.80523	0.944494	5.05699	1.83822						14	1454.67	2.1219e-27	104.41	109020000	92724000	16292000	139	1	0.364581	0.506525	0.79993	CNVSFLLSEDGSGK	P19367	P19367	HK1	Hexokinase-1
20.0103	4.24761	4.06837	2.37272	7.44432	2.37977	2.00318	3.01304	3.54931	3.86308	6.2514	3.57063	5.89164	3.83211	1.78825	8.84732	2.10703	9.52514	4.07997	1.46428	29.5515	8.01493	1.55688	9.94947	3.80923						12	1446.67	0.00028217	68.83	48873000	40758000	8115300	40	1	0.201493	-0.222679	-0.489976	CPENAFFLDHVR	O00159	O00159	MYO1C	Unconventional myosin-Ic
10.3712	2.17774	2.61953	1.61778	1.53795	8.07034	9.77807	6.2065	11.944	2.02814	11.1188	1.81896	3.75161	2.34598	1.60135	1.56971	1.74609	1.56805	2.26275	1.86021	6.79805	9.08458	12.6035	1.98874	9.92798						28	3130.44	0	244.72	6712800000	5050200000	1662600000	1151	1	0.29225	0.324278	0.668911	CPETLFQPSFIGMESAGIHETTYNSIMK	P62736;P63267;P68032;P68133	P68133	ACTA2;ACTG2;ACTC1;ACTA1	Actin, aortic smooth muscle;Actin, gamma-enteric smooth muscle;Actin, alpha cardiac muscle 1;Actin, alpha skeletal muscle
1.72736	3.47641	7.03919	3.58117	3.10368	2.24219	1.70645	2.66095	1.05715	4.5107	0.94261	2.68416	1.09477	3.52152	3.78234	3.65264	3.3776	1.74289	6.22611	2.8022	4.13983	3.20708	6.91884	2.04367	1.51719						13	1448.71	1.3726e-14	97.551	42033000	32126000	9906900	79	1	0.0135953	-0.012968	-0.0390587	CPIQGLVEGQSYR	Q5VTT5	Q5VTT5	MYOM3	Myomesin-3
0.00415634	0.0323343	0.0310897	0.0516994	0.0290049	3.27449	1.91847	1.13591	0.00497158	0.0533651	0.718097	0.0596369	0.057337	0.0410057	0.0675964	0.057655	0.0383048	0.0594335	0.0416581	0.0579861	1.69886	0.00180238	1.04902	0.0313133	0.0133527						13	1396.61	1.4274e-38	119.74	124880000	2567700	122320000	172	1	0.0808275	0.254478	0.216924	CPPGFYTSPDGTR	P35555	P35555	FBN1	Fibrillin-1
0.0628166	1.58796	0.0378438	0.0540321	0.0130948	0.108154	0.0584007	0.0151673	0.0896943	0.107654	0.0548422	0.00775945	0.148922	0.0355401	0.0242032	0.00734837	0.0365919	0.0141877	0.0649323	0.166683	0.0931339	0.0142721	0.0156227	0.104993	0.0174766						12	1430.61	0	196.16	205840000	8126500	197720000	157	1	0.844121	1.03111	1.51586	CPTGYYLNEDTR	P35555	P35555	FBN1	Fibrillin-1
15.4352	4.54308	4.07497	2.7311	4.06902	11.0014	13.0812	12.7149	12.9584	3.03192	11.0783	4.3945	3.08282	4.12633	4.35599	3.02195	3.7539	2.40257	3.71561	5.27306	10.0898	8.09365	13.64	2.74476	11.5677						22	2604.22	0	182.54	260700000	221210000	39493000	85	1	0.549207	0.405413	1.10084	CQEVISWLDANTLAEKDEFEHK	P0DMV9;P0DMV8	P0DMV9	HSPA1B;HSPA1A	Heat shock 70 kDa protein 1B;Heat shock 70 kDa protein 1A
11.011	4.86321	8.29769	9.94623	5.22895	12.8001	15.6716	11.2688	12.6224	5.85744	8.0746	9.99371	5.54459	5.07765	9.46249	8.34343	9.0207	4.05581	8.96572	7.66874	11.0282	6.6593	15.2971	8.84137	7.78383						17	1829.88	1.9027e-142	152.37	420060000	376500000	43564000	370	1	0.407384	0.185504	0.873546	CQLPEDVDPTSVTSALR	Q9UBY9	Q9UBY9	HSPB7	Heat shock protein beta-7
13.9303	13.0285	12.4164	8.09264	11.6079	17.4093	12.2646	10.3602	5.59198	10.8438	26.693	11.5061	1.86038	13.7483	0.93746	4.1106	11.0525	11.9846	13.5581	1.40997	17.0406	13.6778	12.7722	12.3231	13.7693						25	2701.32	5.4573e-227	118.3	182640000	166750000	15887000	99	1	0.467427	0.463288	0.972626	CQLPEDVDPTSVTSALREDGSLTIR	Q9UBY9	Q9UBY9	HSPB7	Heat shock protein beta-7
17.4246	14.7985	6.15808	5.39974	14.7106	2.39979	25.5719	1.58264	13.4212	10.1326	29.7509	18.9296	5.74943	6.41807	4.86358	4.45974	5.66498	7.90004	5.97563	4.7244	11.9382	7.94832	13.3793	6.39933	10.508						8	873.438	0.0012189	98.582	839020000	735400000	103620000	192	1	0.0273152	0.0322634	0.0773152	CQQPIGTK	Q14192	Q14192	FHL2	Four and a half LIM domains protein 2
0.154267	0.0251679	0.0704767	0.0540819	0.0438585	0.208733	0.118828	0.185592	0.215893	0.0498522	0.113164	0.0447261	1.33544	0.0796937	0.052133	0.0801835	0.05953	0.0549537	0.0545609	0.0989607	0.166702	0.199727	0.168796	1.11526	0.215986						15	1812.8	1.8914e-39	117.4	50617000	6148600	44468000	98	1	0.475357	-0.54706	-0.985381	CQVSGSPPHYFYWSR	P98160	P98160	HSPG2	Basement membrane-specific heparan sulfate proteoglycan core protein;Endorepellin;LG3 peptide
12.9018	17.4214	60.6191	51.9892	83.0737	41.907	0.0295405	0.0216372	9.464	17.1085	0.80507	11.439	1.33788	90.0054	57.0573	91.284	76.8296	92.8481	1.68131	50.878	33.125	86.5211	48.5999	47.4241	2.1869						7	869.395	0.0084763	71.692	662680000	631590000	31087000	58	1	0.572124	-1.5716	-1.13555	CQYVTEK	P00883;P04075;P09972	P04075	ALDOA;ALDOC	Fructose-bisphosphate aldolase A;Fructose-bisphosphate aldolase C
2.34343	8.3793	7.75255	7.24261	7.80149	8.32367	2.43049	1.18444	7.27885	8.16108	1.66242	5.95615	2.36102	11.1288	7.45248	7.12105	3.38947	6.56876	7.66162	7.63432	10.2635	1.18918	1.33033	8.00793	0.932936						17	1869	2.9452e-41	97.253	58874000	50454000	8419100	45	1	0.259105	0.286391	0.605654	CRPDQLTGLSLLPLSEK	Q15149	Q15149	PLEC	Plectin
0.0590827	0.223203	0.0371818	0.0139821	0.803775	0.0896819	0.0436535	0.0360784	0.0375889	0.0326091	0.137899	0.20029	0.239081	0.0164543	0.0483705	1.1297	0.12718	0.0848195	0.00761743	0.996903	0.0859231	0.00373789	0.120087	1.26619	0.0618887						24	2312.11	7.2896e-122	129.02	56182000	4165100	52017000	80	1	0.362562	-0.708226	-0.796392	CSATGSPTPTLEWTGGPGGQLPAK	P98160	P98160	HSPG2	Basement membrane-specific heparan sulfate proteoglycan core protein;Endorepellin;LG3 peptide
10.9472	1.59622	9.43106	9.41767	1.21624	10.8322	11.7393	9.95906	9.54516	10.6235	8.18294	7.92055	8.11415	9.48482	19.1817	12.1907	9.19513	7.89353	9.01783	1.13722	11.1936	9.07634	0.714141	9.8112	2.46011						37	3887.84	1.076e-141	101.46	91915000	81721000	10194000	83	1	0.0613389	0.0874473	0.167703	CSDAAGYPHATHDLEGPPLDAYSIQGQHTISPLDLAK	Q15365	Q15365	PCBP1	Poly(rC)-binding protein 1
8.18811	40.1893	5.91882	3.52956	4.96275	24.7619	12.1536	12.3859	7.53313	4.35883	18.8225	4.33172	60.3612	19.4395	4.71256	17.9606	6.37038	12.2197	8.1728	29.9734	34.6855	23.8183	22.2813	17.3032	2.30993						11	972.481	2.5598e-31	144.77	286860000	256320000	30532000	187	1	0.592005	-0.581185	-1.16526	CSGPGLGAGVR	Q14315	Q14315	FLNC	Filamin-C
3.1775	32.2518	5.03311	5.21266	4.65058	1.68279	2.18828	24.8768	30.3238	3.9572	10.1661	5.43278	2.20282	5.55443	0.131588	3.70651	11.3784	3.60823	4.49568	1.57965	2.24787	7.41265	14.6223	17.3637	0.941525						8	833.443	0.0012255	95.741	225460000	192380000	33071000	90	1	0.580828	0.802638	1.1486	CSLSLVGR	Q14192	Q14192	FHL2	Four and a half LIM domains protein 2
7.52025	11.7232	6.58896	5.52464	6.24837	11.7405	1.26583	16.2972	3.86608	5.28048	10.4862	4.47225	9.78838	5.76276	4.85214	5.75322	5.45886	8.48844	7.74368	0.802882	6.48349	9.65114	1.25485	3.78239	3.89218						24	2756.29	7.2572e-115	128.35	33177000	28721000	4455800	41	1	0.384691	0.355141	0.83485	CSLSWGRPQEDGGADIDYYIVEKR	Q8WZ42	Q8WZ42	TTN	Titin
1.88386	4.23455	15.9282	1.06633	5.1163	5.6783	7.35543	1.401	6.31087	4.42354	3.50222	1.2542	1.2474	3.60473	3.4685	7.58085	4.85927	1.1185	4.52416	3.77875	6.69804	4.14313	3.46119	3.62877	4.01297						24	2673.29	1.0739e-108	98.883	13862000	11525000	2337100	29	1	0.303104	0.277207	0.689159	CSLTWSPPLQDGGSDISHYVVEKR	Q8WZ42	Q8WZ42	TTN	Titin
17.7285	19.6244	7.43076	17.4543	10.2328	12.5418	17.3492	12.8856	21.9169	19.2932	10.8933	7.72364	34.718	7.02447	8.03835	12.9746	11.4527	26.444	15.7521	6.96817	11.4626	10.9995	11.9416	19.8551	20.0954						22	2134.97	6.429e-100	107.9	64298000	59363000	4935300	161	1	0.393903	0.216304	0.850645	CSNSAGVGEPSEATEVTVVGDK	P52179	P52179	MYOM1	Myomesin-1
17.1649	11.4876	10.4009	8.99317	10.1729	13.0624	13.2618	13.1873	14.5461	8.89177	10.4414	7.79112	9.31541	10.2838	7.94546	9.40775	9.54344	6.34685	9.90227	9.69473	15.236	13.4909	17.7736	9.711	16.3002						27	2701.31	2.2552e-138	111.78	254450000	232120000	22324000	203	1	0.60918	0.182425	1.19065	CSNSAGVGEPSEATEVTVVGDKLDIPK	P52179	P52179	MYOM1	Myomesin-1
3.44932	40.73	60.7145	46.0973	56.2722	0.827621	26.2912	39.0554	3.33508	56.4773	88.5273	60.8253	30.3072	65.0831	34.3098	31.3441	58.1437	22.3937	26.7578	17.8447	28.5289	21.9684	0.946307	58.2598	31.2785						8	925.458	0.0035053	82.279	315500000	308460000	7039100	92	1	0.427709	-0.677951	-0.907601	CSTELFVK	Q14896	Q14896	MYBPC3	Myosin-binding protein C, cardiac-type
0.0745633	0.125537	0.0734568	1.01995	0.0943659	0.011507	2.70126	0.022156	1.2709	0.0814727	0.00754627	0.0458641	2.01585	0.0500905	0.0826066	1.74783	0.0333821	1.06465	2.35742	0.0865729	0.01131	0.0830619	0.0287029	0.0052344	0.0406903						13	1416.64	1.3001e-245	160.52	77187000	2868200	74319000	94	2	0.266561	0.706059	0.620079	CSTSSLLEACTFR	P02787	P02787	TF	Serotransferrin
5.26178	3.24791	4.11656	3.40072	1.85109	4.47383	0.732392	5.80783	6.53687	3.90286	3.70035	1.15858	1.46907	5.59563	1.75744	6.2927	2.9075	1.20735	2.81911	3.6625	13.1059	3.52013	4.38224	3.35072	2.54909						14	1590.75	1.471e-127	130.1	26230000	20891000	5339100	59	1	0.138874	0.135408	0.354335	CTFVTDSPMLNHVK	O76041	O76041	NEBL	Nebulette
5.52759	0.974269	12.0834	6.25851	8.65438	1.79835	1.05653	22.5201	9.74343	5.4837	1.17025	15.4115	5.59431	1.54622	11.3163	10.0734	5.16615	6.24651	4.29763	4.49746	1.98321	1.98001	16.4755	11.3336	29.1786						15	1360.67	2.9273e-17	110.51	53201000	48581000	4619400	70	1	0.152603	-0.225005	-0.385082	CTGGEVGATSALAPK	P30050	P30050	RPL12	60S ribosomal protein L12
5.0531	6.76781	10.5038	11.9371	7.47094	3.25467	6.2347	1.92867	1.92996	5.0284	13.7127	5.79408	5.91156	1.40865	5.10882	4.41429	5.81355	0.958845	4.68387	1.17245	2.22407	3.83283	3.49764	3.92488	2.18868						23	2587.24	8.2178e-233	170.44	78589000	64618000	13972000	55	1	0.766383	0.566865	1.41232	CTLAWSLPQEDGGAEITHYIVER	Q8WZ42	Q8WZ42	TTN	Titin
7.77682	6.14908	5.45115	4.48445	3.90269	3.9186	4.72302	8.02277	14.3868	5.23428	9.50133	5.27379	3.87598	5.27873	3.77723	5.31507	4.57376	4.01895	5.28755	4.18759	6.68223	10.315	10.0138	4.2901	9.50535						14	1498.72	0	237.53	1789800000	1527900000	261900000	658	1	0.0685281	0.0418498	0.186062	CTTDHISAAGPWLK	Q99798	Q99798	ACO2	Aconitate hydratase, mitochondrial
1.87516	4.29197	7.5142	6.75928	7.1005	4.40542	4.29066	4.13799	2.86741	6.27124	3.13134	5.68224	1.31344	7.19054	7.08639	6.0232	7.1483	5.21309	5.81198	6.37418	8.47304	7.45702	7.07382	0.991312	7.51754						24	2581.27	1.0502e-67	89.973	113720000	96020000	17698000	85	1	0.156633	-0.133297	-0.393992	CTYRPAMEGPHTVHVAFAGAPITR	Q14315	Q14315	FLNC	Filamin-C
1.56493	23.0587	1.17398	12.9606	27.2299	8.69737	12.0881	0.900162	1.02648	5.65666	21.2136	9.88677	88.9998	32.242	0.965284	48.3177	23.3722	5.15796	18.7538	1.11906	13.3415	16.795	9.80828	18.5033	9.81079						11	1371.63	2.2202e-13	115.18	51832000	48912000	2920200	58	1	1.07054	-1.34656	-1.79991	CVELVHEEMQR	O00429	O00429	DNM1L	Dynamin-1-like protein
33.1489	9.34277	5.92535	4.67103	5.89573	10.6056	12.219	12.1023	12.1628	5.23141	18.501	6.02362	7.54175	7.5013	5.78112	6.2007	5.36122	6.04034	5.95396	2.99613	11.1059	9.03046	37.0774	6.11965	13.3864						10	1299.59	5.1707e-302	187.99	498810000	443430000	55387000	378	1	0.258133	0.211382	0.603765	CVENQIYEFR	Q8WZ42	Q8WZ42	TTN	Titin
16.0332	2.36774	5.20331	4.6888	0.990696	15.565	3.41814	21.7925	24.5044	5.1141	18.4973	23.0363	2.06526	1.75647	5.07627	11.1929	31.1716	13.9846	8.79992	0.805141	18.2751	10.3411	10.4126	1.54254	18.8121						19	2238.96	6.7585e-80	110.94	38495000	35563000	2932200	50	1	0.133537	-0.22206	-0.342213	CVFEMPNENDKLNDMEPSK	Q9P0L0	Q9P0L0	VAPA	Vesicle-associated membrane protein-associated protein A
14.2244	8.09376	9.17272	3.2534	3.43488	0.539957	1.78009	10.9303	0.514617	6.86243	22.2194	7.48405	3.15255	1.79885	4.0091	8.05056	5.02004	1.07053	6.47774	6.92373	2.30865	1.01215	9.16141	4.67482	1.19684						12	1358.64	1.5524e-20	123.84	17679000	13355000	4323400	59	1	0.0648919	-0.106711	-0.176807	CVSSPHFQVAER	Q14738;Q13362;Q15173	Q14738	PPP2R5D;PPP2R5C;PPP2R5B	Serine/threonine-protein phosphatase 2A 56 kDa regulatory subunit delta isoform;Serine/threonine-protein phosphatase 2A 56 kDa regulatory subunit gamma isoform;Serine/threonine-protein phosphatase 2A 56 kDa regulatory subunit beta isoform
59.24	11.6724	17.4237	8.39727	16.3144	61.4879	1.58222	51.7458	27.4252	9.53326	1.21769	46.7129	105.757	9.79775	7.92252	4.07808	67.3217	12.5865	20.2875	17.9323	2.70161	1.88572	15.4839	10.7328	2.02816						9	1108.48	2.9426e-78	168.27	236010000	224580000	11432000	217	1	0.515122	0.775554	1.04827	CYEMASHLR	P07737;CON__P02584	P07737	PFN1	Profilin-1
7.08958	4.89205	5.40746	1.46231	4.22102	7.03851	5.54712	7.25769	5.18829	3.90543	12.7018	4.48613	1.57375	4.66566	3.57323	4.0741	0.787136	3.68788	4.16845	4.68114	14.9201	6.07629	8.93551	4.26283	10.2047						23	2601.27	1.9106e-89	114.03	48691000	41733000	6957700	51	1	0.0301845	0.0330067	0.0851769	CYLAWNPPLQDGGANISHYIIEK	Q8WZ42	Q8WZ42	TTN	Titin
10.3456	0.715333	23.7919	22.6354	5.54328	14.4707	4.10167	12.2008	10.3235	5.75845	12.2901	4.09863	4.72787	6.39667	3.08577	6.36919	5.53813	6.05783	7.10478	5.7305	10.7317	9.0117	3.5717	3.65725	3.07774						23	2363.06	7.0006e-95	100.06	96593000	84933000	11660000	58	1	0.600474	0.501812	1.17781	DADPLVTGAPGAPMDLQCHDANR	P54296	P54296	MYOM2	Myomesin-2
7.26483	4.16238	4.12888	2.27259	3.53936	1.50342	3.2516	9.52223	5.26349	3.85086	3.66535	1.89258	2.41885	4.83019	2.55179	4.56201	4.13805	2.04241	2.19861	2.52755	3.71196	2.30688	49.4411	2.73123	3.65327						12	1422.57	0	197.3	105480000	82353000	23128000	195	1	0.147259	0.153385	0.373185	DCEQAENWMAAR	Q13813	Q13813	SPTAN1	Spectrin alpha chain, non-erythrocytic 1
3.40386	2.47924	13.4221	9.48962	1.7369	2.95085	1.73473	4.55011	1.73741	4.30353	8.47939	5.00618	1.15975	1.86094	3.02887	1.14202	1.7831	0.90713	12.2924	1.25072	3.56134	22.468	7.88833	7.15534	3.41847						9	1019.35	0.0017593	73.067	21259000	16577000	4681600	53	3	0.0275638	0.040506	0.0779981	DCFTCSNCK	Q13642	Q13642	FHL1	Four and a half LIM domains protein 1
1.49333	1.16958	2.81706	1.87255	1.13788	2.55289	6.75933	1.30127	1.71807	1.43136	2.10932	2.88576	1.78673	12.9295	1.00233	0.745671	1.42336	2.05066	1.77329	2.57646	2.10138	6.48857	2.14942	2.01936	2.38834						14	1528.71	1.7274e-30	114.63	308330000	195770000	112560000	154	1	0.302538	-0.255345	-0.688108	DCGATWVVLGHSER	P60174	P60174	TPI1	Triosephosphate isomerase
18.8176	2.11089	3.5073	1.02667	1.96937	11.7271	10.912	29.1083	25.4642	2.01083	29.2822	5.0578	2.57918	2.36046	1.9885	2.12572	3.19691	3.10915	3.50479	3.49202	17.892	22.5349	37.689	2.56769	18.6915						18	1942.83	1.6177e-190	124.46	232940000	199510000	33433000	252	1	0.00755791	0.0146522	0.0218605	DCGFPDEGEYIVTAGQDK	Q8WZ42	Q8WZ42	TTN	Titin
9.61256	2.64282	2.45311	2.36109	2.01669	8.57781	1.16772	12.8361	14.161	1.71765	19.2468	1.87263	1.58896	2.0353	1.81688	1.66766	1.86505	1.94685	2.32128	1.22308	8.29085	2.22948	7.63062	1.44031	4.40579						14	1586.78	2.8849e-54	141.37	76309000	60134000	16175000	80	1	0.540656	0.539988	1.08776	DCLILTWAPPSDTR	Q5VTT5	Q5VTT5	MYOM3	Myomesin-3
21.2313	5.18297	42.5174	0.686692	1.8285	3.68634	14.9915	10.9486	13.0717	2.7391	24.9348	3.22384	2.81454	1.72481	2.88924	3.73283	3.16343	2.54985	2.61176	4.50339	2.28642	9.13174	0.114807	3.11059	5.23551						10	1134.56	2.625e-08	104.52	196120000	160570000	35551000	91	1	0.905303	1.0994	1.59499	DCLTESNLIK	P21980	P21980	TGM2	Protein-glutamine gamma-glutamyltransferase 2
32.2436	1.0296	2.12335	1.01059	2.32776	4.48914	3.11735	4.6118	11.4125	1.60362	20.9881	2.52738	1.47157	4.2696	1.37067	1.96218	1.53913	1.29058	1.97704	1.08732	4.62156	1.11433	10.0175	1.41489	5.18251						17	1989.75	3.1693e-12	79.762	21848000	17297000	4551500	35	3	0.306214	0.393578	0.694919	DCRLDDECEYACGVEDR	Q8WZ42	Q8WZ42	TTN	Titin
27.8497	2.79094	3.40494	2.2623	2.94562	122.186	1.11323	0.442448	0.830208	3.62357	19.982	12.5444	2.55177	2.40966	2.12632	2.99605	3.03492	1.82762	2.83123	2.43758	1.24758	23.2692	3.40567	1.84129	2.09497						9	974.438	0.00075977	68.893	308250000	243380000	64872000	64	1	0.0104183	0.0221268	0.0300372	DCVGPEVEK	P00558	P00558	PGK1	Phosphoglycerate kinase 1
9.85735	2.45951	1.93451	11.8583	2.2618	3.07934	3.14332	6.36425	7.06383	2.24767	6.32318	2.36707	1.56304	3.38665	1.63644	1.87375	1.38793	1.61027	1.27127	0.977584	4.50579	9.99426	6.05602	1.29608	6.91778						10	1077.45	0.00030298	69.979	127510000	105140000	22370000	38	2	0.851565	0.646131	1.52559	DDILCPDCGK	Q14192	Q14192	FHL2	Four and a half LIM domains protein 2
2.9449	2.36136	2.84142	2.77766	3.09822	7.41779	1.44209	2.16945	2.05103	4.86733	3.81108	5.93423	4.66821	11.4585	4.05345	3.87031	8.91071	3.74195	18.1377	0.491857	3.11344	1.96896	4.53399	10.4856	2.63154						12	1363.65	4.5299e-16	101.71	91232000	73348000	17884000	57	1	0.775347	-0.607535	-1.42444	DEELSCTVVELK	P01011	P01011	SERPINA3	Alpha-1-antichymotrypsin;Alpha-1-antichymotrypsin His-Pro-less
13.8643	2.79803	2.80496	2.06931	2.39632	9.35236	10.4193	12.4407	14.3577	2.37545	8.3961	1.97364	2.14646	2.69733	2.05208	2.11016	2.4255	1.99894	2.73216	2.6909	8.27368	10.0752	11.8004	2.09699	11.1183						22	2460.1	6.7588e-159	157.66	166290000	134460000	31835000	120	1	0.62218	0.551824	1.2097	DEFTNTCPSDKEVEIAYSDVAK	Q9Y696	Q9Y696	CLIC4	Chloride intracellular channel protein 4
1.38028	0.226572	0.279989	0.397881	0.218558	0.408911	0.267383	0.276084	3.34684	0.245589	0.422499	0.228368	0.551002	0.325387	0.262196	0.299901	0.286799	0.363559	0.243694	0.62719	2.9227	1.14157	1.35294	0.416919	1.48301						12	1337.63	9.0321e-13	117.09	166920000	38530000	128390000	90	1	0.266355	-0.302816	-0.619682	DFTPVCTTELGR	P30041	P30041	PRDX6	Peroxiredoxin-6
0.224848	1.20717	1.68167	0.614382	1.55782	4.30824	6.14946	34.6197	2.65851	0.822705	20.0319	1.5058	1.66499	0.903804	0.834573	0.118051	1.65982	0.420236	0.594726	6.06303	23.4056	26.401	16.9995	1.77377	8.93929						11	1166.62	2.5231e-08	84.17	314730000	221960000	92766000	104	1	0.181839	-0.411609	-0.448623	DGLGLCALIHR	P35609	P35609	ACTN2	Alpha-actinin-2
9.14238	4.42093	6.83305	4.20944	5.87085	7.71609	6.99348	13.2524	20.3395	5.44507	16.9375	6.25721	4.12699	7.98609	3.52749	4.30845	3.53576	3.28426	4.49319	3.37365	13.127	14.7007	34.6526	5.64749	20.4839						21	2230.01	1.8751e-100	119.87	221290000	196720000	24570000	180	1	0.0484935	0.0531908	0.134282	DGSCGVSYVVQEPGDYEVSIK	Q14315	Q14315	FLNC	Filamin-C
15.9281	1.83594	1.25277	2.62335	1.09741	10.8528	1.48523	0.990075	2.21404	2.77506	1.50223	1.13346	0.83137	1.38982	1.02887	1.40688	1.20257	1.08869	1.74081	1.27508	18.1795	9.70649	5.04876	1.13039	6.37396						16	1831.89	8.9165e-143	130.85	62676000	45218000	17459000	42	1	0.213744	0.287146	0.51524	DGSELILHFVTQCNTR	O75208	O75208	COQ9	Ubiquinone biosynthesis protein COQ9, mitochondrial
2.00219	2.33579	2.11712	1.36865	2.46376	1.63519	1.42124	1.79069	4.37275	2.42957	1.5715	1.88333	1.29566	2.34013	1.89387	1.8823	2.1241	1.66006	2.77391	2.13987	0.851029	1.52171	2.55252	1.9306	1.93116						21	2227.08	1.6169e-08	81.807	28153000	19150000	9002800	23	1	0.496864	0.185391	1.01961	DGTCTVSYLPTAPGDYSIIVR	Q14315	Q14315	FLNC	Filamin-C
2.75897	3.56799	2.77689	4.84568	3.72309	0.96305	5.10769	1.54036	3.35734	6.25843	1.17048	4.01606	4.31165	4.61193	4.68117	3.67053	4.37988	2.28853	5.99101	1.60883	1.62659	1.19731	4.37135	3.94356	6.6352						24	2456.19	1.3572e-116	117.73	92396000	72104000	20292000	50	1	0.0465533	-0.0434586	-0.129162	DGVADVSIEDSVISLSGDHCIIGR	P00441	P00441	SOD1	Superoxide dismutase [Cu-Zn]
20.5659	6.44451	5.50969	2.34328	5.5997	0.963097	6.72032	14.566	13.9819	1.14351	0.924721	4.24387	1.45803	7.55148	6.26602	3.28937	2.94805	1.91506	6.907	1.66905	12.8651	1.0174	23.8381	2.70983	52.2982						27	2921.4	7.9669e-156	139.73	60421000	51939000	8482000	64	1	0.182376	0.294706	0.449768	DGVHDIPEDAQLETAENSSVIIIPECK	Q8WZ42	Q8WZ42	TTN	Titin
9.94933	1.44682	4.23764	4.01208	3.5536	10.444	5.02328	1.25435	14.2983	3.05165	3.66441	4.49388	1.85389	4.48429	4.32776	1.34569	4.23511	4.32323	4.46175	8.52583	2.5134	2.35574	0.992132	3.65621	36.1449						15	1734.86	0.00034189	78.021	24597000	21126000	3470400	31	1	0.17821	0.212963	0.440872	DILHPPEVELDVTCR	Q8WZ42	Q8WZ42	TTN	Titin
8.66044	6.00985	2.46979	4.34836	1.59818	1.54497	2.80583	3.69202	2.47387	3.47232	2.87781	6.13639	14.1961	2.38474	2.11051	2.47756	1.78654	7.83292	4.55225	1.85069	1.2197	28.8552	1.72363	4.2945	7.32308						13	1524.64	2.1856e-136	141.46	118900000	94815000	24089000	115	1	0.253073	-0.268663	-0.593899	DINAYNCEEPTEK	P30041	P30041	PRDX6	Peroxiredoxin-6
7.11005	62.2914	6.86353	6.88349	3.27494	4.92526	5.62889	5.29419	6.25795	3.72319	2.25169	5.83738	1.80322	8.14712	12.0265	4.59763	6.47154	6.35768	1.09043	4.79257	4.18533	4.50482	1.89831	4.95553	2.17093						22	2591.22	2.4818e-46	91.48	78987000	66818000	12169000	58	1	1.13532	0.79911	1.87722	DINAYNCEEPTEKLPFPIIDDR	P30041	P30041	PRDX6	Peroxiredoxin-6
0.0556942	0.0151468	0.948319	1.23165	0.162414	1.49536	2.5183	0.029206	0.281189	0.0456849	0.0263528	0.0158851	0.0277061	0.924957	0.0388762	0.250229	0.0150302	0.0217435	0.0281528	0.0501648	2.05908	0.652716	0.014536	0.0726416	0.327973						9	1079.44	0.0011087	66.262	148870000	7865700	141010000	82	2	0.795426	1.47955	1.45142	DNCCILDER	P02679	P02679	FGG	Fibrinogen gamma chain
1.9373	2.19441	2.50776	1.02459	1.66167	7.86889	2.84207	0.850612	1.2685	4.02559	4.43643	4.68906	3.87756	1.10808	2.31062	0.885811	1.01327	0.842293	1.67992	3.28736	1.72925	6.83921	0.950823	3.58725	5.95665						13	1387.64	2.1446e-32	119.32	52119000	36652000	15467000	76	1	0.0886103	-0.098978	-0.236112	DNPGVVTCLDEAR	P22314	P22314	UBA1	Ubiquitin-like modifier-activating enzyme 1
84.2398	5.91509	10.1221	3.35425	2.76863	9.84151	16.7135	27.6554	12.3545	4.55266	11.807	1.90737	10.1171	3.53654	3.00068	1.77195	4.68205	6.86533	9.22526	2.95701	5.97343	9.71167	11.3015	3.97419	10.4028						12	1458.59	2.1252e-209	125.61	255010000	202450000	52564000	150	2	1.13339	0.910218	1.87495	DNQNFCVPCYEK	Q14192	Q14192	FHL2	Four and a half LIM domains protein 2
21.9331	4.83568	4.32012	4.65206	3.95147	8.27621	17.1931	12.738	5.31187	1.31502	19.0486	4.72443	6.64763	5.55151	4.30765	4.93558	4.54248	4.30061	4.20974	5.42928	1.23305	4.97181	34.5621	3.72841	44.6857						16	1737.8	6.132e-126	158.29	118360000	103160000	15201000	89	1	0.000672363	-0.00101649	-0.00196003	DPCDPPGQPEVTNITR	Q8WZ42	Q8WZ42	TTN	Titin
8.75089	4.58646	6.01244	3.70563	3.21969	0.896884	9.70912	4.18852	1.93988	4.33941	0.871567	4.94771	6.8312	5.82218	3.6424	4.06614	3.86158	5.84203	4.13128	33.2541	3.96025	27.2305	50.9482	5.96007	35.2121						15	1594.74	2.0753e-56	146.79	246720000	203840000	42872000	238	1	0.888241	-0.894332	-1.57312	DPCDPPGTPEPIMVK	Q8WZ42	Q8WZ42	TTN	Titin
20.4248	1.22044	0.970667	1.1026	0.97501	1.31933	3.34051	2.13724	4.37499	10.6155	11.5118	2.43451	4.97991	9.63403	5.65043	11.2922	1.21733	6.70287	1.27258	1.07045	1.70938	7.16755	1.7591	7.30103	0.974452						15	1737.8	3.2461e-24	94.885	41090000	36308000	4782600	10	1	0.362185	-0.460831	-0.795731	DQAVFKCEVSDENVR	Q14896	Q14896	MYBPC3	Myosin-binding protein C, cardiac-type
13.5132	0.162174	0.232929	1.35084	0.785694	2.20792	7.51691	1.18938	6.8304	0.267585	1.54575	0.626985	1.15946	1.23574	1.46645	0.885284	1.9583	2.2421	1.93933	1.80937	4.36354	5.64002	8.01493	0.814231	0.787114						12	1280.57	3.6339e-16	92.856	49876000	32200000	17675000	45	1	0.223877	-0.356296	-0.535854	DSCTASLQVSDR	Q8WZ42	Q8WZ42	TTN	Titin
2.43334	0.0429273	0.0464944	0.0409853	0.0734991	1.90518	3.92108	0.0636048	0.0083014	0.0646718	0.887482	0.0398662	2.07791	0.0480303	0.0811385	0.0231868	0.0428827	0.0702708	0.0427127	0.035008	1.84331	0.0149079	1.83437	0.027216	0.0316301						10	1140.53	0.0011126	58.676	47400000	2098200	45302000	39	1	0.179038	0.497038	0.442643	DSFPNFLACK	P17568	P17568	NDUFB7	NADH dehydrogenase [ubiquinone] 1 beta subcomplex subunit 7
6.50266	7.35064	25.2369	26.1747	39.3917	4.73213	5.61182	2.03348	10.3913	18.7534	4.80085	16.8787	17.4773	27.2065	7.68204	8.08501	17.3112	7.57009	21.1073	1.62179	4.8518	3.28761	2.93313	7.31679	8.42543						25	2777.24	1.1082e-153	139.72	100940000	90039000	10901000	58	1	0.331056	0.373051	0.740316	DSMVVCWGHPDSDGGSEIINYIVER	Q8WZ42	Q8WZ42	TTN	Titin
0.830706	1.52962	2.37884	5.48922	6.05325	12.494	1.8454	25.8256	0.888151	6.04022	1.19978	4.94836	2.9395	8.69334	2.6783	1.25241	6.18558	3.23456	5.48024	0.626641	33.0429	36.2729	14.5248	4.6958	27.4402						18	1914.83	4.133e-14	89.661	10227000	8989500	1237800	37	1	0.383429	-0.583574	-0.832676	DSSTCPGDYVLSVSENSR	P46109	P46109	CRKL	Crk-like protein
3.05932	2.88294	2.93942	1.5142	1.09185	1.909	6.04428	8.83702	11.0931	2.66479	90.0528	1.36542	1.61551	2.79185	1.16931	2.28542	2.3892	2.15039	3.421	2.80356	4.8987	2.83925	8.54002	1.39296	1.96916						11	1308.61	6.1266e-39	132.32	78375000	57278000	21097000	111	1	0.0411284	0.0643135	0.114743	DTLAQLQDCFR	Q96Q06	Q96Q06	PLIN4	Perilipin-4
6.57828	4.08521	8.15311	3.48073	3.92622	6.93031	8.28712	10.8852	5.64808	2.75362	11.4259	6.68464	5.3062	5.80836	2.9763	3.78407	5.54251	2.80249	4.41355	3.16082	9.64566	7.71176	8.20845	3.47646	22.4689						16	1833.78	0	198.46	116460000	99509000	16950000	140	1	0.0630501	-0.0535066	-0.172095	DTMATFECETSEPFVK	Q8WZ42	Q8WZ42	TTN	Titin
0.0323841	0.011943	0.0287339	0.0128408	0.927664	0.0243056	1.67083	0.0391933	0.0083995	0.0619127	0.023714	0.0289156	0.026712	0.0377775	0.00867621	0.0133114	0.0148126	0.00532815	0.0132956	0.0222613	0.0456225	0.0236355	0.0359895	0.0304239	0.058519						20	2545	2.7739e-51	99.6	33529000	712060	32817000	48	1	0.960568	1.20675	1.66487	DTWVEHWPEEDECQDEENQK	P01024	P01024	C3	Complement C3;Complement C3 beta chain;C3-beta-c;Complement C3 alpha chain;C3a anaphylatoxin;Acylation stimulating protein;Complement C3b alpha chain;Complement C3c alpha chain fragment 1;Complement C3dg fragment;Complement C3g fragment;Complement C3d fragment;Complement C3f fragment;Complement C3c alpha chain fragment 2
4.94109	3.12068	2.40814	2.41434	1.06765	1.81195	2.44743	3.05826	2.7777	1.15831	1.95757	2.39159	2.54231	1.38209	1.70995	2.69834	2.4398	1.59961	2.61672	1.28968	1.72134	2.35835	6.8661	2.17721	2.35811						19	2090.96	2.4273e-10	75.71	17193000	12750000	4442600	20	1	0.0927902	0.0610634	0.246313	DVATVAFCDAQSTQEIHEK	Q13363	Q13363	CTBP1	C-terminal-binding protein 1
12.4392	2.64374	4.21677	1.52803	1.54975	7.63734	0.15054	0.176226	2.70345	0.992217	6.43772	3.23299	1.58479	4.57861	3.0881	2.65253	1.86489	3.15152	2.67953	1.11765	3.68039	9.49383	5.43575	2.27031	0.401742						14	1473.7	1.3201e-06	84.468	68963000	52713000	16250000	72	1	0.556664	-0.7085	-1.11219	DVVICPDASLEDAK	Q99497	Q99497	PARK7	Protein deglycase DJ-1
56.1607	2.53842	2.95533	2.15719	1.79716	5.10238	2.69361	3.55301	12.4748	2.14487	1.97752	1.40559	1.9029	2.46774	1.65076	2.26161	1.86162	1.25339	5.7938	39.683	115.172	1.00005	10.0182	1.62456	3.9207						15	1601.8	1.9335e-26	90.385	522460000	392550000	129920000	134	1	0.143836	0.268019	0.365517	DVVICPDASLEDAKK	Q99497	Q99497	PARK7	Protein deglycase DJ-1
160.693	7.58932	9.92736	5.65098	6.05972	33.2783	2.03886	1.1803	1.17964	7.99723	32.3454	6.65039	10.8072	5.76576	9.19806	1.55763	4.10534	1.46399	6.65459	4.47848	1.27533	1.25302	2.10087	5.57248	39.2334						19	1974.9	4.599e-86	132.51	54586000	48606000	5980300	134	1	0.307521	0.518562	0.697335	EAAADEWTTCTPPTGLQGK	Q8WZ42	Q8WZ42	TTN	Titin
49.9485	22.5601	1.14803	1.18885	0.96716	56.9534	2.19393	1.6457	2.25321	1.05873	48.0192	1.06555	1.9726	1.04743	0.973177	0.851994	1.4448	1.88449	3.15297	1.07816	111.605	40.3742	10.8166	1.05428	48.0189						32	3196.48	2.9367e-290	160.86	214800000	152080000	62717000	69	2	0.0396509	-0.112226	-0.11079	EAESCDCLQGFQLTHSLGGGTGSGMGTLLLSK	Q3ZCM7	Q3ZCM7	TUBB8	Tubulin beta-8 chain
22.4621	5.62904	7.74368	19.0637	7.01343	15.4452	15.1447	22.1054	119.736	7.74975	20.4034	7.44979	5.88112	4.97032	6.18739	1.64994	1.13563	9.61702	13.4649	3.33196	63.6876	128.273	20.6411	7.337	102.555						18	1957.88	7.9815e-112	137.21	232930000	217350000	15584000	115	1	0.306858	0.497585	0.696109	EAGDGVFECEYYPVVPGK	Q14315	Q14315	FLNC	Filamin-C
7.50187	2.08171	2.06553	1.53536	1.38269	4.42265	0.819393	2.86793	11.0952	1.74855	2.45535	1.51091	1.32693	1.75637	1.55203	1.44774	1.482	1.33131	1.95186	1.45385	3.02698	11.5184	6.68246	1.08366	8.17512						17	1719.89	7.3432e-41	83.404	60935000	43336000	17599000	74	1	0.169788	0.190224	0.422738	EANSIIITPGYGLCAAK	Q13423	Q13423	NNT	NAD(P) transhydrogenase, mitochondrial
1.68583	1.92063	1.26347	1.89868	0.946363	1.79505	1.37394	1.59885	7.89851	1.19636	1.05718	6.21515	2.62062	1.44641	1.49947	1.31352	1.85206	1.36749	8.98775	1.15432	1.73609	1.39563	1.98548	1.40162	3.00374						24	2789.21	9.5589e-23	66.593	43102000	26975000	16127000	39	1	0.195274	-0.168387	-0.477003	EAQNTCAMLTTFNEIDMSNIQEMR	P36957	P36957	DLST	Dihydrolipoyllysine-residue succinyltransferase component of 2-oxoglutarate dehydrogenase complex, mitochondrial
6.18872	2.70855	1.2762	2.08028	2.82222	97.5892	3.11566	88.017	5.11445	1.75383	1.44972	10.6717	1.24526	4.83119	1.35158	5.53184	1.90739	1.39189	1.12225	0.79247	125	1.28071	1.41885	1.05655	72.6288						9	1030.4	7.5801e-07	114.84	36306000	33760000	2545800	86	3	0.428418	0.83313	0.90878	ECFVCTACR	Q14192	Q14192	FHL2	Four and a half LIM domains protein 2
2.69634	2.23443	1.54318	1.40385	1.39747	2.33513	2.78157	2.46702	5.03342	1.82061	2.47998	1.52819	1.82955	1.55516	1.42849	1.45799	1.42382	1.29356	1.77112	1.74136	4.25503	3.2179	4.29694	1.41853	4.4481						23	2502.23	9.7282e-162	119.45	209540000	144780000	64758000	131	1	0.163247	0.103291	0.408511	ECPEGHVVTYTPMAPGNYLIAIK	Q14315	Q14315	FLNC	Filamin-C
25.8602	2.62431	1.33894	1.70302	0.930468	1.74545	2.71024	1.28385	1.25088	2.24303	10.5066	1.92596	0.876676	1.95898	1.78155	1.94006	1.82606	1.5838	2.26346	2.22993	0.293115	3.24644	1.60812	1.58906	11.0013						16	1539.64	4.5485e-56	124.09	32527000	22582000	9944900	100	1	0.0638756	0.0915751	0.174209	ECPTEDSGASATASSK	E9PAV3	E9PAV3	NACA	Nascent polypeptide-associated complex subunit alpha, muscle-specific form
1.06237	2.17383	2.10357	1.70459	1.42544	9.86289	1.63963	4.53638	3.91399	2.03595	6.9174	1.99746	1.699	2.06292	1.82334	1.93011	1.93357	0.964297	2.05994	1.59087	2.44177	1.43404	4.37375	1.79445	6.93891						25	2665.28	6.9836e-138	110.7	32415000	24053000	8362200	38	1	0.111266	0.101952	0.290566	ECTPEVEEGVPPTSDEEKKPIPGAK	Q9UHP9	Q9UHP9	SMPX	Small muscular protein
70.6061	8.00017	14.8207	9.39068	9.76067	11.7424	15.9461	74.4464	47.321	7.98189	34.3777	12.1733	5.82654	9.70461	9.7038	12.4253	8.24106	8.74077	12.7577	7.14052	52.0985	20.5239	93.1414	7.13825	31.6383						17	1996.8	0	206.74	488530000	459660000	28867000	289	2	0.240975	0.284625	0.570081	EDQLLCTDCYSNEYSSK	Q14192	Q14192	FHL2	Four and a half LIM domains protein 2
97.3555	0.37951	13.7225	2.43603	12.678	11.594	3.08543	12.7057	1.01057	2.50875	3.77038	3.76722	1.25952	1.26126	1.48242	17.3119	0.151999	13.7182	10.3231	8.77701	2.29867	1.38296	68.0598	1.46824	41.4779						13	1596.72	3.2416e-22	136.57	137320000	119030000	18282000	37	1	0.163066	0.382171	0.408115	EECDKYALQSQQR	P42765	P42765	ACAA2	3-ketoacyl-CoA thiolase, mitochondrial
13.5635	9.94575	5.42209	10.3537	6.39644	12.4612	14.3501	21.7881	18.6182	8.95473	13.303	11.8446	10.82	10.95	5.21049	8.09915	13.13	6.08429	15.5115	7.66146	14.1594	12.4604	35.0762	5.45255	20.1715						22	2515.09	4.0744e-98	105.32	25151000	22670000	2480500	55	1	0.0108327	0.00884908	0.0312177	EEFASTCPDDEEIELAYEQVAK	O00299	O00299	CLIC1	Chloride intracellular channel protein 1
1.44348	31.2679	3.08806	3.21119	3.97311	11.8631	1.67681	1.95983	52.8485	3.00436	111.561	1.45867	7.09435	3.02111	4.56942	2.53155	6.09037	0.447593	1.94652	4.09573	50.7301	1.51057	2.76006	32.4123	60.7667						11	1230.61	1.6254e-13	112.84	1837300000	1451700000	385560000	114	1	0.0971438	-0.221482	-0.256862	EFHGLGDCIIK	P12235	P12235	SLC25A4	ADP/ATP translocase 1
3.56085	2.23108	1.3126	4.56106	3.53865	11.854	2.1584	1.56513	0.761621	1.78637	1.69746	2.61324	1.3549	1.77095	2.68003	1.21178	0.991939	2.24168	1.78055	1.30297	2.47481	1.21739	2.50463	1.77626	2.29752						10	1150.47	1.8742e-07	84.658	70475000	51614000	18861000	50	1	0.859874	0.488069	1.53642	EGALCEENMR	P13639	P13639	EEF2	Elongation factor 2
0.0531786	0.166991	0.236321	0.338053	0.310245	0.192203	0.1418	0.112461	0.0645307	0.223265	0.128184	0.217219	0.564721	0.41857	0.28779	0.392883	0.354761	0.283671	0.293438	0.340277	0.0940193	0.06855	0.0204752	0.300392	0.0636564						22	2276.07	0	254.59	232780000	40284000	192490000	229	1	0.256174	-0.286636	-0.599952	EGCEAIVDTGTSLMVGPVDEVR	P07339	P07339	CTSD	Cathepsin D;Cathepsin D light chain;Cathepsin D heavy chain
214.715	7.32353	86.4132	39.7345	7.74846	19.8301	1.33194	1.86825	0.134114	8.1258	134.17	5.52073	43.9719	6.02692	2.63752	8.67426	5.7938	155.134	5.90031	65.9692	2.07816	65.8467	1.45744	8.84707	16.57						8	1047.4	0.00019522	136.8	150320000	138910000	11410000	102	1	0.23217	-0.583322	-0.55254	EGCEYEYR	Q8WZ42	Q8WZ42	TTN	Titin
16.5385	3.06698	3.52932	1.41122	2.91549	6.01811	7.50509	10.4487	10.2683	2.31419	1.25167	2.29573	3.3072	1.15393	2.32387	1.34018	2.72231	1.56554	4.17793	2.8187	7.91045	7.63279	7.79646	1.96612	12.6628						15	1678.75	4.748e-05	82.482	115120000	96603000	18520000	27	1	0.837207	0.680446	1.50679	EGETATFVCELSHEK	Q8WZ42	Q8WZ42	TTN	Titin
16.8921	6.37056	3.6393	157.911	4.41245	3.70378	1.0821	10.5296	9.94285	73.0808	2.53736	4.09482	3.56514	3.55902	3.23308	4.43763	42.7621	1.41607	6.15607	1.18507	146.824	8.7973	17.4854	3.79637	6.47603						10	1081.45	1.1435e-44	166.33	204960000	182340000	22624000	108	1	0.421091	0.712539	0.896573	EGETMSLGCR	P52179	P52179	MYOM1	Myomesin-1
1.86572	3.48372	2.46244	6.85098	4.44604	2.45871	1.49385	1.15151	2.28889	4.3689	1.73729	4.14112	7.65849	7.43071	7.99196	4.72705	1.6769	1.24436	9.00983	1.60122	1.82728	0.935576	1.97669	2.66933	2.19219						27	2647.25	1.0395e-58	78.915	29576000	21364000	8212200	56	1	0.104193	-0.109122	-0.273781	EGGQYGLVAACAAGGQGHAMIVEAYPK	P55084	P55084	HADHB	Trifunctional enzyme subunit beta, mitochondrial;3-ketoacyl-CoA thiolase
4.29069	2.20496	1.67851	5.00039	1.72082	19.8908	56.9755	27.3354	28.7711	3.9129	5.63885	1.55777	1.49693	2.06141	3.71734	1.51624	1.68206	0.810593	3.99255	5.64323	33.5142	19.6882	8.45591	1.8837	3.29804						9	1116.58	7.4708e-07	124.98	286140000	226860000	59274000	106	1	0.893118	1.06431	1.57939	EGLLLWCQR	P35609;O43707;P12814;Q08043	P35609	ACTN2;ACTN4;ACTN1;ACTN3	Alpha-actinin-2;Alpha-actinin-4;Alpha-actinin-1;Alpha-actinin-3
0.011916	0.145969	0.178493	0.048275	0.182289	0.165323	0.117309	0.0566104	0.0294992	0.258334	0.0280078	0.229634	0.106374	0.297032	0.087804	0.168479	0.24585	0.923517	0.165616	0.65773	0.144276	0.0156834	0.814052	0.257724	1.30649						11	1323.59	6.8183e-47	152.04	115300000	11429000	103870000	73	1	1.11958	-1.24578	-1.85858	EGQNYQQNCIK	O96000	O96000	NDUFB10	NADH dehydrogenase [ubiquinone] 1 beta subcomplex subunit 10
0.122098	0.219363	0.298704	0.0562556	0.211395	0.0893338	0.214032	0.0425476	0.0668912	0.262171	0.0534599	0.358755	0.315183	0.435209	0.103921	0.346297	0.144513	0.240929	0.315574	0.521968	0.12029	0.0143506	0.0266811	0.43816	0.07096						16	1702.75	2.8732e-77	127.97	205760000	26925000	178840000	94	2	0.189432	-0.263914	-0.464723	EGTCPEAPTDECKPVK	P02787	P02787	TF	Serotransferrin
1.34871	4.53549	4.12934	2.39273	2.85983	6.78012	6.86048	13.2995	15.9667	4.0772	50.9634	3.73705	2.87709	4.22157	5.58284	3.75791	2.66447	3.46333	4.36832	4.34851	11.3804	5.05279	14.2151	3.11837	16.3407						11	1277.57	6.3131e-291	201.33	364620000	308990000	55630000	83	1	0.259498	-0.28467	-0.606419	EGVECEVINMR	P11177	P11177	PDHB	Pyruvate dehydrogenase E1 component subunit beta, mitochondrial
3.15837	2.90164	4.29245	3.86557	0.453653	1.62619	0.862557	1.34636	2.337	3.41189	1.51857	3.82627	4.54869	4.69658	1.85419	3.13651	4.20009	2.94454	5.51553	2.05049	3.56188	1.30097	6.66803	3.00999	2.02772						10	1095.53	1.8742e-07	87.298	334580000	221720000	112860000	83	1	1.02976	-0.610114	-1.75041	EGVVECSFVK	P40926	P40926	MDH2	Malate dehydrogenase, mitochondrial
13.6577	7.88297	8.6831	6.91874	6.52637	3.63358	16.8013	3.36888	5.72752	3.24971	2.87878	7.488	6.20241	9.21708	7.19797	6.66087	5.85983	5.07645	6.01786	3.89796	3.34179	3.40976	24.0538	3.46386	8.69442						19	2101.96	1.763e-80	110.83	91828000	77738000	14090000	81	1	0.22401	0.172904	0.536122	EHINLGCDMDFDIAGPSIR	P21796	P21796	VDAC1	Voltage-dependent anion-selective channel protein 1
2.74132	5.11481	2.20803	3.35276	1.99844	1.04939	2.21454	2.36092	11.3835	2.35447	2.69389	3.55005	4.27176	2.71125	0.847291	1.05332	3.89761	2.25827	2.95537	2.18266	3.36081	2.26062	4.82213	1.7855	7.25351						18	2001.96	7.9578e-191	143.91	58304000	42197000	16107000	60	1	0.0713169	0.0666948	0.193119	EIGPNDGFLAQLCQLNDR	P51452	P51452	DUSP3	Dual specificity protein phosphatase 3
16.1211	3.83357	5.56843	2.93002	3.08357	3.71188	13.8112	6.55252	5.80727	2.73866	14.4342	5.35249	3.27188	5.29276	2.67081	2.96736	5.73383	2.89068	5.8219	2.74196	8.30534	15.891	4.22072	3.29887	5.95871						18	2090.92	2.7171e-273	171.42	195320000	161460000	33860000	149	1	0.0814167	0.0759997	0.218385	EKDTMATFECETSEPFVK	Q8WZ42	Q8WZ42	TTN	Titin
9.94506	2.02653	3.26504	2.52596	1.71787	2.53064	1.5387	3.59158	2.16624	2.21568	3.45001	2.52482	2.07024	2.15394	1.7369	1.72645	1.89237	1.34537	8.08826	2.61268	4.03651	1.5565	1.98125	1.7412	4.49977						25	2735.27	1.6769e-89	86.359	121610000	86629000	34978000	61	1	0.196244	0.141218	0.479034	EKLCYVALDFENEMATAASSSSLEK	P62736;P63267;P68032;P68133	P68133	ACTA2;ACTG2;ACTC1;ACTA1	Actin, aortic smooth muscle;Actin, gamma-enteric smooth muscle;Actin, alpha cardiac muscle 1;Actin, alpha skeletal muscle
22.1867	2.97141	3.22178	0.384557	0.335576	9.92186	19.0542	16.5915	20.4866	1.20667	13.196	0.280227	0.412441	2.48951	0.336941	0.779519	0.650434	0.340083	0.995069	1.98305	10.9835	9.47516	14.7972	2.58214	10.558						10	1238.56	4.6554e-07	97.456	61144000	49738000	11406000	56	1	0.664365	1.15809	1.27056	ELALECDYQR	Q8NI60	Q8NI60	ADCK3	Atypical kinase ADCK3, mitochondrial
3.01344	3.99009	2.65101	3.37045	2.1362	3.60283	6.08202	1.17745	1.79705	3.71358	0.543366	2.26094	3.02149	4.42915	1.77296	3.29594	3.27256	4.16761	4.70316	3.28907	1.90104	0.788838	4.33767	2.15674	2.5733						12	1485.68	3.5548e-20	96.866	61534000	46388000	15145000	43	1	0.300993	0.228282	0.685238	ELEQIFCQFDSK	Q02218	Q02218	OGDH	2-oxoglutarate dehydrogenase, mitochondrial
8.09808	2.07814	0.932181	1.67271	0.727549	5.80389	1.09165	7.25256	13.7608	1.31978	9.19813	1.18264	2.07155	0.974697	1.54482	1.23811	1.14911	0.911571	0.885475	1.2177	7.82592	8.54032	10.7084	1.5562	9.40658						31	2997.47	7.6281e-265	129.31	328150000	241880000	86266000	185	1	0.0836418	0.13442	0.223892	ELEQVCNPIISGLYQGAGGPGPGGFGAQGPK	P0DMV9;P0DMV8	P0DMV9	HSPA1B;HSPA1A	Heat shock 70 kDa protein 1B;Heat shock 70 kDa protein 1A
7.08604	1.87738	1.68529	1.15681	2.0293	7.84852	1.81968	9.55788	11.9795	0.71601	5.82097	1.94084	2.5431	0.887845	2.08998	1.20383	2.44481	1.59993	5.51916	2.32792	1.33488	4.06876	8.89066	1.1079	5.98682						25	2578.28	0	226.28	132170000	112730000	19445000	86	1	0.221882	0.259219	0.531815	ELGAFGLQVPSELGGVGLCNTQYAR	P49748	P49748	ACADVL	Very long-chain specific acyl-CoA dehydrogenase, mitochondrial
11.3728	3.75283	15.4189	5.641	4.54339	9.65262	0.839847	0.406619	2.05614	8.24192	3.82776	7.02296	2.11675	1.0778	3.28836	5.81976	1.16748	2.32463	8.61488	12.1073	1.42422	5.73236	20.4149	6.84998	6.8602						14	1583.67	0.00036065	68.044	11792000	9789500	2002500	37	1	0.0624111	-0.100578	-0.170457	ELGSECGIEFDEEK	P39656	P39656	DDOST	Dolichyl-diphosphooligosaccharide--protein glycosyltransferase 48 kDa subunit
12.2248	2.21189	3.12512	1.86557	1.9598	5.10659	3.20828	14.2868	1.64202	2.2131	11.5237	2.10272	2.27884	2.2589	2.08427	2.20639	2.3222	2.17985	2.46728	2.63426	5.15063	30.9357	50.6152	1.89922	73.681						12	1403.68	4.808e-13	79.283	264630000	205140000	59492000	229	1	0.331723	-0.486981	-0.74152	ELPPDQAQYCIK	P35609	P35609	ACTN2	Alpha-actinin-2
24.3433	11.1094	13.9169	7.58737	10.5336	18.4909	1.07614	5.07089	18.3588	6.99105	5.3717	12.4121	9.46807	12.9062	10.1816	4.56888	10.4717	8.48039	11.4149	10.8958	14.7201	42.3891	30.0497	10.8561	0.897323						27	3005.41	2.1599e-199	129.73	168520000	154630000	13897000	201	1	0.0795079	-0.11019	-0.213645	ELQDIEVPESYSGELECIVSPENIEGK	Q8WZ42	Q8WZ42	TTN	Titin
7.12989	3.61749	6.83424	13.1237	3.10452	38.249	5.18067	13.8753	6.18066	5.71031	19.8399	11.833	5.20212	15.7294	7.91813	4.624	11.8898	2.80618	3.78483	12.1109	2.3815	12.7214	98.7172	5.81379	5.30297						14	1678.7	2.3159e-34	122.93	139820000	120970000	18853000	207	1	0.123805	-0.162039	-0.319862	EMQNLSFQDCYSSK	P30084	P30084	ECHS1	Enoyl-CoA hydratase, mitochondrial
20.9017	8.17625	2.97859	3.30782	3.22695	4.97774	3.83852	9.72832	5.31692	3.16472	23.2779	4.01823	4.77047	4.08663	3.1527	3.30198	3.66116	5.08229	12.2317	5.11701	19.7375	19.5636	29.9578	6.80351	12.0395						11	1327.59	1.8568e-208	161.99	397480000	333550000	63923000	303	1	0.665009	-0.548267	-1.27148	ENMAYTVECLR	P22695	P22695	UQCRC2	Cytochrome b-c1 complex subunit 2, mitochondrial
14.9884	7.88702	1.10593	4.02788	4.81425	9.61362	12.2202	11.2623	12.5773	3.06286	1.12784	8.32194	2.69197	7.7366	5.44609	1.26179	5.06661	5.73423	8.86997	0.898655	1.99026	1.07549	10.0691	3.15343	21.2537						29	3201.54	0	193.71	114440000	98825000	15611000	70	1	0.794015	0.778298	1.44953	EPPVEFTKPLEDQTVEEGATAVLECEVSR	Q8WZ42	Q8WZ42	TTN	Titin
2.92846	3.03665	3.29674	2.6732	2.01068	2.42377	3.07923	2.80967	12.0195	2.74103	3.99512	2.86445	3.67163	2.79549	2.43804	2.43566	2.83667	3.3324	3.64245	3.36237	2.49464	1.65945	1.41467	3.45171	3.92314						21	2284.16	4.1028e-134	108.75	83951000	62380000	21571000	50	1	0.32609	0.165849	0.731328	EPQIEPTADLTGITNQLITCK	Q8WZ42	Q8WZ42	TTN	Titin
9.99821	3.93333	1.83684	1.9988	1.53774	6.22982	2.88796	11.3589	7.84683	1.95645	12.1464	2.72495	1.23647	1.63295	1.70932	1.72869	1.69373	7.16929	5.57495	2.32139	13.6864	13.2813	6.27898	2.11494	12.0265						13	1373.66	6.9804e-22	128.21	126100000	100530000	25574000	132	1	0.0299834	-0.042124	-0.0846275	EPVLCGDVQATSR	Q702N8	Q702N8	XIRP1	Xin actin-binding repeat-containing protein 1
0.00432471	0.0333042	0.260976	0.0769177	0.118538	1.77087	0.112136	0.0949038	0.0116129	0.0113547	1.16301	1.8124	0.1946	0.158889	0.0627592	0.0197869	0.0208624	0.0405541	0.165476	0.0292125	0.0217014	2.23529	5.74764	0.00946455	0.00627791						8	1005.44	3.9016e-19	131.22	165740000	8396100	157340000	60	1	0.321636	-0.85122	-0.723229	EQCEQLEK	P07919;A0A096LP55	P07919	UQCRH;UQCRHL	Cytochrome b-c1 complex subunit 6, mitochondrial;Cytochrome b-c1 complex subunit 6
0.0407897	0.0731758	0.162017	0.198202	0.0511526	0.103603	0.0923221	0.110466	0.0427693	0.120668	0.0919619	0.241519	0.30537	0.178736	0.152452	0.114093	0.142397	0.154527	0.277708	0.309652	0.115251	0.108149	2.21292	0.278782	0.00852656						14	1684.78	0	186.56	185340000	20898000	164440000	112	1	0.993189	-0.947194	-1.70546	EQLGEFYEALDCLR	P02763	P02763	ORM1	Alpha-1-acid glycoprotein 1
5.3132	4.08034	1.35528	0.578696	0.896702	2.86584	2.14692	0.834561	10.9998	0.0934909	1.12726	7.1065	1.44208	4.39033	1.48798	1.65262	1.5556	2.44215	1.46552	2.65737	2.68585	5.14674	3.192	0.946556	6.76303						16	1850.81	4.8596e-45	96.718	28968000	20119000	8849000	49	1	0.545738	-0.632988	-1.09555	EREDEIATMECINNGK	P49189	P49189	ALDH9A1	4-trimethylaminobutyraldehyde dehydrogenase
10.2789	11.9702	4.67955	20.0588	11.7955	11.1518	1.83036	1.05788	11.2591	4.65529	6.09248	6.82997	5.33615	20.2144	12.0161	6.52203	6.11533	7.49127	6.10948	5.67799	10.9924	7.98133	20.933	5.22702	13.1858						21	2387.04	3.771e-97	130.23	66756000	59272000	7484000	52	1	0.396253	-0.347189	-0.854656	ESDVIDVMEKCDDGWFVGTSR	O94875	O94875	SORBS2	Sorbin and SH3 domain-containing protein 2
44.0656	4.72237	15.2766	8.11618	12.3656	45.0573	1.27468	0.950889	7.53094	69.0227	27.3421	1.08782	12.2752	7.1102	0.670023	0.141549	10.5761	0.971543	3.50951	4.4372	3.08143	35.0252	26.0767	1.51527	20.3992						14	1655.7	1.2332e-29	120.92	73224000	68142000	5081600	104	1	0.694513	1.19602	1.31321	ETQTECEWTVDTSK	P15924	P15924	DSP	Desmoplakin
2.59447	2.63258	2.41081	2.08751	1.13861	21.0433	1.31841	3.08639	1.03635	2.42282	2.61154	5.37375	3.10056	2.4917	2.12951	1.94636	2.083	1.64279	2.56892	0.780503	2.3477	0.791206	2.51959	3.10187	1.68547						20	2266.01	1.0678e-53	85.423	23848000	16945000	6903700	24	2	0.246597	0.223665	0.581189	ETSHLAWTICEGELQMTSCK	Q8WZ42	Q8WZ42	TTN	Titin
7.29435	4.42277	3.36783	14.6917	7.19528	6.71352	5.38991	2.35718	13.0752	3.80137	13.6052	15.2726	7.79403	7.41276	2.89134	5.42773	11.5379	2.53552	4.59757	11.5354	8.64227	12.2204	1.26022	3.08442	11.2486						14	1536.73	7.7057e-31	125.29	112630000	97966000	14665000	96	1	0.128231	-0.13267	-0.330069	ETVSEESNVLCLSK	P13639	P13639	EEF2	Elongation factor 2
5.65164	9.4161	1.91738	6.57345	9.27257	10.7284	21.4288	8.72624	14.9663	2.84759	6.12585	1.10186	1.50688	12.6768	1.15166	9.25248	1.96108	9.25825	1.09195	1.58218	92.3551	0.805122	7.35926	2.65621	8.46934						14	1459.72	2.3322e-20	96.371	58170000	50482000	7688400	33	1	0.815218	0.966423	1.47778	EVGEAICTDPLVSK	P51649	P51649	ALDH5A1	Succinate-semialdehyde dehydrogenase, mitochondrial
0.715937	0.172218	0.353801	0.541464	0.144469	0.681161	1.55286	0.456134	0.14637	0.192101	0.266865	0.573565	0.94869	0.409694	0.306413	0.244016	0.259835	0.315519	0.326789	0.515482	0.451635	0.338526	0.0993883	0.561805	0.173746						24	2440.21	3.8283e-268	125.62	188520000	50230000	138290000	129	1	0.118976	0.119293	0.308646	EVGTPHGIILDSVDAAFICPGSSR	P02790	P02790	HPX	Hemopexin
5.75677	1.13198	1.62376	1.26578	1.34629	3.93046	1.51075	1.82617	1.30954	1.06569	14.2797	0.999596	1.26417	1.1487	0.9591	1.36518	3.53647	1.20848	1.17302	2.16196	2.87141	2.81302	1.4083	1.01335	1.32576						17	1802.87	1.901e-143	132.14	78774000	45684000	33091000	48	2	0.000233443	0.000263782	0.000680862	EVIAVSCGPAQCQETIR	P38117	P38117	ETFB	Electron transfer flavoprotein subunit beta
1.00482	0.222825	0.239723	0.194298	0.269267	0.187422	1.70122	0.0565904	2.02826	0.296388	0.0336696	0.254509	1.78227	0.319011	0.233378	0.225072	0.174488	0.16334	0.130087	0.33175	0.166526	0.0110217	0.00888107	0.141	0.00417022						22	2345.95	0	222.11	27649000	2936800	24713000	60	3	1.26503	1.71544	2.02778	EVVSLTEACCAEGADPDCYDTR	P02774	P02774	GC	Vitamin D-binding protein
8.90527	15.2873	1.03343	3.31997	1.74972	3.71721	11.6421	5.01712	2.48925	3.64728	5.15746	2.46033	1.30532	4.95711	3.25194	3.62311	3.28062	3.94914	4.61577	1.88408	8.8837	19.2762	1.6774	1.06765	4.907						24	2631.14	1.1777e-126	128.55	7636600	6190300	1446300	28	1	0.219148	0.242668	0.526265	EVYEGEVTELTPCETENPMGGYGK	Q9Y265	Q9Y265	RUVBL1	RuvB-like 1
3.09612	1.2621	1.77797	1.19559	1.07854	2.03739	3.59074	3.93783	2.681	0.819906	1.8458	0.752071	2.27308	0.982253	0.81287	0.85386	10.9959	1.81243	0.845382	1.45719	2.91901	5.43903	2.09388	1.24937	2.42131						10	1144.45	0	168.74	83133000	55926000	27207000	114	3	0.0836355	0.0898118	0.223877	FCANTCVECR	Q13642	Q13642	FHL1	Four and a half LIM domains protein 1
2.97777	2.44023	2.367	1.99369	2.134	12.2661	1.39499	3.74997	6.71548	2.14147	3.46727	2.48899	1.08002	2.16093	2.28244	1.53943	1.73215	1.69355	2.66932	1.84342	23.6625	5.79613	6.79757	1.5194	10.7327						12	1430.62	5.2483e-16	99.752	89379000	65542000	23838000	70	1	0.00890571	0.0117441	0.0257198	FCGWFDAELSEK	P15259	P15259	PGAM2	Phosphoglycerate mutase 2
2.41761	1.97029	1.99043	1.98464	1.24829	14.0709	3.21482	29.6708	23.3063	1.68363	22.3934	56.4859	16.5307	1.80783	1.54724	0.797665	1.66225	1.32934	2.3361	1.55336	12.9557	0.0637903	1.68703	1.53385	37.4938						8	866.396	5.9406e-12	101.43	146070000	98841000	47233000	110	1	0.159203	0.367962	0.399649	FCLDNGAK	P00558	P00558	PGK1	Phosphoglycerate kinase 1
1.26657	1.05517	0.83124	0.850131	0.86999	0.762014	1.1648	0.543498	2.58025	0.98491	1.48261	0.680354	1.66486	0.881504	0.785705	0.808598	0.845391	0.672564	0.849527	0.816405	1.96499	1.30363	1.74916	0.863781	1.72295						19	2115.97	3.0589e-39	89.661	91058000	43656000	47402000	59	1	0.146804	-0.086044	-0.372167	FCPAGVYEFVPVEQGDGFR	Q16134	Q16134	ETFDH	Electron transfer flavoprotein-ubiquinone oxidoreductase, mitochondrial
27.7782	0.501296	0.448081	0.772093	0.745515	0.858376	3.99194	1.79178	2.94901	1.68661	1.63178	0.441982	1.31886	0.891263	0.476095	0.351065	0.426347	0.082053	0.544042	0.0629386	3.54631	3.0299	14.9295	0.597138	4.81645						7	793.416	7.5133e-05	93.593	318760000	184650000	134110000	88	1	0.570834	0.922692	1.13361	FCVGLQK	P06732	P06732	CKM	Creatine kinase M-type;Creatine kinase M-type, N-terminally processed
0.00325425	0.0534358	0.025293	0.245032	0.032105	1.38101	2.60449	1.21364	1.93709	0.108697	0.00267638	0.24969	0.369209	0.137477	0.174584	0.0983698	0.155011	0.19659	0.213841	0.133493	2.85864	0.0600455	1.16087	0.228409	0.812693						14	1519.63	1.147e-137	151.7	405890000	47841000	358050000	273	1	0.0376601	-0.11498	-0.105444	FDEFFSEGCAPGSK	P02787	P02787	TF	Serotransferrin
1.22088	17.524	9.71302	14.3602	4.46345	1.81093	2.52541	2.36986	15.3466	5.31327	4.18217	17.1634	12.7946	14.74	12.1538	11.7572	12.5418	3.64948	5.3037	3.68892	6.92488	3.47102	1.27448	10.5646	3.08553						10	1257.57	3.2641e-08	111.06	85073000	70454000	14619000	63	1	0.323251	-0.361374	-0.72617	FEELCSDLFR	P17066;P48741;P0DMV9;P0DMV8	P0DMV9	HSPA6;HSPA7;HSPA1B;HSPA1A	Heat shock 70 kDa protein 6;Putative heat shock 70 kDa protein 7;Heat shock 70 kDa protein 1B;Heat shock 70 kDa protein 1A
4.4573	8.42671	5.37483	5.77804	6.37334	3.10076	4.87043	4.28136	6.19941	7.39715	8.34152	1.67649	1.6801	5.67374	4.99042	3.1386	5.88768	5.07937	6.06535	0.640174	4.94263	4.38139	34.8486	3.29587	20.5519						15	1699.82	6.8957e-81	133.14	70296000	59123000	11173000	78	1	0.181053	0.204123	0.446948	FGIGSYLQSEVIECR	Q8WZ42	Q8WZ42	TTN	Titin
1.17572	5.8507	8.10145	9.30961	2.08024	2.91279	19.8287	2.19948	2.43331	5.73825	3.07942	12.5654	1.1379	8.67438	0.563182	13.4522	3.7143	1.36554	13.9337	8.7421	7.88937	2.97242	2.342	3.70132	5.80695						11	1242.57	3.0278e-17	103.22	68862000	54385000	14476000	98	1	0.0139271	0.0218561	0.0399975	FGVEAFSDCLR	Q02338	Q02338	BDH1	D-beta-hydroxybutyrate dehydrogenase, mitochondrial
38.4161	7.0677	3.67981	4.39746	4.67135	14.0882	1.93566	16.2907	1.17614	3.18069	0.781136	5.61229	5.81279	6.35037	5.06949	7.16328	9.45384	1.27635	5.62565	12.5237	9.91993	0.331511	2.81911	5.25817	1.61083						15	1601.68	3.7059e-31	114.74	35977000	30915000	5061200	86	1	0.470839	0.599208	0.978123	FLADGGSADTCDQFR	Q9GZV1	Q9GZV1	ANKRD2	Ankyrin repeat domain-containing protein 2
7.2786	1.10075	0.938919	0.820139	0.986995	7.59037	0.863921	10.0536	3.60635	0.845723	6.72172	0.884525	2.62061	0.95904	0.741874	0.761248	0.720308	0.676075	0.960798	0.76437	1.87591	5.12844	3.01622	0.797546	8.33314						30	3433.61	0	159.65	1476900000	733840000	743100000	108	1	0.325327	0.413452	0.729941	FRCPETLFQPSFIGMESAGIHETTYNSIMK	P62736;P63267;P68032;P68133	P68133	ACTA2;ACTG2;ACTC1;ACTA1	Actin, aortic smooth muscle;Actin, gamma-enteric smooth muscle;Actin, alpha cardiac muscle 1;Actin, alpha skeletal muscle
5.73749	3.48522	3.21708	3.43238	1.93981	11.0694	1.96228	0.621094	1.89359	3.02994	3.8138	2.79929	1.62022	2.61554	2.38057	2.06428	1.79404	2.22042	2.44294	1.61212	2.0097	2.0758	1.39653	1.41615	2.23879						15	1870.9	4.8593e-50	93.269	47281000	34003000	13278000	44	1	0.776426	0.436664	1.4259	FRVPDLLEGCQYEFR	Q8WZ42	Q8WZ42	TTN	Titin
3.74109	9.79381	6.66932	7.02852	6.68112	6.76378	4.23623	3.65895	9.35476	9.25742	9.69291	8.6064	5.56226	7.55405	6.45139	7.73258	8.23889	3.19388	5.92847	3.98144	4.34023	9.74505	24.5377	3.60278	12.2798						17	1921.89	0	209.79	235050000	200650000	34403000	148	1	0.223202	-0.148631	-0.534487	FSCDTDGEPVPTVTWLR	Q8WZ42	Q8WZ42	TTN	Titin
7.5191	1.88605	1.7416	1.76058	1.57313	9.08471	1.46841	13.3942	22.4638	1.70794	7.43921	1.67491	0.984672	1.74831	1.56384	1.50703	1.51853	1.48493	1.85521	1.71914	13.1313	6.01665	10.4154	1.62583	6.87667						27	2616.29	9.4497e-137	100.14	179710000	125780000	53930000	44	1	0.361926	0.439007	0.795274	FSCEPAGGLTSLTEPPKGPGFGVQAGL	P19404	P19404	NDUFV2	NADH dehydrogenase [ubiquinone] flavoprotein 2, mitochondrial
55.7237	3.54194	4.32317	2.4453	2.42927	43.5729	15.7393	15.1404	20.3313	2.83833	16.8283	2.8232	2.5082	2.94737	2.54494	2.12298	2.74908	2.84449	2.29999	3.23095	23.5398	20.6865	16.0483	2.32529	6.29986						15	1845.76	9.7164e-144	137.45	317230000	248450000	68779000	220	2	0.826858	0.912978	1.49317	FTAVEDQYYCVDCYK	Q13642	Q13642	FHL1	Four and a half LIM domains protein 1
1.68456	3.32833	2.75387	1.70158	1.81248	1.83795	1.05365	1.09716	9.83912	3.50606	2.33061	3.08654	3.34953	2.55483	2.18759	1.92742	3.12613	2.36275	2.77279	1.83369	2.42997	2.46297	2.56872	2.36541	4.09303						12	1363.66	1.2181e-09	91.858	34722000	24850000	9872200	74	1	0.318982	-0.187654	-0.718388	FTCEIQSAPNVR	Q8WZ42	Q8WZ42	TTN	Titin
11.5837	6.25539	7.39633	6.62725	5.36471	11.6784	7.18919	27.329	10.2638	6.13898	13.882	6.22602	3.72567	6.06089	4.64819	4.50723	6.05069	6.37811	6.60611	6.86438	7.70658	12.2531	8.72049	6.11126	9.67901						11	1292.51	4.7608e-47	116.77	74173000	65071000	9102600	107	1	0.816302	0.358301	1.47921	FYEGTADEMCK	Q16775	Q16775	HAGH	Hydroxyacylglutathione hydrolase, mitochondrial
2.33223	4.43459	2.84323	4.02925	2.41466	2.7499	5.20825	3.2588	2.79874	2.78084	6.34649	3.59941	2.62259	3.23802	4.066	2.61708	2.83699	2.16298	4.77017	2.90885	6.30585	2.42252	5.80212	2.5976	6.85231						14	1586.69	1.1118e-156	177.1	881770000	671840000	209930000	338	1	0.471496	-0.203268	-0.97918	GADIMYTGTVDCWR	P12235;P12236	P12235	SLC25A4;SLC25A6	ADP/ATP translocase 1;ADP/ATP translocase 3;ADP/ATP translocase 3, N-terminally processed
1.27759	2.25543	2.97475	3.00641	1.68551	1.37505	13.0053	1.49525	4.24043	2.27979	2.27965	2.33331	3.0316	2.82496	2.1505	2.13841	1.7184	0.714844	3.15594	2.11106	2.60998	4.63812	3.15343	2.08691	1.61404						13	1280.69	4.4613e-23	111.86	406130000	280100000	126030000	190	1	0.210602	0.162145	0.508797	GCDVVVIPAGVPR	P40926	P40926	MDH2	Malate dehydrogenase, mitochondrial
0.703097	0.197605	0.287234	0.589164	0.212924	2.74779	1.26001	1.17834	1.66343	0.230946	2.36723	0.89473	1.01393	0.450522	0.493229	0.423255	0.276216	0.506257	0.620808	0.109559	0.0695315	0.59203	1.74055	0.627052	0.105012						11	1253.58	7.834e-09	93.561	98311000	28217000	70093000	59	1	0.322345	0.417387	0.72452	GCSFLPDPYQK	P07602	P07602	PSAP	Prosaposin;Saposin-A;Saposin-B-Val;Saposin-B;Saposin-C;Saposin-D
0.0519292	0.254898	1.22289	0.0767601	0.252076	0.173306	0.112014	0.28687	0.167658	0.938763	1.47286	0.258969	0.20872	0.239512	0.205424	0.227336	0.209587	0.169504	0.233373	0.330921	0.174708	2.38652	0.0615913	0.294764	1.00221						17	1861.92	1.3935e-33	76.378	35193000	5603300	29589000	35	1	0.382401	-0.467305	-0.830903	GECVPGEQEPEPILIPR	P02760	P02760	AMBP	Protein AMBP;Alpha-1-microglobulin;Inter-alpha-trypsin inhibitor light chain;Trypstatin
0.0013805	0.15936	0.0984838	0.213974	0.107607	0.0466248	0.0237846	1.40247	0.0207338	0.117664	0.0256041	0.112104	0.322506	0.162265	0.173515	0.195268	0.184184	0.169938	0.18505	0.0472533	0.0407321	2.04659	0.0119403	0.197162	1.32198						20	2206.89	4.057e-192	135.08	66641000	4878200	61763000	75	2	0.652161	-1.13882	-1.2531	GEGWGDPCELCPTEPDEAFR	P35555	P35555	FBN1	Fibrillin-1
12.5945	3.39853	2.75211	3.78924	2.24264	12.1979	24.5595	1.44694	20.0211	4.263	10.4564	5.33401	5.17056	3.81684	2.73166	3.144	4.37584	0.853761	3.26982	0.980726	24.1681	1.64234	1.31118	3.71103	3.85281						24	2483.09	7.2538e-115	118.24	46310000	36162000	10148000	59	1	0.763584	0.759	1.40852	GELLGCFGLTEPNSGSDPSSMETR	Q92947	Q92947	GCDH	Glutaryl-CoA dehydrogenase, mitochondrial
8.69864	2.63213	2.41905	2.59382	2.19736	5.18441	4.22192	7.41378	5.97447	2.39321	4.80112	2.137	2.63288	2.79729	2.39708	2.24395	2.37015	2.11668	2.63589	2.54691	5.15842	4.7169	11.2888	2.16756	4.68176						22	2260.11	0	195.77	523570000	399430000	124140000	286	1	0.43656	0.269203	0.922263	GEVPCTVTSASPLEEATLSELK	P48047	P48047	ATP5O	ATP synthase subunit O, mitochondrial
4.98986	5.69087	4.88196	5.09849	4.87719	3.08714	5.16912	4.12333	4.58926	5.73189	3.17941	2.98157	4.78806	5.24739	5.05226	3.10104	4.91629	4.5393	5.14864	4.64974	6.40177	3.34526	2.87663	3.52069	4.67809						11	1272.54	7.8751e-48	171.85	153160000	125770000	27385000	149	1	0.776603	0.189937	1.42614	GFEGSFEELCR	P33121	P33121	ACSL1	Long-chain-fatty-acid--CoA ligase 1
4.5816	3.72257	1.90728	3.15166	11.6693	15.4967	1.41196	0.45348	1.64005	1.26912	11.5295	13.8897	1.12454	1.30489	1.18662	1.80899	2.54988	2.03046	1.99222	0.481875	4.73013	15.5167	3.75864	1.18043	2.7583						16	1780.81	5.5986e-18	93.837	76608000	57982000	18626000	40	2	0.0306525	0.0524168	0.0864546	GFLTERDDILCPDCGK	Q14192	Q14192	FHL2	Four and a half LIM domains protein 2
1.07723	1.66989	1.44059	1.52486	1.4579	1.44642	1.75735	3.05595	1.42469	2.8956	34.4015	1.82585	1.57639	3.05595	1.06745	1.29134	1.42335	1.52164	1.7907	1.88952	8.001	3.59709	2.49237	1.14113	16.6622						18	2008.92	1.2104e-07	89.721	164370000	105300000	59072000	15	2	0.808086	-0.713251	-1.4683	GFLTERDDILCPDCGKDI	Q14192	Q14192	FHL2	Four and a half LIM domains protein 2
1.68651	3.06811	0.793958	2.9406	1.24474	2.0257	2.68412	1.75029	2.11533	7.45826	0.790638	4.08351	3.00262	2.93811	2.32466	2.70392	0.702323	1.45998	3.73112	3.0645	11.4436	1.21737	1.59738	2.73841	2.64324						28	2848.34	5.7442e-88	85.001	48065000	35119000	12946000	33	1	0.109021	-0.110407	-0.285259	GIGYGQGAGCLSTDTGEHLGLQFQQSPK	P50461	P50461	CSRP3	Cysteine and glycine-rich protein 3
9.02859	3.09803	2.88694	22.0734	1.27397	56.0759	5.66411	1.00075	1.60817	21.3579	1.95791	14.4241	2.31326	19.3477	2.10528	9.23268	2.63658	12.2179	26.514	2.54309	0.762904	2.62026	2.06119	2.86515	2.56632						11	1208.48	1.2337e-08	91.855	63941000	55010000	8930600	67	1	0.258124	0.416971	0.603747	GIMEEDEACGR	P14923	P14923	JUP	Junction plakoglobin
5.60813	1.0577	2.98183	5.80787	2.52888	6.57121	1.79121	6.55516	13.4966	2.42412	6.58302	1.61999	1.61132	1.86527	1.6828	2.41898	2.10668	1.10784	1.46532	2.00756	27.1468	10.8274	1.20321	1.8137	6.18323						21	2066.01	0	161.04	97008000	74628000	22380000	143	1	0.455421	0.481586	0.953176	GITNLCVIGGDGSLTGADTFR	P08237	P08237	PFKM	ATP-dependent 6-phosphofructokinase, muscle type
6.12683	18.7522	2.88338	5.81847	0.988906	1.72227	3.01277	1.84518	1.93692	3.14149	3.78664	2.75099	1.94519	1.65608	1.72217	2.94066	1.98301	0.804588	2.03137	2.12556	1.6075	4.65351	1.08135	1.27008	2.18256						15	1562.76	0.00054151	67.102	30606000	21261000	9345500	37	1	1.13647	0.697406	1.87859	GLYDGPVCEVSVTPK	Q16555	Q16555	DPYSL2	Dihydropyrimidinase-related protein 2
3.53851	1.31578	0.68833	0.713486	0.913474	2.49427	1.80682	1.39105	1.48716	1.19745	3.01931	0.555708	1.12585	0.62269	0.267002	0.719305	1.20561	1.77225	2.70703	1.87845	1.00523	2.70566	5.89021	1.19871	4.42918						18	1806.93	1.6799e-250	150.13	119200000	76403000	42795000	59	1	0.0498187	-0.0593768	-0.137767	GMTTLLSSLGAQCVIASR	Q16698	Q16698	DECR1	2,4-dienoyl-CoA reductase, mitochondrial
0.0264707	0.4856	0.560084	1.52847	0.424713	0.283807	0.18046	0.0373637	0.0427619	0.675642	0.0615618	0.11324	0.55366	0.812034	0.655073	0.467899	0.394676	1.01992	0.0743291	1.32546	0.112741	1.7834	0.040681	0.0712528	1.06618						13	1401.53	1.007e-245	158.11	29442000	4252400	25189000	43	2	0.276514	-0.499584	-0.639155	GPSCQDCDTGYTR	P98160	P98160	HSPG2	Basement membrane-specific heparan sulfate proteoglycan core protein;Endorepellin;LG3 peptide
1.85361	9.94665	10.2101	8.47997	2.80222	37.8678	10.478	27.6886	23.0202	5.24823	17.6033	15.1064	8.04398	9.92344	2.83445	3.725	5.99392	4.99675	5.6349	12.2743	5.55112	11.1728	9.29529	1.44055	27.7508						18	1899.92	3.7386e-65	119.83	224840000	199730000	25110000	52	1	0.323472	0.361208	0.726571	GQPLTASPDCEIIEDGKK	Q8WZ42	Q8WZ42	TTN	Titin
3.16771	0.904488	4.42881	0.748541	29.5978	2.4838	1.85527	2.30619	3.3139	1.0309	3.48761	0.734638	0.527829	4.91002	3.59422	2.47096	0.437232	1.09233	1.84798	1.07329	2.60166	12.6902	2.39918	1.50775	11.9326						16	1675.79	8.5554e-51	114.46	107410000	79448000	27964000	37	1	0.16358	0.246343	0.409238	GSDKWVACGEPVAETK	Q8WZ42	Q8WZ42	TTN	Titin
0.031255	0.0666524	2.98916	0.128402	0.261338	0.104219	1.13398	0.0487312	1.38502	0.284472	0.00744558	3.2778	0.187252	1.65406	0.166655	1.02214	0.0445763	0.833724	0.176715	0.0975158	0.88308	0.136645	0.076033	2.12316	0.00598269						11	1054.42	3.7439e-14	103.34	29060000	1957100	27103000	42	1	0.04013	0.117628	0.112073	GSMGTSGEACR	P98160	P98160	HSPG2	Basement membrane-specific heparan sulfate proteoglycan core protein;Endorepellin;LG3 peptide
2.01503	3.2198	2.79603	1.71436	2.4551	2.75941	9.42172	5.11201	2.04047	3.05356	20.802	2.33558	2.08678	1.68444	1.33179	1.38235	1.56038	3.52204	5.22927	2.16557	2.96103	2.97741	4.96041	2.71073	5.13879						13	1420.67	7.7984e-16	88.087	508660000	359040000	149620000	54	1	0.0262016	0.0276989	0.0742512	GTFATLSELHCDK	P68871	P68871	HBB	Hemoglobin subunit beta;LVV-hemorphin-7;Spinorphin
2.81599	4.28317	4.24008	3.47023	3.66441	2.38618	5.52249	2.04663	2.7618	3.40239	2.87914	4.36248	2.43287	3.35537	4.2693	2.00655	3.66977	4.24513	1.74048	7.17028	3.51548	2.39647	6.18842	2.62219	5.79537						16	1645.83	1.5368e-25	109.83	24559000	18703000	5855500	40	1	0.118453	-0.067721	-0.307427	GVGTDEACLIEILASR	P50995	P50995	ANXA11	Annexin A11
10.6404	5.07209	3.08776	4.10679	2.38029	1.85601	1.70596	2.94525	4.90771	3.67907	1.1298	4.4954	3.28112	4.15561	3.35223	1.39501	2.29008	2.28961	3.03007	3.92293	3.0917	1.7681	1.70889	0.504496	2.38465						14	1596.72	5.6593e-157	167.32	71241000	54745000	16497000	88	1	1.12277	0.620449	1.86236	GVNYTQLSIDNCDR	Q8WZ42	Q8WZ42	TTN	Titin
4.4514	2.62992	2.55639	2.45297	1.6691	2.9629	2.14129	2.09724	4.63176	2.47531	1.98539	3.00974	2.76351	2.47942	2.38609	2.02174	2.4107	1.96623	2.75868	2.75922	3.29496	2.30215	3.11258	2.16247	3.04614						13	1431.71	6.7736e-98	156.14	985710000	700040000	285670000	313	1	0.239506	0.0803513	0.567168	GYLGPEQLPDCLK	P40926	P40926	MDH2	Malate dehydrogenase, mitochondrial
11.6758	2.05969	2.03852	1.84544	3.48701	5.25802	0.468782	5.66816	2.4322	1.35234	9.79449	1.13294	0.868319	1.167	0.904487	1.69506	1.92202	3.08999	1.23531	1.33346	1.82285	3.49936	7.88582	1.60232	3.92244						7	870.402	1.8674e-73	134.06	557280000	411430000	145850000	66	1	0.314339	0.335522	0.709887	HDCDLLR	P12883;P11055;P12882;P13533;P13535;Q9UKX3;Q9Y623;Q9UKX2;A7E2Y1	P12883	MYH7;MYH3;MYH1;MYH6;MYH8;MYH13;MYH4;MYH2;MYH7B	Myosin-7;Myosin-3;Myosin-1;Myosin-6;Myosin-8;Myosin-13;Myosin-4;Myosin-2;Myosin-7B
2.25674	2.7136	2.40711	2.25887	2.10785	16.9476	2.6383	1.42563	2.63319	1.67567	18.6264	2.298	2.52067	2.26599	2.00658	2.03282	2.10779	2.2274	2.78889	1.9619	0.448425	10.1642	26.8437	2.87302	16.7188						17	2106.92	3.5459e-193	136.96	1068000000	754210000	313790000	85	1	0.30077	-0.38416	-0.684823	HDCDLLREQYEEETEAK	P12883;P13533	P12883	MYH7;MYH6	Myosin-7;Myosin-6
20.3491	2.31744	1.96561	1.59797	2.01905	10.4247	2.03888	1.42901	5.32695	2.29802	6.25158	2.422	1.30923	2.03011	1.13781	1.70266	1.52538	2.51568	2.31419	1.57531	10.3071	4.79546	6.57746	1.1906	9.8093						17	1951.93	2.7089e-81	128.41	89167000	69267000	19901000	92	2	0.177649	0.210833	0.439669	HFIEQGINVCLCQSYAK	P00505	P00505	GOT2	Aspartate aminotransferase, mitochondrial
8.76261	2.46899	1.20037	3.38105	2.19077	10.3762	3.19581	3.17959	36.1792	1.90743	9.71268	4.80821	1.54333	7.00702	1.04844	1.18288	1.44704	4.002	6.34271	1.71314	10.426	7.90864	10.5279	1.33065	13.015						24	2596.23	0	173.86	70420000	62573000	7847200	86	1	0.0639927	0.0988457	0.174508	HGGEDYVFSLLTGYCEPPTGVSLR	P08574	P08574	CYC1	Cytochrome c1, heme protein, mitochondrial
18.2024	4.95759	3.56947	3.15568	1.32607	14.7258	6.59878	15.46	1.81387	6.62794	13.3834	3.07616	4.65819	1.83374	2.6316	3.01657	3.08487	2.92298	7.99762	4.27608	5.48651	14.2273	17.1853	2.89957	1.43088						21	2395.12	9.4759e-103	120.6	110980000	94555000	16422000	35	1	0.280616	0.309859	0.646959	HIDCAHVYQNENEVGVAIQEK	P15121	P15121	AKR1B1	Aldose reductase
9.1375	2.22277	2.29509	1.87178	1.9134	8.35043	1.54846	17.6961	13.9502	2.0929	7.93401	1.88004	1.11531	1.98297	1.70248	1.7613	1.86413	1.57431	2.12551	2.02615	9.59073	7.30113	13.9641	1.58969	7.71481						21	2296.13	2.6894e-211	138.77	197740000	141830000	55906000	52	1	0.371336	0.419718	0.811728	HLGGIPWTYAEDAVPTLTPCR	P31930	P31930	UQCRC1	Cytochrome b-c1 complex subunit 1, mitochondrial
18.1205	3.41769	3.76688	3.13686	3.19997	10.0052	12.5613	8.39802	10.268	2.71148	5.31751	3.35588	3.11003	3.20488	2.69546	3.43269	3.19787	2.73377	3.2063	2.89738	9.13909	27.2694	1.13471	2.74318	19.178						13	1462.68	5.8636e-155	199.68	238510000	205110000	33405000	49	1	0.61418	0.544345	1.19799	HLVGVCYTEDEAK	P08574	P08574	CYC1	Cytochrome c1, heme protein, mitochondrial
1.66963	1.42234	3.63295	3.12783	2.14612	1.75642	1.57144	2.8317	0.690862	2.78173	2.54767	3.41939	1.98657	2.6387	1.74809	3.61281	2.93883	4.33824	3.63877	1.44298	2.89513	1.44502	0.7344	3.2784	1.85459						15	1822.81	0.0003799	70.837	27522000	20417000	7105000	14	1	0.424783	-0.254215	-0.902732	HMSEFMECNLNELVK	P25786	P25786	PSMA1	Proteasome subunit alpha type-1
4.27161	2.2492	1.7113	1.50112	1.92184	2.93284	2.32719	3.90442	6.35398	2.33417	3.31264	0.758976	1.74885	2.27966	2.25082	2.00953	1.14879	0.945916	2.22296	1.75985	3.31551	2.65174	2.90637	0.973106	3.26357						16	1777.8	2.0201e-158	151.41	417640000	289760000	127870000	269	2	1.03571	0.490573	1.75768	HNNCMAECLTPAIYAK	P17540	P17540	CKMT2	Creatine kinase S-type, mitochondrial
20.9194	4.3024	6.1329	3.73431	3.95662	9.51412	13.5578	12.6491	22.4064	4.66349	13.0296	3.73208	3.00664	6.26989	3.56453	5.69833	3.5012	5.21172	4.6839	4.20411	11.3172	11.4213	19.183	5.15896	12.4469						19	1988.89	0	118.35	140130000	122960000	17171000	84	1	0.490797	0.373672	1.01001	HPHDIIDDINSGAVECPAS	P30050	P30050	RPL12	60S ribosomal protein L12
3.84049	3.02694	2.84041	2.65352	2.15859	3.81631	3.80897	3.06953	3.76226	2.72223	2.69682	3.05961	2.75943	2.74685	2.31347	2.41101	2.4537	2.40086	3.23198	2.88908	4.84713	1.71638	4.2545	2.25049	3.39752						14	1647.79	0	220.27	1143000000	841040000	301920000	307	1	0.547707	0.15271	1.09855	HQIQSYTCEIDALK	P17661	P17661	DES	Desmin
4.06456	2.60447	2.36931	2.70373	1.67098	3.49323	1.02892	1.88541	56.9005	2.51584	3.2031	4.14545	2.33344	2.60597	2.01545	2.11967	2.12822	2.08321	2.9142	3.15863	3.66022	2.2602	7.50567	2.13785	3.14341						22	2522.19	0	259.53	851160000	610220000	240940000	205	1	0.162778	0.175556	0.407486	HQIQSYTCEIDALKGTNDSLMR	P17661	P17661	DES	Desmin
0.00666361	0.0416535	0.0296008	0.0491233	0.0279901	1.29482	1.7106	1.86129	0.0193504	0.0422364	0.0872749	0.178794	0.240332	0.0736306	0.09903	0.0385956	0.0513056	0.0573461	0.0901712	0.226195	2.43611	0.0272772	0.0591409	0.0790462	1.11265						22	2649.18	6.5713e-57	94.802	94125000	6403000	87721000	186	1	0.188007	-0.436171	-0.461714	HQPQEFPTYVEPTNDEICEAFR	P02774;CON__Q3MHN5;CON__ENSEMBL:ENSBTAP00000018229	P02774	GC	Vitamin D-binding protein
2.00705	3.08483	3.11355	2.71193	2.52997	1.51544	1.14183	1.84868	2.45037	2.61045	0.304881	0.826191	2.84778	2.92511	2.58229	2.59003	2.63118	1.82812	3.17329	3.17523	1.09941	0.171273	0.14064	2.63781	3.35083						16	1830.84	2.7566e-129	104.86	197060000	128660000	68397000	121	1	0.649891	0.652565	1.24984	HSMNPFCEIAVEEAVR	P38117	P38117	ETFB	Electron transfer flavoprotein subunit beta
6.14946	1.60074	1.29993	1.06947	1.61519	4.1738	1.97866	2.82494	1.88526	1.33236	2.7745	1.12938	1.34383	1.2806	0.940956	0.760328	1.15232	1.0216	2.10694	1.147	2.72877	3.5806	13.166	0.853004	3.77841						27	2733.3	0	219.22	127710000	92609000	35102000	102	1	0.230894	0.223789	0.549984	HTGPGILSMANAGPNTNGSQFFICTAK	P62937	P62937	PPIA	Peptidyl-prolyl cis-trans isomerase A;Peptidyl-prolyl cis-trans isomerase A, N-terminally processed
18.4961	8.85695	7.47923	9.96079	7.0218	8.44027	1.24866	1.3542	9.92413	8.34991	1.71892	4.83521	5.43779	8.47851	6.98752	8.26835	7.50728	7.48431	8.52807	6.20641	18.4077	1.84858	15.3184	3.70658	8.84836						36	3662.78	0	208.19	857500000	750520000	106980000	102	1	0.00742267	-0.00944311	-0.0214726	HVGDLGNVTADKDGVADVSIEDSVISLSGDHCIIGR	P00441	P00441	SOD1	Superoxide dismutase [Cu-Zn]
23.9217	2.43513	2.06762	1.22595	2.11134	29.3106	1.45074	1.15526	21.9969	1.35323	23.5502	1.55122	1.77775	2.51928	1.01109	1.10901	1.38228	2.04619	1.3736	1.21159	25.5247	18.549	16.439	1.82586	10.7086						28	2836.31	3.8711e-115	85.359	29117000	22737000	6380800	71	2	0.0387058	0.0818559	0.108254	HVNGQDQIVPGLYACGEAACASVHGANR	P31040	P31040	SDHA	Succinate dehydrogenase [ubiquinone] flavoprotein subunit, mitochondrial
9.11694	3.90021	3.33547	3.78599	1.17533	4.37481	1.95719	3.51384	5.72053	4.82842	2.7813	1.31584	1.579	19.8777	2.22928	2.15279	3.06131	1.96894	1.62328	1.62354	3.31151	5.607	1.08151	4.06755	1.62801						12	1385.66	1.4284e-12	86.814	40456000	29879000	10577000	85	1	0.726757	0.530829	1.35811	IAAYLQSDQFCK	P21266	P21266	GSTM3	Glutathione S-transferase Mu 3
8.94679	2.37453	2.27976	2.41125	0.721465	6.04243	19.3749	8.43887	1.93242	1.48084	18.2124	37.7258	1.4459	1.10314	0.852954	1.65124	1.05725	3.10906	2.56885	6.36354	10.5589	21.8996	1.6124	2.45857	23.9855						10	1079.54	3.7142e-08	109.21	187190000	137020000	50172000	154	1	0.14957	-0.26476	-0.378341	IAVAAQNCYK	P60174	P60174	TPI1	Triosephosphate isomerase
7.39167	2.35481	2.52676	2.66017	1.6235	6.37626	1.29725	8.95498	13.1503	2.87502	11.1751	2.82056	2.83884	2.50649	2.15393	2.481	2.42802	2.54799	2.91875	2.6253	3.09104	7.35533	22.3317	2.3141	12.155						24	2396.2	2.6756e-109	110.83	166520000	120380000	46138000	226	1	0.0578897	-0.0709698	-0.158808	ICAINSEGVGEPATLPGSVVAQER	Q8WZ42	Q8WZ42	TTN	Titin
0.680078	0.936788	1.27479	0.904552	1.00613	4.64198	6.34258	5.17996	0.996122	0.497407	5.60813	0.77378	2.424	0.366821	1.98111	0.374768	0.523226	0.744344	0.828066	0.795812	10.2673	1.67694	4.93247	0.65267	2.99308						12	1234.61	5.6469e-20	97.911	26736000	17466000	9269900	63	1	0.0752868	0.118324	0.203104	ICDGVQFGAGIR	Q9Y512	Q9Y512	SAMM50	Sorting and assembly machinery component 50 homolog
0.744526	2.56618	2.29471	2.3194	1.75276	3.69064	1.67496	3.82341	1.21089	1.876	9.20323	2.33037	2.3769	2.35483	2.03342	2.32643	2.366	1.81272	2.85805	2.78839	2.18433	1.3174	4.65374	2.16124	3.12137						7	934.397	5.2445e-60	116.73	971680000	677550000	294120000	155	1	0.786496	-0.392559	-1.43945	ICDQWDR	P35609	P35609	ACTN2	Alpha-actinin-2
3.58917	1.55781	2.96013	2.82531	2.41829	2.37265	1.62332	12.6787	2.22405	1.72008	2.24818	1.73875	2.36022	1.3279	2.6263	3.10351	3.08817	1.75637	3.04554	2.14853	2.25924	1.12098	2.57773	2.38351	2.92635						8	937.433	1.3523e-15	107.66	96910000	69744000	27166000	40	1	0.531378	0.283328	1.07349	ICEEAFAR	Q02218	Q02218	OGDH	2-oxoglutarate dehydrogenase, mitochondrial
0.0369232	0.104608	0.333228	0.540478	0.176831	0.137502	0.444129	1.7899	0.0478735	0.200091	0.0538552	0.262666	0.633022	0.234754	0.48109	0.228772	0.167044	0.45895	0.348858	0.20411	0.302557	0.0437634	0.226839	0.394659	0.216924						11	1256.57	1.2121e-08	91.937	58985000	11960000	47025000	184	1	0.134166	-0.187514	-0.343648	ICEPGYSPTYK	P07858	P07858	CTSB	Cathepsin B;Cathepsin B light chain;Cathepsin B heavy chain
6.74996	1.215	1.14864	1.58115	1.33059	4.30222	2.16514	1.15474	2.79291	1.15943	1.25037	1.19161	1.88008	1.32759	1.15749	1.19366	1.68311	1.34587	1.31058	1.48919	8.75028	6.75731	4.52884	0.546885	3.70802						27	2635.29	1.7647e-06	49.191	15051000	9885000	5166100	19	1	0.0315211	0.0370735	0.0888232	ICISGDSAGGNLAAALGQQFTQDASLK	Q6PIU2	Q6PIU2	NCEH1	Neutral cholesterol ester hydrolase 1
5.44156	7.77423	8.49097	8.66458	7.39121	4.85318	2.09503	1.53307	4.51673	7.84417	2.55611	7.68401	7.5275	8.99429	7.15752	7.30857	7.55478	2.5612	8.69828	7.96437	5.54209	6.99862	11.7052	3.11094	6.52374						25	2692.27	1.2803e-112	93.172	191110000	166010000	25099000	72	1	0.435922	-0.283063	-0.921209	IDATQVEVNPFGETPEGQVVCFDAK	Q96I99	Q96I99	SUCLG2	Succinyl-CoA ligase [GDP-forming] subunit beta, mitochondrial
0.126758	1.44139	0.174318	0.371865	1.25227	0.224381	0.377587	0.34864	0.213955	1.01008	0.841454	0.167606	0.624951	0.42986	0.457991	0.917152	0.435701	0.224974	0.485176	0.593088	1.39529	0.225029	0.335943	0.341434	1.25199						16	1820.86	1.3346e-16	80.638	13118000	2785500	10333000	36	1	0.308277	-0.297169	-0.698731	IDVCPENAEVTLTDFR	P35443;CON__ENSEMBL:ENSBTAP00000006074	P35443	THBS4	Thrombospondin-4
0.00330643	0.0299257	0.0464177	0.0178627	0.0233807	0.0515344	2.7215	0.0236511	0.00371109	0.045664	0.0115167	0.185189	0.0240533	0.0701511	0.0282673	0.0518282	0.0358983	0.0564928	0.0421837	0.0671355	1.41067	0.0116085	0.00651757	0.0390006	0.0138817						15	1610.72	4.7895e-73	134.61	365260000	13595000	351660000	274	2	0.166098	-0.37513	-0.414727	IECVSAETTEDCIAK	P02787	P02787	TF	Serotransferrin
2.99833	3.29124	4.08697	5.63502	4.80348	2.63733	7.0913	3.07729	2.58967	3.14762	5.20641	3.25853	3.42338	3.14984	2.25674	2.38939	3.79329	6.28011	3.40261	7.03241	12.4916	6.41736	8.30615	5.5818	7.54165						13	1620.72	5.9053e-39	127.76	186630000	146840000	39785000	164	1	0.753436	-0.361764	-1.39472	IENLQEGCSYYFR	Q8WZ42	Q8WZ42	TTN	Titin
2.94907	3.29425	1.27364	7.36972	2.23871	3.41539	5.03234	3.36823	15.3525	1.30331	2.49028	1.46928	1.39193	9.4257	0.82342	0.945989	5.89928	0.793743	1.52791	7.18361	45.5077	3.29916	1.48833	0.0314781	3.06573						15	1579.75	5.9297e-66	125.97	104020000	73201000	30817000	130	1	0.470238	0.76254	0.977156	IFANTPDSGCVLGMR	P08237	P08237	PFKM	ATP-dependent 6-phosphofructokinase, muscle type
1.6491	1.11648	1.17272	2.67966	0.830275	1.92114	3.02023	1.12979	5.73916	1.14039	1.57002	2.85866	2.32355	1.76231	1.23373	1.25529	1.08614	0.646535	1.7815	0.715131	1.27622	10.0937	2.67119	3.42846	1.11089						23	2151.99	2.3387e-48	65.779	27366000	16329000	11037000	56	1	0.0104481	-0.0115667	-0.0301221	IGCFALSEPGNGSDAGAASTTAR	P16219	P16219	ACADS	Short-chain specific acyl-CoA dehydrogenase, mitochondrial
4.53185	13.7121	7.80668	21.7153	9.08005	6.25656	7.07824	3.16347	6.49973	14.5705	9.51478	17.1141	9.25729	11.6685	6.48947	7.592	10.3329	5.78517	8.77677	1.13509	14.3352	6.87167	8.13893	10.4093	10.8318						18	2019.93	6.866e-92	116.82	160390000	141410000	18978000	122	1	0.00293458	-0.00301775	-0.00853257	IGGSEEMAWLQICEPTEK	P54296	P54296	MYOM2	Myomesin-2
0.821216	0.214056	0.0742425	0.0958572	0.0774189	0.777471	1.62711	0.210695	0.129008	0.142846	0.246135	0.194322	1.80325	0.208601	0.479635	0.500362	0.0838306	0.338942	0.0909168	0.332473	0.253898	1.07866	1.99428	0.114646	0.10383						13	1378.69	0.0003857	71.241	13441000	2367500	11073000	47	1	0.29335	-0.413288	-0.670974	IGPVTYSIDGCVR	P24043	P24043	LAMA2	Laminin subunit alpha-2
10.2138	60.8818	1.96183	2.25965	1.51999	0.465903	2.15577	1.2853	2.24524	1.74796	0.278933	2.07616	2.26214	2.23409	1.89148	1.91011	2.04065	1.02999	2.55508	0.808151	2.05838	1.51769	5.17328	1.56729	11.8485						12	1260.56	4.2459e-49	110.51	93609000	64914000	28695000	51	1	0.38997	0.520734	0.843915	IHMGSCAENTAK	P24752	P24752	ACAT1	Acetyl-CoA acetyltransferase, mitochondrial
9.92956	2.33181	2.13758	1.34085	1.77442	8.1333	13.7073	13.898	13.3963	1.11975	8.60765	1.13907	1.13652	2.04554	1.97245	1.51036	1.14884	1.82208	1.3962	2.20693	11.5189	10.0809	1.32864	1.89323	3.61624						10	1141.58	0.00090578	75.294	75083000	57592000	17491000	45	1	0.950709	0.883777	1.65251	IIGYFVEACK	Q8WZ42	Q8WZ42	TTN	Titin
2.53698	1.12024	0.994419	0.850594	0.939207	2.19824	1.8365	0.57054	2.95435	0.951026	2.36802	1.00249	2.67396	1.00154	0.832041	0.82532	1.01073	0.842903	1.03511	0.973344	1.51787	2.11016	3.81864	0.801716	3.11644						14	1540.72	1.5202e-39	130.1	159300000	91672000	67631000	105	1	0.079971	-0.069059	-0.214796	IIPGFMCQGGDFTR	P62937;P0DN26;A0A0B4J2A2;A0A075B767;A0A075B759;Q9Y536;F5H284	P62937	PPIA;PPIAL4C;PPIAL4E;PPIAL4A;PPIAL4D	Peptidyl-prolyl cis-trans isomerase A;Peptidyl-prolyl cis-trans isomerase A, N-terminally processed;Peptidyl-prolyl cis-trans isomerase;Peptidyl-prolyl cis-trans isomerase A-like 4A/B/C;Peptidyl-prolyl cis-trans isomerase A-like 4D
10.2176	4.61103	4.76534	2.3255	2.4112	3.77098	2.00479	9.43256	0.713028	5.3755	3.73889	2.76203	0.969986	4.50092	2.20132	1.43798	2.98556	3.90177	4.8557	2.84197	22.9922	3.27962	6.64721	2.61096	5.96003						17	1718.87	8.6386e-144	160.21	202090000	163960000	38137000	102	2	0.00908219	0.0115782	0.0262243	IISNASCTTNCLAPLAK	P04406	P04406	GAPDH	Glyceraldehyde-3-phosphate dehydrogenase
2.97969	0.395166	0.685135	0.663711	0.703477	2.10303	2.22031	3.26748	52.1057	2.34679	5.40551	1.68238	1.59762	0.288265	1.55574	1.92256	0.655046	1.73206	2.28211	1.95754	4.12693	4.58077	12.3711	1.49121	5.1357						13	1268.64	2.3545e-23	130.1	198870000	139120000	59752000	167	1	0.100273	-0.173994	-0.264398	IIYGGSVTGATCK	P60174	P60174	TPI1	Triosephosphate isomerase
16.6808	2.91129	8.0186	2.29321	1.2343	13.1847	2.96003	3.13127	6.92772	2.68061	14.6382	2.39936	3.9185	2.28115	2.10871	3.81031	3.66146	2.02542	3.76847	2.06235	1.6518	10.5807	16.7736	3.15076	15.6343						12	1303.61	6.7919e-21	112.13	288360000	231490000	56869000	120	1	0.0453219	0.0609325	0.125903	ILACDDLDEAAR	Q9P2R7	Q9P2R7	SUCLA2	Succinyl-CoA ligase [ADP-forming] subunit beta, mitochondrial
5.04145	1.50616	1.05417	1.50053	1.42559	6.04906	1.19821	7.13553	6.79404	1.41495	5.30098	0.747931	1.68816	1.62336	1.52881	1.3808	1.45079	1.2469	1.72092	1.5503	1.54203	8.3619	1.18251	1.27081	3.5551						17	1668.89	4.2627e-33	99.796	23264000	16200000	7064900	35	1	0.538199	0.445771	1.08399	ILDVGCGGGLLTEPLGR	Q9NZJ6	Q9NZJ6	COQ3	Ubiquinone biosynthesis O-methyltransferase, mitochondrial
2.59577	4.37705	3.76837	3.49638	2.88026	3.97243	5.02669	2.82854	3.94329	2.83866	3.72606	4.4544	3.48271	4.8552	3.12709	2.05597	0.834403	1.10795	4.83394	1.54968	5.30756	2.90347	12.8489	2.8973	7.31846						18	2042	1.1039e-91	103.27	94969000	74264000	20704000	80	1	0.109438	0.0959885	0.286246	ILVIQNAHLEDAGNYNCR	Q8WZ42	Q8WZ42	TTN	Titin
3.93461	4.2754	3.53963	2.30724	2.95363	4.23062	3.99612	5.23312	13.3299	4.0145	8.92165	3.73762	1.39987	3.32718	2.70416	3.06337	3.41049	1.84761	3.38084	2.31617	9.81188	1.72152	1.47561	2.60671	1.27901						11	1230.57	3.8216e-05	72.705	46323000	36094000	10229000	58	1	1.1093	0.598625	1.84636	INISEGNCPER	Q15365;P57721;Q15366	Q15365	PCBP1;PCBP3;PCBP2	Poly(rC)-binding protein 1;Poly(rC)-binding protein 3;Poly(rC)-binding protein 2
17.3216	10.2297	9.88876	7.04407	6.11448	22.892	16.6103	29.3861	4.23743	7.68524	15.8596	5.42221	6.88888	7.77493	9.12428	9.17654	8.70262	5.3373	9.11315	6.39219	20.1481	10.9094	19.378	6.57686	17.2763						24	2529.12	0	172.37	124240000	111660000	12585000	215	1	0.301858	0.211455	0.686845	INNLTESDQGEYVCEISGEGGTSK	Q8WZ42	Q8WZ42	TTN	Titin
3.73358	4.34516	1.94699	4.30168	3.80775	4.14767	6.57764	7.0537	2.28477	2.80556	13.6908	3.48112	2.5951	4.6064	3.64071	4.10568	4.34104	3.74296	3.22531	5.58455	13.158	6.64169	9.80971	3.21694	6.97315						17	1990.97	8.8767e-106	149.86	98505000	82328000	16177000	59	1	0.865141	-0.436982	-1.54327	IPHFGYCDEIDLTELVK	P11182	P11182	DBT	Lipoamide acyltransferase component of branched-chain alpha-keto acid dehydrogenase complex, mitochondrial
0.137954	0.244152	0.192071	0.279822	0.0759624	2.28797	0.916857	1.49013	0.19937	0.132738	1.03311	0.398406	0.51443	0.217629	0.259789	0.184585	0.204538	1.66045	0.342378	0.282615	1.01157	0.491622	0.181599	0.669514	0.115289						15	1752.81	1.2793e-35	110.98	65842000	14492000	51351000	85	1	0.185963	-0.24812	-0.457388	ISETSLPPDMYECLR	P51884	P51884	LUM	Lumican
1.19587	2.53842	2.03066	1.86259	1.0098	1.20277	1.27896	0.690852	1.09326	1.67888	1.4723	2.47193	2.22393	1.91891	1.66783	1.49151	1.8014	2.06564	2.21353	1.20589	1.78588	1.1241	0.858427	3.28424	3.87592						17	1797.81	1.0519e-11	78.794	20381000	12392000	7988600	44	1	1.09304	-0.419361	-1.82694	ITENIGCVMTGMTADSR	P60900	P60900	PSMA6	Proteasome subunit alpha type-6
148.965	12.7957	1.71364	5.33031	3.31312	12.376	4.39886	1.53601	95.2218	3.5339	0.87175	4.02961	4.3855	4.81792	4.60069	3.40331	3.66776	3.18071	5.02736	3.88197	1.8134	21.9252	1.35297	3.59377	4.68504						17	1760.89	3.539e-54	124.09	90368000	78169000	12199000	95	1	1.08102	1.20386	1.81252	ITVVDDADTVELCGALK	Q8N335	Q8N335	GPD1L	Glycerol-3-phosphate dehydrogenase 1-like protein
2.82107	1.55477	0.990274	1.55012	1.23258	3.07989	1.35927	1.74735	1.76753	1.43448	2.78686	1.68089	2.19686	1.33459	1.41774	1.33456	1.52648	1.3956	1.49934	3.5645	3.13314	2.95527	7.05013	2.75715	4.22166						11	1223.6	1.4864e-39	150.09	6166600000	3787500000	2379100000	923	1	1.01228	-0.458617	-1.72899	ITYGQCGDVLR	P12829;P08590	P08590	MYL4;MYL3	Myosin light chain 4;Myosin light chain 3
15.9535	6.4794	12.3334	2.49813	2.30218	5.77175	24.2426	9.66748	6.57728	3.28021	4.45708	5.51771	9.95782	4.10263	2.06365	2.01894	3.68897	2.21488	4.47082	1.63605	19.4801	5.25718	1.87077	5.52812	5.45292						15	1714.78	4.3274e-36	115.57	140140000	112630000	27507000	124	1	1.02234	0.738742	1.74134	KGADIMYTGTVDCWR	P12235;P12236	P12235	SLC25A4;SLC25A6	ADP/ATP translocase 1;ADP/ATP translocase 3;ADP/ATP translocase 3, N-terminally processed
14.6934	7.52066	7.10394	7.28415	4.65877	12.4671	6.81375	5.93912	6.15769	6.38563	6.29733	6.74047	5.09129	6.85811	6.10119	4.81234	4.77417	5.3079	8.0446	6.89404	9.87027	5.36281	17.3298	4.15339	10.7252						22	2549.21	0	266.24	1483500000	1289200000	194290000	270	1	0.315628	0.152092	0.712251	KKMDADLSQLQTEVEEAVQECR	P12883	P12883	MYH7	Myosin-7
8.75568	2.71648	3.16707	2.03534	1.9508	3.57978	8.07336	2.75408	6.90916	2.71961	2.91561	2.61634	1.22786	3.13718	2.73295	2.82555	2.40542	1.97757	2.14224	1.3516	4.35726	3.6084	4.4134	3.56729	1.35243						23	2592.19	2.9499e-38	73.87	8656700	6890000	1766700	8	1	1.20009	0.543976	1.95308	KLDDYLNTPLPEEIDANTCGEDK	Q9NZA1	Q9NZA1	CLIC5	Chloride intracellular channel protein 5
1.61108	2.9729	2.68971	0.964193	2.45907	4.71697	4.22851	2.59118	0.410758	1.98777	5.48302	1.06794	1.88548	1.8762	3.64003	2.65398	2.17757	2.31036	1.53372	4.18701	0.373948	4.97405	17.5858	2.78504	5.46238						11	1348.67	6.3511e-231	179.59	469740000	367590000	102160000	35	1	0.39282	-0.407959	-0.848794	KLEDECSELKR	P12883	P12883	MYH7	Myosin-7
7.82885	6.79428	8.03445	6.88545	5.91611	6.43714	11.803	8.96137	11.4431	8.10353	7.94116	7.30731	6.07443	7.75174	6.12114	7.20266	6.2576	6.33718	7.66242	6.47424	8.33291	6.45586	9.17215	6.19498	11.4746						21	2421.12	0	267.18	2745500000	2422900000	322650000	535	1	0.614607	0.142142	1.19862	KMDADLSQLQTEVEEAVQECR	P12883	P12883	MYH7	Myosin-7
10.4425	2.45372	1.67698	1.70742	1.7945	4.55872	1.94217	2.50627	10.7664	1.83323	5.5467	1.78237	1.46822	1.99335	1.6724	1.48008	2.06793	1.51506	1.99742	1.70673	7.10286	13.7156	11.3383	1.23688	6.0473						23	2446.22	2.9882e-191	108.52	186280000	124480000	61803000	57	1	0.059741	0.0754298	0.16359	KVNAEGSVDSVFSQVCTHLDALK	P00568	P00568	AK1	Adenylate kinase isoenzyme 1
20.1433	1.07919	3.51348	2.89658	3.00797	13.3976	8.79352	1.84837	2.15868	0.847624	18.0374	4.33875	1.60179	3.26871	0.998809	0.132955	1.10871	0.764917	3.93554	2.29205	1.54991	1.3803	12.1137	1.14646	1.61019						13	1294.67	2.4873e-06	78.964	25110000	16784000	8326900	34	1	0.675737	0.849547	1.28673	LAGCTVFITGASR	Q6YN16	Q6YN16	HSDL2	Hydroxysteroid dehydrogenase-like protein 2
11.1372	5.69849	4.47988	4.89348	2.74744	23.8565	1.49071	18.0154	115.698	4.65042	16.3132	3.84163	1.36532	4.31826	3.90299	4.5525	3.91437	3.03423	5.23573	3.25097	10.8036	18.9612	7.94369	2.90567	5.94679						12	1447.69	2.8874e-101	138.45	889720000	752700000	137020000	143	1	0.637458	0.688258	1.2319	LALFNPDVCWDR	O00483	O00483	NDUFA4	Cytochrome c oxidase subunit NDUFA4
2.19774	3.77239	4.1205	3.19021	3.04139	3.08481	2.98041	3.15166	7.61994	2.64281	3.81211	4.23253	3.17164	3.18864	3.35755	2.9436	2.96424	4.86352	3.31703	4.62852	2.81117	2.99952	10.0209	3.55173	7.8434						25	2439.16	0	233.59	492740000	381100000	111640000	472	1	0.514226	-0.220277	-1.04687	LASGETVAAFCLTEPSSGSDAASIR	P49748	P49748	ACADVL	Very long-chain specific acyl-CoA dehydrogenase, mitochondrial
6.53171	3.8206	3.14001	1.93804	2.2569	7.38655	1.39551	1.27411	10.984	2.01747	1.78347	3.0176	1.49371	2.26197	1.50727	1.65889	1.33973	1.51476	2.50359	1.73684	3.53912	1.59916	11.9294	1.45342	1.48148						26	2530.28	1.5587e-64	76.979	26872000	22541000	4331600	35	1	0.920004	0.605144	1.61372	LASLTPGFSGADVANVCNEAALIAAR	Q9Y4W6	Q9Y4W6	AFG3L2	AFG3-like protein 2
0.517719	1.05758	0.486678	1.34583	0.372939	0.761454	1.54622	1.11927	0.769935	1.06417	0.928809	1.23291	1.26476	0.629255	0.576529	0.80464	0.547262	0.948983	0.87698	0.798952	1.15445	1.21028	1.02166	0.845803	1.66395						18	1926.95	2.9321e-45	88.79	78231000	36405000	41826000	104	2	0.330825	-0.166243	-0.739898	LCEAICPAQAITIEAEPR	O00217	O00217	NDUFS8	NADH dehydrogenase [ubiquinone] iron-sulfur protein 8, mitochondrial
0.894626	1.21856	1.73843	1.62381	0.822312	2.00661	1.42787	1.81258	2.77824	1.14267	2.31792	1.36639	1.55785	1.42277	1.15678	1.50749	1.08061	0.906438	1.94389	1.37087	4.86436	1.63666	6.21933	1.37244	7.38071						21	2571.18	3.4131e-266	142.94	109200000	64608000	44588000	78	1	0.617832	-0.392936	-1.20334	LCPTTSFLVENLDEHQMYEFR	Q8WZ42	Q8WZ42	TTN	Titin
2.43687	2.5286	2.70369	1.57253	2.11584	2.82314	1.9542	0.340914	0.285834	2.43317	0.956834	1.63003	1.73633	2.59141	1.88063	2.35654	2.14846	2.39449	2.58302	1.89861	3.49698	4.49528	1.87486	2.20965	5.51309						12	1265.59	2.8616e-298	215.83	1063200000	722440000	340730000	631	1	0.899179	-0.588921	-1.58716	LCTSATESEVAR	P31930	P31930	UQCRC1	Cytochrome b-c1 complex subunit 1, mitochondrial
12.3434	1.44614	7.01426	3.85596	0.853661	1.6697	4.81825	1.11257	3.17686	11.7021	1.55851	1.6107	2.13316	9.27965	3.60838	8.14362	2.40048	3.23548	10.33	1.12203	19.3615	3.20228	2.12183	0.82077	1.14485						9	1128.48	0.00031998	75.294	41603000	34124000	7479900	48	1	0.0734195	0.109606	0.198416	LCYDPDFEK	P28161	P28161	GSTM2	Glutathione S-transferase Mu 2
2.32789	1.80196	1.75351	1.95268	1.45642	1.71769	1.74563	1.84583	3.03606	1.73408	3.0385	2.0289	2.07141	1.82706	1.64752	1.57133	1.66371	1.71152	1.9105	1.80922	3.42827	2.25683	6.11957	1.60276	3.24563						23	2478.13	0	297.67	1335600000	931460000	404170000	891	1	0.580512	-0.218827	-1.14813	LCYVALDFENEMATAASSSSLEK	P62736;P63267;P68032;P68133	P68133	ACTA2;ACTG2;ACTC1;ACTA1	Actin, aortic smooth muscle;Actin, gamma-enteric smooth muscle;Actin, alpha cardiac muscle 1;Actin, alpha skeletal muscle
62.3324	9.41467	5.8954	2.59532	3.4365	9.20304	1.67997	1.10611	0.917735	7.15464	10.3176	3.01277	76.047	3.88803	4.30254	3.06465	8.02232	5.12766	9.04199	4.55058	1.57795	16.285	1.89571	3.30839	14.4089						10	1091.49	2.9274e-08	101.38	167110000	141820000	25294000	137	1	0.277358	-0.413781	-0.640763	LDDCGLTEAR	P13489	P13489	RNH1	Ribonuclease inhibitor
450.889	3.14557	5.25689	3.15863	2.99513	15.1803	1.17035	6.40687	17.1904	2.2245	171.239	2.99042	1.5819	2.975	1.90262	1.84048	3.31857	2.24025	5.64902	2.59906	2.38728	18.7438	11.1068	2.15257	1.12813						14	1615.61	8.0693e-78	114.56	50306000	43342000	6963800	86	2	0.458991	0.816038	0.958977	LDDECEYACGVEDR	Q8WZ42	Q8WZ42	TTN	Titin
23.5782	16.7703	2.45307	2.32105	2.25818	0.698948	0.891066	0.00626309	2.37558	2.20169	13.21	6.68473	1.25267	2.54958	8.86561	4.38355	12.5392	6.59823	5.56414	2.3206	2.70769	1.0912	68.2989	1.30099	26.5408						10	1220.57	1.0283e-55	125.72	611210000	492150000	119070000	55	1	1.04629	-1.74685	-1.77055	LEDECSELKR	P12883	P12883	MYH7	Myosin-7
13.9677	3.93597	3.60813	2.27083	2.70913	8.99735	0.949788	1.16383	11.2068	3.19005	10.1185	3.11111	3.00536	2.37147	2.61087	1.4805	2.62397	3.52001	2.9139	3.91044	2.52433	9.0264	12.9218	2.61205	18.5078						17	1923.75	7.9522e-42	112.8	49459000	38909000	10551000	73	1	0.11858	-0.145632	-0.307725	LEDEGEYTCMASNDYGK	Q8WZ42	Q8WZ42	TTN	Titin
0.155941	5.68661	2.99171	1.98917	1.2846	8.89133	9.21574	15.8539	7.59047	2.8889	1.07441	2.43778	2.38398	2.6578	2.20317	2.79413	2.84788	1.83952	3.78796	2.20057	2.89531	24.8386	2.2067	1.6858	7.65849						25	2625.24	2.8066e-197	137.64	27606000	20435000	7170900	56	1	0.141744	0.214319	0.360813	LEGDLTGPSVDVEVPDVELECPDAK	Q09666	Q09666	AHNAK	Neuroblast differentiation-associated protein AHNAK
20.8948	5.03339	5.18876	3.25124	1.3529	8.29234	13.3191	10.3654	17.5588	4.48494	12.7335	2.50054	4.71837	3.7159	3.00559	3.04607	3.21594	2.37377	4.11899	3.57588	7.83352	29.5956	1.34921	2.55643	5.06812						25	2567.23	0	183.24	61162000	50506000	10656000	122	1	0.830253	0.694444	1.49765	LEGDLTGPSVGVEVPDVELECPDAK	Q09666	Q09666	AHNAK	Neuroblast differentiation-associated protein AHNAK
2.7376	0.00348743	0.00469943	0.00413402	0.0146145	2.18733	0.010717	1.17588	1.80319	0.00365448	1.33195	0.042588	1.30433	0.0181719	0.0127077	0.00728079	0.00509907	0.0407671	0.00582745	0.00466066	0.108364	0.0884037	0.012284	0.0395713	1.97537						7	876.401	7.0554e-05	96.253	176180000	2594700	173580000	38	1	0.0989447	0.382724	0.261203	LELCDER	P07919	P07919	UQCRH	Cytochrome b-c1 complex subunit 6, mitochondrial
2.62328	2.40071	3.80182	1.43306	2.7429	2.05834	2.73887	0.433469	19.5675	4.44206	2.31748	4.03117	2.154	3.91133	3.79695	3.0905	3.11685	2.21227	2.01781	3.64063	3.06664	2.58028	15.5482	2.97131	5.16694						16	1793.84	0.00015044	66.827	42739000	31796000	10942000	52	1	0.359651	-0.331098	-0.791277	LELNYCVPMGVQTGDR	Q9Y512	Q9Y512	SAMM50	Sorting and assembly machinery component 50 homolog
0.0181042	0.0531178	0.1033	0.0721764	0.123072	0.0726698	0.0557146	0.0456868	0.0390774	0.131645	0.0579784	0.149275	0.0947632	0.116164	0.0621902	0.142105	0.117338	0.0444335	0.12099	0.205687	1.9559	2.34302	0.00329068	0.0936615	0.0360397						13	1529.65	0	211.26	70718000	5435300	65283000	69	1	0.582252	-0.854612	-1.15073	LESDVSAQMEYCR	P02675	P02675	FGB	Fibrinogen beta chain;Fibrinopeptide B;Fibrinogen beta chain
3.04618	1.96555	2.16911	1.85845	0.972429	2.96576	12.1572	1.89306	1.37451	2.37868	1.68908	1.50034	1.28371	1.73184	1.59643	1.49483	1.05113	1.88848	1.85754	1.24613	9.33849	6.71162	5.90198	1.06166	4.29158						18	1823.88	2.7109e-08	79.311	10092000	7232900	2859500	37	1	0.117194	0.124281	0.304487	LESIISGAALMADSSCTR	P35221;P26232	P35221	CTNNA1;CTNNA2	Catenin alpha-1;Catenin alpha-2
1.71998	0.892821	6.55438	1.11689	2.3115	1.90022	2.72954	3.84398	4.11385	6.70315	2.38699	1.19224	6.41376	6.2645	6.13482	5.3065	3.86717	12.2815	6.93675	1.24328	3.20681	1.31252	2.82684	4.12845	3.21224						21	2311.15	4.7167e-98	105.37	125670000	103430000	22234000	77	1	0.597163	-0.475895	-1.17291	LFQTEPLCAIQDAEGAIHEVK	Q702N8	Q702N8	XIRP1	Xin actin-binding repeat-containing protein 1
5.31261	2.86108	1.81205	1.55648	1.89825	7.78248	1.11456	1.3974	35.5942	2.43905	1.15917	1.63184	0.768457	3.91703	1.33284	1.23338	2.46548	2.35523	2.70144	2.32634	1.38584	0.748036	8.96883	5.09344	13.4302						11	1223.6	2.9561e-08	89.548	80399000	64237000	16162000	85	1	0.385811	0.456658	0.836777	LFVALQGCMDK	P49748	P49748	ACADVL	Very long-chain specific acyl-CoA dehydrogenase, mitochondrial
63.7013	2.32072	1.96758	1.36438	1.98304	11.2899	1.27001	12.85	9.35333	1.72163	8.30972	1.16054	1.82424	1.83665	1.94879	3.92154	1.63834	1.07214	4.20131	1.22644	28.3404	7.43452	2.78063	1.32312	5.21031						19	1950.97	1.9092e-13	80.683	52457000	39334000	13124000	84	1	0.422977	0.575112	0.899723	LGDVGMAELCPGLLHPSSR	P13489	P13489	RNH1	Ribonuclease inhibitor
11.4788	2.15418	2.53851	2.56337	1.50906	37.2808	55.353	3.12919	20.2725	1.56177	4.80594	2.75587	3.20497	3.31238	2.06244	2.4614	1.428	2.13598	2.93571	3.31999	38.0267	30.7318	1.87306	2.0508	29.9825						13	1232.64	1.8071e-23	125.54	120630000	87579000	33054000	154	1	0.282059	0.462418	0.649696	LGGEVSCLVAGTK	P13804	P13804	ETFA	Electron transfer flavoprotein subunit alpha, mitochondrial
6.7922	5.02074	1.62991	2.15461	4.48149	2.82163	3.66588	1.60824	3.6069	1.81029	3.00549	0.92465	2.26147	3.59288	3.0729	1.52271	0.846628	1.73802	2.70581	1.46987	3.21055	5.54436	4.13292	1.23762	6.36526						13	1394.62	2.2463e-06	75.462	15292000	11361000	3931200	47	1	0.511596	0.353047	1.04276	LGNYAGAVQDCER	O43765	O43765	SGTA	Small glutamine-rich tetratricopeptide repeat-containing protein alpha
1.26267	0.909968	0.541772	0.836835	0.742316	1.21195	6.91572	0.627517	29.4005	0.540609	1.27304	0.799342	1.67381	0.79311	0.662221	0.80266	0.648126	0.805541	0.732053	0.637523	1.0724	1.67019	3.15533	0.582263	0.363922						16	1676.89	2.5845e-178	165.9	394100000	182090000	212010000	220	1	0.625934	0.651782	1.21517	LGYILTCPSNLGTGLR	P17540;P12532	P17540	CKMT2;CKMT1A	Creatine kinase S-type, mitochondrial;Creatine kinase U-type, mitochondrial
7.22516	3.06683	3.47408	4.16631	3.55875	1.58064	0.646443	0.984216	2.96442	3.69894	4.11502	3.65115	2.82594	2.96787	1.71334	2.82676	3.3103	1.27224	3.9931	2.32096	2.42011	0.936085	0.833138	3.23669	1.42551						15	1651.81	2.3692e-35	98.035	67717000	50340000	17377000	66	1	0.213654	0.184468	0.515055	LHAVNAEECNVLQGR	O75521	O75521	ECI2	Enoyl-CoA delta isomerase 2, mitochondrial
0.149848	0.0768996	0.147832	0.236641	0.0169791	1.69489	1.12948	2.73244	0.177898	0.0771126	0.184543	0.323185	0.350163	0.170611	0.146995	0.051364	0.179621	1.07951	0.252434	0.261902	1.89827	0.22413	0.137131	0.278332	1.98249						15	1644.79	1.8033e-81	123.02	41359000	5915600	35443000	35	1	0.183784	-0.334101	-0.452762	LHLVSPADSGEYVCR	P98160	P98160	HSPG2	Basement membrane-specific heparan sulfate proteoglycan core protein;Endorepellin;LG3 peptide
1.61545	2.89048	1.43296	1.57786	2.1283	2.63763	1.26864	1.90235	1.88098	1.37005	1.46568	1.75148	3.00939	1.59111	1.34846	1.31833	1.47993	1.42639	1.71141	2.64777	2.75402	1.52551	1.16004	2.33906	2.68516						16	1638.79	0.00012988	62.203	22133000	14118000	8015200	26	1	0.0192753	0.00969465	0.0550329	LIASYCNVGDIEGASK	P42704	P42704	LRPPRC	Leucine-rich PPR motif-containing protein, mitochondrial
3.92124	1.00044	1.04385	0.834258	0.800906	1.5316	3.97882	1.63836	2.22413	0.806133	2.19913	0.883749	1.03757	0.995137	0.792384	0.67085	0.790247	0.746395	1.03008	0.8126	2.03386	2.87753	5.00132	1.60973	4.77189						23	2558.3	0	194.77	793280000	397450000	395830000	88	1	0.10061	0.102233	0.265206	LIDDHFLFDKPVSPLLTCAGMAR	P17540	P17540	CKMT2	Creatine kinase S-type, mitochondrial
6.59577	1.15128	1.44064	0.996366	1.19783	4.25969	5.72494	5.73487	6.05023	1.20521	4.67232	1.00224	1.14338	1.51485	0.781087	0.717799	0.767338	0.71862	1.22427	0.964685	5.83721	4.0086	7.73215	0.729131	2.38024						16	1609.8	8.0031e-32	106.42	130290000	94497000	35796000	145	2	0.790992	0.712673	1.44548	LIGPNCPGVINPGECK	P53597	P53597	SUCLG1	Succinyl-CoA ligase [ADP/GDP-forming] subunit alpha, mitochondrial
56.6145	3.71992	5.91226	33.373	2.84218	40.3353	47.4725	153.743	1.86251	3.17902	74.7219	2.53852	4.73456	6.62027	5.8845	5.76652	4.38054	4.36194	21.5786	6.42845	4.45153	23.0526	3.61313	3.51382	5.8192						8	919.443	3.1539e-19	116.73	990580000	869400000	121180000	193	1	0.72746	0.966117	1.35908	LLCETEGR	Q14896	Q14896	MYBPC3	Myosin-binding protein C, cardiac-type
2.38963	0.541187	0.499017	0.44641	0.480198	4.44946	1.18389	5.42506	1.0425	0.457191	2.26929	0.405797	3.37632	0.500817	0.847618	0.396832	0.41616	0.37251	0.477973	0.832225	5.42503	1.45293	10.701	0.350474	2.57909						9	986.558	0.0015214	76.827	120760000	55093000	65664000	56	1	0.00261112	0.00472906	0.00759487	LLCGLLAER	P14174	P14174	MIF	Macrophage migration inhibitory factor
3.3445	4.04994	3.14958	8.84437	2.46125	42.5177	1.44133	17.2948	3.19969	4.40942	5.85724	2.57891	1.13252	3.62407	4.19983	2.78178	3.18232	3.43479	3.43798	1.25551	32.1184	1.25353	1.19359	1.17689	12.4792						18	1860.94	8.1812e-05	62.94	20231000	17085000	3145600	53	1	0.679636	0.737806	1.29225	LLEETGICVVPGSGFGQR	P24298;Q8TD30	P24298	GPT;GPT2	Alanine aminotransferase 1;Alanine aminotransferase 2
32.7845	1.61195	1.29951	0.258707	1.98895	2.89263	1.01683	4.43425	1.25504	2.26806	0.871289	2.24263	3.13138	1.70117	2.13265	2.38414	1.88755	3.04312	1.72527	1.67189	1.85284	1.42224	0.877928	1.88073	3.74917						11	1363.68	2.8072e-13	104.79	86352000	58446000	27907000	110	1	0.0880469	0.115468	0.234732	LLETECPQYIR	P05109	P05109	S100A8	Protein S100-A8;Protein S100-A8, N-terminally processed
0.291715	0.111589	0.190964	0.401093	0.0505229	0.304065	1.35707	0.269665	1.32589	0.138368	0.0875457	0.340024	0.53715	0.242245	0.215327	0.176212	0.217807	0.224283	0.36061	0.260405	0.162652	0.145111	0.0532827	0.332294	0.091149						21	2306.14	2.6131e-116	131.42	252060000	45856000	206200000	107	1	0.508844	0.488479	1.03845	LLQDEFPGIPSPLDAAVECHR	P02790	P02790	HPX	Hemopexin
0.293607	0.40233	0.374553	0.278051	0.406692	0.415912	0.402868	0.840412	0.283553	0.432185	1.38961	0.376836	0.36824	0.518822	0.187086	0.161904	0.673896	0.226002	0.280871	1.75353	0.178601	0.34421	0.543448	0.297242	0.300249						15	1649.81	1.3024e-05	72.11	42794000	11332000	31463000	53	1	0.016556	0.0162199	0.0474098	LLQVTPADSGEYVCR	P98160	P98160	HSPG2	Basement membrane-specific heparan sulfate proteoglycan core protein;Endorepellin;LG3 peptide
13.0286	5.38688	3.79711	7.9059	5.08561	9.1004	0.401205	19.1948	0.871768	5.01243	7.56468	6.63492	1.25756	7.71149	4.38793	6.0293	2.61306	2.10621	5.71756	1.40703	9.92646	7.32633	6.5366	1.2795	5.70248						14	1647.83	2.5951e-56	136.99	60645000	52219000	8425900	49	1	0.0712955	0.105843	0.193065	LLWTVVSEDIQSCR	Q8WZ42	Q8WZ42	TTN	Titin
1.88633	2.03397	3.40777	3.41392	1.4835	1.69164	2.70872	2.24929	4.07257	2.58533	1.94268	2.12713	2.06319	1.99375	1.95873	2.29655	2.08063	4.83978	3.56833	2.6663	3.24489	1.97004	3.07032	2.7536	2.37886						19	2087.93	0	244.73	2988700000	2071100000	917610000	669	1	0.0904338	-0.0419161	-0.240571	LMAGQEDSNGCINYEAFVK	P08590	P08590	MYL3	Myosin light chain 3
1.41283	2.7181	3.22377	3.38675	1.09078	1.27327	1.77903	1.37426	3.1445	2.7012	1.76396	1.24144	1.66713	2.85862	2.19995	1.50957	2.47885	1.97065	2.45158	1.64843	1.90346	1.28058	3.47097	2.44883	3.83496						14	1636.78	5.4568e-19	80.632	69047000	43745000	25302000	45	1	0.0395618	-0.0246957	-0.110551	LMCPQEIVDYIADK	O14561	O14561	NDUFAB1	Acyl carrier protein, mitochondrial
1.18812	1.84914	1.87581	1.61167	1.51594	1.83877	1.04385	1.52506	6.0308	1.58879	1.83865	1.51661	2.31302	1.67984	1.42381	1.69664	1.47753	1.56472	1.93825	1.75797	10.6169	3.45633	5.8748	0.903283	3.00359						15	1764.88	1.2727e-45	96.487	158630000	101870000	56764000	61	1	0.442418	-0.311158	-0.931911	LMCPQEIVDYIADKK	O14561	O14561	NDUFAB1	Acyl carrier protein, mitochondrial
1.23364	2.10592	2.16499	1.93307	1.41422	1.82256	2.0023	1.65931	1.94722	1.91894	1.70915	1.91941	1.3682	1.90289	1.59583	1.47598	1.82183	1.95075	1.89083	2.71071	1.85272	1.40215	1.36784	1.79154	2.72896						19	2271.08	5.2164e-11	67.778	101210000	65796000	35410000	14	1	0.00539602	0.0018433	0.0156456	LMCPQEIVDYIADKKDVYE	O14561	O14561	NDUFAB1	Acyl carrier protein, mitochondrial
5.10326	7.06476	6.64072	5.89695	5.36798	7.62295	5.14546	5.72533	40.8799	6.64086	8.75101	5.65062	5.18574	5.58366	5.38707	3.32365	6.08602	5.35301	6.60098	6.20409	8.22098	11.6995	9.05234	1.34971	11.6342						24	2565.25	0	178.53	195570000	169450000	26121000	148	1	0.412028	0.293907	0.881376	LMLQNISPSDAGEYTAVVGQLECK	Q8WZ42	Q8WZ42	TTN	Titin
4.58074	1.00242	1.11377	0.79543	0.991559	4.52093	2.51354	1.54763	4.10036	0.966827	2.06789	1.06134	1.42022	1.18593	0.826787	0.901546	0.646505	1.09858	1.21321	1.0348	1.48507	15.6152	1.21875	0.832703	1.83835						16	1735.9	1.1285e-07	79.646	40191000	22723000	17469000	34	1	0.394181	0.364766	0.851121	LPCIYLVDSGGAYLPR	Q9HCC0	Q9HCC0	MCCC2	Methylcrotonoyl-CoA carboxylase beta chain, mitochondrial
2.93345	2.00141	1.93242	1.36024	0.720812	5.11389	5.68851	4.47715	16.3499	1.95542	3.75013	1.72632	0.995431	3.6671	1.567	2.20919	3.14424	1.81214	3.50608	3.77062	6.2392	8.35425	4.46577	1.72273	4.17982						11	1259.66	4.9356e-05	74.76	80342000	60799000	19543000	78	1	0.00281263	-0.003412	-0.00817913	LPLMECVQVTK	P08237	P08237	PFKM	ATP-dependent 6-phosphofructokinase, muscle type
0.978493	3.55089	4.37584	7.03475	2.63361	29.6703	1.74462	2.20575	1.40281	3.56833	5.50678	4.1177	2.94662	4.51429	2.92249	2.95247	3.28299	2.90001	3.69778	3.33249	2.53367	1.48348	2.75269	2.71599	16.9369						17	1806.82	1.2868e-144	138.07	99281000	77411000	21870000	53	1	0.0668561	-0.0779844	-0.181814	LSLCGEESFGTGSDHIR	P36871	P36871	PGM1	Phosphoglucomutase-1
0.896821	2.45389	2.54866	2.39124	1.17517	1.87644	50.0261	0.990863	1.47111	1.86475	21.3331	3.63383	3.03787	26.3858	0.37935	0.318947	6.57094	24.8183	0.755889	1.19305	15.7775	21.6633	1.31851	3.51616	52.9295						11	1204.65	0.00083634	76.655	31451000	22701000	8750400	85	1	0.587521	-1.01	-1.15859	LTCVVESSVLR	Q8WZ42	Q8WZ42	TTN	Titin
9.10791	8.90058	8.15526	7.78011	5.29283	7.96967	3.13818	6.42016	7.6126	7.24347	8.62426	7.38117	8.77409	7.09523	7.37606	6.04553	7.55855	3.34473	8.52512	8.68322	12.7617	7.87707	9.75607	8.15023	12.2828						27	3031.38	0	323.24	3231900000	2834900000	397030000	477	1	0.567256	-0.207804	-1.12822	LTEDEVEKLMAGQEDSNGCINYEAFVK	P08590	P08590	MYL3	Myosin light chain 3
6.79823	1.09431	4.72485	3.90129	0.769536	5.40851	12.3241	9.16973	13.1186	4.98927	15.4524	1.45323	2.93608	4.82882	3.50574	3.67856	5.00778	8.70878	4.62797	5.40944	11.468	7.92159	6.24157	4.42967	7.91632						18	2125.02	4.9728e-132	163.42	142390000	124260000	18132000	78	1	0.211753	-0.224081	-0.51116	LTEEETVCLDLDKVEAYR	P15924	P15924	DSP	Desmoplakin
4.40185	4.96609	8.12867	8.33424	1.28003	3.26855	0.81838	0.902413	2.37257	2.81281	12.8008	3.01921	3.38914	2.90966	2.1294	2.33696	7.85881	3.03918	1.93755	19.5795	2.23816	8.80321	1.83263	5.53894	1.95505						28	2987.37	5.5459e-33	61.499	55531000	41953000	13578000	67	1	0.485049	-0.465088	-1.00087	LTIDDVTPADEADYSFVPEGFACNLSAK	Q14896	Q14896	MYBPC3	Myosin-binding protein C, cardiac-type
16.5977	13.2639	10.0882	10.3369	9.08395	11.2644	13.0897	7.68045	13.4372	10.7437	5.88173	10.8428	10.3967	10.823	5.95958	11.6581	11.878	9.52778	11.787	1.17989	17.133	17.9257	15.4883	10.819	10.8341						35	3603.76	1.2617e-138	98.433	51537000	47026000	4510600	90	1	0.377455	0.256455	0.822354	LTVAGGAISKPLTDQTVAESQEAVFECEVANPDSK	Q8WZ42	Q8WZ42	TTN	Titin
1.90857	0.970582	0.76777	1.30459	0.745984	0.888186	0.829032	1.36458	1.33031	1.13362	0.553362	0.843454	1.509	0.408387	1.04098	0.663072	0.816089	0.896552	0.737176	0.762457	0.521732	0.727304	1.0258	1.62281	1.69392						34	3730.76	1.2306e-28	57.743	134420000	65431000	68992000	47	1	0.870284	0.341315	1.54994	LVQAFQYTDEHGEVCPAGWKPGSDTIKPNVDDSK	P32119	P32119	PRDX2	Peroxiredoxin-2
1.9531	3.37124	3.72903	3.38825	2.37101	2.23069	1.99916	1.4896	11.1818	2.82447	1.44154	1.81128	2.86501	3.12293	2.3539	2.81843	3.16988	1.28743	3.90107	4.46085	1.83181	2.29224	1.59063	2.53181	3.0935						15	1657.87	4.5302e-73	150.11	129610000	92163000	37445000	151	1	0.468937	0.257998	0.975061	LVVDDTCTLVIPQSR	Q8WZ42	Q8WZ42	TTN	Titin
15.0941	13.7785	3.71858	5.31666	1.99386	4.73479	2.86533	4.18701	3.01208	5.1763	10.3193	5.55266	4.29361	5.25726	2.86473	4.60372	4.13234	13.9709	4.7564	8.36276	11.1491	7.55881	1.559	17.3136	7.59611						14	1520.72	2.0889e-30	100.45	589380000	477990000	111390000	266	1	0.430193	-0.340834	-0.911727	LYAQDADGCPIDIK	Q14315	Q14315	FLNC	Filamin-C
0.152332	0.144749	0.10998	0.0761675	0.145844	0.272772	1.58008	0.189333	2.76548	0.194171	0.970096	0.143495	1.72824	0.111082	1.03799	0.115605	0.115085	0.0781917	0.0579587	0.153918	0.133088	0.774553	0.304427	0.149646	0.0664522						17	1900.91	2.9905e-07	77.221	17578000	2783300	14795000	38	1	0.160476	0.266454	0.402444	LYIFQASPADAGQYVCR	P98160	P98160	HSPG2	Basement membrane-specific heparan sulfate proteoglycan core protein;Endorepellin;LG3 peptide
0.375455	1.16881	1.27935	1.92009	0.125455	0.442902	0.888748	0.394564	1.69449	0.82319	0.147682	2.8902	1.56715	1.69843	1.1057	0.538865	0.974138	2.68301	1.54398	0.959339	0.0952742	0.352841	1.44527	1.89687	0.195787						17	2015.9	4.4018e-07	62.611	13370000	6325900	7044300	15	1	0.14636	-0.215802	-0.371175	MCPQLQQYEMHGPEGLR	P01023	P01023	A2M	Alpha-2-macroglobulin
26.1923	6.71259	7.42494	4.98115	4.45079	8.89115	15.1888	13.5694	12.5926	7.57875	4.59801	7.03627	3.26427	7.62528	3.77899	7.07745	5.994	0.809442	6.92887	7.48411	11.4265	16.9839	9.89692	4.72928	8.0201						20	2293.02	0	247.91	172710000	155200000	17509000	459	1	1.02092	0.655545	1.7396	MDADLSQLQTEVEEAVQECR	P12883	P12883	MYH7	Myosin-7
0.0606588	1.80553	3.06828	1.87039	1.5308	1.06669	1.55757	1.50665	1.52865	1.70131	1.8885	2.15282	1.67711	0.933198	1.47604	1.79687	1.86197	1.18469	1.90991	2.38702	1.66141	1.70979	5.7684	3.46511	1.86306						17	1840.92	1.4808e-45	104.03	83100000	50674000	32426000	75	1	0.853543	-0.677427	-1.52817	MEEIVEGCTGALHILAR	P14923;P35222	P14923	JUP;CTNNB1	Junction plakoglobin;Catenin beta-1
2.99463	1.37778	1.59686	1.33378	1.16017	3.62239	1.39719	6.10525	9.72859	1.27424	3.06639	1.25714	2.19051	1.47328	2.85083	1.07929	1.12828	0.919882	1.64662	3.41577	7.30847	4.35424	8.38965	1.20024	7.48945						31	3275.5	2.5187e-265	132.6	53803000	39076000	14727000	84	1	0.0622369	-0.0757179	-0.17001	METYCSSGSTDTSPVIDAVTHALTATTPYTR	Q02338	Q02338	BDH1	D-beta-hydroxybutyrate dehydrogenase, mitochondrial
20.2583	1.81514	1.75989	3.01145	1.31403	17.7067	1.73199	36.2757	12.9155	1.26584	5.7752	1.51117	1.65618	1.82043	1.45534	2.27583	1.54815	1.4943	2.09571	2.06689	125.261	6.71199	14.3301	0.868792	8.27816						13	1481.65	2.589e-14	98.105	66643000	50925000	15718000	54	2	0.26629	0.470235	0.619557	MLCDTWCIEAAAR	P49748	P49748	ACADVL	Very long-chain specific acyl-CoA dehydrogenase, mitochondrial
23.6522	3.16466	4.89093	2.4154	2.55223	17.2253	5.77267	12.8378	24.1266	2.74613	29.7688	1.98002	0.964862	4.28799	0.938672	2.45159	2.35541	14.8668	15.4074	15.27	23.0803	16.8241	37.6955	13.1545	28.8684						18	2066.84	2.7443e-65	120.64	51278000	42267000	9010500	101	1	0.123484	-0.218981	-0.31912	MSEEDEQGWCQGQLQSGR	Q9UKS6	Q9UKS6	PACSIN3	Protein kinase C and casein kinase substrate in neurons protein 3
1.40049	2.00564	7.218	8.13617	7.34417	6.17796	7.57297	2.85043	12.1481	6.8198	3.05586	1.20998	6.5083	5.423	7.63141	5.32411	6.96585	3.5245	7.34315	11.1082	16.1532	6.7372	6.1025	8.7098	12.8894						27	2971.36	2.6087e-266	167.16	98197000	86227000	11970000	79	1	0.304735	-0.267664	-0.692182	MTEAEVEQLLAGQEDANGCINYEAFVK	P12829	P12829	MYL4	Myosin light chain 4
1.49238	1.66923	1.54678	2.13915	1.27537	5.72081	2.47495	1.65995	3.2882	1.5597	2.49701	1.58602	1.60112	1.45044	1.3843	1.31856	1.36375	1.36094	1.64667	1.51842	3.34775	2.02512	2.79465	1.27972	3.94994						25	2571.14	0	192.98	320110000	196220000	123890000	105	2	0.324209	0.17306	0.727911	MTEEPLMCAYCVTEPGAGSDVAGIK	P11310	P11310	ACADM	Medium-chain specific acyl-CoA dehydrogenase, mitochondrial
1.75135	3.80369	3.44917	12.7314	2.49742	1.63492	7.42397	14.3335	53.4838	9.55337	2.8044	7.44024	1.81746	0.36514	3.00118	2.55694	9.96065	33.9578	15.5698	1.70038	18.4128	2.1449	13.9529	6.49604	3.71085						16	1741.78	4.3584e-37	90.793	25054000	19621000	5432900	84	1	0.221691	0.358115	0.531427	MTNGFSGADLTEICQR	P55072	P55072	VCP	Transitional endoplasmic reticulum ATPase
4.92755	2.21955	2.59115	2.15596	1.28014	1.00917	1.65256	0.47402	1.79251	1.43107	0.229261	3.11687	3.97818	2.25893	1.78361	1.5984	2.06468	1.64778	2.1712	1.81343	1.42625	1.34238	3.51477	2.78487	2.60919						25	2461.12	5.0051e-49	81.91	16255000	10579000	5676000	28	1	0.183377	-0.172377	-0.451897	MVAAATSSLCEAANASVQGHASEEK	Q9Y4G6	Q9Y4G6	TLN2	Talin-2
3.8237	3.21674	3.8272	2.99441	2.37654	6.2501	6.75549	5.63885	4.55392	4.26088	3.06522	3.22744	2.73125	3.32863	3.04261	3.61692	2.87843	1.72926	4.62874	3.55121	5.15882	10.0622	1.22954	3.12154	5.10012						17	1934.89	9.0058e-37	113.88	68341000	52135000	16206000	57	1	0.616843	0.303218	1.2019	MVSDINNAWGCLEQVEK	P12814	P12814	ACTN1	Alpha-actinin-1
29.2149	2.0649	4.19869	4.71187	4.75686	23.8353	2.12837	29.3602	31.5459	4.12496	0.48065	4.08549	2.46454	6.7058	4.40008	6.22011	4.88507	4.20082	6.36884	5.45621	62.4184	1.29334	0.914724	4.15789	2.79177						19	1855.87	4.6415e-80	108.18	34213000	30648000	3565200	68	1	0.942869	1.06912	1.64265	NAAGAISPPSEPSDAITCR	Q8WZ42	Q8WZ42	TTN	Titin
9.3007	6.26389	6.18053	2.0774	5.55744	11.2561	1.8055	0.655186	1.39507	6.83836	1.51271	2.19661	5.21939	6.07229	5.4036	2.94443	5.06928	2.57925	5.78862	0.915126	1.18649	9.13098	16.279	2.56963	2.5923						26	2610.22	1.0942e-112	90.303	77984000	65163000	12821000	44	1	0.0738767	0.0995227	0.199566	NAAGAISPPSEPSDAITCRDDVEAPK	Q8WZ42	Q8WZ42	TTN	Titin
1.30899	2.76644	2.25091	3.71126	2.40537	1.16554	3.46146	0.806532	4.53257	3.1088	3.62329	3.1729	3.30743	3.6032	2.73015	2.33801	2.75933	3.43362	4.5544	6.35596	1.26732	0.466271	1.09052	2.95218	5.18021						15	1647.74	1.2233e-73	86.727	72751000	53245000	19506000	76	1	0.282891	-0.241104	-0.651273	NACGSGYDFDVFVVR	P49821	P49821	NDUFV1	NADH dehydrogenase [ubiquinone] flavoprotein 1, mitochondrial
9.23563	4.55364	2.93217	4.14896	3.7319	11.7604	5.37726	13.6857	9.13883	4.3533	10.7673	4.39021	4.57601	4.15221	2.71014	5.00399	2.41774	3.97959	4.36509	5.53004	4.38531	9.99814	17.1332	2.41065	22.452						22	2429.94	1.4225e-146	145.65	192120000	167650000	24468000	188	1	0.160771	0.147491	0.40309	NADMSEDMQQDAVDCATQAMEK	Q96FJ2	Q96FJ2	DYNLL2	Dynein light chain 2, cytoplasmic
23.1542	4.63423	4.6508	5.64898	7.12698	11.2657	9.47995	15.6329	17.1994	5.95305	12.1622	3.79282	5.41259	4.84347	4.10568	7.25477	3.77056	3.55342	6.88688	5.3083	18.015	13.2962	16.3872	3.93676	29.9942						22	2456.01	6.3119e-124	139.81	73530000	65684000	7846900	75	1	0.371761	0.308094	0.812469	NADMSEEMQQDSVECATQALEK	P63167	P63167	DYNLL1	Dynein light chain 1, cytoplasmic
3.80266	0.813493	8.00954	1.72186	3.44146	1.97531	1.77661	2.30502	4.13773	7.84384	2.24255	3.64907	5.00493	1.44914	4.60027	1.56833	6.57131	6.89543	7.77278	7.63321	1.31452	2.94319	8.25627	3.20162	4.03347						20	2307	1.9104e-11	63.085	26969000	22640000	4329300	14	1	0.495079	-0.398099	-1.01679	NAFACFDEEASGFIHEDHLR	P24844	P24844	MYL9	Myosin regulatory light polypeptide 9
4.02754	1.71033	5.60021	5.10012	5.47466	4.33283	6.54644	10.0805	3.6186	5.57441	3.34438	7.75561	5.97907	5.36929	5.20418	4.52498	4.94185	5.90366	7.25578	7.00066	8.84014	7.65939	7.12648	4.4465	10.4001						20	2292	1.3183e-128	128.05	63313000	53462000	9851600	108	1	0.94875	-0.359205	-1.65005	NAFACFDEEATGTIQEDYLR	P19105;O14950	P19105	MYL12A;MYL12B	Myosin regulatory light chain 12A;Myosin regulatory light chain 12B
0.89383	0.939967	1.55234	1.2315	0.762656	1.00401	1.14208	0.865073	0.855284	1.16687	0.835962	2.00566	2.7807	2.16835	0.682632	0.721445	1.42403	1.25037	1.73579	1.73705	1.63278	0.889007	14.7164	0.685852	1.81295						13	1508.71	1.9361e-90	156.36	403570000	224710000	178850000	280	1	0.960625	-0.603623	-1.66494	NALANPLYCPDYR	P22695	P22695	UQCRC2	Cytochrome b-c1 complex subunit 2, mitochondrial
5.6121	3.95649	3.3097	4.06831	4.05131	2.57396	1.40078	1.50929	2.62781	3.98144	1.72165	3.83411	4.48445	3.63594	3.58596	3.80696	3.42015	2.34356	3.89977	4.23658	3.59986	2.52017	1.99548	1.90898	3.36137						19	1995.97	1.2941e-246	155.17	637990000	494190000	143800000	219	1	0.0346166	-0.0213182	-0.0972298	NALVSHLDGTTPVCEDIGR	P31930	P31930	UQCRC1	Cytochrome b-c1 complex subunit 1, mitochondrial
4.64053	2.96837	3.34826	3.12113	2.62686	3.8241	1.10707	2.30363	1.67553	1.9934	3.2685	2.97638	2.87976	2.72036	2.06928	2.18192	2.0216	6.86124	3.22158	4.10693	2.99428	3.22178	1.8076	1.95488	2.7371						13	1471.68	2.3448e-15	85.457	43429000	31803000	11625000	77	1	0.276355	-0.140514	-0.638852	NCAIVDESVYGFR	Q8WZ42	Q8WZ42	TTN	Titin
0.0305672	1.27966	0.0911591	1.37658	0.057929	0.0314194	1.64597	0.216674	0.044678	0.0612639	0.0243521	0.186007	0.112026	0.107858	0.0439151	0.922363	0.0787787	0.0689149	0.034898	0.22496	1.60578	0.053368	0.0358307	0.44356	0.0650467						11	1313.47	1.4025e-68	138.45	72254000	3068400	69186000	82	2	0.223193	0.440283	0.53447	NCEDMDECSIR	P35555	P35555	FBN1	Fibrillin-1
8.97524	1.3401	3.90139	0.961001	3.70281	8.30333	4.16083	7.42623	7.55583	2.40891	5.8748	2.31659	0.951729	4.68325	1.11462	3.54894	3.63935	2.09027	1.31855	1.3438	5.45417	7.01085	6.72079	1.08231	25.2561						10	1246.49	1.3898e-08	78.548	40315000	30683000	9632200	40	1	0.278321	0.3281	0.642597	NCNDFQYESK	Q04917	Q04917	YWHAH	14-3-3 protein eta
9.82461	2.54164	2.3426	2.22962	2.1043	8.58995	1.02627	0.969534	1.07423	2.64902	6.62955	1.28528	1.28499	1.8484	1.81822	1.61571	1.77592	1.15582	2.19996	0.631928	1.63649	1.37123	1.10246	1.07021	3.12995						10	1187.48	3.1291e-14	93.839	52152000	37694000	14458000	32	1	0.822753	0.573302	1.48775	NCSETQYESK	P61981	P61981	YWHAG	14-3-3 protein gamma;14-3-3 protein gamma, N-terminally processed
0.00531413	0.0421609	0.037693	0.0374962	0.0738924	0.0708411	2.63118	0.324264	0.00894186	0.029491	0.0161247	0.0452192	1.93248	0.0328228	0.0749296	0.0888909	0.055012	0.0802709	0.0314432	0.00185613	0.246159	2.57396	0.96965	1.13448	0.0258475						11	1494.65	3.2538e-291	171.49	392780000	22527000	370250000	132	1	0.335647	-0.841101	-0.748588	NCWQNYLDFHR	P14854	P14854	COX6B1	Cytochrome c oxidase subunit 6B1
19.4923	4.44225	3.89675	3.54592	4.05758	13.4659	23.2201	5.79995	21.1436	3.91009	15.6165	3.00027	3.6868	3.22565	3.76615	4.35517	2.58759	3.18243	4.79327	4.2998	12.2447	19.3313	35.6443	3.44755	6.82321						26	2998.43	0	240.23	4024700000	3231300000	793380000	944	1	0.392777	0.399681	0.848721	NDLQLQVQAEQDNLADAEERCDQLIK	P12883	P12883	MYH7	Myosin-7
11.7715	3.50978	1.36221	2.98949	3.64776	5.38472	1.56617	9.69305	8.77488	2.41056	2.45818	2.17624	2.60975	5.10443	2.26566	2.16286	2.20045	2.22166	5.52901	4.95217	1.46379	1.43849	7.51181	2.31512	1.62394						22	2619.1	1.4925e-68	132.72	34757000	27666000	7091300	36	1	0.901089	0.574627	1.5896	NESCSENYTTDFIYQLYSEEGK	Q01813	Q01813	PFKP	ATP-dependent 6-phosphofructokinase, platelet type
2.41464	1.15344	9.94844	11.8679	3.5267	1.4407	1.57158	2.68872	6.95071	2.28333	1.9147	3.64021	1.99653	3.20159	2.29324	2.53209	2.20652	2.39577	1.21572	2.56367	6.44522	0.358593	0.706467	0.290122	5.90804						20	2086.98	7.7277e-34	77.566	60823000	45299000	15524000	57	1	0.845514	0.774561	1.51768	NGGSPIIGYHVEMCPVGTEK	Q8WZ42	Q8WZ42	TTN	Titin
1.02343	2.40649	0.948246	2.30256	1.48781	1.37116	1.10924	0.994076	7.88368	2.39708	2.13514	1.67566	1.80994	3.69983	2.08495	2.3317	1.44472	0.980446	2.23732	2.97141	2.7932	2.37305	4.73262	1.69262	2.49056						14	1697.73	1.4631e-09	73.707	47179000	31297000	15882000	92	1	0.621718	-0.359408	-1.20902	NINDAWVCTNDMFR	P61970	P61970	NUTF2	Nuclear transport factor 2
1.82767	7.55494	2.31704	2.65068	2.54554	4.85045	2.17561	7.07387	11.5669	2.88308	9.5868	3.16073	1.41607	2.67875	1.31218	3.09239	1.69257	2.50696	1.41311	1.52063	15.8568	4.18457	10.5758	0.993176	13.7782						27	2955.45	1.2837e-100	113.97	34071000	29396000	4674700	35	1	0.182504	0.218004	0.45004	NKVTPNGYTLDQCIQTGVDNPGHPFIK	P17540	P17540	CKMT2	Creatine kinase S-type, mitochondrial
4.75172	1.06119	4.33184	1.30345	0.891698	7.63215	7.02214	2.2162	7.49558	2.25881	4.59027	1.87922	1.26165	1.00754	0.80749	3.99609	1.22582	1.00802	1.22404	0.311689	5.57696	7.95736	7.91566	1.4479	1.532						20	2097.12	2.6974e-140	116.65	75302000	59035000	16267000	91	1	0.64616	0.652914	1.24447	NLALCPANHAPLQEAAVIPR	P14923	P14923	JUP	Junction plakoglobin
9.14023	3.61268	10.7105	6.50591	8.16329	1.36998	7.17655	1.32373	36.2101	1.13521	12.817	0.141739	7.11089	12.8223	2.22717	1.23766	10.8182	1.02601	6.85293	2.68919	13.2142	4.86831	13.7233	2.87924	6.24595						11	1249.54	4.1696e-08	71.241	65351000	58209000	7142700	71	1	0.166106	0.295002	0.414745	NLCSDDTPMVR	P30153	P30153	PPP2R1A	Serine/threonine-protein phosphatase 2A 65 kDa regulatory subunit A alpha isoform
3.29204	5.75753	4.55313	4.63442	4.24663	3.36718	5.22862	5.11555	23.3075	4.51861	17.6887	4.81992	1.51786	4.7297	3.91353	3.68422	4.79965	3.01984	5.55497	5.14182	9.68391	4.42041	14.332	3.46874	22.4964						17	1908.97	1.44e-212	156.44	630540000	526480000	104060000	171	1	0.0931176	-0.0957066	-0.247109	NLDKEYLPIGGLAEFCK	P00505	P00505	GOT2	Aspartate aminotransferase, mitochondrial
0.0331835	0.101727	0.112231	0.327335	0.223991	0.0918791	0.0909615	0.0468684	0.0454392	0.133798	0.0256011	0.183042	0.259484	0.22404	0.164163	0.244577	0.220758	0.329114	0.217532	0.145079	0.0678184	0.0260022	0.107145	0.209802	1.56886						16	1894.91	0	200.6	374660000	41636000	333020000	183	1	0.790378	-0.766758	-1.44466	NLNEKDYELLCLDGTR	P02787	P02787	TF	Serotransferrin
0.0470908	1.96318	0.345783	0.763252	0.432613	1.96056	1.53342	0.319585	0.132317	0.405215	0.0397217	0.348995	1.69568	0.901618	0.699466	0.721229	0.551772	0.43315	0.389501	0.73154	0.324455	0.0219022	0.0142078	1.91847	0.02898						14	1658.77	1.0427e-18	95.57	25361000	6379200	18982000	61	1	0.422713	0.773274	0.899281	NPCQDPYILTPENR	Q12805	Q12805	EFEMP1	EGF-containing fibulin-like extracellular matrix protein 1
3.29569	1.25525	2.06099	2.47947	1.9292	0.967359	1.65124	1.80446	4.1714	2.09262	0.2019	2.85969	2.09638	2.31509	2.17228	2.1384	1.76779	2.37897	2.65842	1.50805	2.47804	1.28135	1.41212	2.63666	0.865843						19	2082.02	0.0049761	35.376	31328000	20856000	10472000	10	1	0.334514	0.258073	0.74655	NPYDPPGRCDPPVISNITK	Q8WZ42	Q8WZ42	TTN	Titin
9.41728	1.64222	1.9	2.07507	1.79844	22.3836	2.60108	3.14483	4.92639	1.91319	2.52794	1.1711	2.51718	2.31961	1.61666	1.57301	3.25661	2.18011	1.2303	4.50023	20.4402	10.589	22.7929	1.57768	22.0903						10	1203.57	1.8419e-08	134.75	101800000	76302000	25499000	147	1	0.078427	-0.123439	-0.210953	NQCTQVVQER	P15924	P15924	DSP	Desmoplakin
0.0511497	1.50816	0.449424	0.211554	0.082193	0.022819	2.22803	0.179041	0.0418201	0.217709	0.137256	1.57851	1.82246	1.88864	0.298872	0.201894	1.23572	0.2739	0.289997	0.0956342	0.0547609	0.183567	0.0488889	0.69425	0.17989						10	1103.6	0.00030102	67.385	142620000	22972000	119650000	46	1	0.450876	-0.745388	-0.945767	NQVSLTCLVK	P0DOX5;P01857;P01859;P01860;P01861	P0DOX5	IGHG1;IGHG2;IGHG3;IGHG4	Ig gamma-1 chain C region;Ig gamma-2 chain C region;Ig gamma-3 chain C region;Ig gamma-4 chain C region
5.97426	4.45109	9.77048	3.7949	1.32132	3.24872	15.6017	11.3092	8.15588	4.63378	5.6473	2.97234	5.37584	8.56783	7.01319	3.19676	3.02097	9.15405	5.55948	3.17114	23.2489	11.3486	45.8904	3.49616	7.13934						22	2389.97	5.5033e-41	85.937	54208000	44543000	9664500	107	1	0.261337	-0.272688	-0.609984	NSADGLNMFDGTDSCYFHSGPR	Q04446	Q04446	GBE1	1,4-alpha-glucan-branching enzyme
2.42543	3.07256	2.82259	3.08868	7.49132	2.15224	1.40517	0.903566	1.74411	2.75715	9.00246	2.3137	7.16417	1.01585	1.34172	0.480541	1.51523	11.5909	3.55017	1.0572	0.889507	2.15826	2.01812	1.25702	4.89758						19	2141.03	2.9261e-14	61.602	24396000	17796000	6600600	36	1	0.0921469	0.115656	0.244748	NTNDANSCQIIIPQNQVNR	P50395;P31150	P31150	GDI2;GDI1	Rab GDP dissociation inhibitor beta;Rab GDP dissociation inhibitor alpha
0.0420555	0.124177	0.238713	1.14181	0.201961	0.109609	0.103448	0.0561352	0.0533022	0.208802	0.131463	0.202997	0.571337	0.192277	0.139219	0.197454	0.167304	0.21564	0.191215	0.237831	0.0772126	0.106393	0.0528933	0.192377	0.0502532						11	1349.59	1.0506e-94	117.79	147940000	14746000	133200000	70	1	0.150567	-0.173025	-0.380559	NTPEYEELCPR	P35555	P35555	FBN1	Fibrillin-1
24.0823	6.61509	6.15014	6.27976	4.89293	1.77464	3.84984	1.1326	1.56288	7.78561	23.4749	6.78454	5.52816	6.83106	4.18376	7.97039	4.64932	4.84377	7.80593	6.95943	1.00636	11.3623	15.1275	4.75175	18.2704						19	2039.87	1.7764e-24	85.35	17886000	15795000	2090900	44	1	0.711785	-0.639513	-1.33735	NVSADDDAVYICETPEGSR	Q5VST9	Q5VST9	OBSCN	Obscurin
1.45198	6.56188	2.76512	20.6693	3.5074	2.2274	1.00486	6.25565	2.18229	3.5281	1.20062	4.4765	1.84707	3.91472	4.23121	2.49332	1.39102	1.31644	4.36427	3.11098	2.34883	1.71397	1.56182	2.22504	2.60689						10	1199.58	8.5299e-06	90.685	20322000	15158000	5163400	35	1	0.756193	0.531555	1.39847	NYSNLLAFCR	O75431	O75431	MTX2	Metaxin-2
4.26767	0.631634	0.834802	0.640451	0.790109	2.98966	0.76482	1.14354	1.6902	0.466746	3.93161	1.80816	1.07002	0.828541	0.815906	1.11862	1.06632	3.78158	0.633788	1.02742	2.74508	4.95399	7.98764	0.432167	4.42587						19	1920.98	1.1775e-141	148.89	67231000	40713000	26518000	56	1	0.719534	-0.65118	-1.34811	QALATPSAPYGFALLNCGK	Q5VTT5	Q5VTT5	MYOM3	Myomesin-3
1.02108	1.10205	2.01207	3.58022	0.815985	0.735291	0.888533	1.24413	11.6256	1.26846	1.01133	0.988733	11.1346	1.45184	1.23922	1.6714	0.390071	1.44607	2.53859	2.59911	4.31676	4.86234	4.8232	2.18653	1.39636						17	1730.89	8.3622e-05	73.036	101580000	59949000	41630000	68	1	0.355625	-0.384647	-0.784181	QAPSIATIGSTCDLNLK	Q14315	Q14315	FLNC	Filamin-C
3.54314	1.08029	0.65668	0.653782	1.65093	3.54617	8.00804	7.7216	8.55839	0.739686	3.22563	1.13815	2.07053	0.818562	0.445421	0.729577	0.38407	0.762541	0.766294	0.884234	9.49429	3.82535	5.85095	0.686679	3.2116						19	1883.02	6.0731e-129	112.82	142210000	97769000	44446000	118	1	0.578162	0.684219	1.14461	QAVLGAGLPISTPCTTINK	P24752	P24752	ACAT1	Acetyl-CoA acetyltransferase, mitochondrial
29.3816	9.19985	5.25667	4.75703	2.54465	20.0614	9.70488	24.4742	23.6522	6.63175	16.7326	4.72436	7.11913	3.74384	9.54589	6.97233	5.05794	3.34283	5.98462	5.38076	9.2765	14.336	18.8965	1.4522	10.1568						26	2838.24	4.596e-55	85.468	19178000	16957000	2221400	68	1	0.744214	0.600571	1.38212	QEPLGSDSEGVNCLAYDEAIMAQQDR	Q96FW1	Q96FW1	OTUB1	Ubiquitin thioesterase OTUB1
4.90632	1.75038	1.4285	1.56176	0.963115	2.62615	1.48551	5.53894	5.20479	1.50233	6.27171	1.35202	1.76669	1.68221	0.984886	1.25547	1.15002	1.01672	1.73948	1	6.09785	9.55741	0.975456	1.47305	2.98603						16	1713.79	2.6993e-06	96.79	44750000	31995000	12755000	35	1	0.232445	0.230502	0.55309	QFNYTHICAGASAFGK	P13804	P13804	ETFA	Electron transfer flavoprotein subunit alpha, mitochondrial
0.112815	1.58528	0.96514	0.467109	1.13528	0.245098	4.19273	8.08243	4.6133	1.75803	4.95042	0.753449	1.04428	2.01478	0.932559	0.952039	1.21571	1.20076	1.38126	0.906258	6.96218	5.83228	3.77129	1.83176	1.79302						17	1882.9	2.1371e-05	63.573	41569000	18267000	23301000	31	1	0.464648	-0.580544	-0.96814	QFTPCQLLADHANSPNK	P40939	P40939	HADHA	Trifunctional enzyme subunit alpha, mitochondrial;Long-chain enoyl-CoA hydratase;Long chain 3-hydroxyacyl-CoA dehydrogenase
8.89627	2.96479	2.87494	3.46364	2.36156	1.65949	1.26453	0.852503	1.31444	1.90716	5.92338	3.29042	4.46311	1.69114	0.774794	1.87922	2.09693	9.70468	3.0027	2.08752	5.37584	6.07797	3.58	3.4652	6.40949						10	1133.54	6.3503e-12	126.19	31571000	24605000	6965700	26	1	0.865318	-0.594559	-1.5435	QGESIQLECK	Q8WZ42	Q8WZ42	TTN	Titin
7.67347	1.73883	1.62669	1.45488	1.44286	6.8156	1.57317	1.40293	6.58727	1.43493	4.04545	1.29607	1.06922	1.43609	1.38653	1.27548	1.39654	1.07283	1.52934	1.41932	5.80453	3.99357	1.8767	0.893734	4.22552						23	2404.23	3.6075e-133	128.03	96809000	64919000	31890000	75	1	0.518735	0.406594	1.0539	QIEGHTICALGDGAAWPVQGLIR	P49821	P49821	NDUFV1	NADH dehydrogenase [ubiquinone] flavoprotein 1, mitochondrial
1.7292	3.28153	1.16084	0.907693	1.28686	6.88454	4.5855	2.2333	3.68466	2.90132	4.08677	5.56145	2.11163	1.30982	4.75574	0.860043	5.45285	1.37115	7.19632	2.05318	4.81028	1.5706	2.76953	1.11354	6.01615						20	2149	7.0305e-25	77.522	12283000	9418800	2863900	25	1	0.218469	-0.211496	-0.524884	QPTVTSVCSETSQELAEGQR	Q96HC4	Q96HC4	PDLIM5	PDZ and LIM domain protein 5
10.6004	1.2932	2.11574	3.75622	1.6001	4.81789	4.50295	7.74707	8.55306	1.9057	7.22156	1.58448	3.85623	2.47116	2.78987	1.97221	2.19993	1.73934	1.89849	3.0083	2.21034	7.72787	1.79119	1.68993	16.5411						13	1432.72	2.3409e-21	145	138910000	103960000	34955000	82	1	0.352257	0.325281	0.778226	QVQSLTCEVDALK	P08670	P08670	VIM	Vimentin
13.3057	0.820013	3.55537	2.758	1.98962	3.78662	3.18334	10.0631	6.68603	2.50934	5.97617	2.33824	2.90712	3.54823	2.26232	2.58542	2.4823	2.03747	2.74803	2.82968	7.8868	4.9362	2.41463	2.28222	5.4536						21	2319.14	3.4265e-211	198.68	222930000	171640000	51292000	153	1	0.225992	0.191854	0.540124	QVQSLTCEVDALKGTNESLER	P08670	P08670	VIM	Vimentin
11.9408	13.2193	5.90653	2.44518	5.57928	5.60312	8.53801	14.9715	8.88376	3.40548	18.9675	2.85249	3.19293	5.32101	7.14835	4.29786	3.93382	2.84195	4.49802	5.80751	5.2076	3.90849	13.2459	4.65651	7.53214						15	1639.7	2.8555e-65	142.85	44626000	38067000	6558200	93	1	0.613182	0.391639	1.19653	SACDTVDTWLDDTAK	Q14204	Q14204	DYNC1H1	Cytoplasmic dynein 1 heavy chain 1
11.0431	8.5292	6.11944	3.60903	3.34132	12.0418	1.4551	4.84363	6.67062	7.73033	5.30628	7.61603	3.26982	5.43948	7.23107	3.27397	7.6517	7.58033	7.71753	3.70081	1.44345	2.51858	0.84458	1.09945	1.60207						27	2858.33	2.6864e-45	61.538	71088000	60205000	10883000	68	1	0.902722	0.673587	1.59169	SAILEIPSSTVEDAGQYNCYIENASGK	Q8WZ42	Q8WZ42	TTN	Titin
7.92159	1.5086	1.31881	1.17808	4.95351	10.7572	1.49322	42.0315	38.2214	0.985416	45.3704	0.851303	1.26771	2.55841	2.4464	0.804122	2.21286	6.92335	5.84864	4.64278	4.45795	22.4442	52.7325	2.53027	15.9292						11	1293.54	4.3635e-25	105.17	36609000	30651000	5958300	79	1	0.080143	-0.173851	-0.215224	SAVENCQDSWR	P52209	P52209	PGD	6-phosphogluconate dehydrogenase, decarboxylating
22.1783	1.05496	1.96142	2.34059	1.17105	38.1183	1.14443	1.68816	282.076	1.75665	43.4017	1.51252	2.44113	1.2159	2.9521	1.66758	1.7332	1.00484	2.76583	2.20308	2.97438	43.6412	0.724517	3.52893	31.0136						10	1108.52	9.3508e-45	153.97	461250000	317480000	143770000	175	1	0.190928	0.436829	0.467877	SCAEWVSLSK	O75947	O75947	ATP5H	ATP synthase subunit d, mitochondrial
58.2914	1.36887	58.3884	1.44115	0.949758	0.973522	16.857	58.7603	7.69505	1.31432	3.58385	1.96885	20.8635	24.4225	0.172138	56.7245	2.68343	1.15144	20.5941	0.938981	3.14476	4.33178	2.53406	14.3003	7.3313						9	1108.43	0.0032266	60.019	110170000	98165000	12010000	46	1	0.166251	0.40091	0.415061	SCAHDWVYE	P22392;O60361	P22392	NME2;NME2P1	Nucleoside diphosphate kinase B;Putative nucleoside diphosphate kinase
4.47721	1.89294	1.73458	1.4896	1.07084	1.55646	1.02658	2.32801	2.66887	1.90962	1.62096	1.78339	0.960095	2.11863	1.84882	2.06905	2.09182	1.78686	1.97127	1.95035	2.60016	3.4728	1.12552	1.56429	1.21014						19	1849.76	0	188.04	119740000	78325000	41419000	161	1	0.0665324	0.039455	0.18099	SCSGVEFSTSGSSNTDTGK	P45880	P45880	VDAC2	Voltage-dependent anion-selective channel protein 2
3.29521	2.7468	2.32348	1.34214	4.77818	4.22327	0.816254	3.61361	11.544	3.74078	2.47928	8.58519	1.25083	3.29121	1.59593	5.18197	7.52577	5.87896	2.24811	0.908591	4.84941	4.93924	21.0581	1.51246	2.90088						20	2130.9	1.4525e-107	102.27	28956000	22661000	6295300	63	1	0.165128	-0.192714	-0.412615	SCTSESTAFVQAMMEGSHTK	Q92523	Q92523	CPT1B	Carnitine O-palmitoyltransferase 1, muscle isoform
22.1142	5.30135	3.80752	2.07887	1.88351	4.89935	3.31395	9.65389	10.1535	1.94949	8.40629	2.72042	4.44046	2.94137	2.10976	2.0836	2.40601	1.74371	2.2631	2.03225	6.67561	8.16029	16.6847	1.54185	14.995						14	1504.58	2.5935e-283	154.72	195100000	158130000	36964000	113	2	0.279682	0.304533	0.645184	SDIGQYTCDCGTDK	Q8WZ42	Q8WZ42	TTN	Titin
12.6328	11.6953	13.4945	21.3861	1.62393	1.18873	2.47706	2.21048	2.25533	6.85654	15.9173	2.18115	3.43891	6.96098	5.67834	4.32302	5.46272	6.59444	8.5837	7.79955	1.37842	11.9311	0.618106	4.98423	13.7742						16	1696.81	5.617e-41	88.768	23850000	20316000	3534200	44	1	0.0384948	-0.060014	-0.107688	SDTGTYIIEAVNVCGR	Q8WZ42	Q8WZ42	TTN	Titin
0.00445663	0.0715264	0.0484836	0.877768	0.749773	0.0305886	2.12811	0.0713635	0.00813343	0.925951	0.00337907	1.86857	0.0404914	0.106919	0.227426	1.16677	0.161395	0.179677	0.468311	0.982484	0.0172328	0.0166793	0.00696225	0.90108	0.014032						9	928.284	0.00025271	75.294	85258000	3230900	82027000	57	3	0.0280871	0.0969865	0.0794347	SECCCDGGR	P35555;P35556	P35555	FBN1;FBN2	Fibrillin-1;Fibrillin-2
0.0145667	0.071974	0.306165	1.95806	0.307891	1.10152	1.76964	0.0119555	0.0299635	0.163388	0.024744	0.305783	0.270785	0.284881	0.0450809	0.841678	0.0522875	0.515874	0.267079	0.0942137	2.10309	0.0378574	2.05611	0.333882	1.85498						11	1276.54	5.329e-13	119.16	28604000	3277100	25326000	60	1	0.259587	-0.590645	-0.60659	SEDTAVYYCAR	A0A0C4DH29	A0A0C4DH29	IGHV1-3
1.24287	5.65043	4.91881	6.0242	1.43312	16.8581	0.517402	3.09614	0.157575	3.92799	6.75642	6.93651	5.6367	6.08122	4.45758	3.53257	5.36545	5.40798	6.3721	5.60809	9.49475	1.5451	1.01158	6.01969	0.752274						13	1366.6	2.2245e-15	87.618	56774000	46278000	10497000	62	2	0.718212	-0.819342	-1.34628	SEGTYCCGPVPVR	P21980	P21980	TGM2	Protein-glutamine gamma-glutamyltransferase 2
8.35639	1.57982	7.18361	1.3769	2.19067	5.51251	16.5479	5.52154	9.9381	6.05266	2.04239	4.32776	1.67208	1.62551	1.09444	3.9463	1.73091	2.97327	5.50751	1.1359	11.1788	18.333	1.93209	3.71461	4.07952						20	2208.06	6.4396e-19	72.968	15830000	13372000	2458400	27	1	0.788771	0.687588	1.44251	SELCLDLPDPPEDPVALETR	Q63ZY3	Q63ZY3	KANK2	KN motif and ankyrin repeat domain-containing protein 2
12.0737	3.32294	2.53511	2.50962	1.23042	12.9247	11.2425	1.67459	1.76383	2.39946	7.359	0.876097	1.87376	2.63337	2.6287	2.22108	0.74271	2.38589	3.58758	3.81936	1.60431	8.32309	3.19884	0.763639	7.85706						19	2229.96	1.275e-116	131.1	66723000	51330000	15393000	52	1	0.487069	0.487615	1.00409	SESELIDELSEDFDRSECK	P20810	P20810	CAST	Calpastatin
2.55207	1.27407	1.26006	1.09916	1.06607	3.14722	1.6988	1.26352	9.49942	1.08553	3.20055	1.1553	1.37553	1.2279	1.13378	0.973143	1.108	0.925729	1.25744	0.950836	2.73337	14.4728	2.24387	1.06204	11.5208						28	2964.42	1.8429e-226	96.126	88039000	50171000	37867000	64	1	0.0288638	-0.0390371	-0.081564	SGDAAIVEMVPGKPMCVESFSQYPPLGR	Q05639	Q05639	EEF1A2	Elongation factor 1-alpha 2
2.1309	0.0410274	0.0362484	0.0546275	0.0514202	0.176264	0.0248047	0.975688	3.72208	0.028538	0.00879671	0.0386264	0.0709113	0.0582931	0.0552826	0.0557146	0.0567841	0.0427376	0.0661915	0.0815049	0.0148097	1.93093	0.00990196	0.0603116	0.00358615						18	2177.93	0	236.16	1168900000	54611000	1114200000	173	1	1.09128	1.74254	1.82483	SHTEEDCTEELFDFLHAR	P07919	P07919	UQCRH	Cytochrome b-c1 complex subunit 6, mitochondrial
8.94078	3.02264	2.32073	2.39564	2.24717	7.06828	1.59247	0.763044	1.42017	1.79902	26.674	2.39235	1.6201	1.72297	2.09603	2.1091	2.05859	1.95038	2.57175	2.41499	0.624948	6.48479	4.19139	1.89728	4.89324						13	1526.72	1.3638e-57	126.63	216730000	164220000	52503000	76	1	0.126437	-0.15198	-0.32594	SIQFVDWCPTGFK	P68363;P68366	P68363	TUBA1B;TUBA4A	Tubulin alpha-1B chain;Tubulin alpha-4A chain
0.867396	1.78126	2.91454	2.66588	1.11915	45.3855	2.05113	7.70567	43.9344	1.82506	4.52244	14.0815	18.7095	3.25805	1.89584	1.6546	7.27834	1.96379	3.04533	8.25959	43.5986	39.7579	0.787215	9.78044	79.6554						22	2127.99	1.0819e-30	77.19	19469000	14603000	4867000	82	1	0.51527	-0.849473	-1.0485	SLAGQYSCTATNPIGSASSSAR	Q8WZ42	Q8WZ42	TTN	Titin
10.3436	5.19185	5.56623	4.28267	4.66385	5.05847	5.9765	1.91999	11.1616	5.47785	11.9004	4.66582	5.35835	5.26692	4.89371	3.61263	5.05594	2.33415	5.30893	4.25981	2.64074	4.89307	9.56437	3.5716	8.97039						17	1900.87	5.3467e-193	147.9	844990000	702070000	142920000	160	1	0.171706	0.115751	0.426886	SLESTNVTDKDGELYCK	P50461	P50461	CSRP3	Cysteine and glycine-rich protein 3
16.3363	3.16872	0.95765	2.27884	3.29359	3.32315	3.43905	6.04641	0.927027	4.01856	2.08821	1.96779	1.00899	6.70678	4.51792	2.47118	6.08522	2.17792	1.29806	2.69114	2.96235	1.39344	1.03497	2.52631	0.935309						21	2224.01	2.2374e-40	74.838	27261000	18032000	9229200	34	1	0.631743	0.511636	1.22362	SMLQDREDQSILCTGESGAGK	P35749;Q7Z406	P35749	MYH11;MYH14	Myosin-11;Myosin-14
28.8102	1.40606	1.13044	2.80548	3.27401	58.3253	4.16244	7.88494	16.4402	4.22637	7.07652	1.30524	1.9759	2.92128	1.82638	2.44735	0.736309	1.29778	4.7746	1.09626	57.8197	6.33094	15.5988	3.25649	20.5908						21	2241.97	8.2915e-146	107.75	17221000	14464000	2756400	21	1	0.420621	0.656046	0.895787	SMMQDREDQSILCTGESGAGK	P35579	P35579	MYH9	Myosin-9
6.49847	1.10159	4.28092	0.973803	0.559923	3.72355	1.33196	1.12819	7.43591	1.12424	2.52937	0.846399	1.0112	0.939646	2.3978	1.14133	1.02777	0.827819	1.05767	0.695737	1.84515	1.04309	1.07326	0.7368	1.21277						22	2283.1	1.1719e-13	66.454	27006000	17434000	9572500	29	2	1.2968	0.781994	2.06388	SNELGDVGVHCVLQGLQTPSCK	P13489	P13489	RNH1	Ribonuclease inhibitor
14.8046	1.27386	2.34775	3.59594	2.59203	4.66317	7.25532	7.24271	5.85399	0.903202	6.9576	3.09301	1.36681	1.17345	1.8623	0.915213	0.712224	2.16254	3.69817	1.05301	120.645	5.51568	10.656	0.847415	4.02182						17	1826.82	0	189.87	102240000	80026000	22215000	76	2	0.224974	0.367923	0.538071	SPFPVHVSEACNPNACR	Q14315	Q14315	FLNC	Filamin-C
634.11	1.28508	11.9256	0.242694	10.5433	74.3994	2.08956	0.888658	6.07229	1.59197	20.6844	1.51626	22.415	31.9322	1.01166	18.894	21.545	1.37834	3.4188	1.45264	0.328729	3.85583	6.04013	32.4708	20.6905						20	2034.86	1.0734e-75	97.776	10923000	9656300	1267000	36	1	0.0162787	-0.0510824	-0.04663	SQEATEAAPSCVGDMADTPR	Q9UHD8	Q9UHD8	40057	Septin-9
0.0336285	1.20226	0.0544113	0.242375	0.157708	0.0639417	0.0422665	0.713822	3.30145	0.0809559	1.49932	0.129225	0.137858	0.187397	0.152878	0.219223	0.111663	0.0380991	0.188885	0.568286	0.032339	1.52178	1.44271	0.103185	2.10399						12	1548.66	1.088e-37	128.54	146550000	9079300	137470000	162	1	0.233557	-0.468742	-0.555315	SQECYFDPELYR	P11047	P11047	LAMC1	Laminin subunit gamma-1
3.38306	2.85706	2.80107	2.68399	2.2458	3.68765	2.5545	2.45357	5.60358	2.67287	3.69077	2.74484	2.07942	2.84417	2.4823	2.16826	2.42583	2.66342	2.82925	3.18398	3.01058	5.09845	9.87322	2.23224	4.78189						17	1915.92	3.8627e-63	128.26	503040000	374590000	128450000	189	1	0.145527	-0.0784695	-0.369311	SQETECTYFSTPLLLGK	P40926	P40926	MDH2	Malate dehydrogenase, mitochondrial
5.54601	1.41115	2.35494	1.23251	1.20647	2.11455	2.44771	5.84284	5.03597	1.74775	3.74384	1.26276	0.983784	1.3021	1.11312	0.325523	1.08805	0.640387	2.58055	1.25057	3.38508	15.886	2.47173	0.993806	1.96969						23	2141.91	3.4781e-204	120.85	12343000	8580700	3761900	56	1	0.660886	0.594849	1.26559	SQSPAASDCSSSSSSASLPSSGR	O95817	O95817	BAG3	BAG family molecular chaperone regulator 3
0.0437956	0.0453718	0.0477833	0.0393078	0.0557997	0.0922997	1.60201	1.38537	0.130063	0.0524345	0.118511	0.0775795	1.64357	0.0421072	0.0564309	0.078992	0.0753985	0.0664522	0.0411587	0.0434136	1.7973	0.0886626	0.0276306	0.0750981	0.0507092						13	1528.73	3.4043e-149	151.74	62718000	3342800	59376000	45	1	0.118102	0.236197	0.306608	SQVLQFFSSDICR	P16671	P16671	CD36	Platelet glycoprotein 4
7.56626	3.09371	1.1983	2.35628	2.09451	5.51901	15.7292	12.6601	13.2055	1.41138	8.11201	2.70302	1.8219	1.43946	0.832445	1.91395	0.0995179	2.1219	1.48824	1.94864	11.9205	5.22902	13.3045	2.20743	3.36554						10	1040.47	2.0416e-06	72.325	130670000	99981000	30691000	51	1	0.765615	0.916914	1.41128	SSGGFVWACK	P48735	P48735	IDH2	Isocitrate dehydrogenase [NADP], mitochondrial
6.29406	21.9697	9.32258	2.17412	11.4717	35.3417	2.36074	9.38971	11.934	19.9341	11.6487	17.2087	14.2939	1.30407	1.12213	14.1008	0.677897	1.48202	16.2984	1.07075	8.69683	11.4536	12.6739	0.62424	14.9121						12	1380.62	2.6214e-12	81.494	44816000	40636000	4179600	56	1	0.795621	1.01444	1.45168	SSPVEFECINEK	O75131	O75131	CPNE3	Copine-3
6.59485	3.01565	1.70581	2.07343	0.89698	4.02375	9.42439	5.74768	11.2094	3.9606	8.89935	2.28636	2.83549	5.56916	2.07994	0.788776	2.55657	1.89215	3.81309	1.18511	7.33735	10.515	1.04538	2.39748	4.0226						25	2649.13	5.2044e-44	77.464	13350000	10748000	2602500	22	1	0.383902	0.382266	0.833491	SSSSVTTSETQPCTPSSSDYSDLQR	P50552	P50552	VASP	Vasodilator-stimulated phosphoprotein
13.9505	6.18284	6.8573	2.89509	1.71534	8.25667	7.53966	19.52	12.2521	4.59505	16.0353	4.38276	1.47855	5.81468	2.91063	5.18473	3.41645	3.28206	6.01456	0.976285	6.46097	13.0723	9.65108	2.71415	7.43122						24	2538.18	2.4414e-116	112.65	18622000	16093000	2528600	37	1	0.640426	0.544862	1.2362	SSVQEECVSTISSSKDEDPLAATR	Q7L0Y3	Q7L0Y3	TRMT10C	Mitochondrial ribonuclease P protein 1
4.23115	3.52226	11.6419	11.6283	2.17105	6.50631	10.3288	3.00703	2.41334	3.17853	9.86856	4.73659	12.1976	5.03178	4.26534	2.81189	3.05483	3.95312	3.55919	2.64121	7.34595	2.73252	1.77435	4.36639	3.75166						15	1656.69	2.5295e-44	132.86	143390000	113210000	30179000	162	1	0.248548	0.197109	0.585028	STPYECGFDPMSPAR	P03897	P03897	MT-ND3	NADH-ubiquinone oxidoreductase chain 3
3.03009	0.255797	0.397267	0.73411	0.0850851	0.038307	0.0600101	0.0417587	0.900718	0.268085	0.00915972	1.11625	0.175255	0.464625	0.438497	0.346261	0.522366	0.495419	0.807182	0.731929	0.0397101	0.0641139	0.0450547	0.922273	0.0381572						14	1365.68	2.6204e-27	113.65	210480000	59685000	150790000	196	1	0.0539863	0.128788	0.148673	STSESTAALGCLVK	P01859;P01861	P01859	IGHG2;IGHG4	Ig gamma-2 chain C region;Ig gamma-4 chain C region
0.149059	0.218201	0.510398	0.72423	0.0373316	0.320441	2.9041	0.181999	0.0172229	0.325534	0.0739129	0.700305	1.7807	0.709528	0.538689	0.272767	0.352274	0.48659	0.671194	0.239911	0.105372	0.144778	0.0747755	0.920294	0.0483095						14	1263.65	1.2156e-35	129.34	242480000	62620000	179860000	231	1	0.213098	-0.373026	-0.513917	STSGGTAALGCLVK	P0DOX5;P01857;P01860	P0DOX5	IGHG1;IGHG3	Ig gamma-1 chain C region;Ig gamma-3 chain C region
2.01568	3.2384	3.34573	2.30676	2.77218	10.3812	4.98969	48.0192	12.8708	2.64138	9.93231	2.43231	2.18236	3.35037	2.60492	2.78891	2.43264	2.92233	3.08395	0.968513	1.88019	16.5828	13.0527	2.60682	7.32897						20	2069.96	4.7466e-31	101.64	17983000	14973000	3010700	31	1	0.471812	0.505442	0.979688	SVHCQAGDTVGEGDLLVELE	P05165	P05165	PCCA	Propionyl-CoA carboxylase alpha chain, mitochondrial
2.34992	3.5875	4.19206	4.47132	3.59385	6.69415	1.34532	2.88094	5.21201	8.30195	5.5318	3.17494	1.61857	3.58927	4.2898	2.62435	2.50825	3.05983	4.86898	1.73098	5.88923	2.62346	7.02881	0.870555	8.65966						13	1599.65	5.4818e-39	112.72	152610000	124550000	28062000	88	2	0.25642	0.204333	0.600432	SWHPEEFTCAYCK	O75112	O75112	LDB3	LIM domain-binding protein 3
0.0385477	0.422862	0.290013	0.199467	0.909048	0.207777	0.238612	0.0460183	1.80233	0.470893	0.0531771	0.353936	0.669326	0.500744	0.400721	0.348442	1.5548	0.485331	0.446583	1.89047	0.185032	2.65387	0.0345879	0.511103	1.30892						15	1653.73	1.1465e-45	89.484	233060000	62604000	170460000	64	1	0.544377	-0.769459	-1.09346	SYSCQVTHEGSTVEK	P0DOX8;B9A064;P0CG04;P0DOY3;P0DOY2;P0CF74	P0DOY3	IGLL5;IGLC1;IGLC6	Immunoglobulin lambda-like polypeptide 5;Ig lambda-1 chain C regions;Ig lambda-6 chain C region
6.40763	1.9335	2.46089	2.60295	1.10495	2.78203	2.37388	5.16375	5.61447	1.89993	1.39183	2.12949	1.91779	3.35332	2.46	1.49077	2.82308	2.94398	2.19731	2.49393	2.30409	3.73402	1.71109	1.49783	3.8086						9	979.418	0.000239	70.1	50026000	39029000	10998000	26	1	0.590544	0.294227	1.16309	TAGPDCNFR	Q8WZ42	Q8WZ42	TTN	Titin
2.73839	2.93923	3.31016	4.31602	2.33535	2.38884	2.8299	1.77873	17.9992	3.62759	4.18953	2.09788	3.95695	4.0013	2.7069	3.34207	3.07511	2.73737	4.02333	2.46038	2.53573	2.2214	8.893	2.09123	3.79424						21	2158	7.8054e-228	151.84	136580000	100810000	35777000	154	1	0.106385	0.0810196	0.279004	TAIHTAAMDMLGGPGIESQCR	Q6YN16	Q6YN16	HSDL2	Hydroxysteroid dehydrogenase-like protein 2
5.44567	1.91656	1.92546	1.193	1.80291	2.60731	4.20667	4.60241	4.61225	1.97216	4.15158	0.759937	1.44182	2.28099	2.47763	0.604106	1.57473	2.29923	2.37145	1.37326	3.36065	4.32749	6.18859	1.15406	3.53995						8	848.406	1.0356e-12	125.5	177290000	131710000	45573000	51	1	0.48598	0.358399	1.00235	TCDALQAK	Q13423	Q13423	NNT	NAD(P) transhydrogenase, mitochondrial
1.12973	1.28429	1.45633	1.62805	0.929248	1.70223	1.32019	1.19223	1.5495	1.35477	2.37229	1.95983	1.85113	1.39479	1.09206	1.14141	1.19152	1.20066	1.62996	1.77846	1.85964	1.61427	1.45079	3.6729	1.25968						27	2818.27	6.9607e-11	53.499	66911000	39161000	27750000	36	1	0.95029	-0.269052	-1.65198	TCDIKDPSQNINWVVPEGGGGPAYNGM	Q16134	Q16134	ETFDH	Electron transfer flavoprotein-ubiquinone oxidoreductase, mitochondrial
30.4551	0.531942	4.86905	10.4598	3.3922	8.38006	6.98287	8.91596	19.9783	3.63821	3.14548	6.63497	1.89121	1.30689	3.03038	3.00607	4.13891	8.14277	6.9958	2.69536	2.45161	4.49017	1.25953	13.5761	3.26097						10	1148.57	4.3749e-37	130.41	86980000	76874000	10107000	101	1	0.93761	0.83616	1.63602	TCEIEVSQLK	Q8WZ42	Q8WZ42	TTN	Titin
1.93173	6.2453	0.428706	0.648165	0.683624	0.345457	0.372092	0.142345	3.09305	0.475676	0.569049	1.22642	9.50917	0.849391	0.616077	8.0383	5.20389	0.64072	13.4186	6.69809	0.223322	0.940815	1.89689	0.606288	1.55423						11	1112.49	1.1924e-104	193.82	47735000	9560400	38174000	59	1	0.944924	-1.17636	-1.64523	TCESLGAGGYR	P98160	P98160	HSPG2	Basement membrane-specific heparan sulfate proteoglycan core protein;Endorepellin;LG3 peptide
2.83718	1.42833	1.50422	1.50781	1.02252	2.31498	1.45783	1.20568	2.95114	1.40056	1.438	2.69413	1.50442	1.55907	1.14286	1.09164	1.32831	2.27449	1.93546	1.85827	2.26624	3.85829	10.4752	2.04517	1.23247						15	1588.71	0	219.89	472790000	296880000	175910000	192	1	0.40311	-0.25594	-0.866313	TCGFDFTGAVEDISK	P00505	P00505	GOT2	Aspartate aminotransferase, mitochondrial
7.21005	8.16272	12.7051	4.14925	4.69863	7.8594	7.34809	4.8384	14.3466	5.38363	9.11239	7.06084	10.3682	4.96929	9.90509	4.31988	11.3642	10.5915	5.23823	7.50728	8.46371	8.69279	10.6425	5.94613	34.8165						13	1507.75	2.035e-32	106.13	635630000	555190000	80440000	166	1	0.513992	-0.285703	-1.0465	TDDCHPWVLPVVK	P17174	P17174	GOT1	Aspartate aminotransferase, cytoplasmic
18.1533	4.28912	7.57156	3.58499	6.55334	13.2493	6.82264	22.1493	12.5431	8.00172	43.1856	5.88854	3.54806	3.62216	3.49645	4.35916	5.22793	2.88156	4.5775	5.06433	6.04797	18.0217	10.0807	2.44801	9.40664						15	1780.79	4.431e-40	129.93	106160000	91919000	14244000	125	1	0.730526	0.558802	1.36331	TDDYLDQPCLETVNR	P31150	P31150	GDI1	Rab GDP dissociation inhibitor alpha
27.4435	3.80401	2.68044	2.31443	2.45304	5.07722	9.9264	10.4625	11.5952	3.72028	12.7388	1.93631	2.21399	3.32232	1.81996	2.18403	2.19949	2.01321	3.64417	2.33564	4.95574	12.129	29.6862	1.96265	18.4868						15	1844.79	9.1318e-220	155.98	129770000	104170000	25593000	125	1	0.408	0.463181	0.874585	TDDYLDQPCYETINR	P50395	P50395	GDI2	Rab GDP dissociation inhibitor beta
3.31271	5.28616	3.75588	6.0086	1.43362	7.05404	2.85619	1.75109	1.0671	3.01659	4.24499	3.01337	2.19693	3.33131	2.31407	2.47039	4.23062	0.76752	3.97254	1.1598	1.69445	3.63181	1.86464	0.834853	6.68677						18	2130.01	1.0282e-28	97.509	36173000	28233000	7940000	50	1	0.427547	0.332797	0.907332	TFLPEMSEKCEVLQYSAR	O95299	O95299	NDUFA10	NADH dehydrogenase [ubiquinone] 1 alpha subcomplex subunit 10, mitochondrial
1.90507	0.541112	0.397143	0.102471	0.153489	2.63682	1.42211	0.0807256	0.11973	0.598236	0.123944	1.14154	1.18874	0.503824	0.60867	0.315106	0.718919	0.802186	0.752377	1.28332	0.0638664	0.123225	1.75715	0.65082	0.123554						12	1317.59	4.2647e-07	83.617	85198000	29352000	55845000	107	1	0.0989534	-0.173926	-0.261224	TFTCTAAYPESK	P01876	P01876	IGHA1	Ig alpha-1 chain C region
8.58204	3.24163	3.07309	1.23166	1.14144	5.90284	4.99737	9.53624	7.84819	1.81512	10.5893	2.24982	1.19447	1.42215	1.24281	2.67586	1.52285	2.04559	1.94877	2.12416	5.25267	7.03739	2.17249	2.13929	3.38358						17	1784.79	0	280.5	570450000	427150000	143300000	241	1	0.726063	0.558144	1.35715	TGIEQGSDAGYLCESQK	P40939	P40939	HADHA	Trifunctional enzyme subunit alpha, mitochondrial;Long-chain enoyl-CoA hydratase;Long chain 3-hydroxyacyl-CoA dehydrogenase
7.218	4.95069	123.546	3.81769	19.2703	10.0699	5.23116	3.44029	13.1758	2.95773	10.8027	4.72718	1.86072	26.6477	23.7923	2.18035	23.0699	2.22233	4.34646	3.27615	23.2008	8.0676	11.5465	0.815072	9.59458						26	2547.21	6.2064e-104	100.75	134330000	117430000	16903000	77	1	0.269674	0.405524	0.626067	TGQATVASGIPAGWMGLDCGPESSKK	P00558	P00558	PGK1	Phosphoglycerate kinase 1
19.8729	1.20357	2.11822	5.73984	1.01333	2.58628	1.12501	6.06892	8.00555	1.38261	4.95746	2.25166	1.19199	1.79022	2.28344	1.2442	1.12229	1.56104	1.48997	0.969703	5.0006	4.03663	9.19698	2.77324	8.97897						12	1304.57	1.5607e-05	75.462	15138000	12051000	3086900	37	1	0.228407	0.275038	0.544988	TGQYSGIYDCAK	Q6NUK1	Q6NUK1	SLC25A24	Calcium-binding mitochondrial carrier protein SCaMC-1
0.395451	4.51899	4.69323	1.58725	2.93589	7.69931	0.0169342	0.333803	0.120489	1.72059	0.959098	4.9311	4.84679	3.87536	0.778203	0.836784	3.93218	0.974957	0.910847	1.44507	0.909544	1.35031	0.224396	2.15735	0.361794						13	1410.66	1.1827e-21	119.01	95459000	39287000	56172000	153	1	0.289166	-0.54854	-0.663118	TGTLTTNQMSVCR	P16615	P16615	ATP2A2	Sarcoplasmic/endoplasmic reticulum calcium ATPase 2
3.93466	6.02817	3.57341	3.52455	2.75553	8.29367	2.77154	8.653	9.99412	10.3524	10.7166	3.06632	1.19608	4.07514	2.80739	3.08337	2.97529	4.26729	4.64555	4.1929	19.0094	12.2324	17.6959	5.20479	13.0933						17	1979.99	5.2864e-160	156.13	258490000	218480000	40009000	130	1	0.0263182	-0.0309142	-0.0745724	THCVVPELIIGNGYYFR	Q14896	Q14896	MYBPC3	Myosin-binding protein C, cardiac-type
4.40069	4.2332	1.22558	1.61825	1.43618	5.02318	1.00329	1.20506	2.21148	1.45384	6.30572	1.09034	1.38548	1.36101	1.19364	0.992622	2.42955	1.01968	1.49224	1.23755	1.03478	2.51833	1.63697	1.2852	4.95464						20	2208.04	6.2338e-81	116.55	36011000	26945000	9065200	39	1	0.365463	0.275124	0.801476	THFFLNAGNLCNLNYGEGPK	Q9Y512	Q9Y512	SAMM50	Sorting and assembly machinery component 50 homolog
15.5248	9.79537	15.3809	6.31175	10.9981	6.30711	12.0022	1.55526	4.73318	11.4114	1.57477	6.33125	4.79294	15.7598	6.61449	5.89397	12.6921	10.5812	5.77548	8.9112	1.7075	4.00627	11.1499	9.9145	6.59092						17	2028.87	6.027e-33	80.702	43091000	38350000	4740300	38	1	0.388736	0.33571	0.8418	THNSSLEYNIFEGMECR	Q16555	Q16555	DPYSL2	Dihydropyrimidinase-related protein 2
12.1576	1.67759	8.85143	1.29834	8.48709	9.47312	14.9289	20.1941	12.1909	6.65584	1.27802	9.43871	8.19214	6.6216	6.74103	0.958581	10.1727	9.38795	10.1242	1.59314	9.53908	0.9897	10.8754	7.27572	16.103						33	3629.62	4.4955e-167	99.987	15393000	14019000	1373700	46	1	0.38526	0.465399	0.835828	THTLTVMTEEQEDEGVYTCIATNEVGEVETSSK	Q8WZ42	Q8WZ42	TTN	Titin
1.33234	5.2036	2.46053	4.18379	3.45377	3.73117	12.7084	5.88193	4.99672	2.44881	10.7341	1.48144	20.3082	2.57453	13.391	7.52499	3.11713	3.50178	3.38672	4.84152	1.90715	2.7106	1.38571	2.25151	6.49163						12	1421.69	5.9794e-145	143.97	215120000	168750000	46368000	251	1	0.0573576	-0.068329	-0.157431	TIEEYAICPDLR	Q15124	Q15124	PGM5	Phosphoglucomutase-like protein 5
2.90056	3.32649	2.08942	3.01452	2.11275	2.35161	4.27837	2.41218	4.8243	2.1437	2.66774	2.64308	2.34831	2.6491	3.36074	2.43893	2.35018	3.10486	4.0713	3.29923	5.27917	2.67048	3.68542	2.30731	4.12656						20	2009.87	6.3771e-94	94.384	153400000	113830000	39575000	107	1	0.292258	-0.106094	-0.668925	TIGGGDDSFTTFFCETGAGK	P68366	P68366	TUBA4A	Tubulin alpha-4A chain
3.82214	1.23331	1.08702	0.774818	1.03669	3.38971	10.1642	6.43683	5.75649	0.98176	2.65697	0.64706	1.91479	1.13277	1.18351	0.866685	1.00813	0.742009	1.01726	1.05308	7.37636	3.64862	5.63978	0.625736	2.48046						12	1312.74	8.4941e-07	78.763	247270000	148050000	99223000	93	1	0.616549	0.600205	1.20147	TIIPLISQCTPK	P40926	P40926	MDH2	Malate dehydrogenase, mitochondrial
32.4553	4.44863	2.40878	2.37649	3.35327	8.28947	1.04563	0.785051	1.92725	3.42848	3.65289	2.71577	1.46236	3.11685	2.01841	2.03227	1.75641	2.05079	5.51439	3.85818	1.51289	9.10633	3.03793	0.743738	7.12204						13	1540.74	6.9658e-126	126.63	100890000	78076000	22811000	46	1	0.214013	0.253544	0.515791	TIQFVDWCPTGFK	P0DPH8;P0DPH7;Q6PEY2;Q71U36;Q9BQE3;Q9NY65	Q71U36	TUBA3E;TUBA1A;TUBA1C;TUBA8	Tubulin alpha-3E chain;Tubulin alpha-1A chain;Tubulin alpha-1C chain;Tubulin alpha-8 chain
4.34089	4.15457	3.90248	4.06391	2.05189	2.65323	1.25113	0.409919	3.30674	4.27262	1.50813	4.25314	3.36578	3.94627	3.3788	3.54833	3.36947	3.49444	3.76443	4.22186	2.07923	1.27271	1.12932	2.79933	1.98789						15	1707.88	5.7498e-07	66.644	94787000	72896000	21890000	27	1	0.103158	-0.0938159	-0.271309	TKDDIIICEIGDVFK	Q9Y512	Q9Y512	SAMM50	Sorting and assembly machinery component 50 homolog
3.61614	4.21721	2.33953	2.26825	1.69856	4.90676	2.91283	2.7038	3.72792	3.14967	9.21274	2.58969	1.32859	5.80401	2.328	2.203	1.12516	4.95213	4.29123	2.88828	6.84286	4.05519	3.02076	1.31746	3.84275						19	2196.04	1.2148e-93	96.504	61500000	48030000	13470000	57	1	0.0658941	-0.0551996	-0.179363	TLGSVGEPINCEAWEWLHR	Q9NUB1	Q9NUB1	ACSS1	Acetyl-coenzyme A synthetase 2-like, mitochondrial
14.5907	3.53032	1.62266	2.07457	1.86399	1.29401	4.2604	7.9519	1.85002	3.23907	9.83108	3.76526	2.36684	1.2371	1.60538	2.35754	1.32843	2.91911	2.96931	1.20703	2.61697	5.27214	9.74026	3.43345	2.04455						15	1569.78	5.7717e-104	140.74	41377000	32491000	8886200	80	1	0.139103	0.146777	0.354852	TLNEADCATVPPAIR	P31040	P31040	SDHA	Succinate dehydrogenase [ubiquinone] flavoprotein subunit, mitochondrial
3.2424	3.97072	3.71389	3.77674	8.11612	3.1799	5.97878	6.24499	9.89198	6.83376	5.37606	4.30087	3.77959	7.57187	3.39584	3.42772	3.41016	2.30215	4.17608	1.26709	9.30502	4.09238	7.09071	3.83551	7.86796						17	1892.83	6.7319e-12	95.654	32975000	26678000	6297300	50	1	0.450911	0.263454	0.945824	TLSPGDSFSTFDTPYCR	Q9NQR4	Q9NQR4	NIT2	Omega-amidase NIT2
1.46196	1.89734	6.578	2.4314	1.30556	31.5695	2.42834	2.44535	16.6405	1.53072	0.677039	1.56371	2.04164	2.12793	0.802013	0.667764	2.48876	2.48608	9.07961	4.27511	6.22494	18.7081	16.3717	1.62602	1.40354						23	2371.1	3.8565e-29	85.097	57279000	40552000	16727000	20	2	0.262101	0.38802	0.611464	TLTISQCSLADDAAYQCVVGGEK	Q14896	Q14896	MYBPC3	Myosin-binding protein C, cardiac-type
0.0319177	0.166474	0.212198	1.12745	0.31838	0.119027	0.117585	0.0243609	0.0499857	1.53642	0.0360954	0.199622	0.127315	0.114388	0.0322082	0.0735965	0.117593	0.312565	0.0984851	0.361761	0.146593	0.0382496	0.0945571	0.287689	0.0483624						16	1898.74	0	159.69	76074000	4114300	71960000	139	2	0.449648	0.588443	0.943761	TNDDQTMCLDINECER	P35555	P35555	FBN1	Fibrillin-1
0.997895	1.11554	0.782403	1.0258	0.977004	2.66798	1.58339	1.22207	3.45901	1.96599	5.88368	4.31724	0.664821	2.0359	0.898644	0.886757	1.14985	2.11412	2.85829	0.658906	1.73966	0.952682	0.825989	0.978029	3.34315						25	2585.19	1.2988e-07	56.547	22823000	13335000	9488600	19	1	0.120014	-0.115109	-0.311066	TPAPAEGQCADFVSFYGGLAETAQR	O95822	O95822	MLYCD	Malonyl-CoA decarboxylase, mitochondrial
18.3537	0.151573	4.0165	1.89098	3.85468	23.0363	6.34861	34.8774	14.8425	1.22966	10.978	1.56046	3.22663	3.63499	1.84123	3.95871	16.5679	2.38791	13.2627	1.69195	18.264	0.877143	6.66484	13.4399	1.61754						9	1066.5	4.9496e-06	130.75	269340000	227080000	42258000	61	1	0.0920257	0.186026	0.244453	TPCEEVYVK	Q14315	Q14315	FLNC	Filamin-C
0.0744347	0.158109	0.176821	0.106963	0.178203	0.159923	0.211898	0.35311	0.98181	0.201823	0.0578059	0.182143	0.245069	0.191244	0.254779	0.174711	0.180209	0.194986	0.204507	0.204502	0.186882	1.48255	0.0686865	0.166536	0.101765						19	2081	0	254.8	859220000	131190000	728030000	164	1	0.0878609	0.0980082	0.234276	TPEVTCVVVDVSHEDPEVK	P0DOX5;P01857	P0DOX5	IGHG1	Ig gamma-1 chain C region
0.0808639	0.808445	0.573503	0.860234	0.194999	0.178721	0.259238	0.121749	0.087102	0.152077	0.0911635	0.187787	0.342036	0.366997	0.240067	0.415756	0.357197	0.237808	0.223242	0.328264	0.198079	0.0840511	0.0670774	0.256653	0.123769						21	2356.13	2.1921e-183	139.79	84369000	13192000	71177000	73	1	0.178464	0.184387	0.441415	TPEVTCVVVDVSHEDPEVQFK	P01860	P01860	IGHG3	Ig gamma-3 chain C region
4.05072	2.56799	3.39318	6.14805	1.89239	14.9568	1.91654	4.23555	0.834424	2.02015	0.659467	7.44133	5.45338	5.65145	1.94581	1.72183	2.47301	2.00728	7.22722	8.16532	2.78414	2.6561	1.23351	2.35525	1.18028						27	3063.44	1.764e-119	100.28	53024000	39050000	13974000	50	1	0.15845	0.179636	0.397995	TQTVCNFTDGALVQHQEWDGKESTITR	Q01469;A8MUU1	Q01469	FABP5;FABP5P3	Fatty acid-binding protein, epidermal;Putative fatty acid-binding protein 5-like protein 3
51.8891	10.3816	61.2645	4.60382	24.7135	60.752	1.36971	186.504	44.1392	12.9481	11.5534	1.74717	2.76937	25.0387	10.8834	28.887	6.82113	13.9695	27.3267	2.66891	5.86626	15.3074	16.9027	3.01908	28.5073						12	1344.57	7.5632e-35	106.32	68992000	64373000	4618900	117	2	1.08487	1.2584	1.81714	TQVVDCGEYTCK	Q8WZ42	Q8WZ42	TTN	Titin
0.892094	4.35228	3.73666	1.76377	6.84765	3.80372	4.70652	8.72751	1.64204	3.10424	0.162691	3.97339	1.29007	3.20057	3.22018	2.9285	2.49165	1.36546	3.24111	1.58011	8.58465	11.0062	19.1205	3.31135	5.22808						8	970.418	6.3924e-12	100.02	32077000	25755000	6322300	29	1	0.0848973	0.128416	0.22699	TSEVNCYR	P62633	P62633	CNBP	Cellular nucleic acid-binding protein
17.0062	7.31557	2.84717	2.92624	2.36692	7.14572	4.81882	3.94315	3.74148	4.24923	3.16179	2.87488	2.50714	9.0825	2.39418	2.93335	2.99351	2.16012	5.83325	2.69426	4.23999	4.32242	5.10012	2.6219	3.36303						19	2217.97	0	153.21	312860000	241480000	71382000	177	2	0.894756	0.443022	1.58149	TSLADVCFVEEQNNVYCER	O75112	O75112	LDB3	LIM domain-binding protein 3
1.99147	2.22507	1.25207	4.88467	1.13532	10.1644	10.5328	1.66292	120.683	2.81946	0.274057	1.5937	1.03535	8.95752	1.49786	5.19953	1.5654	0.999168	1.0664	1.5373	24.5781	2.77652	1.09968	0.6461	1.25904						16	1666.85	1.4495e-25	79.467	40419000	29564000	10855000	56	1	1.02671	1.265	1.74668	TTGLVGLAVCNTPHER	Q16718	Q16718	NDUFA5	NADH dehydrogenase [ubiquinone] 1 alpha subcomplex subunit 5
20.7725	3.74148	3.9713	6.90858	1.97972	14.1478	7.00473	36.2452	1.90897	7.05556	16.6627	4.98492	12.8156	9.91347	8.8037	2.71967	9.15348	5.47569	5.33719	3.61804	5.12094	8.93749	28.079	2.46736	25.3568						15	1537.74	3.224e-22	88.992	97242000	81496000	15745000	147	1	0.147356	-0.183473	-0.373401	TVSYNGILGPECGTK	P21980	P21980	TGM2	Protein-glutamine gamma-glutamyltransferase 2
24.8556	3.22422	3.01129	4.53292	2.27991	3.67789	1.64263	1.58368	5.96834	2.83276	1.64427	3.59462	2.77191	2.80045	3.88108	2.36633	2.90825	3.10768	4.25264	3.75476	1.17817	18.4492	13.9472	2.94203	3.54685						16	1688.88	1.5778e-06	69.125	63475000	48573000	14903000	55	1	0.0223574	0.0275763	0.0636196	TVTNLECVVTGLQQGK	Q8WZ42	Q8WZ42	TTN	Titin
0.575946	2.27687	1.84439	2.46853	1.96764	8.124	3.33959	0.681701	7.23208	3.0797	0.427072	2.58523	2.73796	3.536	1.71381	1.78581	3.15559	3.56141	2.06967	3.79763	5.57341	7.98637	0.589432	3.20306	0.945021						13	1518.69	0	214.61	433070000	325010000	108060000	104	1	0.0269581	0.0368544	0.0763335	TVYHAEEIQCNGR	P50461	P50461	CSRP3	Cysteine and glycine-rich protein 3
4.27786	1.61097	2.36548	3.56613	1.33332	3.07215	2.02985	2.70159	2.37787	1.41321	2.82807	2.52132	2.23279	3.32554	1.96075	3.97278	1.99042	2.18677	1.33198	0.979175	1.47057	1.44814	4.82664	4.92318	5.16068						11	1306.56	2.9561e-08	78.692	12177000	8487600	3689000	47	1	0.0977792	-0.0715149	-0.258395	VACAEEWQESR	O75663	O75663	TIPRL	TIP41-like protein
5.38095	2.62621	2.33422	2.128	2.18207	7.09336	14.3331	2.08973	17.8697	1.82961	5.9918	2.10731	0.494509	2.4512	1.8342	1.61246	2.11747	1.74519	2.29533	2.23142	10.5241	8.63891	19.1052	3.34742	4.85685						18	1749.94	6.0019e-122	117.37	272630000	203040000	69591000	123	1	0.311275	0.366891	0.704257	VAHALAEGLGVIACIGEK	P60174	P60174	TPI1	Triosephosphate isomerase
36.7021	2.21966	2.38097	1.80684	9.90447	1.69303	13.6899	1.78861	36.5944	19.1246	1.09719	2.66115	2.80407	4.03224	3.72072	2.89074	2.4224	3.87622	3.78567	4.46104	17.7827	1.11507	23.6056	1.70968	17.9373						7	775.39	9.0556e-13	84.568	121100000	106970000	14128000	53	1	0.526267	0.685883	1.06559	VAQDLCK	P13804	P13804	ETFA	Electron transfer flavoprotein subunit alpha, mitochondrial
0.651288	1.65865	2.26768	2.59883	1.55053	0.542347	0.79076	0.402313	6.77547	2.93209	0.563217	3.06666	1.17306	2.27542	3.129	1.25556	1.56564	1.16222	1.28866	1.40301	1.4773	1.24296	1.54867	2.06414	0.974744						22	2305.1	7.2675e-17	80.554	27999000	16745000	11254000	37	1	0.0498477	-0.0528406	-0.137844	VASEQSSQPTCTVGVWIDVGSR	P31930	P31930	UQCRC1	Cytochrome b-c1 complex subunit 1, mitochondrial
0.964852	3.15769	3.07769	3.01454	2.32768	1.66418	1.25715	1.11987	2.60433	1.76475	2.00939	4.02592	2.6383	3.10271	2.45146	2.51216	2.62482	2.37252	3.25995	2.70468	3.51743	0.618461	2.51446	2.4755	2.02918						21	2202.11	1.4262e-13	63.803	430390000	314050000	116340000	17	1	0.698758	-0.335197	-1.31916	VAVPSTIHCDHLIEAQVGGEK	Q99798	Q99798	ACO2	Aconitate hydratase, mitochondrial
14.0416	3.12538	2.57914	1.36427	2.48539	7.37974	4.81745	8.3295	7.4452	1.17717	47.762	18.8908	2.76882	6.26047	1.43284	2.5427	1.80142	3.09048	3.47141	4.15282	6.50446	5.50858	2.17287	2.81567	37.5469						11	1015.48	2.5434e-13	103.34	184090000	146540000	37547000	188	1	0.260187	-0.349517	-0.607755	VCAENAAGPGK	Q8WZ42	Q8WZ42	TTN	Titin
1.30377	1.86503	1.50048	6.06266	1.36813	1.86202	1.47782	0.896945	2.50443	1.24514	2.25758	3.27197	1.85191	5.69391	2.01199	1.97682	2.63295	3.61053	3.27844	1.22403	4.1013	1.01713	1.95624	2.17401	3.56727						20	2099.96	0.00030295	49.141	28543000	18868000	9674500	35	1	1.07693	-0.514469	-1.80761	VCAVNAAGQGPFSEPSEFYK	Q8WZ42	Q8WZ42	TTN	Titin
3.83549	1.75344	1.76513	1.74697	1.14437	48.8609	1.04658	0.610162	1.61329	1.9212	7.06632	1.92583	1.36734	1.33469	1.75431	1.54847	1.62004	1.33913	1.96878	2.8807	1.91806	7.41301	11.1331	0.817905	2.0054						21	2284.01	1.4117e-68	92.336	14515000	9883100	4632300	29	2	0.0418962	-0.0647272	-0.116793	VCEDLDTSVNLAWTSGTNCTR	P45880	P45880	VDAC2	Voltage-dependent anion-selective channel protein 2
10.1102	6.07321	5.19391	2.39595	1.93441	3.08333	2.63498	4.07206	7.46576	3.85748	6.69192	3.68775	0.760709	3.19674	2.74005	2.67356	3.21433	4.23476	1.22419	4.19942	3.41953	4.20038	4.37405	10.0726	4.00499						12	1330.68	5.8582e-41	132.56	151500000	118570000	32923000	114	1	0.399605	0.294792	0.860362	VCEGDIVQLEVK	Q8WZ42	Q8WZ42	TTN	Titin
3.72965	1.03052	0.985213	0.485751	0.557599	2.52253	21.4407	2.2234	5.30896	1.07344	2.11692	0.638846	1.07629	1.03963	0.896522	0.896686	1.00476	1.32972	1.21064	0.53067	1.45049	1.77387	5.06984	0.626531	1.73772						18	1956.94	7.6385e-65	115.15	63141000	35995000	27146000	151	1	0.741586	0.686351	1.37851	VCNAVVTGLSSGQEYQFR	Q8WZ42	Q8WZ42	TTN	Titin
6.80205	2.07267	0.901613	0.572551	0.772973	1.46508	1.06774	2.0855	1.60889	0.935034	1.71057	5.63572	1.99907	0.845724	0.435946	0.650794	1.35938	1.67272	0.937153	0.929105	3.84041	2.34096	3.66189	0.598724	1.62304						14	1563.79	1.2127e-11	87.02	13752000	8345900	5405700	37	1	0.0578738	-0.0675696	-0.158767	VCNFLASQVPFPSR	Q99714	Q99714	HSD17B10	3-hydroxyacyl-CoA dehydrogenase type-2
0.0332035	0.529096	0.019046	0.0341597	0.0566159	0.133937	1.33697	0.0669937	1.1615	0.088745	0.0257003	0.712735	0.0731428	0.683457	0.072443	0.366438	0.109294	0.0773369	0.0663734	1.198	0.185508	1.33215	0.0248741	0.784343	0.0712725						15	1628.59	1.4662e-220	151.9	13742000	1699800	12042000	40	3	0.272031	-0.530288	-0.630587	VCQCDSNGDCTDVDR	P19022	P19022	CDH2	Cadherin-2
0.0419769	0.590127	0.928816	1.36082	0.60353	0.328351	0.357504	0.108918	0.0800919	0.658066	0.108572	0.920232	2.74908	1.36018	1.15378	1.74519	1.26252	1.25267	1.34741	1.21879	0.191754	0.0581805	0.0433057	1.14049	0.0689097						11	1217.54	1.2334e-11	82.543	40603000	13296000	27306000	104	1	0.431566	-0.711529	-0.914003	VCSQYAAYGEK	P02774	P02774	GC	Vitamin D-binding protein
4.99163	2.23295	2.52979	1.95475	2.27305	2.99254	3.35988	4.93787	4.82002	2.00387	5.18707	1.99449	2.0569	2.69602	1.84881	2.28672	2.18674	2.13898	2.43486	2.6678	5.02697	5.99982	11.7014	1.81921	5.75865						13	1352.63	0	198.81	1521900000	1113500000	408460000	1213	1	0.0745555	-0.059181	-0.20127	VCVETVESGAMTK	P48735	P48735	IDH2	Isocitrate dehydrogenase [NADP], mitochondrial
1.02311	3.99631	5.45081	3.87305	4.94976	13.1362	1.67132	8.91133	2.99387	3.63963	1.32774	4.37354	10.1012	4.89772	4.68656	3.17932	3.58221	8.69707	3.91486	3.90302	1.31044	0.894415	2.42073	4.06775	2.29736						10	1119.54	1.7058e-08	86.898	159030000	128000000	31031000	86	1	0.282592	0.267203	0.650706	VDGMDILCVR	P08559	P08559	PDHA1	Pyruvate dehydrogenase E1 component subunit alpha, somatic form, mitochondrial
16.7009	6.48412	4.42182	3.65497	11.0228	25.7052	1.6002	4.02732	11.6512	11.1821	22.1007	3.37571	2.70953	3.64288	2.70885	3.23577	2.93822	3.02254	3.92369	3.67023	0.788289	14.4556	29.5683	2.77324	31.6363						14	1570.59	2.0912e-193	165.64	107880000	91669000	16215000	88	2	0.47332	0.562905	0.982112	VDINCEDMEDGTCK	Q14315	Q14315	FLNC	Filamin-C
23.2795	4.659	7.58737	3.50174	2.97372	40.4133	1.03439	2.16667	2.12133	1.99302	2.33921	5.09178	3.28003	6.19245	3.86115	0.712093	2.78697	0.882587	6.98771	1.80205	3.47389	3.5363	5.13555	3.43919	1.98017						16	1698.78	3.9805e-18	88.133	29400000	23906000	5493400	69	1	0.617789	0.626086	1.20328	VDVECPDVNIEGPEGK	Q09666	Q09666	AHNAK	Neuroblast differentiation-associated protein AHNAK
37.4917	17.9392	8.91886	6.78684	9.78417	5.07571	4.32266	3.66398	4.04854	11.9278	14.6656	11.0436	5.79332	8.83886	7.04315	8.32119	7.99656	6.94098	8.54494	17.4148	1.78364	3.82919	13.4789	6.94714	22.1223						15	1681.75	7.9571e-167	165.72	299620000	266990000	32626000	197	1	0.00575201	0.00655886	0.016671	VEFECEVSEEGAQVK	Q14896	Q14896	MYBPC3	Myosin-binding protein C, cardiac-type
11.179	11.4358	14.3666	1.62512	3.28201	20.3255	3.26572	11.7466	1.30425	15.2738	10.6629	7.68327	0.461378	3.57821	2.14575	1.26373	4.92833	1.93534	2.024	2.55457	20.6633	13.1783	38.7448	59.9451	50.9073						11	1234.59	2.4771e-14	150.06	136100000	116070000	20032000	144	1	0.0536126	0.112562	0.147698	VETNCNLSVEK	Q8WZ42	Q8WZ42	TTN	Titin
2.30376	4.40664	2.96064	2.48193	2.09764	2.28496	2.53281	2.94494	10.824	2.79026	3.45995	3.08714	3.53559	3.39888	2.44142	2.02109	1.97534	2.05724	4.04963	3.43471	4.98886	2.60135	8.19492	1.99223	5.69356						22	2625.2	3.0335e-288	142.21	197970000	149820000	48151000	168	1	0.087054	-0.0611888	-0.232296	VEYPIMYSTDPENGHIFNCIQR	O14880	O14880	MGST3	Microsomal glutathione S-transferase 3
1.33196	19.1371	36.5939	35.3949	8.12096	5.71332	0.889733	1.7944	0.98127	13.0418	6.53103	9.74073	1.40282	16.4925	18.4016	7.53674	1.88504	10.2694	10.7489	9.8044	1.00832	5.22978	0.137317	1.13529	8.56047						15	1583.73	2.1278e-26	96.143	79548000	69347000	10201000	32	1	0.196528	0.393386	0.479627	VGAFTMVCKDADEAK	P00505	P00505	GOT2	Aspartate aminotransferase, mitochondrial
27.7624	7.71502	4.57623	3.77252	3.21208	13.9486	6.11308	12.9975	10.2757	3.01914	15.5004	2.90539	7.03544	7.88532	3.17477	4.50941	3.35046	3.09942	3.44227	5.73813	10.8787	25.5865	30.2365	3.02457	27.9565						15	1562.79	5.6186e-50	154.1	434780000	371250000	63530000	291	1	0.0324371	0.0440365	0.0913164	VGEATETALTCLVEK	P16615	P16615	ATP2A2	Sarcoplasmic/endoplasmic reticulum calcium ATPase 2
2.31076	1.9117	1.86333	1.85782	1.00875	2.12992	2.04997	2.0973	2.24365	1.78619	1.46045	2.31152	2.65665	2.00416	1.76661	1.49841	1.8057	1.50956	2.45762	1.79949	1.89344	1.61039	2.40419	1.93699	1.40073						17	1787.78	4.3157e-128	148.03	434070000	277190000	156880000	312	1	0.0450631	0.0159765	0.125217	VGLIGSCTNSSYEDMGR	Q99798	Q99798	ACO2	Aconitate hydratase, mitochondrial
13.1209	1.69351	2.36884	3.13182	1.87788	1.98862	5.00878	1.17933	3.75697	3.33651	2.28297	2.25724	1.91212	2.90839	5.50949	2.53004	2.35808	1.58557	3.68131	2.16253	5.34456	1.78188	2.34534	1.29711	15.658						17	1502.68	9.2384e-33	96.163	10148000	8268600	1879000	46	1	0.0543364	0.0567609	0.149585	VGPDAAGDCVTAASGGR	Q15111	Q15111	PLCL1	Inactive phospholipase C-like protein 1
7.31968	4.74971	2.56559	3.24091	4.71546	2.74491	2.65421	6.30336	5.70905	1.97308	8.86752	2.33142	1.25288	2.81177	2.17854	2.74063	2.13512	2.46945	2.7684	1.37781	4.21856	1.66447	6.65727	1.6513	2.21808						11	1075.53	2.9796e-20	114.86	102410000	79688000	22722000	75	1	1.18188	0.575162	1.93189	VGSVLQEGCGK	P31040	P31040	SDHA	Succinate dehydrogenase [ubiquinone] flavoprotein subunit, mitochondrial
1.03471	10.1636	12.2063	8.36549	31.8804	9.12054	2.41987	5.93772	10.0781	7.95416	1.60202	3.07396	7.29865	13.5101	8.28023	9.74904	6.21597	3.21928	11.6131	7.94221	3.33568	28.8952	2.25275	9.68116	3.51965						11	1132.52	1.5813e-126	169.93	353110000	306780000	46326000	128	1	0.203843	0.244764	0.494852	VGVTEGCDPTR	Q14315	Q14315	FLNC	Filamin-C
1.81543	2.32099	1.97002	2.23786	1.6656	3.74735	3.41645	10.1048	7.19054	1.83367	4.26587	1.22995	1.64999	1.58782	10.048	2.02155	7.49641	2.58127	15.3679	1.11765	4.78769	1.92022	1.80225	2.4937	7.38475						23	2609.29	3.8765e-153	140.46	542230000	385770000	156460000	87	1	0.0684629	-0.0815795	-0.185896	VHAIQCDVRDPDMVQNTVSELIK	Q16698	Q16698	DECR1	2,4-dienoyl-CoA reductase, mitochondrial
8.22873	7.0077	7.91879	3.39436	2.02382	8.15803	10.3282	9.96569	12.029	5.4586	1.10759	5.57283	1.25583	8.93885	6.40869	7.23975	7.45599	6.12925	7.71133	6.23842	2.41138	0.424392	1.97855	6.33946	1.42469						20	2163.96	2.0821e-117	119.34	32128000	26152000	5975200	34	1	1.21943	0.940206	1.97545	VHTPSGAVEECYVSELDSDK	Q14315	Q14315	FLNC	Filamin-C
2.75272	2.62473	2.26324	2.40944	1.11539	2.05745	3.10846	5.27891	22.2302	1.25387	4.55424	4.06701	2.83923	2.40246	1.77231	1.39733	1.81063	2.26963	2.8008	1.95032	4.26708	6.79974	12.2174	1.81048	1.81123						12	1190.57	5.5126e-21	126.12	774570000	521720000	252850000	236	1	0.00237373	0.00285257	0.00690628	VIGSGCNLDSAR	P07195;P07864;P00338	P07195	LDHB;LDHC;LDHA	L-lactate dehydrogenase B chain;L-lactate dehydrogenase C chain;L-lactate dehydrogenase A chain
3.57227	4.50545	16.8242	1.66752	1.19965	14.1381	2.50938	18.5702	16.2342	1.23839	9.25325	1.06345	1.55027	1.54218	1.21306	1.10537	2.05146	1.32021	1.0109	2.46557	26.3988	6.31582	12.1767	1.05598	10.4731						21	2179.98	1.5327e-22	76.967	48653000	39514000	9139900	44	1	0.629838	0.798181	1.22085	VIPSFMCQAGDFTNHNGTGGK	P30405	P30405	PPIF	Peptidyl-prolyl cis-trans isomerase F, mitochondrial
11.4954	1.64836	3.20093	1.2816	1.60015	6.92978	30.6799	1.34336	11.2987	1.60152	9.77218	11.5659	8.08417	11.229	2.63233	1.35619	1.63592	0.274076	4.24302	8.65402	2.70688	2.13643	1.20342	1.93229	9.25768						12	1218.63	5.6618e-20	112.43	68013000	46896000	21116000	64	1	0.109426	0.185285	0.286218	VITVDGNICTGK	O95299	O95299	NDUFA10	NADH dehydrogenase [ubiquinone] 1 alpha subcomplex subunit 10, mitochondrial
3.36179	1.47879	1.33138	1.11801	1.02154	1.87652	7.42	9.84936	5.01167	1.28273	5.03765	1.12987	1.63788	1.3399	1.57427	0.836481	1.21698	0.711006	1.26892	1.25864	2.76907	5.4399	18.0265	0.866602	2.71686						17	1699.89	4.4181e-222	162.29	463500000	307960000	155530000	213	1	0.303667	0.348423	0.690202	VIVVGNPANTNCLTASK	P40925	P40925	MDH1	Malate dehydrogenase, cytoplasmic
12.6095	1.22129	2.84278	2.88048	2.77264	8.99043	4.57328	6.94633	3.77524	3.20953	1.384	3.99859	3.494	2.98496	2.45665	2.41588	3.298	7.6257	4.01483	5.26119	5.3164	5.01097	9.02045	3.74283	9.35592						22	2431.16	1.7472e-68	108.01	56145000	45634000	10511000	87	1	0.0136249	-0.0134897	-0.0391427	VKCENLGGESEWSEISEPITPK	Q8WZ42	Q8WZ42	TTN	Titin
7.63231	1.88716	1.77888	1.85311	1.30477	3.67876	3.45049	7.21195	8.28614	1.70111	7.73151	2.32038	3.01686	2.05715	1.95445	1.66032	1.78655	1.83428	2.66536	2.36533	4.65887	6.56935	10.9137	2.34393	2.32432						20	1864.94	2.7956e-69	109.03	169690000	113660000	56037000	190	1	0.0472108	0.0489761	0.130899	VLACNAGGPGEPAEVPGTVK	Q8WZ42	Q8WZ42	TTN	Titin
29.8432	7.11281	5.87883	4.00791	6.32265	12.3919	2.92856	4.92861	1.69841	6.04839	8.58471	4.40912	3.30871	4.99599	3.83801	4.22008	3.66192	3.20306	4.83887	5.3796	3.37141	13.3143	17.295	3.3697	16.1184						20	2127.04	1.9962e-189	151.87	325120000	276190000	48938000	180	1	0.114163	0.117547	0.297385	VLAENEIGIGEPCETTEPVK	Q8WZ42	Q8WZ42	TTN	Titin
9.78763	2.55927	2.0915	1.81687	1.49242	5.87814	0.428186	3.22167	1.66998	2.08343	3.32066	1.44275	1.30356	2.29534	1.66906	1.74067	1.95528	1.51841	2.08302	1.93325	1.61582	7.888	2.76888	1.14551	2.28411						14	1433.77	2.4473e-23	102.87	140110000	102560000	37552000	90	1	0.176687	0.164286	0.437607	VLFLLGADGGCITR	P28331	P28331	NDUFS1	NADH-ubiquinone oxidoreductase 75 kDa subunit, mitochondrial
6.15906	1.29226	0.943162	1.12041	0.472161	4.50832	2.24174	5.81952	5.26528	0.982196	1.66069	0.83374	1.56607	0.358566	0.4434	0.816699	0.556122	0.804516	0.677577	1.06266	6.83916	4.78812	0.755766	0.798013	1.15559						23	2417.15	7.3814e-65	110.16	21749000	12918000	8831300	42	1	1.15262	0.953848	1.89762	VMTIPYQPMPASSPVICAGGQDR	Q15365	Q15365	PCBP1	Poly(rC)-binding protein 1
1.3021	2.34945	3.00099	1.6349	1.58706	2.43358	1.4188	1.86505	20.0292	1.8171	4.35587	2.00003	2.43773	1.9705	1.73257	3.6066	0.545811	1.64611	2.28181	3.60705	3.84014	3.15408	74.5052	1.72345	6.32818						22	2318.12	1.3043e-134	128.91	137890000	101710000	36179000	57	1	0.282667	-0.367447	-0.650848	VNAEGSVDSVFSQVCTHLDALK	P00568	P00568	AK1	Adenylate kinase isoenzyme 1
1.29495	1.66068	1.45457	1.77921	1.23534	1.55504	1.83568	15.2118	43.4065	1.48127	2.30919	1.74224	1.31638	1.35132	1.47788	2.9582	0.814077	1.12274	1.77538	1.05805	4.88643	2.67634	1.60466	3.19481	3.83461						19	2114.08	1.1778e-52	90.694	21729000	15352000	6377000	23	2	0.481098	0.505952	0.994569	VNEPDKLITTCECVVPNLK	Q8WZ42	Q8WZ42	TTN	Titin
7.68801	3.84052	3.23203	2.83178	3.14247	19.4593	1.99791	2.23366	42.4432	3.3133	4.42194	3.51884	2.14747	2.88342	3.12538	2.29641	3.17349	2.98047	3.47661	2.16953	10.4675	7.94557	10.9489	2.0401	9.51438						19	2124.05	9.451e-86	119.76	157400000	126590000	30814000	84	1	0.342189	0.350616	0.760315	VNFETTATSTILNINECVR	Q8WZ42	Q8WZ42	TTN	Titin
7.48691	1.1804	1.98815	1.95616	1.86845	5.02638	2.01767	2.556	2.34119	2.00368	4.09428	1.78792	2.10836	2.09804	1.84776	1.62958	1.20646	1.49927	2.0178	0.172347	2.15759	3.8872	3.36627	1.27084	6.17449						18	2030.07	2.7112e-09	82.477	44186000	31962000	12224000	10	1	0.424622	0.377765	0.902465	VNPCIGGVILFHETLYQK	P00883;P04075	P04075	ALDOA	Fructose-bisphosphate aldolase A
13.9627	3.46876	3.47023	3.2819	2.59704	6.1822	1.79156	9.24927	8.60849	2.67517	6.36328	4.4615	2.76083	13.3521	3.10932	4.02102	4.89969	13.6565	4.34959	9.18844	3.07859	4.94812	1.1618	3.3211	3.95512						15	1575.79	1.7478e-56	142.45	208510000	166140000	42369000	258	1	0.0240916	-0.0259166	-0.0684265	VNQIGSVTESLQACK	P06733	P06733	ENO1	Alpha-enolase
25.9059	8.2093	8.77653	4.14244	7.73269	15.8784	14.137	3.14849	2.07599	2.6575	21.8638	5.37364	4.43145	6.01035	5.32153	4.43775	7.44251	6.51827	6.32879	4.88545	8.38023	3.64202	6.18186	11.7858	18.7863						20	2206.94	3.8528e-192	141.5	113030000	100670000	12365000	122	1	0.0228674	-0.0253078	-0.0650351	VNTEDHQGEYVCEALNDSGK	Q8WZ42	Q8WZ42	TTN	Titin
3.10732	4.37596	3.82826	4.00263	3.34898	2.87292	4.7322	2.07128	3.48293	3.15316	3.15273	3.98893	2.92817	4.16383	2.88132	3.00147	3.05947	2.70137	4.43536	3.34935	4.30547	2.19401	10.3408	2.93345	4.5399						20	2134.04	0	230.96	856230000	664100000	192120000	313	1	0.152369	-0.0719456	-0.384562	VPADTEVVCAPPTAYIDFAR	P60174	P60174	TPI1	Triosephosphate isomerase
6.79075	5.36129	4.08345	10.1105	2.2196	5.40611	8.37721	1.16721	3.21257	5.59982	1.41571	4.75241	7.65992	6.02195	3.35776	3.35049	3.35799	5.93242	3.96376	4.49911	0.387522	2.10319	6.60821	2.19463	3.38034						13	1567.73	1.3726e-14	107.37	74269000	59626000	14643000	78	1	0.541592	0.455546	1.0892	VPDLLEGCQYEFR	Q8WZ42	Q8WZ42	TTN	Titin
2.32821	1.66075	1.74227	1.92841	1.85394	2.64952	1.57451	2.21345	14.509	1.1432	4.62701	1.59647	1.04321	3.40626	0.696502	1.03875	1.18794	1.98854	1.82891	1.2702	2.89656	3.53135	4.83931	1.10011	4.21552						18	2079	4.5128e-49	100.02	75996000	55478000	20518000	78	1	0.233698	0.215149	0.555596	VPEDPTQCFLLFANQTEK	Q9UHQ9	Q9UHQ9	CYB5R1	NADH-cytochrome b5 reductase 1
9.74985	10.1275	6.10085	5.85963	12.9422	6.03507	8.81494	5.89324	10.6749	5.94015	5.33993	5.88903	10.2556	6.2951	5.36367	5.56318	10.9885	5.26415	6.42332	6.01832	7.93753	1.2801	14.5859	5.11495	7.52703						14	1739.76	3.2752e-103	135.47	225620000	196780000	28842000	78	1	0.660902	0.343072	1.26561	VPEWCLDDWHPSEK	Q9Y6M9	Q9Y6M9	NDUFB9	NADH dehydrogenase [ubiquinone] 1 beta subcomplex subunit 9
1.59277	1.93512	2.07162	1.18231	1.48675	1.702	2.01086	1.53844	7.1	1.92504	1.93934	2.43004	2.68353	2.06178	1.16989	0.489904	1.95314	1.9627	0.699181	2.44816	2.49739	1.95855	2.2028	1.94813	2.77485						14	1507.71	3.6664e-36	138.31	54971000	36282000	18689000	107	1	0.187047	0.133795	0.459683	VPQTFTVDCSQAGR	Q14315	Q14315	FLNC	Filamin-C
1.8213	1.50674	1.82407	2.32506	1.87937	1.84325	1.81286	3.11156	6.01281	2.15511	4.75709	2.06454	2.10544	2.34348	1.97092	2.0704	2.44359	1.6791	2.66994	1.52502	4.09371	2.22008	4.18228	1.37899	4.49344						14	1472.77	0	267.86	2567200000	1773900000	793210000	478	1	0.281716	-0.152132	-0.649045	VPTANVSVVDLTCR	P04406	P04406	GAPDH	Glyceraldehyde-3-phosphate dehydrogenase
5.19193	3.68575	2.44988	2.37357	1.43518	3.53145	1.74234	8.31935	2.94378	3.20541	5.62401	4.83532	1.9335	2.37861	2.29307	5.52364	5.90227	1.73734	3.74218	1.6384	21.3038	9.79347	1.74991	1.64699	2.98738						22	2270.07	2.4581e-268	176.97	245820000	195430000	50391000	205	1	0.215087	-0.204124	-0.517986	VSAVNCAGQGEPIEMNEPVQAK	Q8WZ42	Q8WZ42	TTN	Titin
14.4834	5.16318	6.46504	42.0884	4.80831	63.6774	6.0094	17.6078	17.6587	3.57928	87.0028	1.61688	53.6847	107.499	4.32752	2.28642	1.46469	2.33409	1.55957	3.27687	69.8259	92.6475	32.389	2.74842	54.6299						8	925.433	0.00095067	81.548	240090000	221890000	18200000	94	1	0.0248732	0.063059	0.0705872	VSECYVAR	Q8WZ42	Q8WZ42	TTN	Titin
23.7585	3.82996	2.70834	6.16551	0.325381	2.13853	1.49463	86.807	2.18027	15.7548	5.04761	10.23	3.19552	98.0102	4.85631	39.0199	3.10921	2.46581	6.11567	4.56106	1.3497	1.53935	2.25755	0.911672	1.23277						20	2072.99	1.472e-15	94.721	14183000	11419000	2764900	35	1	0.0453633	0.104393	0.126012	VTATNTAGSTSCQAHLQVER	Q8WZ42	Q8WZ42	TTN	Titin
4.97001	5.8856	6.66276	3.21469	4.81418	13.3575	1.7016	3.73749	5.47053	3.97954	6.23474	3.25442	6.18683	3.72053	2.82077	3.16648	5.88156	6.18027	3.88431	4.83411	2.21092	7.31704	11.8969	2.56541	3.61614						22	2223.02	1.0949e-116	107.17	135570000	109780000	25791000	163	1	0.123204	0.0915854	0.31847	VTAVNAAGNSEPSEASNFISCR	Q8WZ42	Q8WZ42	TTN	Titin
19.7976	3.29478	4.39045	3.19745	3.78814	27.3159	1.60981	1.98446	79.0082	3.11327	7.80474	2.69469	1.50423	2.88998	3.08508	3.59599	2.95787	2.5877	3.92938	4.51273	2.91141	9.82086	1.63359	3.90943	27.9193						16	1758.78	3.5737e-46	121.31	172740000	139820000	32916000	64	1	0.568624	0.655885	1.13028	VTDECIQIMGGMGFMK	P49748	P49748	ACADVL	Very long-chain specific acyl-CoA dehydrogenase, mitochondrial
2.56673	6.63423	3.65642	3.57611	3.3445	2.09857	2.03788	2.99088	3.25548	5.11992	3.26778	5.92736	0.898281	3.74649	3.28855	4.65329	5.00826	4.58658	5.11821	4.23728	3.82699	2.03679	2.90585	2.47612	3.62321						13	1506.68	1.5612e-27	131.17	108390000	83543000	24844000	83	1	0.0651525	-0.0449843	-0.177472	VTGLSEGCEYFFR	Q8WZ42	Q8WZ42	TTN	Titin
3.81711	3.68655	3.114	2.73005	2.82359	3.84278	4.44872	2.9555	22.9539	3.26921	10.4317	2.87934	1.96383	3.08092	2.63339	2.65268	2.28227	2.23826	3.27637	2.89726	13.2049	4.72617	26.0005	2.42282	15.1117						25	2713.32	1.3647e-171	109.11	679300000	535650000	143650000	202	1	0.0740084	-0.0890191	-0.199896	VTPNGYTLDQCIQTGVDNPGHPFIK	P17540	P17540	CKMT2	Creatine kinase S-type, mitochondrial
2.74857	3.06877	3.02719	2.97628	4.36306	3.32421	2.24208	4.12456	13.9191	4.8429	16.5396	2.62502	24.6088	13.541	4.33079	2.10579	0.675312	3.52829	4.92922	1.69108	36.4099	5.13011	44.1432	21.9998	2.20404						13	1547.67	1.8279e-13	95.508	66102000	55263000	10838000	106	1	0.608353	-0.72301	-1.18943	VTSLMEGCDYQFR	Q8WZ42	Q8WZ42	TTN	Titin
10.9167	1.73324	1.89491	1.91519	1.40915	70.4428	2.97603	1.76765	1.13984	1.73844	0.941073	1.92498	1.85411	1.80076	1.55854	1.5563	1.65231	1.31206	2.16156	1.42037	1.20302	1.16399	0.965392	11.6776	0.982217						22	2226.04	1.1041e-56	85.945	17696000	11444000	6252100	20	2	0.965656	0.907378	1.67123	VTTGDTCTLECTVAGTPELSTK	Q8WZ42	Q8WZ42	TTN	Titin
2.63525	1.4151	2.66723	5.68902	2.66431	3.25273	3.64162	1.67666	19.5456	7.62306	2.75188	2.11389	1.39233	2.16316	4.34932	5.6149	1.90692	1.64686	7.66805	2.80305	3.30986	5.9334	11.4035	2.64543	7.16						16	1810.92	1.3597e-07	88.73	111680000	86428000	25252000	143	1	0.0783586	0.0854864	0.210783	VTYCPTEPGTYIINIK	Q14315	Q14315	FLNC	Filamin-C
6.85834	10.8974	7.93841	6.70357	5.68606	5.03814	6.80375	5.9852	17.1417	7.45739	7.13083	5.63607	2.00118	8.96771	3.53912	5.00469	4.31527	11.1571	10.2051	7.32846	8.44402	9.79707	18.3312	9.39589	9.82917						22	2446.17	3.9587e-69	110.01	80797000	71336000	9461800	66	1	0.104976	0.0776573	0.275649	VVNAPIFHVNSDDPEAVMYVCK	Q02218	Q02218	OGDH	2-oxoglutarate dehydrogenase, mitochondrial
3.31928	3.65014	3.82723	3.78995	1.35301	3.35067	0.740928	2.4323	22.0131	2.39976	3.57829	3.83972	3.34084	3.67846	3.32356	2.18895	3.23366	2.33488	3.14814	6.16606	3.86535	4.18167	10.533	1.58048	4.833						18	1874.9	2.2229e-62	106.94	109920000	79661000	30260000	105	1	0.262779	-0.232432	-0.612777	VVSGMVNCNDDQGVLLGR	P21980	P21980	TGM2	Protein-glutamine gamma-glutamyltransferase 2
0.15109	1.30651	0.287746	0.513077	0.073497	0.160516	1.31726	0.140465	0.0105256	0.216825	0.067677	0.628545	0.916238	0.350037	0.335864	0.241422	0.671822	0.137692	0.579558	0.411465	1.65431	0.0923093	0.114079	0.459641	0.0894763						17	1817.9	4.1891e-117	121.63	198530000	52643000	145890000	87	1	0.371777	-0.553598	-0.812496	VYACEVTHQGLSSPVTK	P01834;P0DOX7	P0DOX7	IGKC	Ig kappa chain C region
29.3934	1.14957	12.5367	7.48478	5.85715	13.6879	25.8905	2.78821	6.5502	10.3327	7.01202	13.1688	11.5661	7.00488	8.91095	5.68492	5.33723	7.36931	6.36478	28.5275	16.1173	12.8759	8.7668	7.8295	4.09851						29	2973.47	8.7398e-23	58.768	38523000	34036000	4487400	41	1	0.110853	-0.12347	-0.28959	VYAENAAGVGKPSHPSEPVLAIDACEPPR	Q8WZ42	Q8WZ42	TTN	Titin
0.346604	0.0479399	0.0446793	0.0293697	0.071977	0.219828	0.257874	0.418616	0.0263336	0.0242477	0.0894739	0.0509915	2.20112	0.0303959	0.0662787	0.0451616	0.0401833	0.0713902	0.0436889	0.0147034	0.190739	0.143797	0.0824921	0.00396693	0.0741767						18	2211.99	0	191.65	538780000	84382000	454400000	304	1	0.254578	0.446186	0.596839	VYQSLCPTSWVTDWDEQR	P14854	P14854	COX6B1	Cytochrome c oxidase subunit 6B1
0.241962	0.0383923	0.0589935	1.41629	0.110054	0.135322	1.69495	0.31431	0.269796	0.0336479	0.168449	0.051231	1.36717	0.0586953	1.13879	0.035016	0.0283942	0.0754586	0.0507025	1.53177	0.165972	0.0760879	1.22859	0.860832	0.0154496						26	2999.38	8.6014e-99	95.507	83190000	7313900	75876000	62	1	0.108657	0.25341	0.284396	VYQSLCPTSWVTDWDEQRAEGTFPGK	P14854	P14854	COX6B1	Cytochrome c oxidase subunit 6B1
2.33383	2.36351	2.73437	2.74229	1.06733	4.19378	0.905556	7.04661	3.46787	2.22437	3.965	2.09875	2.18754	1.82679	2.13798	1.29717	1.41143	1.72215	2.28503	1.15973	1.13912	6.1022	0.316861	2.20538	2.01733						11	1375.61	8.2124e-08	90.653	67626000	47182000	20444000	88	1	0.682718	0.481565	1.2966	WCEYGLTFTEK	P45880	P45880	VDAC2	Voltage-dependent anion-selective channel protein 2
27.2254	1.13346	3.18815	0.842042	2.37558	7.80301	8.20902	14.3281	13.831	4.73407	14.4672	1.5289	1.79852	3.04751	2.5496	3.44396	2.49372	2.41917	3.02986	1.94773	13.0235	17.0433	4.9226	1.06029	0.967305						17	1870.77	4.0301e-33	103.1	17463000	14948000	2515300	22	1	0.565728	0.660221	1.12591	WNSPAEEGSSDCEVFSK	P34932	P34932	HSPA4	Heat shock 70 kDa protein 4
2.83703	7.27269	8.92944	6.3763	1.98836	1.52416	4.94291	1.24803	1.53599	2.55299	0.994246	4.67553	2.38886	1.60116	2.19055	3.34209	2.27302	2.51975	3.59168	1.52995	4.03747	13.4753	4.74816	2.46087	3.0257						22	2461.18	6.1758e-115	131.62	26931000	20726000	6204600	34	1	0.111755	0.112093	0.291719	WNTDNTLGTEIAIEDQICQGLK	P45880	P45880	VDAC2	Voltage-dependent anion-selective channel protein 2
21.3708	1.97287	2.07526	2.3245	3.82111	2.12923	1.17827	4.03607	0.980513	1.93915	4.00247	3.11025	2.46343	1.57529	1.82125	1.19727	1.99529	1.19851	2.73021	3.64806	3.55362	2.93429	22.9565	1.13524	3.2945						21	2367.13	1.621e-227	130.9	223750000	150320000	73435000	90	1	0.014834	-0.0196973	-0.0425592	YADLTEDQLPSCESLKDTIAR	P18669	P18669	PGAM1	Phosphoglycerate mutase 1
6.72004	2.98132	2.27854	3.27002	2.459	17.2948	0.769624	1.43267	1.256	3.49727	13.272	2.91804	2.0724	3.75874	2.54564	2.98349	2.97985	2.84861	3.24969	4.2161	5.14899	4.85627	4.53889	2.36741	13.389						11	1318.6	2.8072e-13	113.63	124960000	98393000	26569000	135	1	0.618801	-0.498276	-1.20476	YCAQDAFFQVK	Q13011	Q13011	ECH1	Delta(3,5)-Delta(2,4)-dienoyl-CoA isomerase, mitochondrial
4.20417	7.86284	3.25686	2.95021	2.64711	3.35718	3.19501	45.0908	7.02671	3.86726	1.7566	3.65345	4.62999	5.1461	2.81468	3.32004	3.41591	3.03383	3.88221	2.52132	2.14601	93.2298	4.32143	3.40428	9.96355						12	1312.61	8.6111e-38	126.76	85014000	68435000	16579000	272	1	0.154785	0.207419	0.389913	YCVVVENSTGSR	Q8WZ42	Q8WZ42	TTN	Titin
2.10893	0.954575	1.73632	2.31859	2.67786	18.7751	2.15541	0.716911	3.54518	1.88085	0.992474	2.45426	3.66921	2.46449	2.15441	4.33382	4.95368	1.21081	2.49227	4.83508	3.19233	2.44186	5.16608	1.16652	2.88134						16	1943.9	3.2864e-26	85.42	39756000	29215000	10542000	25	1	0.195347	-0.192449	-0.477156	YDLLCLYYHEPVSSDK	O14958	O14958	CASQ2	Calsequestrin-2
0.0561018	0.0848671	0.312659	0.16886	0.0818525	0.105192	0.511907	0.332724	0.142916	0.0979399	0.0880899	0.134168	0.141075	0.217113	0.237002	0.251505	0.219071	0.195466	0.178128	0.234817	0.411641	0.0654588	0.0647525	0.0525101	0.0910044						13	1494.67	5.0304e-130	178.81	243660000	27711000	215950000	207	1	0.0121854	0.013464	0.0350631	YEDEECTLPIAGR	P35555	P35555	FBN1	Fibrillin-1
2.44457	1.65334	1.69683	1.75478	1.28393	2.24387	2.3878	1.38714	1.88378	1.59735	1.69287	2.01665	2.33461	1.75952	1.5142	1.33264	1.461	1.25839	1.94721	1.90293	2.30681	1.3323	4.80009	1.71399	2.23026						23	2644.23	1.1578e-267	137.42	978930000	615090000	363840000	539	1	0.112708	-0.0506077	-0.293963	YIYDQCPAVAGYGPIEQLPDYNR	P31930	P31930	UQCRC1	Cytochrome b-c1 complex subunit 1, mitochondrial
3.60575	3.01636	2.08685	1.88213	2.87004	2.50729	1.81486	2.80185	1.39002	1.89677	6.26568	2.03907	1.73037	1.8625	1.6315	1.81948	2.47838	1.54724	1.98046	1.69712	9.38561	3.49422	14.7023	1.85186	12.3104						24	2916.36	5.8924e-142	117.49	153160000	114140000	39018000	65	1	0.51867	-0.402154	-1.0538	YKVEYPIMYSTDPENGHIFNCIQR	O14880	O14880	MGST3	Microsomal glutathione S-transferase 3
11.589	1.70594	3.45338	2.58514	2.8093	8.52016	1.43338	5.26119	8.76394	1.75596	8.44999	3.557	2.37111	3.54339	1.96564	3.23705	3.5934	0.929984	1.07228	1.31847	1.65768	1.74205	2.40801	3.74839	8.37309						11	1210.53	2.8705e-11	97.734	48663000	38017000	10646000	45	1	0.651609	0.512992	1.2523	YLAEVACGDDR	P27348	P27348	YWHAQ	14-3-3 protein theta
4.16625	3.46662	1.62215	3.60803	2.98293	6.41118	2.16207	20.5303	1.4512	3.18309	13.6644	3.73143	3.00624	3.7474	3.17941	2.48621	2.94678	2.84538	3.72466	7.59605	1.19959	0.0314464	50.9631	2.8093	2.25332						16	1842.88	1.3479e-14	95.654	58864000	30280000	28584000	44	1	0.132225	0.257582	0.339219	YLEICSADGQDTLFLR	Q13424	Q13424	SNTA1	Alpha-1-syntrophin
0.0816032	0.0813654	0.141595	0.252774	0.00767637	0.27	0.128131	0.049749	0.126457	1.71389	0.0927647	0.303364	0.398787	0.152809	0.110057	1.14716	0.164932	0.0793437	0.311616	0.2278	0.108699	0.0928033	1.03981	0.253076	0.0583396						29	3115.52	9.2897e-28	57.385	127610000	19681000	107920000	31	1	0.551955	-0.718468	-1.10503	YLIVVTDGHPLEGYKEPCGGLEDAVNEAK	P12109	P12109	COL6A1	Collagen alpha-1(VI) chain
15.9281	3.32591	2.76253	2.09567	2.22079	7.10621	4.84273	12.385	10.6234	2.59161	11.8172	2.13669	2.0892	2.81554	2.09552	2.70202	2.24258	1.91545	2.79673	1.21319	5.64049	8.03707	22.0395	1.90793	12.276						15	1593.73	3.313e-220	185.95	129250000	102750000	26503000	80	1	0.403851	0.419977	0.867568	YLVVNADEGEPGTCK	P49821	P49821	NDUFV1	NADH dehydrogenase [ubiquinone] flavoprotein 1, mitochondrial
9.15437	2.60964	2.3577	1.76083	1.67259	1.79185	4.25813	7.27083	7.73639	1.48509	7.65281	2.08694	1.80871	0.926801	2.03811	1.53922	2.66464	1.82066	2.48392	2.25924	6.31017	1.54171	17.8139	1.75396	9.83708						17	1864.86	9.6134e-235	151.58	126020000	96809000	29216000	55	1	0.132101	0.15534	0.338937	YLVVNADEGEPGTCKDR	P49821	P49821	NDUFV1	NADH dehydrogenase [ubiquinone] flavoprotein 1, mitochondrial
20.6463	1.03486	7.54254	3.64844	2.57029	10.4778	21.7135	45.3761	22.4136	3.62467	18.5435	3.88782	3.10717	1.6085	2.75746	3.28347	1.29488	3.94384	4.4883	1.19598	11.241	30.5005	12.6142	1.89446	16.1648						17	2050.81	3.5235e-69	124.29	27020000	24177000	2842500	56	1	0.636107	0.793034	1.22995	YMEDMEQAFETCQAAER	Q9UKS6	Q9UKS6	PACSIN3	Protein kinase C and casein kinase substrate in neurons protein 3
3.86219	6.52216	3.69612	4.08136	3.80989	4.60429	1.94636	7.5778	4.68871	4.65864	7.72792	4.94904	6.47657	5.21411	3.46057	4.91169	4.91769	12.6866	9.87363	8.49798	7.961	15.6139	1.04051	7.56002	6.0902						12	1356.6	4.7765e-20	109.22	440740000	370420000	70326000	234	1	0.927646	-0.517638	-1.62342	YQIDPDACFSAK	P21796	P21796	VDAC1	Voltage-dependent anion-selective channel protein 1
0.309144	0.153044	2.07004	0.18697	1.13636	0.27014	1.80929	0.33968	1.97575	0.390234	0.72247	0.430525	1.82207	0.524648	0.268038	0.524988	0.328169	0.14951	0.169271	0.733267	1.65999	1.23987	1.07114	0.398389	1.49972						18	1990.73	4.229e-06	56.625	9077300	2187400	6889900	5	2	0.0598068	-0.0858499	-0.163759	YSDASDCHGEDSQAFCEK	P01023	P01023	A2M	Alpha-2-macroglobulin
7.78351	2.76817	2.60144	2.20525	2.84183	4.4949	16.3762	41.4856	5.04079	0.434091	36.5087	2.8483	14.6831	2.5731	2.30145	2.38228	2.4773	41.538	2.64006	3.91632	1.6921	11.1259	10.9733	1.86902	12.9823						11	1288.5	6.7604e-30	110.86	74140000	58071000	16069000	93	1	0.202928	-0.333169	-0.492955	YTCGEAPDYDR	P21266	P21266	GSTM3	Glutathione S-transferase Mu 3
5.58315	6.31578	5.87452	11.6101	17.4784	3.11174	29.8397	3.00287	2.63512	5.71732	18.7767	4.25241	4.03031	5.90108	4.28267	4.28454	1.91642	22.2607	16.9258	17.3608	47.4886	8.27862	1.62723	32.9238	24.2582						11	1265.64	1.3499e-30	152.07	115940000	100690000	15254000	119	1	0.351648	-0.438104	-0.777147	YTVILDNAVCR	Q8WZ42	Q8WZ42	TTN	Titin
0.144491	0.0147539	0.101271	0.182494	0.00208212	1.44772	2.36284	0.324867	0.0808404	0.0228876	0.242881	0.0751689	0.358708	0.0572679	0.121492	0.723247	0.0993243	0.160306	0.308256	0.0521594	2.05638	1.63226	1.64365	0.130228	2.69361						14	1649.79	2.583e-66	142.91	231150000	26224000	204920000	179	1	0.85272	-1.52196	-1.5271	YVMLPVADQDQCIR	P00738	P00738	HP	Haptoglobin;Haptoglobin alpha chain;Haptoglobin beta chain
