# Supplementary material for: Mass Spectrometry-Based Redox and Protein Profiling of Failing Human Hearts
Source: Int J Mol Sci. 2021 Feb 11;22(4):1787. doi: 10.3390/ijms22041787 (PMC7916846; doi:10.3390/ijms22041787)
Supplement: Supplementary file 1 [file ijms-22-01787-s001.zip › Supplementary Table S3(1-4). Proteomics data AC16 cells (redox and quantitative proteomics).xlsx]

## Sheet: 1. Redox proteomics P vs N
	Cysred/Cysox (L/H) ratios													Peptide information and statistics
N1	N2	N3	PP1	PP2	PP3	Significant	Grouping	Fold change PP/N	Length	Mass	PEP	Score	Intensity	Intensity L	Intensity H	MS/MS Count	C Count	-Log Student's T-test p-value N_PP	Student's T-test Difference N_PP	Student's T-test Test statistic N_PP	Sequence	Proteins	Leading razor protein	Gene names	Protein names	Protein group IDs
0.259208	0.939401	0.183613	3.73451	6.56452	4.4869	+	N_PP	10.6972	12	1256.61	5.1296e-06	93.258	10338000	4458400	5880000	34	1	2.11595	-3.75486	-4.969	APSGNEEPCLLK	Q14315	Q14315	FLNC	Filamin-C	1615
1.91533	1.29212	1.14261	2.36551	2.69944	2.93055	+	N_PP	1.83802	14	1554.7	5.6527e-16	98.353	4552800	2797500	1755300	37	1	1.70141	-0.908771	-3.75343	LTAEFEEAQTSACR	Q9P2E9	Q9P2E9	RRBP1	Ribosome-binding protein 1	2703
1.39782	1.41906	1.39828	2.55982	2.47065	2.45117	+	N_PP	1.77493	15	1753.82	9.2308e-23	108.56	14913000	9052500	5860300	84	1	5.64529	-0.827545	-40.3102	NLFEDQNTLTSICEK	P55060	P55060	CSE1L	Exportin-2	1190
0.508878	0.520674	0.703594	0.924682	0.951446	1.1351	+	N_PP	1.73743	13	1585.74	0.00077196	58.699	4335800	1855300	2480500	22	1	1.98775	-0.807127	-4.56674	LCYVGYNIEQEQK	P61160	P61160	ACTR2	Actin-related protein 2	1254
0.667343	0.7984	0.620956	1.08982	1.09165	1.24022	+	N_PP	1.63976	21	2200	1.3027e-07	69.108	32444000	16018000	16426000	95	1	2.35339	-0.718984	-5.7865	DGSCGVAYVVQEPGDYEVSVK	P21333	P21333	FLNA	Filamin-A	731
0.0558527	0.0438597	0.0471882	0.0767212	0.073225	0.077165	+	N_PP	1.54602	13	1452.53	1.6236e-34	132.78	21879000	1172400	20706000	91	2	2.41018	-0.635656	-5.99736	CDPHEATCYDDGK	P02751	P02751	FN1	Fibronectin;Anastellin;Ugl-Y1;Ugl-Y2;Ugl-Y3	439
3.52499	2.45265	3.81968	5.11431	4.81655	4.6149	+	N_PP	1.48467	16	1698.78	5.9611e-09	79.492	6838600	5416700	1421900	27	1	1.37881	-0.594474	-2.95404	VDVECPDVNIEGPEGK	Q09666	Q09666	AHNAK	Neuroblast differentiation-associated protein AHNAK	1480
0.999537	1.00487	0.833884	1.36237	1.10769	1.48151	+	N_PP	1.39224	20	2204.08	0.00015347	50.957	8527100	4362300	4164800	10	1	1.43637	-0.472163	-3.08893	INNACFEAVVVTNTIPQEDK	P60891	P60891	PRPS1	Ribose-phosphate pyrophosphokinase 1	1236
3.87238	3.64111	4.1225	5.10104	4.68633	5.99027	+	N_PP	1.35593	15	1360.67	1.6853e-107	160.67	157150000	127600000	29554000	178	1	1.69529	-0.433578	-3.73719	CTGGEVGATSALAPK	P30050	P30050	RPL12	60S ribosomal protein L12	839
1.82736	1.80054	1.80497	2.692	2.08073	2.4389	+	N_PP	1.32741	19	1884.95	5.5164e-06	67.118	5460100	3646300	1813700	9	1	1.67908	-0.400615	-3.69443	GTDECAIESIAVAATPIPK	P53634	P53634	CTSC	Dipeptidyl peptidase 1;Dipeptidyl peptidase 1 exclusion domain chain;Dipeptidyl peptidase 1 heavy chain;Dipeptidyl peptidase 1 light chain	1167
0.854999	0.926654	0.821636	1.03362	1.14065	1.26982	+	N_PP	1.32298	20	1912.01	4.7286e-73	110.77	52110000	26019000	26091000	100	1	1.79737	-0.400506	-4.01389	ISLGLPVGAVINCADNTGAK	P62829	P62829	RPL23	60S ribosomal protein L23	1317
3.05239	2.53258	2.99158	3.42668	3.40287	3.36802	+	N_PP	1.189	22	2299	2.5567e-16	78.285	16187000	12232000	3954800	42	1	1.387	-0.254663	-2.97304	AAAPAPEEEMDECEQALAAEPK	P26641	P26641	EEF1G	Elongation factor 1-gamma	795
1.09725	1.13432	0.996305	1.35774	1.2356	1.20194	+	N_PP	1.17578	20	2034.86	1.1169e-16	85.619	10935000	5767600	5167500	64	1	1.40815	-0.233803	-3.02241	SQEATEAAPSCVGDMADTPR	Q9UHD8	Q9UHD8	SEPT9	Septin-9	2749
1.79249	1.61045	1.62376	1.87777	1.88023	1.84458	+	N_PP	1.11457	13	1497.82	1.0267e-12	89.283	5477600	3366100	2111500	37	1	1.45614	-0.158153	-3.13598	LTDQLPLIIVCDR	Q00610;P53675	Q00610	CLTC;CLTCL1	Clathrin heavy chain 1;Clathrin heavy chain 2	1397;1168
0.804861	0.758268	0.814132	0.869884	0.855897	0.846533	+	N_PP	1.08205	21	2367.13	2.8392e-38	92.309	51555000	22710000	28845000	67	1	1.55876	-0.114372	-3.38643	YADLTEDQLPSCESLKDTIAR	P18669	P18669	PGAM1	Phosphoglycerate mutase 1	697
1.35748	1.33521	1.30181	1.45796	1.38969	1.41355	+	N_PP	1.06677	22	2460.1	3.22e-51	101.22	43110000	24468000	18642000	106	1	1.59427	-0.0931727	-3.47565	DEFTNTCPSDKEVEIAYSDVAK	Q9Y696	Q9Y696	CLIC4	Chloride intracellular channel protein 4	2923
0.59797	0.914537	0.597202	0.302641	0.379936	0.355788	+	N_PP	0.492184	12	1308.65	5.9715e-10	102.06	29975000	10360000	19615000	87	1	1.93454	0.998986	4.40711	YWLCAATGPSIK	P63244	P63244	GNB2L1	Guanine nucleotide-binding protein subunit beta-2-like 1;Guanine nucleotide-binding protein subunit beta-2-like 1, N-terminally processed	1349
0.440346	0.642663	0.563167	0.344668	0.52787	0.629018			0.912148	19	1957.95	0.0003182	49.627	4425200	1517000	2908300	10	1	0.202581	0.159256	0.525186	ACADATLSQITNNIDPVGR	P62873	P62873	GNB1	Guanine nucleotide-binding protein G(I)/G(S)/G(T) subunit beta-1	1324
0.310535	0.31508	0.326017	0.310071	0.314009	0.319977			0.99204	17	1710.91	2.2558e-65	125.52	131370000	32103000	99265000	83	1	0.174697	0.0113513	0.460909	ACANPAAGSVILLENLR	P00558	P00558	PGK1	Phosphoglycerate kinase 1	431
0.729898	0.719615	0.767958	0.956028	0.740192	0.722054			1.09055	10	1152.46	0.0033692	56.563	5766800	2537100	3229800	27	1	0.357266	-0.113704	-0.85798	ACTTEEDQEK	P49915	P49915	GMPS	GMP synthase [glutamine-hydrolyzing]	1090
1.88936	1.92001	1.90832	2.15861	2.13277	1.86058			1.07595	25	2436.11	0	212.32	108830000	71759000	37071000	207	1	0.673168	-0.102423	-1.48291	AEGSDVANAVLDGADCIMLSGETAK	P14618	P14618	PKM	Pyruvate kinase PKM	636
0.150563	0.351425	0.16032	0.176812	0.215715	0.256347			0.979716	16	1623.69	6.9798e-19	84.289	12952000	1796000	11156000	66	1	0.0557736	-0.0683028	-0.161565	AGSDGESIGNCPFSQR	Q9Y696	Q9Y696	CLIC4	Chloride intracellular channel protein 4	2923
0.919003	0.963363	1.47312	1.33752	5.28627	0.348884			2.078	16	1614.87	5.1809e-06	77.062	23933000	11841000	12092000	99	1	0.0950447	-0.306489	-0.265922	AITIAGVPQSVTECVK	Q15365	Q15365	PCBP1	Poly(rC)-binding protein 1	1699
0.256977	0.258696	0.314476	0.253544	0.252363	0.334635			1.01252	11	1074.55	1.4141e-66	150.4	161860000	37953000	123910000	88	1	0.023267	-0.0114911	-0.0696227	ALANSLACQGK	P00883;P04075	P04075	ALDOA	Fructose-bisphosphate aldolase A	444;433
1.47113	1.3961	0.90254	0.455884	1.83312	0.903095			0.846762	17	1771.85	1.4096e-08	73.166	18045000	10252000	7793300	37	1	0.279911	0.432133	0.695709	ATIELCSTHANDASALR	P55060	P55060	CSE1L	Exportin-2	1190
0.560151	0.561865	0.820805	0.760207	0.540075	1.23847			1.30674	10	1076.55	0.00089357	80.239	15755000	6809900	8945100	38	1	0.343379	-0.325654	-0.829319	ATILDLSCNK	Q96AG4	Q96AG4	LRRC59	Leucine-rich repeat-containing protein 59	2200
0.27136	0.147951	0.308271	0.363188	0.207599	0.437253			1.38547	17	1806.88	2.1366e-62	137.59	30009000	5731500	24278000	57	1	0.440019	-0.471155	-1.02557	AVCMLSNTTAIAEAWAR	P68363;Q71U36;P0DPH8;P0DPH7;Q6PEY2;P68366	P68363	TUBA1B;TUBA1A;TUBA3E;TUBA4A	Tubulin alpha-1B chain;Tubulin alpha-1A chain;Tubulin alpha-3E chain;Tubulin alpha-4A chain	1356;1917;1357
1.32363	0.843808	1.5	0.558834	1.38619	2.08044			1.09762	20	2003.96	4.4282e-17	88.075	7922600	4188200	3734400	34	1	0.00999393	0.0186475	0.030338	AVEGCVSASQAATEDGQLLR	Q9Y490	Q9Y490	TLN1	Talin-1	2886
0.42599	0.300876	0.235503	0.176164	0.22432	0.402491			0.834374	13	1349.66	2.3641e-10	86.275	8342800	1826900	6516000	38	1	0.287967	0.308096	0.712938	AVYTQDCPLAAAK	P49588	P49588	AARS	Alanine--tRNA ligase, cytoplasmic	1069
6.63175	6.91529	6.31464	6.76669	15.9804	21.0877			2.207	11	1203.59	2.471e-31	135.43	87575000	80319000	7255600	125	1	0.937296	-0.992377	-2.00442	CAGNEDIITLR	P12004	P12004	PCNA	Proliferating cell nuclear antigen	601
10.1402	9.86959	3.67361	4.9622	2.73288	1.41326			0.384588	13	1315.56	3.5614e-20	100.72	29392000	26441000	2951100	100	1	0.933601	1.42059	1.99696	CASQAGMTAYGTR	Q15417	Q15417	CNN3	Calponin-3	1709
9.48607	12.6183	18.5183	25.9215	7.24618	59.4601			2.2802	13	1331.56	1.9873e-07	93.096	18842000	17303000	1539500	85	1	0.348325	-0.777666	-0.839549	CASQSGMTAYGTR	Q99439	Q99439	CNN2	Calponin-2	2315
10.7447	5.48971	11.1689	4.62063	21.6873	4.38927			1.1202	13	1277.59	3.3362e-08	91.855	28287000	24930000	3356800	106	1	0.0832158	0.194283	0.235167	CASQVGMTAPGTR	Q99439	Q99439	CNN2	Calponin-2	2315
0.443228	0.345386	0.746635	2.07472	0.441722	0.763278			2.13628	11	1106.58	0.00049648	68.557	14001000	5099100	8902300	13	2	0.52405	-0.871179	-1.19187	CCSGAIIVLTK	P14618	P14618	PKM	Pyruvate kinase PKM	636
6.79899	14.3697	16.6814	13.6883	7.76115	5.97944			0.724671	12	1371.62	8.2868e-09	99.815	21188000	19445000	1742800	82	1	0.352855	0.453097	0.848896	CEGINISGNFYR	P40429	P40429	RPL13A	60S ribosomal protein L13a	953
3.70163	3.89691	3.76156	3.89202	3.52448	4.52009			1.05075	18	1949.88	2.7195e-79	121.04	89199000	70258000	18941000	175	1	0.236763	-0.0641518	-0.601814	CELLYEGPPDDEAAMGIK	P13639	P13639	EEF2	Elongation factor 2	619
25.024	3.59704	16.2454	13.8997	3.71214	10.5336			0.627315	12	1208.59	5.9715e-10	107.15	79988000	71041000	8946700	149	1	0.175686	0.475951	0.463219	CFIVGADNVGSK	P05388;Q8NHW5	P05388	RPLP0;RPLP0P6	60S acidic ribosomal protein P0;60S acidic ribosomal protein P0-like	475
0.663491	0.522141	0.452014	0.773031	0.675441	0.776022			1.35835	13	1317.58	0.00019222	67.214	7720500	3099800	4620700	21	2	1.2314	-0.457188	-2.6217	CGETGHVAINCSK	P62633	P62633	CNBP	Cellular nucleic acid-binding protein	1308
5.053	5.26725	5.82501	3.60066	4.8236	20.5103			1.79214	15	1620.75	2.5312e-44	109.24	38063000	27588000	10475000	99	1	0.197665	-0.400063	-0.513977	CGNQAAIMELDDTLK	P62714;P67775	P67775	PPP2CB;PPP2CA	Serine/threonine-protein phosphatase 2A catalytic subunit beta isoform;Serine/threonine-protein phosphatase 2A catalytic subunit alpha isoform	1350;1310
6.64252	10.9039	7.17202	5.39851	4.92417	17.4236			1.12249	13	1525.8	5.2788e-10	96.89	5436400	4908800	527580	47	1	0.0295681	0.0551554	0.0878973	CHAIIDEQPLIFK	P48059	P48059	LIMS1	LIM and senescent cell antigen-like-containing domain protein 1	1035
18.0073	6.06989	6.10258	6.3248	7.59426	23.0376			1.22455	16	1713.82	2.5074e-64	141.88	15205000	13407000	1797900	73	1	0.112858	-0.243417	-0.311252	CIPALDSLTPANEDQK	P10809	P10809	HSPD1	60 kDa heat shock protein, mitochondrial	579
1.69849	1.9557	3.33023	2.17799	2.25644	1.38563			0.833293	12	1320.69	9.66e-74	156.92	194710000	132610000	62101000	209	1	0.247902	0.233322	0.626333	CLYASVLTAQPR	P13639	P13639	EEF2	Elongation factor 2	619
4.85954	5.52138	4.63886	5.6538	5.60658	5.51962			1.11719	9	1147.52	0.0067259	82.305	64874000	53466000	11408000	24	1	1.01396	-0.163762	-2.16048	CMPTFQFFK	P10599	P10599	TXN	Thioredoxin	575
8.53109	11.0452	7.60997	6.4892	12.2468	14.3686			1.2177	12	1344.65	1.1422e-23	117.52	65479000	58460000	7018800	77	1	0.22772	-0.223753	-0.581753	CNEPAVWSQLAK	Q00610	Q00610	CLTC	Clathrin heavy chain 1	1397
4.64465	4.14247	3.50861	3.85617	6.31932	3.41563			1.10535	13	1550.78	1.071e-72	151.15	88502000	70448000	18053000	72	1	0.124586	-0.100712	-0.340502	CQLEINFNTLQTK	P12814;P35609;Q08043;O43707	O43707	ACTN1;ACTN2;ACTN3;ACTN4	Alpha-actinin-1;Alpha-actinin-2;Alpha-actinin-3;Alpha-actinin-4	215;611
3.40419	8.79528	4.51439	14.5017	11.3091	5.38755			1.86661	11	1366.62	2.0807e-05	88.681	4955300	4274200	681140	35	1	0.696539	-0.90287	-1.52847	CQSLQEELDFR	Q03252	Q03252	LMNB2	Lamin-B2	1432
13.2866	10.0395	3.64003	13.492	14.8597	16.302			1.65592	13	1494.68	2.3099e-29	117.02	23413000	20864000	2549000	75	1	0.733545	-0.916961	-1.60071	CQVFEETQIGGER	Q99832	Q99832	CCT7	T-complex protein 1 subunit eta	2347
4.54891	26.576	4.11942	5.87443	5.00219	3.386			0.404679	13	1422.72	1.7673e-26	118.28	17810000	14981000	2828800	81	1	0.356203	0.774475	0.855791	CSEGVFLLTTTPR	P23246	P23246	SFPQ	Splicing factor, proline- and glutamine-rich	750
0.964347	7.36635	13.7088	2.08929	13.2904	3.68455			0.865002	12	1159.55	3.1855e-05	89.08	40180000	33670000	6510100	80	1	0.00555699	-0.0237382	-0.0169529	CSGPGLSPGMVR	P21333	P21333	FLNA	Filamin-A	731
5.64796	6.74113	2.4393	2.46372	2.56705	6.87862			0.803148	13	1305.65	5.3745e-30	129.1	29183000	20711000	8471400	90	1	0.213727	0.364707	0.550417	CSILAAANPAYGR	P33993	P33993	MCM7	DNA replication licensing factor MCM7	888
2.46752	3.34072	5.09478	6.64685	4.29126	3.35385			1.31083	13	1418.66	3.7051e-16	112.13	14511000	11646000	2865400	59	1	0.400253	-0.395882	-0.945645	CSLPAEEDSVLEK	P27816	P27816	MAP4	Microtubule-associated protein 4	804
2.0703	7.61092	9.77218	1.7252	6.59087	25.6115			1.74404	13	1319.67	4.1847e-16	111.65	10950000	9468700	1481400	66	1	0.0820319	-0.306455	-0.232059	CSVLAAANPVYGR	P25205	P25205	MCM3	DNA replication licensing factor MCM3	774
5.65603	7.26539	5.3437	5.60891	13.5164	7.64412			1.4656	19	2238.96	4.9552e-13	80.638	12321000	10493000	1828100	30	1	0.517582	-0.466679	-1.17916	CVFEMPNENDKLNDMEPSK	Q9P0L0	Q9P0L0	VAPA	Vesicle-associated membrane protein-associated protein A	2692
5.30613	10.9483	4.65584	4.13928	4.92451	1.96914			0.527631	9	1108.48	1.0737e-137	183.26	417290000	341110000	76179000	247	1	0.755391	0.917468	1.64345	CYEMASHLR	P07737;CON__P02584	P07737	PFN1	Profilin-1	512
1.84711	0.82622	0.852026	0.82687	0.775488	0.820127			0.687161	13	1524.64	3.0208e-34	131.82	35905000	18398000	17508000	77	1	0.499286	0.435336	1.14315	DINAYNCEEPTEK	P30041	P30041	PRDX6	Peroxiredoxin-6	833
0.817654	3.30747	0.747311	5.80304	8.19407	2.31423			3.34767	13	1387.64	2.7083e-11	91.937	26686000	18048000	8638400	60	1	1.02249	-1.92228	-2.17804	DNPGVVTCLDEAR	P22314	P22314	UBA1	Ubiquitin-like modifier-activating enzyme 1	744
0.466087	0.581998	0.701777	0.514754	0.457721	0.624864			0.912838	21	1992.84	0.017526	29.355	1260900	441830	819060	2	1	0.224479	0.123574	0.574528	DSGAASEQATAAPNPCSSSSR	Q9BU23	Q9BU23	LMF2	Lipase maturation factor 2	2385
3.44308	1.53742	1.88093	2.45164	3.95421	5.10868			1.67815	14	1601.67	0.00069758	56.094	5549600	3996300	1553300	11	1	0.759	-0.771477	-1.65052	DSLYVDGDCTMDIR	P35080	P35080	PFN2	Profilin-2	892
1.12724	1.87331	4.98596	1.90965	1.5159	1.2409			0.584291	18	1928	3.0089e-09	80.603	10230000	6215300	4014300	25	1	0.324445	0.517129	0.78994	DVQIGDIVTVGECRPLSK	P62280	P62280	RPS11	40S ribosomal protein S11	1297
1.41577	1.1821	1.55139	2.84692	1.35471	1.64062			1.40802	12	1359.58	2.7971e-08	99.015	53339000	32962000	20377000	162	1	0.556522	-0.428373	-1.2555	EAGDVCYADVYR	Q07955	Q07955	SRSF1	Serine/arginine-rich splicing factor 1	1468
1.16574	0.625112	1.15074	1.16766	1.09307	0.109877			0.805892	15	1493.67	5.0471e-54	137.78	67373000	32725000	34648000	228	1	0.301478	0.860009	0.741646	EDQSILCTGESGAGK	P35579;P35580;Q7Z406	P35579	MYH9;MYH10;MYH14	Myosin-9;Myosin-10;Myosin-14	908;909;1937
1.43294	1.69188	4.34486	7.35528	4.89616	4.47485			2.23922	10	1150.47	0.00018902	107.47	50300000	37746000	12553000	69	1	1.13205	-1.31178	-2.40715	EGALCEENMR	P13639	P13639	EEF2	Elongation factor 2	619
0.942756	0.576195	1.45516	1.10321	0.469228	0.941812			0.845377	9	1116.58	0.0033182	68.422	23356000	11661000	11694000	55	1	0.161406	0.232395	0.429632	EGLLLWCQR	P12814;P35609;Q08043;O43707	O43707	ACTN1;ACTN2;ACTN3;ACTN4	Alpha-actinin-1;Alpha-actinin-2;Alpha-actinin-3;Alpha-actinin-4	215;611
0.47786	0.462643	0.49613	0.423241	0.462999	0.506849			0.96969	16	1617.78	5.433e-62	137.16	58709000	18786000	39923000	127	1	0.232599	0.0477225	0.592594	EILGTAQSVGCNVDGR	P30050	P30050	RPL12	60S ribosomal protein L12	839
0.227884	0.364305	0.179944	0.294021	0.403763	0.419936			1.44757	17	1764.89	0	231.58	194040000	46408000	147630000	159	1	0.785269	-0.579538	-1.70207	EIVHLQAGQCGNQIGAK	P68371;P04350	P68371	TUBB4B;TUBB4A	Tubulin beta-4B chain;Tubulin beta-4A chain	1358
2.776	2.3689	3.20941	5.15817	2.04428	5.54328			1.52564	15	1734.84	1.2424e-11	93.839	12854000	9750200	3103400	73	1	0.437176	-0.489887	-1.01989	ELAQQVQQVAAEYCR	P17844	P17844	DDX5	Probable ATP-dependent RNA helicase DDX5	684
0.693194	0.566849	1.19184	0.647944	0.57339	0.181963			0.572336	14	1455.75	7.5037e-09	93.258	23710000	8410800	15300000	114	1	0.629739	0.930767	1.39833	ELCQGLGQPGSVLR	P13489	P13489	RNH1	Ribonuclease inhibitor	618
0.599859	1.19799	1.01142	0.627682	0.80405	1.37082			0.997607	13	1503.7	1.8277e-16	96.89	42771000	19307000	23464000	95	1	0.0175938	0.0237319	0.0529665	ELPPDQAEYCIAR	P12814;O43707	O43707	ACTN1;ACTN4	Alpha-actinin-1;Alpha-actinin-4	215;611
0.921273	0.797255	0.929393	0.915711	0.884925	0.910366			1.02382	18	1945.86	1.7042e-27	87.831	16472000	7549600	8922100	96	1	0.195411	-0.0373128	-0.50882	EMFPYEASTPTGISASCR	P42167	P42167	TMPO	Lamina-associated polypeptide 2, isoforms beta/gamma;Thymopoietin;Thymopentin	975
1.5935	1.52513	1.48445	1.95861	1.7823	1.63082			1.16699	15	1609.8	3.5916e-37	106.35	44268000	26752000	17516000	70	1	1.25714	-0.219372	-2.67846	ESCLEAYTGIVQGLK	Q14974	Q14974	KPNB1	Importin subunit beta-1	1650
1.7498	1.31187	1.37044	1.50601	1.4225	1.56731			1.01438	9	1111.42	0.0018943	76.064	29092000	16866000	12226000	85	1	0.0817078	-0.0313339	-0.231207	ESNCYDPER	Q00610	Q00610	CLTC	Clathrin heavy chain 1	1397
1.13987	0.982909	1.04714	0.541729	0.817054	1.16576			0.796405	14	1453.65	0.0015972	48.004	3233700	1426800	1806900	9	1	0.535314	0.395015	1.21397	ESTGNMVTGQTVCK	Q15021	Q15021	NCAPD2	Condensin complex subunit 1	1666
1.35515	1.2327	7.32485	1.0119	6.38294	7.62517			1.51523	14	1536.73	1.4558e-30	121.08	84598000	54678000	29920000	109	1	0.207034	-0.669659	-0.535295	ETVSEESNVLCLSK	P13639	P13639	EEF2	Elongation factor 2	619
0.434064	0.306691	0.698779	0.720898	1.81346	1.38561			2.72308	10	1169.52	0.00074608	75.378	96459000	43777000	52681000	132	1	1.27766	-1.42779	-2.72408	EVCGFAPYER	Q9Y3U8	Q9Y3U8	RPL36	60S ribosomal protein L36	2882
1.03066	1.37097	0.816044	0.847797	0.0350953	1.48128			0.734743	17	1724.8	4.2505e-26	89.231	10727000	5077400	5649600	66	1	0.390458	1.56981	0.925797	FDTGNLCMVTGGANLGR	P62701	P62701	RPS4X	40S ribosomal protein S4, X isoform	1309
1.26803	1.31256	1.28258	1.06702	1.30671	1.6255			1.03522	15	1461.8	1.3275e-05	67.022	7433500	4259600	3173900	25	1	0.056528	-0.028793	-0.163634	FGANAILGVSLAVCK	P06733;P13929;P09104	P06733	ENO1;ENO3;ENO2	Alpha-enolase;Beta-enolase;Gamma-enolase	489;542
0.951738	1.09065	1.43799	1.25098	1.59495	1.21636			1.1672	10	1109.54	0.00074608	83.948	90297000	49773000	40525000	90	1	0.471832	-0.233755	-1.08888	FGEVVDCTLK	Q14103	Q14103	HNRNPD	Heterogeneous nuclear ribonucleoprotein D0	1594
1.8724	4.64259	1.66466	2.17738	6.38838	1.8257			1.2704	18	2103.93	3.656e-13	77.221	6051200	3888800	2162400	22	1	0.136152	-0.270482	-0.368922	FIQQTYPSGGEEQAQYCR	Q8WUM4	Q8WUM4	PDCD6IP	Programmed cell death 6-interacting protein	2100
1.39251	1.56605	0.95228	1.45679	1.14675	1.30997			1.00068	17	1874.94	0.0089551	36.847	1114400	616380	498060	2	1	0.0357733	-0.0252024	-0.105672	FLDGNELTLADCNLLPK	O00299	O00299	CLIC1	Chloride intracellular channel protein 1	85
0.635335	0.650227	0.70358	0.598209	0.663778	0.771281			1.02218	16	1777.78	0.00067825	51.888	16488000	6689500	9798800	9	2	0.0766904	-0.0251439	-0.217962	FSVCVLGDQQHCDEAK	P62906	P62906	RPL10A	60S ribosomal protein L10a	1328
1.38093	1.11429	1.03077	2.25779	1.07492	1.52526			1.37776	18	1615.79	8.4134e-29	102.87	42666000	25048000	17618000	125	1	0.53855	-0.407568	-1.22031	GAGTGGLGLTVEGPCEAK	O75369;Q14315	Q14315	FLNB;FLNC	Filamin-B;Filamin-C	1615;297
8.07331	1.65797	6.20177	1.29598	16.0629	6.08948			1.47168	12	1416.51	1.1265e-07	95.573	9766900	8080900	1686000	35	1	0.0552345	-0.203588	-0.160084	GANDFMCDEMER	P17987	P17987	TCP1	T-complex protein 1 subunit alpha	687
0.664611	0.708305	0.700801	0.648125	0.66804	0.705899			0.975092	13	1280.69	1.0397e-12	89.247	24222000	9719300	14503000	88	1	0.329409	0.0367387	0.800299	GCDVVVIPAGVPR	P40926	P40926	MDH2	Malate dehydrogenase, mitochondrial	958
0.533059	0.747514	0.659083	0.549262	0.533987	0.614053			0.875053	13	1310.7	2.7079e-08	80.763	27633000	10203000	17430000	69	1	0.512808	0.181397	1.16977	GDGPICLVLAPTR	Q92841;P17844	Q92841	DDX17;DDX5	Probable ATP-dependent RNA helicase DDX17;Probable ATP-dependent RNA helicase DDX5	2161;684
1.77188	1.50312	1.52781	2.52272	1.5356	1.62876			1.18412	15	1471.73	0.0023469	45.077	7839400	5032500	2806900	20	1	0.370765	-0.210949	-0.885669	GDINVLLCGDPGTAK	P49736	P49736	MCM2	DNA replication licensing factor MCM2	1077
1.06093	1.02585	0.958685	0.8452	1.0582	1.14387			1.00059	22	2260.11	1.0606e-22	85.16	11513000	5636000	5876900	51	1	0.0229448	0.00946172	0.0686821	GEVPCTVTSASPLEEATLSELK	P48047	P48047	ATP5O	ATP synthase subunit O, mitochondrial	1034
0.92216	0.941708	0.872248	1.20827	0.892361	2.21339			1.5767	13	1446.66	5.2575e-10	85.533	18959000	9439500	9519800	67	1	0.644631	-0.551884	-1.42733	GLPWSCSADEVQR	P31943	P31943	HNRNPH1	Heterogeneous nuclear ribonucleoprotein H;Heterogeneous nuclear ribonucleoprotein H, N-terminally processed	872
1.19936	1.56467	2.02054	1.29903	1.4163	1.5561			0.892749	15	1562.76	6.7695e-05	64.878	15232000	7586400	7646000	49	1	0.230436	0.135127	0.587794	GLYDGPVCEVSVTPK	Q16555	Q16555	DPYSL2	Dihydropyrimidinase-related protein 2	1756
1.43303	1.22045	1.24931	1.41293	1.31833	1.45287			1.07209	19	2028.94	2.185e-16	81.647	6814200	3931700	2882600	29	1	0.5453	-0.102899	-1.23354	GPFVEAEVPDVDLECPDAK	Q09666	Q09666	AHNAK	Neuroblast differentiation-associated protein AHNAK	1480
1.47508	1.28819	1.6546	1.95043	1.44365	1.71291			1.15599	17	1765.84	1.4776e-05	68.173	24010000	14437000	9573100	45	1	0.558599	-0.205784	-1.25956	GQDHCGIESEVVAGIPR	P07858	P07858	CTSB	Cathepsin B;Cathepsin B light chain;Cathepsin B heavy chain	515
0.484554	0.448864	0.438573	0.479532	0.43844	0.499473			1.03313	12	1193.59	0.0015303	59.8	16013000	5045600	10968000	28	1	0.261244	-0.0462189	-0.655436	GVLFYGPPGCGK	P55072	P55072	VCP	Transitional endoplasmic reticulum ATPase	1191
2.18478	2.15133	2.16367	2.57212	3.1002	2.30705			1.22764	19	1988.89	8.939e-85	133.86	68556000	47239000	21318000	158	1	1.07493	-0.285058	-2.28681	HPHDIIDDINSGAVECPAS	P30050	P30050	RPL12	60S ribosomal protein L12	839
1.66097	1.73718	1.57313	2.57789	4.3346	1.62602			1.71757	16	1701.75	1.8521e-05	72.089	2611500	1799800	811630	11	1	0.745529	-0.667006	-1.62415	IAAESSENVDCPENPK	Q32MZ4	Q32MZ4	LRRFIP1	Leucine-rich repeat flightless-interacting protein 1	1789
0.347229	0.43249	0.343352	0.134092	0.301508	0.109789			0.485624	10	1105.51	0.003305	56.563	22061000	3193700	18868000	32	1	1.20855	1.17936	2.57173	IAEVDCTAER	Q8NBS9	Q8NBS9	TXNDC5	Thioredoxin domain-containing protein 5	2037
0.649073	0.507421	0.703808	0.763699	0.727614	0.688056			1.17151	14	1603.77	0.0007571	54.143	19169000	8023700	11145000	22	1	0.744034	-0.240653	-1.62122	ICDQWDNLGALTQK	P12814	P12814	ACTN1	Alpha-actinin-1	611
0.123747	0.103389	0.062042	0.0917327	0.0508017	0.0517535			0.671864	11	1256.57	2.6414e-06	103.55	21967000	1290400	20677000	61	1	0.630855	0.572865	1.4005	ICEPGYSPTYK	P07858	P07858	CTSB	Cathepsin B;Cathepsin B light chain;Cathepsin B heavy chain	515
2.14083	2.13293	2.3274	2.89851	0.248626	2.36439			0.834932	14	1598.65	4.9881e-11	95.618	14276000	10169000	4106500	75	1	0.317256	0.880295	0.774888	IEYNDQNDGSCDVK	O75369	O75369	FLNB	Filamin-B	297
0.482192	0.46847	0.471284	0.517525	0.487262	0.534337			1.08241	14	1540.72	5.2123e-39	114.86	146200000	48120000	98082000	209	1	1.2947	-0.113304	-2.76221	IIPGFMCQGGDFTR	P62937;F5H284;Q9Y536;P0DN26;A0A0B4J2A2;A0A075B767;A0A075B759	P62937	PPIA;PPIAL4D;PPIAL4A;PPIAL4C;PPIAL4E	Peptidyl-prolyl cis-trans isomerase A;Peptidyl-prolyl cis-trans isomerase A, N-terminally processed;Peptidyl-prolyl cis-trans isomerase A-like 4D;Peptidyl-prolyl cis-trans isomerase A-like 4A/B/C;Peptidyl-prolyl cis-trans isomerase	1332
0.983219	0.548201	0.621237	0.5879	0.589328	0.372541			0.719933	17	1718.87	1.4726e-14	81.494	70313000	20325000	49988000	114	2	0.608822	0.458442	1.35758	IISNASCTTNCLAPLAK	P04406	P04406	GAPDH	Glyceraldehyde-3-phosphate dehydrogenase	454
0.783701	0.0732682	0.709584	0.12129	0.670212	0.889082			1.07279	13	1268.64	2.0521e-49	141.88	266790000	112270000	154530000	162	1	0.0671104	-0.275619	-0.192376	IIYGGSVTGATCK	P60174	P60174	TPI1	Triosephosphate isomerase	1228
0.705838	0.373585	0.635106	0.476213	0.377663	0.836379			0.985842	11	1283.6	6.3971e-11	117.89	155990000	53472000	102510000	221	1	0.0395697	0.0516364	0.116441	ILYSQCGDVMR	P60660;P14649	P60660	MYL6;MYL6B	Myosin light polypeptide 6;Myosin light chain 6B	1232;639
0.995705	0.962884	1.06742	1.06893	1.06234	1.24853			1.11691	11	1230.57	2.3094e-07	86.882	51814000	25686000	26128000	113	1	0.826541	-0.156761	-1.78339	INISEGNCPER	P57721;Q15365;Q15366	Q15365	PCBP3;PCBP1;PCBP2	Poly(rC)-binding protein 3;Poly(rC)-binding protein 1;Poly(rC)-binding protein 2	1699;1700;1222
1.53041	1.71178	1.86079	1.35906	2.19555	1.78108			1.0456	13	1370.72	3.6009e-10	85.958	8991900	5568300	3423600	45	1	0.0669837	-0.0415401	-0.192034	IPGGIIEDSCVLR	P49368	P49368	CCT3	T-complex protein 1 subunit gamma	1062
1.2269	0.897794	1.19688	0.69152	0.97421	1.90909			1.07624	10	1205.58	0.0020239	59.8	4797600	2227600	2570100	15	1	0.00862608	0.011905	0.0262255	ISEECIAQWK	P54577	P54577	YARS	Tyrosine--tRNA ligase, cytoplasmic;Tyrosine--tRNA ligase, cytoplasmic, N-terminally processed	1176
14.1399	0.753267	0.0159414	1.34737	2.58254	0.0348976			0.265932	11	1189.6	4.5963e-14	103.55	176300000	96596000	79707000	53	1	0.0155713	0.161214	0.0469804	KITIADCGQLE	P62937	P62937	PPIA	Peptidyl-prolyl cis-trans isomerase A;Peptidyl-prolyl cis-trans isomerase A, N-terminally processed	1332
1.49807	2.37795	3.40433	2.14168	2.03479	2.29921			0.889473	15	1830.9	6.0663e-108	162.41	108500000	72373000	36129000	81	1	0.094661	0.091814	0.264933	KLEEEQIILEDQNCK	P35579	P35579	MYH9	Myosin-9	908
1.65969	1.66434	2.08855	1.96624	1.92854	2.16914			1.12034	19	1985.88	2.4512e-14	80.967	14090000	9232300	4857800	26	1	0.631022	-0.17057	-1.40083	LATGSDDNCAAFFEGPPFK	O75083	O75083	WDR1	WD repeat-containing protein 1	272
1.63405	0.87573	0.897067	0.795061	0.939633	2.28403			1.1796	23	2492.15	8.4905e-166	163.23	53851000	28825000	25026000	90	1	0.0873086	-0.136864	-0.24587	LCYVALDFEQEMATAASSSSLEK	P60709;P63261;Q6S8J3	P60709	ACTB;ACTG1;POTEE	Actin, cytoplasmic 1;Actin, cytoplasmic 1, N-terminally processed;Actin, cytoplasmic 2;Actin, cytoplasmic 2, N-terminally processed;POTE ankyrin domain family member E	1233;1898
1.86291	4.06175	2.06676	2.57243	3.45499	3.24969			1.16088	14	1702.81	2.5386e-96	160.18	33219000	24643000	8576200	119	1	0.322289	-0.295027	-0.78543	LEEEQIILEDQNCK	P35579	P35579	MYH9	Myosin-9	908
1.74138	2.45295	2.38446	2.55508	3.30647	2.3619			1.25	13	1396.67	1.4615e-06	87.184	24084000	16877000	7206900	46	1	0.681192	-0.323403	-1.49855	LFSVPDFVGDACK	Q14764	Q14764	MVP	Major vault protein	1641
1.52209	1.6983	1.58887	1.03052	1.23995	1.51436			0.786986	15	1669.78	1.8077e-20	89.283	17024000	10896000	6127600	30	1	1.01844	0.361931	2.16969	LGTDESCFNMILATR	P20073	P20073	ANXA7	Annexin A7	713
2.42753	1.4417	2.24649	2.49682	2.74702	1.59129			1.11763	15	1770.79	0.035066	32.062	3633900	2484200	1149700	3	1	0.177544	-0.157741	-0.467552	LLTECPPMMDTEYTK	P55060	P55060	CSE1L	Exportin-2	1190
13.8121	30.4789	16.2444	17.4033	13.4474	18.0345			0.807549	17	1895.8	2.7449e-19	97.121	5921700	5441300	480410	60	1	0.246076	0.232077	0.622327	LNQVCFDDDGTSSPQDR	Q8N1F7	Q8N1F7	NUP93	Nuclear pore complex protein Nup93	2009
0.1927	0.300628	0.32846	0.375806	0.242109	0.289905			1.10469	21	2298.04	1.7123e-07	68.49	14914000	3755900	11158000	34	1	0.201141	-0.157056	-0.521908	LTESPCALVASQYGWSGNMER	P14625	P14625	HSP90B1	Endoplasmin	637
0.563627	0.719249	0.875009	0.662567	0.655139	0.858679			1.00857	13	1387.64	3.9581e-06	83	16899000	6536200	10363000	65	1	0.0360958	-0.0238196	-0.10659	LTFSCLGGSDNFK	Q15185	Q15185	PTGES3	Prostaglandin E synthase 3	1690
1.87513	5.36162	2.05614	2.76446	1.57407	1.45034			0.622935	12	1414.58	0.00012331	74.684	15871000	9733700	6137300	44	1	0.43124	0.570566	1.00801	LTWHSCPEDEAQ	Q13185	Q13185	CBX3	Chromobox protein homolog 3	1531
0.655691	23.7918	2.80607	2.04917	1.7616	4.04424			0.28822	14	1520.72	0.00024013	70.977	26828000	16830000	9998500	100	1	0.124732	0.528078	0.340863	LYAQDADGCPIDIK	Q14315	Q14315	FLNC	Filamin-C	1615
0.916278	2.02184	2.05556	4.02024	4.37539	1.00675			1.88285	11	1329.48	1.6988e-19	107.15	17917000	9762300	8154600	63	2	0.396778	-0.739112	-0.938611	MDCQECPEGYR	P21333	P21333	FLNA	Filamin-A	731
1.19024	3.48191	2.86549	1.06902	1.78144	1.59585			0.589881	11	1299.51	0.00043089	66.435	6854000	4182200	2671800	44	1	0.551316	0.65542	1.24531	MDCQETPEGYK	O75369	O75369	FLNB	Filamin-B	297
0.71947	0.370098	0.58461	1.33608	0.399925	0.45448			1.3084	13	1434.62	0.00068366	71.016	8071300	2945400	5125900	24	1	0.126297	-0.213855	-0.344732	MDGTYACSYTPVK	O75369	O75369	FLNB	Filamin-B	297
1.77515	2.11767	1.53709	1.85497	2.00956	2.0034			1.08067	16	1794.81	3.2949e-45	117.37	44771000	28936000	15835000	57	1	0.37195	-0.123367	-0.888094	MEDSVGCLETAEEVKR	P35579	P35579	MYH9	Myosin-9	908
0.924477	1.28925	0.829889	0.810616	0.790114	0.950569			0.838247	12	1438.64	1.0683e-07	95.81	34601000	15538000	19063000	93	1	0.486792	0.233381	1.11848	MSSYAFFVQTCR	P09429;B2RPK0;P26583	P09429	HMGB1;HMGB1P1;HMGB2	High mobility group protein B1;Putative high mobility group protein B1-like 1;High mobility group protein B2	547;791
1.91431	1.71185	2.07819	1.88195	2.00832	2.17686			1.0636	19	2085.9	3.6389e-28	88.552	7029800	4623500	2406400	40	1	0.376532	-0.0909185	-0.897453	MTVDESGQLISCSMDDTVR	O75083	O75083	WDR1	WD repeat-containing protein 1	272
0.568746	0.694719	0.765074	0.649362	0.691533	0.491009			0.903066	25	2498.16	1.4791e-13	65.779	6312900	2472300	3840600	20	1	0.314516	0.151748	0.769135	MVAAATNNLCEAANAAVQGHASQEK	Q9Y490	Q9Y490	TLN1	Talin-1	2886
1.22729	1.50777	1.37038	1.89025	1.44983	1.6793			1.22261	17	1934.89	1.8703e-05	68.171	24942000	14690000	10253000	40	1	0.958163	-0.286615	-2.04662	MVSDINNAWGCLEQVEK	P12814	P12814	ACTN1	Alpha-actinin-1	611
1.88982	2.2039	2.19448	2.35078	2.28522	2.13279			1.07643	22	2456.01	1.1731e-30	90.348	34142000	23186000	10956000	78	1	0.576016	-0.108672	-1.29359	NADMSEEMQQDSVECATQALEK	P63167	P63167	DYNLL1	Dynein light chain 1, cytoplasmic	1343
0.92086	0.512973	0.525865	0.560339	0.535646	0.562271			0.84618	10	1246.49	0.00096567	81.548	30307000	10921000	19386000	58	1	0.269039	0.185904	0.672315	NCNDFQYESK	Q04917	Q04917	YWHAH	14-3-3 protein eta	1443
0.0805389	0.722023	0.182102	0.734891	0.640532	0.125333			1.52413	10	1187.48	7.182e-06	111.46	30662000	11432000	19230000	85	1	0.267523	-0.826009	-0.669039	NCSETQYESK	P61981	P61981	YWHAG	14-3-3 protein gamma;14-3-3 protein gamma, N-terminally processed	1281
3.88518	2.7137	2.87205	4.21584	3.96206	3.33609			1.21572	19	2212.04	9.5348e-14	79.027	15396000	11767000	3628800	33	1	0.705242	-0.293304	-1.54544	NIELICQENEGENDPVLQR	Q15691	Q15691	MAPRE1	Microtubule-associated protein RP/EB family member 1	1728
1.0251	1.06455	0.855421	1.06085	0.930132	1.36396			1.13918	14	1697.73	5.5746e-05	67.776	6862500	3294900	3567700	10	1	0.392916	-0.175943	-0.930784	NINDAWVCTNDMFR	P61970	P61970	NUTF2	Nuclear transport factor 2	1279
1.59169	1.10533	1.01671	1.33556	1.27264	1.30564			1.05388	12	1387.55	0.021044	34.887	2350400	1191900	1158500	2	1	0.200148	-0.103693	-0.519645	NNSGEEFDCAFR	Q08J23	Q08J23	NSUN2	tRNA (cytosine(34)-C(5))-methyltransferase	1477
3.43552	0.286112	0.308683	0.817785	0.688417	0.486398			0.494403	12	1364.64	0.00012314	85.377	30843000	7188300	23654000	85	1	0.0136228	0.0493409	0.0411888	NQSFCPTVNLDK	P46776	P46776	RPL27A	60S ribosomal protein L27a	1016
0.513496	0.50293	0.521591	0.524908	0.541617	0.616857			1.09452	13	1301.68	3.561e-118	164.65	317420000	105600000	211830000	254	1	0.804787	-0.126883	-1.74047	NTGIICTIGPASR	P14618	P14618	PKM	Pyruvate kinase PKM	636
0.812873	0.598549	0.526454	0.817123	0.755897	0.477853			1.05831	19	2141.03	5.236e-28	99.044	30314000	12258000	18056000	71	1	0.0788605	-0.0681686	-0.223703	NTNDANSCQIIIPQNQVNR	P31150;P50395	P50395	GDI1;GDI2	Rab GDP dissociation inhibitor alpha;Rab GDP dissociation inhibitor beta	1095;862
0.700216	0.975527	0.882514	0.718594	2.37362	1.60302			1.83533	10	1114.43	0.0012521	89.247	4989300	2505000	2484400	30	1	0.620584	-0.727105	-1.38049	QASCSGDEYR	O95394	O95394	PGM3	Phosphoacetylglucosamine mutase	387
0.432922	1.13349	2.92219	7.55829	2.26111	1.46296			2.51356	14	1514.74	1.8337e-10	89.301	13876000	7910900	5965500	55	1	0.574455	-1.37466	-1.29054	QELAVFCSPEPPAK	Q9Y490	Q9Y490	TLN1	Talin-1	2886
2.40019	1.55703	1.9036	2.84343	1.22069	1.7976			1.00015	19	2106.99	7.9227e-38	92.457	16726000	11227000	5499300	68	1	0.0549552	0.0630976	0.159317	QLSSSVTGLTNIEEENCQR	P46940	P46940	IQGAP1	Ras GTPase-activating-like protein IQGAP1	1026
1.1529	1.14346	1.70687	1.32051	0.996389	1.12946			0.860894	20	2129.94	4.1554e-06	65.423	7768900	3905600	3863300	30	1	0.373183	0.199506	0.890613	QPAIMPGQSYGLEDGSCSYK	P14866	P14866	HNRNPL	Heterogeneous nuclear ribonucleoprotein L	642
0.694551	2.16627	0.929239	1.08329	0.715668	0.97386			0.731604	13	1432.72	1.1597e-53	147.72	601600000	275690000	325910000	209	1	0.220506	0.296305	0.565643	QVQSLTCEVDALK	P08670	P08670	VIM	Vimentin	535
1.07195	1.06566	1.0713	1.28271	1.11316	1.41192			1.18663	21	2319.14	1.7128e-135	156.85	128900000	66450000	62446000	135	1	1.13278	-0.240054	-2.4087	QVQSLTCEVDALKGTNESLER	P08670	P08670	VIM	Vimentin	535
1.1173	0.545162	0.711697	0.795334	0.592226	0.811153			0.9261	21	2136.03	4.9094e-06	63.69	7537100	3167300	4369800	16	1	0.0628365	0.0607392	0.18083	SAGVQCFGPTAEAAQLESSKR	P22102	P22102	GART	Trifunctional purine biosynthetic protein adenosine-3;Phosphoribosylamine--glycine ligase;Phosphoribosylformylglycinamidine cyclo-ligase;Phosphoribosylglycinamide formyltransferase	741
18.6063	1.15199	1.31901	1.45633	2.55379	1.37955			0.25571	11	1293.54	7.7835e-05	90.15	19674000	11211000	8462600	93	1	0.242208	0.820708	0.613824	SAVENCQDSWR	P52209	P52209	PGD	6-phosphogluconate dehydrogenase, decarboxylating	1134
0.585367	0.60311	0.664169	0.635181	0.605506	0.681753			1.03767	18	1837.8	1.7958e-14	81.431	16959000	6330200	10629000	45	1	0.293723	-0.0537484	-0.725197	SCGSSTPDEFPTDIPGTK	P41091	P41091	EIF2S3	Eukaryotic translation initiation factor 2 subunit 3	962
0.569916	0.619398	0.353659	0.298353	0.392621	0.369534			0.687315	19	1849.76	6.259e-42	107.65	6877200	2034400	4842800	44	1	0.847676	0.50937	1.82523	SCSGVEFSTSGSSNTDTGK	P45880	P45880	VDAC2	Voltage-dependent anion-selective channel protein 2	1002
1.14433	1.7715	1.3679	1.62829	1.53518	1.4512			1.07725	20	2114.9	4.4533e-38	95.205	13654000	7323900	6330200	47	1	0.27392	-0.129191	-0.682839	SCVEEPEPEPEAAEGDGDKK	P51858	P51858	HDGF	Hepatoma-derived growth factor	1131
0.106715	0.255166	4.93887	0.464625	0.0895129	0.0802441			0.119678	15	1616.78	7.8361e-18	102.28	6343700	2035900	4307700	52	1	0.404159	1.77754	0.953542	SECLNNIGDSSPLIR	Q92973	Q92973	TNPO1	Transportin-1	2174
1.24322	1.241	1.16046	1.08424	1.19932	1.65422			1.08042	20	2122.86	0.001012	44.132	3049800	1684000	1365800	2	1	0.179823	-0.0882607	-0.472857	SGEEDFESLASQFSDCSSAK	Q13526	Q13526	PIN1	Peptidyl-prolyl cis-trans isomerase NIMA-interacting 1	1563
0.402564	0.433231	0.405569	0.454925	0.299683	0.498705			1.00963	18	2021.92	3.4079e-05	64.65	10751000	2852500	7898500	21	1	0.0279424	0.0190188	0.0832045	SGEYWIDPNQGCNLDAIK	P02452	P02452	COL1A1	Collagen alpha-1(I) chain	436
1.44462	1.24548	1.24498	1.49408	1.19268	1.5368			1.07331	17	1758.76	0.00075108	52.344	3478600	2038300	1440300	18	1	0.286823	-0.0966241	-0.710497	SGQVYSFGCNDEGALGR	P18754	P18754	RCC1	Regulator of chromosome condensation	698
5.85894	1.90201	2.08907	1.7739	7.99734	2.54647			1.25053	10	1175.59	0.00090625	71.223	11435000	8515800	2918900	65	1	0.0899411	-0.211309	-0.252719	SICEVLDLER	P35659	P35659	DEK	Protein DEK	915
1.3953	1.27875	1.363	1.27962	1.18779	1.52083			0.987909	13	1526.72	1.3438e-63	152.54	115250000	63589000	51658000	80	1	0.0766227	0.0244141	0.217782	SIQFVDWCPTGFK	P68363;P68366	P68363	TUBA1B;TUBA4A	Tubulin alpha-1B chain;Tubulin alpha-4A chain	1356;1357
1.87828	1.28242	0.933905	0.92075	0.737258	1.33124			0.730045	18	1793.91	1.64e-13	79.633	11230000	6053300	5176800	63	1	0.500204	0.438579	1.14496	SLVEASSSGVSVLSLCEK	Q9UQ80	Q9UQ80	PA2G4	Proliferation-associated protein 2G4	2824
0.857236	1.05887	0.892136	1.05998	1.01617	1.25029			1.18453	21	2241.97	9.9445e-51	102.07	130620000	64703000	65918000	330	1	0.871364	-0.244607	-1.8723	SMMQDREDQSILCTGESGAGK	P35579	P35579	MYH9	Myosin-9	908
0.233778	0.247969	0.230836	0.995468	0.236728	0.593103			2.56153	17	1752.79	7.1633e-32	108.17	8729700	2629500	6100200	36	2	0.86497	-1.12824	-1.85957	SPYTVTVGQACNPSACR	P21333	P21333	FLNA	Filamin-A	731
1.19888	1.17493	1.28486	1.41698	1.28021	1.37606			1.11332	17	1915.92	5.0396e-63	117.93	25674000	14246000	11429000	43	1	1.24151	-0.154624	-2.64392	SQETECTYFSTPLLLGK	P40926	P40926	MDH2	Malate dehydrogenase, mitochondrial	958
0.56782	1.2569	2.15018	0.957284	0.140814	1.137			0.562303	14	1544.72	4.9798e-06	77.062	11332000	5942800	5388900	42	1	0.423914	1.10791	0.99332	SSGEIVYCGQVFEK	Q02543	Q02543	RPL18A	60S ribosomal protein L18a	1420
1.41223	1.27691	1.24288	1.37599	1.12967	1.32765			0.974897	25	2649.13	4.7602e-11	57.922	9660500	5239500	4421000	35	1	0.141447	0.0396894	0.3818	SSSSVTTSETQPCTPSSSDYSDLQR	P50552	P50552	VASP	Vasodilator-stimulated phosphoprotein	1101
1.77308	1.94706	2.27096	2.33082	30.0693	0.171812			5.43673	10	1065.54	0.0002742	103.56	85873000	58316000	27557000	75	1	0.0323265	-0.206366	-0.0958252	STLTDSLVCK	P13639	P13639	EEF2	Elongation factor 2	619
1.22577	0.402438	0.652305	0.381919	1.01817	0.961584			1.03559	13	1363.64	0.000506	64.439	2294400	985170	1309200	16	1	0.0374981	-0.0722189	-0.110574	STVNCSTTPVAER	Q99567	Q99567	NUP88	Nuclear pore complex protein Nup88	2324
0.926655	1.10047	0.906311	0.897933	0.699851	0.774405			0.808672	15	1590.79	2.3769e-16	84.658	9281600	4086900	5194700	46	1	1.05906	0.308449	2.25371	SVMDATQIAGLNCLR	P34932	P34932	HSPA4	Heat shock 70 kDa protein 4	891
0.829546	0.963724	1.0201	0.565638	1.07079	0.874151			0.892373	15	1588.71	1.5648e-05	66.267	8378900	3975200	4403700	11	1	0.294508	0.20774	0.726864	TCGFDFTGAVEDISK	P00505	P00505	GOT2	Aspartate aminotransferase, mitochondrial	429
1.01538	1.02868	2.11007	3.01879	2.01469	2.11913			1.72181	12	1390.5	0.00011142	75.294	5516900	3666100	1850800	17	2	1.01152	-0.8493	-2.15547	TCNCETEDYGEK	Q00839	Q00839	HNRNPU	Heterogeneous nuclear ribonucleoprotein U	1402
3.63884	4.07	4.36318	3.81169	9.12567	2.01151			1.23831	15	1780.79	8.6542e-18	101.95	15716000	12399000	3317100	99	1	0.0200017	-0.0382509	-0.0600599	TDDYLDQPCLETVNR	P31150	P31150	GDI1	Rab GDP dissociation inhibitor alpha	862
1.27118	2.17538	1.20905	1.966	1.7172	2.59186			1.34785	15	1844.79	5.1704e-24	114.83	34742000	21780000	12962000	130	1	0.648024	-0.462668	-1.43394	TDDYLDQPCYETINR	P50395	P50395	GDI2	Rab GDP dissociation inhibitor beta	1095
0.204636	0.228274	0.203383	0.406	0.255319	0.816021			2.32179	14	1492.73	4.9408e-06	79.741	9168500	2582400	6586100	33	1	1.00645	-1.05145	-2.14507	TDIQIALPSGCYGR	P33316	P33316	DUT	Deoxyuridine 5-triphosphate nucleotidohydrolase, mitochondrial	884
2.88996	2.75995	2.47849	3.06484	2.94748	2.52443			1.05024	25	2419.11	8.9382e-56	101.9	31580000	23184000	8396100	68	1	0.25301	-0.0687021	-0.637508	TGQATVASGIPAGWMGLDCGPESSK	P00558	P00558	PGK1	Phosphoglycerate kinase 1	431
1.51341	1.69046	1.75956	1.85288	1.78494	1.76911			1.08935	26	2547.21	1.0149e-11	55.526	26149000	16533000	9616300	31	1	0.860102	-0.126076	-1.8499	TGQATVASGIPAGWMGLDCGPESSKK	P00558	P00558	PGK1	Phosphoglycerate kinase 1	431
0.228358	0.340565	0.569361	0.31068	0.344565	0.265082			0.808522	11	1163.54	2.5343e-10	98.048	29523000	7197400	22326000	88	1	0.208643	0.213973	0.538939	TGSQGQCTQVR	P62857	P62857	RPS28	40S ribosomal protein S28	1322
0.953436	0.829853	0.787886	1.51692	1.12608	5.87285			3.31204	12	1379.66	1.3996e-10	110.14	13279000	6563400	6715900	82	1	0.840493	-1.33611	-1.811	TIEEYAVCPDLK	P36871	P36871	PGM1	Phosphoglucomutase-1	925
1.18981	1.05194	0.821432	1.19409	0.933358	1.08868			1.04994	13	1540.74	1.1536e-38	136.02	74774000	37467000	37307000	73	1	0.158687	-0.0796719	-0.423178	TIQFVDWCPTGFK	Q71U36;P0DPH8;P0DPH7;Q6PEY2;Q9BQE3	Q71U36	TUBA1A;TUBA3E;TUBA1C	Tubulin alpha-1A chain;Tubulin alpha-3E chain;Tubulin alpha-1C chain	1917;2362
1.56352	1.75889	2.01471	2.12204	2.01792	1.8091			1.11466	14	1607.67	1.5468e-24	99.752	13021000	8418500	4602700	90	1	0.570577	-0.161184	-1.28297	TPDTSTYCYETAEK	P46821	P46821	MAP1B	Microtubule-associated protein 1B;MAP1B heavy chain;MAP1 light chain LC1	1023
8.66566	7.24065	2.54411	26.4756	0.937783	18.401			2.4831	11	1273.6	5.1593e-05	93.598	10465000	8726600	1738000	50	1	0.112986	-0.505676	-0.311573	TSFVNFTDICK	P20042	P20042	EIF2S2	Eukaryotic translation initiation factor 2 subunit 2	712
0.379823	0.3611	0.351781	0.310966	0.315119	0.374236			0.915455	19	1905.99	8.059e-05	62.042	3752100	918090	2834000	17	1	0.648259	0.131929	1.4344	TSGVVTSCTGVLPQLSMVK	P49736	P49736	MCM2	DNA replication licensing factor MCM2	1077
5.48446	2.88882	5.08219	11.1249	2.45175	2.98543			1.23088	18	2057.84	0.00025939	55.33	4521500	3466800	1054700	26	1	0.00236811	-0.00539748	-0.00725067	TTSSANNPNLMYQDECDR	Q92841	Q92841	DDX17	Probable ATP-dependent RNA helicase DDX17	2161
0.23914	0.212686	0.221914	0.101185	0.225399	0.0967698			0.628363	12	1287.62	1.2775e-06	76.465	3989600	785340	3204300	26	1	0.917728	0.784823	1.96502	TVTAEVQPQCGR	Q32P28	Q32P28	LEPRE1	Prolyl 3-hydroxylase 1	1790
4.67274	1.4509	1.66522	3.1339	0.980091	3.63224			0.994527	14	1489.62	2.8017e-06	81.865	13961000	8354100	5606500	67	1	0.00232961	0.00570933	0.00713309	TYGGCEGPDAMYVK	Q15369	Q15369	TCEB1	Transcription elongation factor B polypeptide 1	1701
0.777026	0.887308	1.20672	1.15089	0.662085	0.894908			0.943167	11	1200.64	4.1101e-06	96.89	35740000	17473000	18267000	63	1	0.116942	0.0956599	0.321488	VCEEIAIIPSK	P08708	P08708	RPS17	40S ribosomal protein S17	536
1.8359	1.54909	0.319496	1.44174	0.559312	1.60166			0.972525	13	1352.63	2.8432e-06	84.268	5749500	3086100	2663400	47	1	0.062705	-0.169106	-0.180473	VCVETVESGAMTK	P48735	P48735	IDH2	Isocitrate dehydrogenase [NADP], mitochondrial	1049
1.53243	3.49274	2.07852	4.28454	1.91818	3.61799			1.38248	10	1097.51	0.00087387	81.594	21045000	14953000	6091600	39	1	0.405039	-0.472776	-0.955318	VDATADYICK	P53396	P53396	ACLY	ATP-citrate synthase	1162
6.13056	1.75949	1.57608	1.71246	5.29882	3.87719			1.15025	14	1578.68	1.6371e-16	108.35	16001000	10981000	5019700	68	1	0.165918	-0.349743	-0.4403	VDINTEDLEDGTCR	P21333	P21333	FLNA	Filamin-A	731
0.212974	0.139497	0.0869283	0.0937563	0.0957728	0.058721			0.564976	17	1775.85	1.1278e-08	82.85	4691600	432700	4258900	27	1	0.805389	0.764061	1.74166	VIEGLDTGLQGMCVGER	Q96AY3	Q96AY3	FKBP10	Peptidyl-prolyl cis-trans isomerase FKBP10	2203
0.850285	0.814557	0.767053	0.910085	0.822464	0.985712			1.11775	13	1443.77	4.1257e-16	96.342	34798000	15981000	18817000	62	1	0.842668	-0.157944	-1.8153	VNQAIWLLCTGAR	P46782	P46782	RPS5	40S ribosomal protein S5;40S ribosomal protein S5, N-terminally processed	1021
1.10799	0.752121	1.47438	1.26761	1.49857	1.59015			1.30644	15	1575.79	2.596e-170	181.68	209920000	118050000	91874000	249	1	0.657259	-0.432589	-1.45192	VNQIGSVTESLQACK	P06733	P06733	ENO1	Alpha-enolase	489
1.86886	1.97858	2.05001	2.08972	1.92463	1.98697			1.01761	20	2134.04	2.2374e-192	177.38	111390000	72684000	38705000	91	1	0.186471	-0.0254002	-0.488261	VPADTEVVCAPPTAYIDFAR	P60174	P60174	TPI1	Triosephosphate isomerase	1228
0.703459	0.680964	0.762817	0.82206	0.776211	0.757378			1.09706	14	1507.71	4.1833e-16	91.03	11950000	4974600	6975700	66	1	1.05309	-0.134441	-2.24131	VPQTFTVDCSQAGR	Q14315	Q14315	FLNC	Filamin-C	1615
1.51942	1.55529	1.59256	1.73288	1.52798	1.68474			1.05963	16	1726.86	2.7835e-19	85.845	37385000	21869000	15516000	119	1	0.630726	-0.0817553	-1.40025	VQVQDNEGCPVEALVK	P21333	P21333	FLNA	Filamin-A	731
1.43545	1.42111	1.72827	1.3255	1.15103	1.26556			0.816189	12	1335.7	7.8811e-07	78.516	26625000	14178000	12447000	21	1	1.24036	0.289537	2.6414	VTAVIPCFPYAR	P11908;P60891;P21108	P60891	PRPS2;PRPS1;PRPS1L1	Ribose-phosphate pyrophosphokinase 2;Ribose-phosphate pyrophosphokinase 1;Ribose-phosphate pyrophosphokinase 3	1236;599
1.43786	1.28022	1.34017	1.58807	0.923768	1.6377			1.02249	11	1266.65	9.1084e-05	78.934	23587000	13598000	9988700	66	1	0.0154745	0.0127309	0.0466932	VTDDLVCLVYK	P49458	P49458	SRP9	Signal recognition particle 9 kDa protein	1067
1.51419	1.62206	1.77478	1.60063	1.52665	1.47696			0.937532	28	2788.26	1.0661e-18	62.582	6408100	3878200	2530000	42	1	0.538669	0.0907885	1.22054	VTEAPCYPGAPSTEASGQTGPQEPTSAR	P40222	P40222	TXLNA	Alpha-taxilin	950
1.03947	4.49889	0.651519	0.579124	0.683617	1.90463			0.511701	16	1823.91	0.00018779	62.466	12297000	5941900	6354700	39	1	0.269666	0.671529	0.673668	VTYCPTEPGNYIINIK	P21333	P21333	FLNA	Filamin-A	731
0.429953	1.57464	0.832179	0.517218	0.782559	0.881956			0.769089	20	2082.08	4.4282e-17	88.075	31599000	13676000	17924000	89	1	0.137697	0.219449	0.372689	VVAPTISSPVCQEQLVEAGR	Q9Y490	Q9Y490	TLN1	Talin-1	2886
1.92571	1.93352	1.99845	1.70914	1.90208	2.14154			0.982088	17	1870.77	0.00021296	63.727	5547400	3516500	2030800	18	1	0.122431	0.0320031	0.335162	WNSPAEEGSSDCEVFSK	P34932	P34932	HSPA4	Heat shock 70 kDa protein 4	891
0.729356	0.897791	0.970605	0.846156	0.840919	0.895451			0.994138	16	1810.83	1.7535e-31	93.959	24189000	11201000	12988000	78	1	0.0031182	-0.00120544	-0.00953911	YADLTEDQLPSCESLK	P18669	P18669	PGAM1	Phosphoglycerate mutase 1	697
0.00860243	26.2359	0.969502	2.30464	2.16289	1.03698			0.202268	9	1046.39	0.0026089	75.854	111590000	58756000	52836000	129	1	0.170054	-1.52072	-0.450032	YDDMAACMK	P63104	P63104	YWHAZ	14-3-3 protein zeta/delta	1341
0.0265705	0.646115	0.273465	1.06641	1.04495	0.014474			2.24683	9	1076.4	0.0027867	86.011	42521000	19490000	23031000	95	1	0.0848277	-0.593517	-0.239391	YDDMATCMK	P27348	P27348	YWHAQ	14-3-3 protein theta	797
1.03727	1.1893	0.871073	1.55496	0.699877	0.949733			1.03452	17	1974.88	3.3067e-05	65.225	27852000	13163000	14689000	50	1	0.0172645	0.0187085	0.0519935	YEDICPSTHNMDVPNIK	P63241;Q6IS14;Q9GZV4	P63241	EIF5A;EIF5AL1;EIF5A2	Eukaryotic translation initiation factor 5A-1;Eukaryotic translation initiation factor 5A-1-like;Eukaryotic translation initiation factor 5A-2	1348;2459
2.28097	1.31017	1.72427	2.03812	1.78134	1.3033			0.963753	11	1210.53	0.0001133	89.247	53487000	34181000	19306000	87	1	0.0468332	0.0410099	0.136833	YLAEVACGDDR	P27348	P27348	YWHAQ	14-3-3 protein theta	797
0.466381	0.260879	0.478447	0.680063	0.454043	0.821435			1.62191	9	1134.5	0.0027193	79.597	36758000	9732400	27025000	55	2	0.863696	-0.707802	-1.85704	YMACCLLYR	P68363;Q71U36;Q9BQE3;A6NHL2;P68366	P68363	TUBA1B;TUBA1A;TUBA1C;TUBAL3;TUBA4A	Tubulin alpha-1B chain;Tubulin alpha-1A chain;Tubulin alpha-1C chain;Tubulin alpha chain-like 3;Tubulin alpha-4A chain	1356;1917;2362;1357;7
0.161765	5.6906	0.933557	0.901582	5.53925	0.599237			1.03745	11	1332.56	9.4847e-05	81.594	15482000	9252200	6229500	86	1	0.123147	-0.600016	-0.336938	YQQGDFGYCPR	P67870	P67870	CSNK2B	Casein kinase II subunit beta	1352
0.546559	0.398444	0.450045	0.513714	0.557338	0.496446			1.12362	11	1248.62	3.6721e-06	88.948	17846000	6073000	11773000	48	1	0.559596	-0.178774	-1.26151	YVDIAIPCNNK	P08865	P08865	RPSA	40S ribosomal protein SA	539
0.245528	0.252842	0.90216	1.54289	1.22234	0.257839			2.15851	11	1357.62	0.0015725	56.563	7956000	3892500	4063500	34	1	0.436959	-1.03936	-1.01946	YYDQICSIEPK	Q8WUM4	Q8WUM4	PDCD6IP	Programmed cell death 6-interacting protein	2100
1.23093	1.28847	0.996783	1.01665	1.27296	1.47305			1.0701	19	2187.95	9.7609e-38	95.814	23759000	13077000	10682000	50	1	0.177144	-0.0900183	-0.466619	YYTSASGDEMVSLKDYCTR	P07900	P07900	HSP90AA1	Heat shock protein HSP 90-alpha	516

## Sheet: 2. Redox proteomics P vs PN
	Cysred/Cysox (L/H) ratios													Peptide information and statistics
PN1	PN2	PN3	PP1	PP2	PP3	Significant	Grouping	Fold change PP/N	Length	Mass	PEP	Score	Intensity	Intensity L	Intensity H	MS/MS Count	C Count	-Log Student's T-test p-value N_PP	Student's T-test Difference N_PP	Student's T-test Test statistic N_PP	Sequence	Proteins	Leading razor protein	Gene names	Protein names	Protein group IDs
1.10579	0.778863	1.43916	2.55982	2.47065	2.45117	+	PN_PP	2.25092	15	1753.82	9.2308e-23	108.56	14913000	9052500	5860300	84	1	2.03822	-1.21488	-4.72206	NLFEDQNTLTSICEK	P55060	P55060	CSE1L	Exportin-2	1190
2.36533	2.53274	2.82435	5.11431	4.81655	4.6149	+	PN_PP	1.88358	16	1698.78	5.9611e-09	79.492	6838600	5416700	1421900	27	1	3.35622	-0.916057	-10.6492	VDVECPDVNIEGPEGK	Q09666	Q09666	AHNAK	Neuroblast differentiation-associated protein AHNAK	1480
0.0415923	0.0447354	0.0411019	0.0767212	0.073225	0.077165	+	PN_PP	1.78225	13	1452.53	1.6236e-34	132.78	21879000	1172400	20706000	91	2	4.2994	-0.834326	-18.5049	CDPHEATCYDDGK	P02751	P02751	FN1	Fibronectin;Anastellin;Ugl-Y1;Ugl-Y2;Ugl-Y3	439
1.04659	0.938388	1.11115	1.48499	1.18215	1.4519	+	PN_PP	1.33039	14	1666.76	1.2517e-06	77.64	6497400	3479800	3017700	9	2	1.49099	-0.407937	-3.21983	DCEECIQLEPTFIK	P31948	P31948	STIP1	Stress-induced-phosphoprotein 1	875
4.31296	3.79795	4.16305	5.10104	4.68633	5.99027	+	PN_PP	1.28546	15	1360.67	1.6853e-107	160.67	157150000	127600000	29554000	178	1	1.41559	-0.356775	-3.03987	CTGGEVGATSALAPK	P30050	P30050	RPL12	60S ribosomal protein L12	839
1.07457	1.02345	1.10503	1.35774	1.2356	1.20194	+	PN_PP	1.18489	20	2034.86	1.1169e-16	85.619	10935000	5767600	5167500	64	1	1.75957	-0.243494	-3.90989	SQEATEAAPSCVGDMADTPR	Q9UHD8	Q9UHD8	40057	Septin-9	2749
1.56494	1.51551	1.76425	1.87777	1.88023	1.84458	+	PN_PP	1.15644	13	1497.82	1.0267e-12	89.283	5477600	3366100	2111500	37	1	1.46648	-0.212753	-3.16072	LTDQLPLIIVCDR	Q00610;P53675	Q00610	CLTC;CLTCL1	Clathrin heavy chain 1;Clathrin heavy chain 2	1397;1168
1.46447	1.42074	1.45146	1.73288	1.52798	1.68474	+	PN_PP	1.14041	16	1726.86	2.7835e-19	85.845	37385000	21869000	15516000	119	1	1.53173	-0.187598	-3.31942	VQVQDNEGCPVEALVK	P21333	P21333	FLNA	Filamin-A	731
2.02369	2.0677	1.96928	2.35078	2.28522	2.13279	+	PN_PP	1.11684	22	2456.01	1.1731e-30	90.348	34142000	23186000	10956000	78	1	1.57051	-0.158506	-3.41581	NADMSEEMQQDSVECATQALEK	P63167	P63167	DYNLL1	Dynein light chain 1, cytoplasmic	1343
3.12568	3.00374	3.14369	3.42668	3.40287	3.36802	+	PN_PP	1.09969	22	2299	2.5567e-16	78.285	16187000	12232000	3954800	42	1	2.48266	-0.137355	-6.27571	AAAPAPEEEMDECEQALAAEPK	P26641	P26641	EEF1G	Elongation factor 1-gamma	795
0.77832	0.794426	0.799562	0.869884	0.855897	0.846533	+	PN_PP	1.08431	21	2367.13	2.8392e-38	92.309	51555000	22710000	28845000	67	1	2.69252	-0.11678	-7.1449	YADLTEDQLPSCESLKDTIAR	P18669	P18669	PGAM1	Phosphoglycerate mutase 1	697
0.29646	0.288759	0.301195	0.310071	0.314009	0.319977	+	PN_PP	1.06503	17	1710.91	2.2558e-65	125.52	131370000	32103000	99265000	83	1	1.83425	-0.0909939	-4.11709	ACANPAAGSVILLENLR	P00558	P00558	PGK1	Phosphoglycerate kinase 1	431
0.0176343	0.0255738	0.0221078	0.011494	0.0114598	0.0157479	+	PN_PP	0.592531	18	2138.9	2.5142e-13	88.283	35771000	707240	35064000	44	1	1.58987	0.754993	3.46452	QDGHLWCSTTSNYEQDQK	P02751	P02751	FN1	Fibronectin;Anastellin;Ugl-Y1;Ugl-Y2;Ugl-Y3	439
45.7253	15.9929	8.7478	4.9622	2.73288	1.41326	+	PN_PP	0.129259	13	1315.56	3.5614e-20	100.72	29392000	26441000	2951100	100	1	1.48513	2.79426	3.20564	CASQAGMTAYGTR	Q15417	Q15417	CNN3	Calponin-3	1709
0.38404	0.374716	0.383301	0.454739	0.315213	0.352973			0.983247	17	1626.88	1.2731e-08	73.435	17765000	4898600	12866000	24	1	0.0947054	0.0415376	0.265047	AAVEEGIVLGGGCALLR	P10809	P10809	HSPD1	60 kDa heat shock protein, mitochondrial	579
3.12858	2.56179	2.90484	3.86206	2.83791	2.73017			1.09714	13	1330.61	3.0989e-05	78.653	8259500	4917100	3342400	37	1	0.269418	-0.120686	-0.673133	ADEASELACPTPK	P49327	P49327	FASN	Fatty acid synthase;[Acyl-carrier-protein] S-acetyltransferase;[Acyl-carrier-protein] S-malonyltransferase;3-oxoacyl-[acyl-carrier-protein] synthase;3-oxoacyl-[acyl-carrier-protein] reductase;3-hydroxyacyl-[acyl-carrier-protein] dehydratase;Enoyl-[acyl-carrier-protein] reductase;Oleoyl-[acyl-carrier-protein] hydrolase	1059
2.13652	1.93782	1.99338	2.15861	2.13277	1.86058			1.01388	25	2436.11	0	212.32	108830000	71759000	37071000	207	1	0.0783526	-0.0178928	-0.222361	AEGSDVANAVLDGADCIMLSGETAK	P14618	P14618	PKM	Pyruvate kinase PKM	636
1.62815	11.0845	3.78552	1.45636	23.6838	10.7535			2.17562	12	1439.6	9.488e-05	76.143	4444200	3557400	886800	28	1	0.220137	-0.81358	-0.564817	AFENCSEDLQER	O75828	O75828	CBR3	Carbonyl reductase [NADPH] 3	331
0.919489	6.01502	10.9663	0.174463	5.45103	13.2864			1.05649	22	2122.07	1.308e-14	74.769	18876000	12538000	6337400	62	1	0.126239	0.754362	0.344589	AGAIAPCEVTVPAQNTGLGPEK	P05388;Q8NHW5	P05388	RPLP0;RPLP0P6	60S acidic ribosomal protein P0;60S acidic ribosomal protein P0-like	475
2.96709	0.324334	1.09437	1.10682	1.89377	0.37008			0.768542	14	1410.64	0.00038053	64.439	5994500	2807900	3186700	45	1	0.0434453	0.147038	0.127356	AGALQCSPSDAYTK	Q9Y490	Q9Y490	TLN1	Talin-1	2886
4.51482	1.24643	1.68339	1.33752	5.28627	0.348884			0.936604	16	1614.87	5.1809e-06	77.062	23933000	11841000	12092000	99	1	0.19688	0.647068	0.512183	AITIAGVPQSVTECVK	Q15365	Q15365	PCBP1	Poly(rC)-binding protein 1	1699
0.367748	0.26242	0.366318	0.253544	0.252363	0.334635			0.843505	11	1074.55	1.4141e-66	150.4	161860000	37953000	123910000	88	1	0.501541	0.241126	1.14759	ALANSLACQGK	P00883;P04075	P04075	ALDOA	Fructose-bisphosphate aldolase A	444;433
0.551522	0.534646	0.651305	0.583165	0.52891	0.577219			0.972271	11	1157.59	1.2643e-07	89.247	32215000	12212000	20004000	86	1	0.135679	0.0364297	0.367767	ALVDGPCTQVR	P50914	P50914	RPL14	60S ribosomal protein L14	1108
1.40262	1.78515	1.66375	0.455884	1.83312	0.903095			0.65796	17	1771.85	1.4096e-08	73.166	18045000	10252000	7793300	37	1	0.628298	0.821536	1.39552	ATIELCSTHANDASALR	P55060	P55060	CSE1L	Exportin-2	1190
0.6042	1.04329	0.58785	0.760207	0.540075	1.23847			1.13573	10	1076.55	0.00089357	80.239	15755000	6809900	8945100	38	1	0.126834	-0.152164	-0.346059	ATILDLSCNK	Q96AG4	Q96AG4	LRRC59	Leucine-rich repeat-containing protein 59	2200
0.162305	0.301036	0.273289	0.363188	0.207599	0.437253			1.36845	17	1806.88	2.1366e-62	137.59	30009000	5731500	24278000	57	1	0.438156	-0.434639	-1.02185	AVCMLSNTTAIAEAWAR	P68363;Q71U36;P0DPH8;P0DPH7;Q6PEY2;P68366	P68363	TUBA1B;TUBA1A;TUBA3E;TUBA4A	Tubulin alpha-1B chain;Tubulin alpha-1A chain;Tubulin alpha-3E chain;Tubulin alpha-4A chain	1356;1917;1357
1.20298	1.26613	1.11939	0.558834	1.38619	2.08044			1.12177	20	2003.96	4.4282e-17	88.075	7922600	4188200	3734400	34	1	0.0159489	0.0270793	0.0480999	AVEGCVSASQAATEDGQLLR	Q9Y490	Q9Y490	TLN1	Talin-1	2886
7.59816	29.1515	8.33377	4.62063	21.6873	4.38927			0.680897	13	1277.59	3.3362e-08	91.855	28287000	24930000	3356800	106	1	0.283223	0.689756	0.702803	CASQVGMTAPGTR	Q99439	Q99439	CNN2	Calponin-2	2315
0.299737	0.387076	0.286962	2.07472	0.441722	0.763278			3.36805	11	1106.58	0.00049648	68.557	14001000	5099100	8902300	13	2	1.03074	-1.46434	-2.19503	CCSGAIIVLTK	P14618	P14618	PKM	Pyruvate kinase PKM	636
3.73941	3.75291	3.64978	3.89202	3.52448	4.52009			1.0713	18	1949.88	2.7195e-79	121.04	89199000	70258000	18941000	175	1	0.365258	-0.091884	-0.874393	CELLYEGPPDDEAAMGIK	P13639	P13639	EEF2	Elongation factor 2	619
9.62656	12.5529	9.08886	13.8997	3.71214	10.5336			0.900124	12	1208.59	5.9715e-10	107.15	79988000	71041000	8946700	149	1	0.220821	0.338301	0.566349	CFIVGADNVGSK	P05388;Q8NHW5	P05388	RPLP0;RPLP0P6	60S acidic ribosomal protein P0;60S acidic ribosomal protein P0-like	475
10.5422	11.2901	29.1968	25.5061	29.1574	10.4668			1.27633	11	1359.59	8.8394e-08	100.48	11644000	10884000	759350	52	1	0.229	-0.387822	-0.584601	CFSEENHEPLR	Q96QK1	Q96QK1	VPS35	Vacuolar protein sorting-associated protein 35	2289
0.756668	0.696423	0.645353	0.773031	0.675441	0.776022			1.06007	13	1317.58	0.00019222	67.214	7720500	3099800	4620700	21	2	0.378586	-0.084247	-0.901643	CGETGHVAINCSK	P62633	P62633	CNBP	Cellular nucleic acid-binding protein	1308
1.12508	1.42965	0.911337	1.46645	1.4085	1.78799			1.34531	12	1117.46	0.0020232	53.327	4243800	2266100	1977700	9	2	0.964789	-0.444359	-2.06006	CGGAGHIASDCK	Q15637	Q15637	SF1	Splicing factor 1	1723
4.50623	4.1245	3.28839	3.60066	4.8236	20.5103			2.42758	15	1620.75	2.5312e-44	109.24	38063000	27588000	10475000	99	1	0.465437	-0.847713	-1.07619	CGNQAAIMELDDTLK	P62714;P67775	P67775	PPP2CB;PPP2CA	Serine/threonine-protein phosphatase 2A catalytic subunit beta isoform;Serine/threonine-protein phosphatase 2A catalytic subunit alpha isoform	1350;1310
33.6637	6.26724	7.30356	5.39851	4.92417	17.4236			0.587416	13	1525.8	5.2788e-10	96.89	5436400	4908800	527580	47	1	0.233678	0.578043	0.594985	CHAIIDEQPLIFK	P48059	P48059	LIMS1	LIM and senescent cell antigen-like-containing domain protein 1	1035
6.70069	7.56133	6.37926	6.3248	7.59426	23.0376			1.79043	16	1713.82	2.5074e-64	141.88	15205000	13407000	1797900	73	1	0.431191	-0.591838	-1.00791	CIPALDSLTPANEDQK	P10809	P10809	HSPD1	60 kDa heat shock protein, mitochondrial	579
9.23864	12.6868	4.75861	6.53778	4.51257	5.03946			0.602974	13	1575.75	1.7483e-12	87.298	4769500	3991400	778090	22	1	0.643855	0.635819	1.42582	CLGHPEEFYNLVR	P37268	P37268	FDFT1	Squalene synthase	932
38.6126	81.6652	39.0346	29.5087	18.7527	25.1748			0.460958	12	1271.62	8.604e-09	99.802	972350	933830	38523	43	1	1.21348	1.04777	2.58248	CLVLTGFGGYDK	Q99536	Q99536	VAT1	Synaptic vesicle membrane protein VAT-1 homolog	2322
2.31419	2.21033	2.28151	2.17799	2.25644	1.38563			0.855133	12	1320.69	9.66e-74	156.92	194710000	132610000	62101000	209	1	0.497491	0.259054	1.13961	CLYASVLTAQPR	P13639	P13639	EEF2	Elongation factor 2	619
7.63014	8.37924	3.05087	6.4892	12.2468	14.3686			1.73684	12	1344.65	1.1422e-23	117.52	65479000	58460000	7018800	77	1	0.66133	-0.849822	-1.45985	CNEPAVWSQLAK	Q00610	Q00610	CLTC	Clathrin heavy chain 1	1397
2.36019	3.00251	3.1087	3.11597	4.0345	3.93175			1.30819	12	1321.62	0.0013345	71.03	6849500	5035000	1814500	1	1	1.06038	-0.38862	-2.25647	CNTDDTIGDLKK	Q9BZL1	Q9BZL1	UBL5	Ubiquitin-like protein 5	2444
0.27548	0.514105	0.805801	0.857858	0.636395	0.931265			1.52033	10	1092.54	0.0010888	83.783	15971000	5777300	10194000	51	1	0.68193	-0.718471	-1.49999	CPFTGNVSIR	P62280	P62280	RPS11	40S ribosomal protein S11	1297
4.1489	4.51301	3.22596	3.85617	6.31932	3.41563			1.14328	13	1550.78	1.071e-72	151.15	88502000	70448000	18053000	72	1	0.191831	-0.15418	-0.500609	CQLEINFNTLQTK	P12814;P35609;Q08043;O43707	O43707	ACTN1;ACTN2;ACTN3;ACTN4	Alpha-actinin-1;Alpha-actinin-2;Alpha-actinin-3;Alpha-actinin-4	215;611
6.81012	14.0902	5.37576	14.5017	11.3091	5.38755			1.18733	11	1366.62	2.0807e-05	88.681	4955300	4274200	681140	35	1	0.162367	-0.258805	-0.431909	CQSLQEELDFR	Q03252	Q03252	LMNB2	Lamin-B2	1432
5.70007	2.4782	4.99028	3.37934	4.14793	3.41359			0.830832	11	1339.61	7.2319e-06	96.342	19480000	15770000	3709700	41	1	0.184644	0.186326	0.484037	CQSLTEDLEFR	P20700	P20700	LMNB1	Lamin-B1	721
13.4315	4.20323	13.6206	13.492	14.8597	16.302			1.42867	13	1494.68	2.3099e-29	117.02	23413000	20864000	2549000	75	1	0.541468	-0.695858	-1.22603	CQVFEETQIGGER	Q99832	Q99832	CCT7	T-complex protein 1 subunit eta	2347
15.5053	3.44896	4.0715	4.90598	14.8366	5.00018			1.07457	24	2607.2	1.4019e-43	96.708	8191600	6576500	1615200	32	1	0.102629	-0.247068	-0.285362	CSDNTEVEVSNLENKQPVESTSAK	Q9NQW6	Q9NQW6	ANLN	Actin-binding protein anillin	2580
4.77861	5.00906	4.43536	5.87443	5.00219	3.386			1.00278	13	1422.72	1.7673e-26	118.28	17810000	14981000	2828800	81	1	0.0441023	0.0311972	0.129198	CSEGVFLLTTTPR	P23246	P23246	SFPQ	Splicing factor, proline- and glutamine-rich	750
2.1705	1.80433	12.6131	2.46372	2.56705	6.87862			0.717956	13	1305.65	5.3745e-30	129.1	29183000	20711000	8471400	90	1	0.0200118	0.0610936	0.0600895	CSILAAANPAYGR	P33993	P33993	MCM7	DNA replication licensing factor MCM7	888
6.1882	4.21622	2.80875	6.64685	4.29126	3.35385			1.08164	13	1418.66	3.7051e-16	112.13	14511000	11646000	2865400	59	1	0.105574	-0.128161	-0.292852	CSLPAEEDSVLEK	P27816	P27816	MAP4	Microtubule-associated protein 4	804
9.1325	7.58621	8.35002	1.7252	6.59087	25.6115			1.35338	13	1319.67	4.1847e-16	111.65	10950000	9468700	1481400	66	1	0.105667	0.330068	0.293088	CSVLAAANPVYGR	P25205	P25205	MCM3	DNA replication licensing factor MCM3	774
6.73258	9.77699	11.8546	1.82172	6.63405	5.95413			0.508033	12	1346.65	1.532e-05	89.886	12658000	9667900	2990300	44	1	0.825505	1.14628	1.78135	CVANNQVETLEK	P42704	P42704	LRPPRC	Leucine-rich PPR motif-containing protein, mitochondrial	983
4.99741	4.74757	4.26625	5.60891	13.5164	7.64412			1.91057	19	2238.96	4.9552e-13	80.638	12321000	10493000	1828100	30	1	1.04376	-0.839124	-2.22197	CVFEMPNENDKLNDMEPSK	Q9P0L0	Q9P0L0	VAPA	Vesicle-associated membrane protein-associated protein A	2692
3.97612	5.04939	6.93978	4.13928	4.92451	1.96914			0.691057	9	1108.48	1.0737e-137	183.26	417290000	341110000	76179000	247	1	0.569026	0.598475	1.27994	CYEMASHLR	P07737;CON__P02584	P07737	PFN1	Profilin-1	512
0.900474	1.23005	0.876423	13.8094	1.54938	1.28125			5.53387	12	1422.57	6.4965e-05	86.624	6983500	4375600	2608000	61	1	0.653816	-1.60655	-1.44522	DCEQAENWMAAR	Q13813	Q13813	SPTAN1	Spectrin alpha chain, non-erythrocytic 1	1583
1.32272	1.38822	1.39226	1.45796	1.38969	1.41355			1.03851	22	2460.1	3.22e-51	101.22	43110000	24468000	18642000	106	1	0.804882	-0.0546201	-1.74066	DEFTNTCPSDKEVEIAYSDVAK	Q9Y696	Q9Y696	CLIC4	Chloride intracellular channel protein 4	2923
1.00724	1.15498	1.05652	1.08982	1.09165	1.24022			1.06305	21	2200	1.3027e-07	69.108	32444000	16018000	16426000	95	1	0.446339	-0.087869	-1.03819	DGSCGVAYVVQEPGDYEVSVK	P21333	P21333	FLNA	Filamin-A	731
0.840511	0.906787	0.753089	0.82687	0.775488	0.820127			0.968844	13	1524.64	3.0208e-34	131.82	35905000	18398000	17508000	77	1	0.194508	0.0420793	0.506752	DINAYNCEEPTEK	P30041	P30041	PRDX6	Peroxiredoxin-6	833
0.677701	0.466174	0.5116	0.10423	0.709703	0.900379			1.03554	13	1397.66	1.5541e-08	91.855	14515000	5170300	9345000	71	1	0.160382	0.42634	0.427203	DLTTAGAVTQCYR	Q02543	Q02543	RPL18A	60S ribosomal protein L18a	1420
1.86405	1.95462	2.70096	2.99161	2.20453	2.18924			1.13279	13	1530.65	0.0022458	48.741	3620900	2385500	1235400	3	1	0.339757	-0.184342	-0.821814	DNNMAPYYEALCK	Q15008	Q15008	PSMD6	26S proteasome non-ATPase regulatory subunit 6	1660
1.89714	2.10605	0.950611	5.80304	8.19407	2.31423			3.29269	13	1387.64	2.7083e-11	91.937	26686000	18048000	8638400	60	1	1.16634	-1.61888	-2.48041	DNPGVVTCLDEAR	P22314	P22314	UBA1	Ubiquitin-like modifier-activating enzyme 1	744
2.74505	2.10786	2.24281	2.45164	3.95421	5.10868			1.62274	14	1601.67	0.00069758	56.094	5549600	3996300	1553300	11	1	0.908104	-0.64406	-1.9457	DSLYVDGDCTMDIR	P35080	P35080	PFN2	Profilin-2	892
1.95647	5.86805	1.67543	1.90965	1.5159	1.2409			0.491208	18	1928	3.0089e-09	80.603	10230000	6215300	4014300	25	1	0.605939	0.806933	1.35196	DVQIGDIVTVGECRPLSK	P62280	P62280	RPS11	40S ribosomal protein S11	1297
1.58377	0.805165	9.72104	0.115796	1.90815	1.20265			0.266442	9	1173.51	0.0026889	73.26	8124400	5343500	2780900	25	1	0.488104	1.84792	1.12108	DYLLCDYNR	P47756	P47756	CAPZB	F-actin-capping protein subunit beta	1030
1.82475	2.71865	1.54992	2.84692	1.35471	1.64062			0.958795	12	1359.58	2.7971e-08	99.015	53339000	32962000	20377000	162	1	0.082577	0.0937208	0.233491	EAGDVCYADVYR	Q07955	Q07955	SRSF1	Serine/arginine-rich splicing factor 1	1468
1.13711	1.09919	0.580776	1.16766	1.09307	0.109877			0.841512	15	1493.67	5.0471e-54	137.78	67373000	32725000	34648000	228	1	0.272112	0.790634	0.678945	EDQSILCTGESGAGK	P35579;P35580;Q7Z406	P35579	MYH9;MYH10;MYH14	Myosin-9;Myosin-10;Myosin-14	908;909;1937
6.5503	6.30004	1.32875	7.35528	4.89616	4.47485			1.17965	10	1150.47	0.00018902	107.47	50300000	37746000	12553000	69	1	0.261837	-0.518422	-0.656725	EGALCEENMR	P13639	P13639	EEF2	Elongation factor 2	619
0.946388	1.15759	1.00581	1.10321	0.469228	0.941812			0.808494	9	1116.58	0.0033182	68.422	23356000	11661000	11694000	55	1	0.43191	0.392136	1.00935	EGLLLWCQR	P12814;P35609;Q08043;O43707	O43707	ACTN1;ACTN2;ACTN3;ACTN4	Alpha-actinin-1;Alpha-actinin-2;Alpha-actinin-3;Alpha-actinin-4	215;611
0.595576	0.356657	0.46729	0.423241	0.462999	0.506849			0.981378	16	1617.78	5.433e-62	137.16	58709000	18786000	39923000	127	1	0.000431841	-0.00030009	-0.00132514	EILGTAQSVGCNVDGR	P30050	P30050	RPL12	60S ribosomal protein L12	839
0.359721	0.329427	0.41497	0.294021	0.403763	0.419936			1.01232	17	1764.89	0	231.58	194040000	46408000	147630000	159	1	0.0114638	-0.0065848	-0.0347433	EIVHLQAGQCGNQIGAK	P68371;P04350	P68371	TUBB4B;TUBB4A	Tubulin beta-4B chain;Tubulin beta-4A chain	1358
0.358531	0.609853	0.554108	0.647944	0.57339	0.181963			0.921711	14	1455.75	7.5037e-09	93.258	23710000	8410800	15300000	114	1	0.168233	0.280563	0.445751	ELCQGLGQPGSVLR	P13489	P13489	RNH1	Ribonuclease inhibitor	618
0.928731	1.28285	0.725656	0.627682	0.80405	1.37082			0.954144	13	1503.7	1.8277e-16	96.89	42771000	19307000	23464000	95	1	0.0935721	0.107182	0.262123	ELPPDQAEYCIAR	P12814;O43707	O43707	ACTN1;ACTN4	Alpha-actinin-1;Alpha-actinin-4	215;611
0.877909	0.739161	0.929817	0.915711	0.884925	0.910366			1.06444	18	1945.86	1.7042e-27	87.831	16472000	7549600	8922100	96	1	0.407693	-0.0966632	-0.960676	EMFPYEASTPTGISASCR	P42167	P42167	TMPO	Lamina-associated polypeptide 2, isoforms beta/gamma;Thymopoietin;Thymopentin	975
1.83127	1.18899	1.56565	1.95861	1.7823	1.63082			1.17136	15	1609.8	3.5916e-37	106.35	44268000	26752000	17516000	70	1	0.553188	-0.246611	-1.24898	ESCLEAYTGIVQGLK	Q14974	Q14974	KPNB1	Importin subunit beta-1	1650
1.51865	1.48751	1.44183	1.50601	1.4225	1.56731			1.01075	9	1111.42	0.0018943	76.064	29092000	16866000	12226000	85	1	0.115344	-0.0146211	-0.31749	ESNCYDPER	Q00610	Q00610	CLTC	Clathrin heavy chain 1	1397
0.449658	1.15338	0.969212	0.541729	0.817054	1.16576			0.981454	14	1453.65	0.0015972	48.004	3233700	1426800	1806900	9	1	0.00787129	-0.0125907	-0.0239509	ESTGNMVTGQTVCK	Q15021	Q15021	NCAPD2	Condensin complex subunit 1	1666
1.46061	1.43545	6.08805	1.0119	6.38294	7.62517			1.67184	14	1536.73	1.4558e-30	121.08	84598000	54678000	29920000	109	1	0.217978	-0.64933	-0.559976	ETVSEESNVLCLSK	P13639	P13639	EEF2	Elongation factor 2	619
0.817195	0.775515	0.370573	0.720898	1.81346	1.38561			1.99664	10	1169.52	0.00074608	75.378	96459000	43777000	52681000	132	1	0.844335	-0.982442	-1.81861	EVCGFAPYER	Q9Y3U8	Q9Y3U8	RPL36	60S ribosomal protein L36	2882
1.76358	1.39186	1.99318	1.21673	1.3391	2.10633			0.905515	14	1546.7	0.0007571	56.783	2962900	1684600	1278300	12	1	0.232738	0.170534	0.592903	FATEYCNTIEGTAK	O00429	O00429	DNM1L	Dynamin-1-like protein	92
0.879043	1.01948	0.985727	0.847797	0.0350953	1.48128			0.819683	17	1724.8	4.2505e-26	89.231	10727000	5077400	5649600	66	1	0.3566	1.44168	0.856608	FDTGNLCMVTGGANLGR	P62701	P62701	RPS4X	40S ribosomal protein S4, X isoform	1309
1.44219	1.27819	1.4964	1.06702	1.30671	1.6255			0.948408	15	1461.8	1.3275e-05	67.022	7433500	4259600	3173900	25	1	0.192319	0.0944834	0.50173	FGANAILGVSLAVCK	P06733;P13929;P09104	P06733	ENO1;ENO3;ENO2	Alpha-enolase;Beta-enolase;Gamma-enolase	489;542
0.921748	1.09792	1.05239	1.25098	1.59495	1.21636			1.32234	10	1109.54	0.00074608	83.948	90297000	49773000	40525000	90	1	1.27651	-0.396085	-2.72151	FGEVVDCTLK	Q14103	Q14103	HNRNPD	Heterogeneous nuclear ribonucleoprotein D0	1594
1.5061	1.89261	1.62717	2.17738	6.38838	1.8257			2.06759	18	2103.93	3.656e-13	77.221	6051200	3888800	2162400	22	1	0.644448	-0.817647	-1.42698	FIQQTYPSGGEEQAQYCR	Q8WUM4	Q8WUM4	PDCD6IP	Programmed cell death 6-interacting protein	2100
1.1324	2.63726	0.985565	0.983801	0.951278	1.03919			0.625475	17	1849.87	0.0001596	63.185	11601000	5892800	5707700	47	1	0.526126	0.532534	1.19594	FSPNSSNPIIVSCGWDK	P63244	P63244	GNB2L1	Guanine nucleotide-binding protein subunit beta-2-like 1;Guanine nucleotide-binding protein subunit beta-2-like 1, N-terminally processed	1349
0.631627	0.529915	0.622164	0.598209	0.663778	0.771281			1.13991	16	1777.78	0.00067825	51.888	16488000	6689500	9798800	9	2	0.623788	-0.185492	-1.38674	FSVCVLGDQQHCDEAK	P62906	P62906	RPL10A	60S ribosomal protein L10a	1328
1.34111	1.36994	1.58912	2.25779	1.07492	1.52526			1.12971	18	1615.79	8.4134e-29	102.87	42666000	25048000	17618000	125	1	0.13175	-0.11414	-0.358155	GAGTGGLGLTVEGPCEAK	O75369;Q14315	Q14315	FLNB;FLNC	Filamin-B;Filamin-C	1615;297
13.8533	8.1033	8.13623	1.29598	16.0629	6.08948			0.7792	12	1416.51	1.1265e-07	95.573	9766900	8080900	1686000	35	1	0.364403	0.949667	0.87264	GANDFMCDEMER	P17987	P17987	TCP1	T-complex protein 1 subunit alpha	687
0.670898	0.655142	0.623209	0.648125	0.66804	0.705899			1.03736	13	1280.69	1.0397e-12	89.247	24222000	9719300	14503000	88	1	0.478758	-0.0526841	-1.1026	GCDVVVIPAGVPR	P40926	P40926	MDH2	Malate dehydrogenase, mitochondrial	958
0.215401	0.0991647	0.0697168	0.0720239	0.0772565	0.33877			1.27003	11	1058.55	0.00012308	76.827	25637000	3750300	21887000	54	1	0.0443532	-0.113358	-0.129901	GCGTVLLSGPR	Q07020	Q07020	RPL18	60S ribosomal protein L18	1460
0.681734	0.527857	0.556059	0.549262	0.533987	0.614053			0.96129	13	1310.7	2.7079e-08	80.763	27633000	10203000	17430000	69	1	0.146765	0.0506446	0.394652	GDGPICLVLAPTR	Q92841;P17844	Q92841	DDX17;DDX5	Probable ATP-dependent RNA helicase DDX17;Probable ATP-dependent RNA helicase DDX5	2161;684
1.25799	1.40012	1.47188	2.52272	1.5356	1.62876			1.37702	15	1471.73	0.0023469	45.077	7839400	5032500	2806900	20	1	0.842886	-0.427741	-1.81574	GDINVLLCGDPGTAK	P49736	P49736	MCM2	DNA replication licensing factor MCM2	1077
1.29901	0.911635	1.00584	1.15777	1.02709	0.995236			0.988686	16	1860.82	4.3655e-19	85.258	8703000	4388200	4314800	34	1	0.0061348	0.00310739	0.0187035	GDPQVYEELFSYSCPK	Q9Y262	Q9Y262	EIF3L	Eukaryotic translation initiation factor 3 subunit L	2834
1.14355	1.05945	0.946001	0.8452	1.0582	1.14387			0.967694	22	2260.11	1.0606e-22	85.16	11513000	5636000	5876900	51	1	0.131152	0.0546169	0.356687	GEVPCTVTSASPLEEATLSELK	P48047	P48047	ATP5O	ATP synthase subunit O, mitochondrial	1034
0.522819	0.5598	0.477086	0.505011	0.207891	0.359669			0.687676	12	1230.64	6.4965e-05	85.377	26204000	7122200	19082000	62	1	0.763547	0.628885	1.65943	GLCAIAQAESLR	P23396	P23396	RPS3	40S ribosomal protein S3	755
0.942901	0.872594	0.862575	1.20827	0.892361	2.21339			1.61087	13	1446.66	5.2575e-10	85.533	18959000	9439500	9519800	67	1	0.684825	-0.583206	-1.50563	GLPWSCSADEVQR	P31943	P31943	HNRNPH1	Heterogeneous nuclear ribonucleoprotein H;Heterogeneous nuclear ribonucleoprotein H, N-terminally processed	872
1.30549	0.480764	1.47993	1.29903	1.4163	1.5561			1.30777	15	1562.76	6.7695e-05	64.878	15232000	7586400	7646000	49	1	0.449057	-0.541321	-1.04361	GLYDGPVCEVSVTPK	Q16555	Q16555	DPYSL2	Dihydropyrimidinase-related protein 2	1756
1.18019	1.22983	1.90057	1.41293	1.31833	1.45287			0.970662	19	2028.94	2.185e-16	81.647	6814200	3931700	2882600	29	1	0.0135981	0.00920232	0.0411154	GPFVEAEVPDVDLECPDAK	Q09666	Q09666	AHNAK	Neuroblast differentiation-associated protein AHNAK	1480
1.47929	1.67447	1.37354	1.95043	1.44365	1.71291			1.12804	17	1765.84	1.4776e-05	68.173	24010000	14437000	9573100	45	1	0.483841	-0.167819	-1.11265	GQDHCGIESEVVAGIPR	P07858	P07858	CTSB	Cathepsin B;Cathepsin B light chain;Cathepsin B heavy chain	515
2.76491	2.25029	2.34577	2.692	2.08073	2.4389			0.979713	19	1884.95	5.5164e-06	67.118	5460100	3646300	1813700	9	1	0.079407	0.0317961	0.225146	GTDECAIESIAVAATPIPK	P53634	P53634	CTSC	Dipeptidyl peptidase 1;Dipeptidyl peptidase 1 exclusion domain chain;Dipeptidyl peptidase 1 heavy chain;Dipeptidyl peptidase 1 light chain	1167
1.69629	1.39497	1.81275	2.07772	1.78768	2.07076			1.21047	19	1940.87	1.0863e-13	78.661	5015200	3238700	1776500	11	1	0.981543	-0.280819	-2.09414	HLCEPGADGAETFADGVPR	Q14839;Q8TDI0	Q14839	CHD4;CHD5	Chromodomain-helicase-DNA-binding protein 4;Chromodomain-helicase-DNA-binding protein 5	1645
1.85228	2.09494	2.31235	2.57212	3.1002	2.30705			1.27475	19	1988.89	8.939e-85	133.86	68556000	47239000	21318000	158	1	1.0455	-0.345266	-2.22557	HPHDIIDDINSGAVECPAS	P30050	P30050	RPL12	60S ribosomal protein L12	839
1.73756	1.70986	1.54587	2.57789	4.3346	1.62602			1.71	16	1701.75	1.8521e-05	72.089	2611500	1799800	811630	11	1	0.735891	-0.661357	-1.60529	IAAESSENVDCPENPK	Q32MZ4	Q32MZ4	LRRFIP1	Leucine-rich repeat flightless-interacting protein 1	1789
0.114334	0.14794	0.10464	0.134092	0.301508	0.109789			1.48643	10	1105.51	0.003305	56.563	22061000	3193700	18868000	32	1	0.397728	-0.442155	-0.940535	IAEVDCTAER	Q8NBS9	Q8NBS9	TXNDC5	Thioredoxin domain-containing protein 5	2037
0.725765	0.823491	0.641546	0.763699	0.727614	0.688056			0.994782	14	1603.77	0.0007571	54.143	19169000	8023700	11145000	22	1	0.00397025	0.00136757	0.0121339	ICDQWDNLGALTQK	P12814	P12814	ACTN1	Alpha-actinin-1	611
0.0506224	0.0716142	0.0479033	0.0917327	0.0508017	0.0517535			1.14193	11	1256.57	2.6414e-06	103.55	21967000	1290400	20677000	61	1	0.180094	-0.157942	-0.473487	ICEPGYSPTYK	P07858	P07858	CTSB	Cathepsin B;Cathepsin B light chain;Cathepsin B heavy chain	515
2.19876	29.6475	2.50644	2.89851	0.248626	2.36439			0.160439	14	1598.65	4.9881e-11	95.618	14276000	10169000	4106500	75	1	0.587671	2.19445	1.31634	IEYNDQNDGSCDVK	O75369	O75369	FLNB	Filamin-B	297
0.496144	0.478549	0.508753	0.517525	0.487262	0.534337			1.03753	14	1540.72	5.2123e-39	114.86	146200000	48120000	98082000	209	1	0.490693	-0.0525602	-1.12619	IIPGFMCQGGDFTR	P62937;F5H284;Q9Y536;P0DN26;A0A0B4J2A2;A0A075B767;A0A075B759	P62937	PPIA;PPIAL4D;PPIAL4A;PPIAL4C;PPIAL4E	Peptidyl-prolyl cis-trans isomerase A;Peptidyl-prolyl cis-trans isomerase A, N-terminally processed;Peptidyl-prolyl cis-trans isomerase A-like 4D;Peptidyl-prolyl cis-trans isomerase A-like 4A/B/C;Peptidyl-prolyl cis-trans isomerase	1332
0.449633	0.338376	0.421654	0.5879	0.589328	0.372541			1.28116	17	1718.87	1.4726e-14	81.494	70313000	20325000	49988000	114	2	0.59515	-0.3362	-1.33093	IISNASCTTNCLAPLAK	P04406	P04406	GAPDH	Glyceraldehyde-3-phosphate dehydrogenase	454
0.865789	0.665997	0.831733	0.12129	0.670212	0.889082			0.711051	13	1268.64	2.0521e-49	141.88	266790000	112270000	154530000	162	1	0.429806	0.910086	1.00514	IIYGGSVTGATCK	P60174	P60174	TPI1	Triosephosphate isomerase	1228
1.12147	0.886122	0.427691	1.09082	1.07136	0.465009			1.0788	10	1178.53	0.002329	65.347	11819000	4873500	6945300	21	1	0.0709724	-0.118195	-0.202738	ILDDWGETCK	P55145	P55145	MANF	Mesencephalic astrocyte-derived neurotrophic factor	1194
0.930707	0.454732	0.422171	0.476213	0.377663	0.836379			0.935077	11	1283.6	6.3971e-11	117.89	155990000	53472000	102510000	221	1	0.0574406	0.0827694	0.166133	ILYSQCGDVMR	P60660;P14649	P60660	MYL6;MYL6B	Myosin light polypeptide 6;Myosin light chain 6B	1232;639
1.02434	1.06339	0.515995	1.06893	1.06234	1.24853			1.29806	11	1230.57	2.3094e-07	86.882	51814000	25686000	26128000	113	1	0.56915	-0.444949	-1.28018	INISEGNCPER	P57721;Q15365;Q15366	Q15365	PCBP3;PCBP1;PCBP2	Poly(rC)-binding protein 3;Poly(rC)-binding protein 1;Poly(rC)-binding protein 2	1699;1700;1222
0.76711	1.01707	1.18611	1.36237	1.10769	1.48151			1.33037	20	2204.08	0.00015347	50.957	8527100	4362300	4164800	10	1	0.88919	-0.424195	-1.90785	INNACFEAVVVTNTIPQEDK	P60891	P60891	PRPS1	Ribose-phosphate pyrophosphokinase 1	1236
1.53248	1.39537	1.76238	1.35906	2.19555	1.78108			1.13762	13	1370.72	3.6009e-10	85.958	8991900	5568300	3423600	45	1	0.301406	-0.165302	-0.741494	IPGGIIEDSCVLR	P49368	P49368	CCT3	T-complex protein 1 subunit gamma	1062
1.36578	1.03278	0.972962	1.03362	1.14065	1.26982			1.02153	20	1912.01	4.7286e-73	110.77	52110000	26019000	26091000	100	1	0.0854841	-0.0418256	-0.241107	ISLGLPVGAVINCADNTGAK	P62829	P62829	RPL23	60S ribosomal protein L23	1317
0.0861802	0.0338949	10.8895	1.34737	2.58254	0.0348976			0.360125	11	1189.6	4.5963e-14	103.55	176300000	96596000	79707000	53	1	0.0698758	-0.644211	-0.199803	KITIADCGQLE	P62937	P62937	PPIA	Peptidyl-prolyl cis-trans isomerase A;Peptidyl-prolyl cis-trans isomerase A, N-terminally processed	1332
2.26123	3.00457	0.32692	2.14168	2.03479	2.29921			1.15788	15	1830.9	6.0663e-108	162.41	108500000	72373000	36129000	81	1	0.291137	-0.724491	-0.719695	KLEEEQIILEDQNCK	P35579	P35579	MYH9	Myosin-9	908
1.98338	1.99113	2.01326	1.96624	1.92854	2.16914			1.01272	19	1985.88	2.4512e-14	80.967	14090000	9232300	4857800	26	1	0.111833	-0.0163294	-0.308674	LATGSDDNCAAFFEGPPFK	O75083	O75083	WDR1	WD repeat-containing protein 1	272
0.931718	1.35002	1.40981	0.795061	0.939633	2.28403			1.08863	23	2492.15	8.4905e-166	163.23	53851000	28825000	25026000	90	1	0.0120108	0.0185204	0.0363792	LCYVALDFEQEMATAASSSSLEK	P60709;P63261;Q6S8J3	P60709	ACTB;ACTG1;POTEE	Actin, cytoplasmic 1;Actin, cytoplasmic 1, N-terminally processed;Actin, cytoplasmic 2;Actin, cytoplasmic 2, N-terminally processed;POTE ankyrin domain family member E	1233;1898
0.968491	0.523519	0.682774	0.924682	0.951446	1.1351			1.38461	13	1585.74	0.00077196	58.699	4335800	1855300	2480500	22	1	0.867852	-0.509479	-1.86531	LCYVGYNIEQEQK	P61160	P61160	ACTR2	Actin-related protein 2	1254
2.3818	5.66502	2.02041	2.57243	3.45499	3.24969			0.921515	14	1702.81	2.5386e-96	160.18	33219000	24643000	8576200	119	1	0.019286	-0.0277742	-0.0579554	LEEEQIILEDQNCK	P35579	P35579	MYH9	Myosin-9	908
2.22475	2.38333	2.14932	2.55508	3.30647	2.3619			1.21696	13	1396.67	1.4615e-06	87.184	24084000	16877000	7206900	46	1	0.815048	-0.269373	-1.7607	LFSVPDFVGDACK	Q14764	Q14764	MVP	Major vault protein	1641
0.167234	0.487249	0.858686	0.180411	0.477096	0.614439			0.840584	14	1482.78	3.656e-06	81.017	30621000	10505000	20116000	109	1	0.0528325	0.134607	0.153472	LGDVISIQPCPDVK	P55072	P55072	VCP	Transitional endoplasmic reticulum ATPase	1191
2.27695	2.30887	2.65235	2.49682	2.74702	1.59129			0.944318	15	1770.79	0.035066	32.062	3633900	2484200	1149700	3	1	0.176841	0.1178	0.465914	LLTECPPMMDTEYTK	P55060	P55060	CSE1L	Exportin-2	1190
1.23027	1.05218	1.2426	1.17351	0.946334	1.17524			0.934763	15	1761.85	0.020934	34.954	4205600	2285200	1920500	2	1	0.3173	0.100503	0.77498	LPLMECVQMTQDVQK	Q01813	Q01813	PFKP	ATP-dependent 6-phosphofructokinase, platelet type	1413
1.1223	1.88581	2.62537	2.36551	2.69944	2.93055			1.41928	14	1554.7	5.6527e-16	98.353	4552800	2797500	1755300	37	1	0.726447	-0.58394	-1.58684	LTAEFEEAQTSACR	Q9P2E9	Q9P2E9	RRBP1	Ribosome-binding protein 1	2703
0.106144	0.430767	0.601132	0.662567	0.655139	0.858679			1.91239	13	1387.64	3.9581e-06	83	16899000	6536200	10363000	65	1	0.740198	-1.25379	-1.61372	LTFSCLGGSDNFK	Q15185	Q15185	PTGES3	Prostaglandin E synthase 3	1690
2.27154	2.65776	3.17954	2.76446	1.57407	1.45034			0.713896	12	1414.58	0.00012331	74.684	15871000	9733700	6137300	44	1	0.758334	0.534935	1.64922	LTWHSCPEDEAQ	Q13185	Q13185	CBX3	Chromobox protein homolog 3	1531
1.59935	2.04333	0.349773	1.08488	0.787206	0.176362			0.513081	11	1030.55	0.0024837	55.549	24720000	13755000	10965000	27	1	0.35788	0.974644	0.859243	LVIVGDGACGK	P08134	P08134	RHOC	Rho-related GTP-binding protein RhoC	524
1.03111	1.42643	0.873534	4.02024	4.37539	1.00675			2.82263	11	1329.48	1.6988e-19	107.15	17917000	9762300	8154600	63	2	0.813433	-1.26162	-1.75751	MDCQECPEGYR	P21333	P21333	FLNA	Filamin-A	731
1.15168	0.884268	1.11344	1.06902	1.78144	1.59585			1.4118	11	1299.51	0.00043089	66.435	6854000	4182200	2671800	44	1	0.868876	-0.474113	-1.86734	MDCQETPEGYK	O75369	O75369	FLNB	Filamin-B	297
0.689223	0.315576	0.435671	1.33608	0.399925	0.45448			1.52068	13	1434.62	0.00068366	71.016	8071300	2945400	5125900	24	1	0.284481	-0.452564	-0.705493	MDGTYACSYTPVK	O75369	O75369	FLNB	Filamin-B	297
1.59834	1.75255	1.88287	1.85497	2.00956	2.0034			1.12117	16	1794.81	3.2949e-45	117.37	44771000	28936000	15835000	57	1	1.00415	-0.167256	-2.14036	MEDSVGCLETAEEVKR	P35579	P35579	MYH9	Myosin-9	908
0.418457	0.404547	0.485893	0.477784	0.688838	0.468107			1.24894	10	1216.45	0.0062202	47.823	7182900	2431800	4751100	10	1	0.692603	-0.30178	-1.52079	MFEDSQDSCR	P23497	P23497	SP100	Nuclear autoantigen Sp-100	758
0.96418	0.734585	0.886661	0.810616	0.790114	0.950569			0.9868	12	1438.64	1.0683e-07	95.81	34601000	15538000	19063000	93	1	0.0353171	0.0149148	0.104372	MSSYAFFVQTCR	P09429;B2RPK0;P26583	P09429	HMGB1;HMGB1P1;HMGB2	High mobility group protein B1;Putative high mobility group protein B1-like 1;High mobility group protein B2	547;791
8.39418	2.29067	0.690196	3.25855	6.14418	1.29217			0.940207	16	1741.78	2.7872e-06	69.451	7947600	4936200	3011400	59	1	0.0932365	-0.321004	-0.261255	MTNGFSGADLTEICQR	P55072	P55072	VCP	Transitional endoplasmic reticulum ATPase	1191
2.06679	1.96503	1.8725	1.88195	2.00832	2.17686			1.02758	19	2085.9	3.6389e-28	88.552	7029800	4623500	2406400	40	1	0.198599	-0.0378574	-0.516111	MTVDESGQLISCSMDDTVR	O75083	O75083	WDR1	WD repeat-containing protein 1	272
0.710374	0.832996	0.531025	0.649362	0.691533	0.491009			0.883103	25	2498.16	1.4791e-13	65.779	6312900	2472300	3840600	20	1	0.28197	0.170367	0.70012	MVAAATNNLCEAANAAVQGHASQEK	Q9Y490	Q9Y490	TLN1	Talin-1	2886
1.30961	1.97961	1.44035	1.89025	1.44983	1.6793			1.06128	17	1934.89	1.8703e-05	68.171	24942000	14690000	10253000	40	1	0.180859	-0.100519	-0.475265	MVSDINNAWGCLEQVEK	P12814	P12814	ACTN1	Alpha-actinin-1	611
0.0383077	0.0262591	0.0421349	0.0319442	0.0409328	0.0377814			1.03708	11	1287.5	0.00019685	89.247	4795500	118330	4677200	33	1	0.114588	-0.0736771	-0.315594	MYGCDVGSDWR	P01892	P01892	HLA-A	HLA class I histocompatibility antigen, A-2 alpha chain	435
0.587739	0.618667	0.55611	0.560339	0.535646	0.562271			0.940847	10	1246.49	0.00096567	81.548	30307000	10921000	19386000	58	1	0.807577	0.0869535	1.74597	NCNDFQYESK	Q04917	Q04917	YWHAH	14-3-3 protein eta	1443
0.764213	0.646969	2.28371	0.734891	0.640532	0.125333			0.40617	10	1187.48	7.182e-06	111.46	30662000	11432000	19230000	85	1	0.641552	1.41947	1.42134	NCSETQYESK	P61981	P61981	YWHAG	14-3-3 protein gamma;14-3-3 protein gamma, N-terminally processed	1281
2.9456	3.4325	3.32467	4.21584	3.96206	3.33609			1.18667	19	2212.04	9.5348e-14	79.027	15396000	11767000	3628800	33	1	0.936883	-0.24307	-2.00359	NIELICQENEGENDPVLQR	Q15691	Q15691	MAPRE1	Microtubule-associated protein RP/EB family member 1	1728
1.13746	0.788072	1.08971	1.06085	0.930132	1.36396			1.11266	14	1697.73	5.5746e-05	67.776	6862500	3294900	3567700	10	1	0.264347	-0.154126	-0.662167	NINDAWVCTNDMFR	P61970	P61970	NUTF2	Nuclear transport factor 2	1279
0.319591	0.526547	0.307667	0.524908	0.541617	0.616857			1.45898	13	1301.68	3.561e-118	164.65	317420000	105600000	211830000	254	1	1.06154	-0.586705	-2.25888	NTGIICTIGPASR	P14618	P14618	PKM	Pyruvate kinase PKM	636
0.471255	0.764464	0.806902	0.817123	0.755897	0.477853			1.00404	19	2141.03	5.236e-28	99.044	30314000	12258000	18056000	71	1	0.00696211	-0.00731977	-0.0212061	NTNDANSCQIIIPQNQVNR	P31150;P50395	P50395	GDI1;GDI2	Rab GDP dissociation inhibitor alpha;Rab GDP dissociation inhibitor beta	1095;862
0.739431	0.871851	0.887308	0.718594	2.37362	1.60302			1.87915	10	1114.43	0.0012521	89.247	4989300	2505000	2484400	30	1	0.663053	-0.752328	-1.46321	QASCSGDEYR	O95394	O95394	PGM3	Phosphoacetylglucosamine mutase	387
1.08715	1.43466	1.17279	7.55829	2.26111	1.46296			3.05374	14	1514.74	1.8337e-10	89.301	13876000	7910900	5965500	55	1	0.80963	-1.25759	-1.75001	QELAVFCSPEPPAK	Q9Y490	Q9Y490	TLN1	Talin-1	2886
3.13536	1.72484	2.67324	2.84343	1.22069	1.7976			0.778092	19	2106.99	7.9227e-38	92.457	16726000	11227000	5499300	68	1	0.390184	0.404099	0.92524	QLSSSVTGLTNIEEENCQR	P46940	P46940	IQGAP1	Ras GTPase-activating-like protein IQGAP1	1026
1.37145	0.797916	1.03204	1.3407	0.762956	0.154816			0.705463	11	1201.59	0.00010094	92.062	16892000	7543800	9347900	59	1	0.419572	0.944739	0.984599	QNVAVNELCGR	Q15942	Q15942	ZYX	Zyxin	1744
0.876002	0.845691	0.171268	1.08329	0.715668	0.97386			1.46481	13	1432.72	1.1597e-53	147.72	601600000	275690000	325910000	209	1	0.46541	-0.857677	-1.07614	QVQSLTCEVDALK	P08670	P08670	VIM	Vimentin	535
0.691464	0.60078	0.666819	0.795334	0.592226	0.811153			1.12233	21	2136.03	4.9094e-06	63.69	7537100	3167300	4369800	16	1	0.413998	-0.154632	-0.973385	SAGVQCFGPTAEAAQLESSKR	P22102	P22102	GART	Trifunctional purine biosynthetic protein adenosine-3;Phosphoribosylamine--glycine ligase;Phosphoribosylformylglycinamidine cyclo-ligase;Phosphoribosylglycinamide formyltransferase	741
14.0467	1.46056	1.32417	1.45633	2.55379	1.37955			0.320215	11	1293.54	7.7835e-05	90.15	19674000	11211000	8462600	93	1	0.28092	0.801531	0.697871	SAVENCQDSWR	P52209	P52209	PGD	6-phosphogluconate dehydrogenase, decarboxylating	1134
0.673987	0.576114	0.511274	0.635181	0.605506	0.681753			1.09144	18	1837.8	1.7958e-14	81.431	16959000	6330200	10629000	45	1	0.459627	-0.133795	-1.06465	SCGSSTPDEFPTDIPGTK	P41091	P41091	EIF2S3	Eukaryotic translation initiation factor 2 subunit 3	962
0.329363	0.35917	0.349993	0.298353	0.392621	0.369534			1.02117	19	1849.76	6.259e-42	107.65	6877200	2034400	4842800	44	1	0.0589105	-0.0213928	-0.17015	SCSGVEFSTSGSSNTDTGK	P45880	P45880	VDAC2	Voltage-dependent anion-selective channel protein 2	1002
0.862845	1.23308	1.64853	1.62829	1.53518	1.4512			1.2324	20	2114.9	4.4533e-38	95.205	13654000	7323900	6330200	47	1	0.565936	-0.349462	-1.2739	SCVEEPEPEPEAAEGDGDKK	P51858	P51858	HDGF	Hepatoma-derived growth factor	1131
0.923814	1.17678	0.303135	0.464625	0.0895129	0.0802441			0.263916	15	1616.78	7.8361e-18	102.28	6343700	2035900	4307700	52	1	1.01917	2.20854	2.1712	SECLNNIGDSSPLIR	Q92973	Q92973	TNPO1	Transportin-1	2174
0.33181	0.328387	0.355049	0.454925	0.299683	0.498705			1.23449	18	2021.92	3.4079e-05	64.65	10751000	2852500	7898500	21	1	0.520542	-0.271156	-1.18498	SGEYWIDPNQGCNLDAIK	P02452	P02452	COL1A1	Collagen alpha-1(I) chain	436
1.58653	1.42083	1.22232	1.49408	1.19268	1.5368			0.99855	17	1758.76	0.00075108	52.344	3478600	2038300	1440300	18	1	0.00608574	0.00295035	0.0185549	SGQVYSFGCNDEGALGR	P18754	P18754	RCC1	Regulator of chromosome condensation	698
1.26531	1.37587	1.43543	1.27962	1.18779	1.52083			0.978325	13	1526.72	1.3438e-63	152.54	115250000	63589000	51658000	80	1	0.115011	0.0374839	0.316655	SIQFVDWCPTGFK	P68363;P68366	P68363	TUBA1B;TUBA4A	Tubulin alpha-1B chain;Tubulin alpha-4A chain	1356;1357
1.29653	0.887281	1.36861	0.92075	0.737258	1.33124			0.841467	18	1793.91	1.64e-13	79.633	11230000	6053300	5176800	63	1	0.349594	0.266979	0.842169	SLVEASSSGVSVLSLCEK	Q9UQ80	Q9UQ80	PA2G4	Proliferation-associated protein 2G4	2824
1.11639	0.978682	0.947113	1.05998	1.01617	1.25029			1.09344	21	2241.97	9.9445e-51	102.07	130620000	64703000	65918000	330	1	0.470902	-0.126696	-1.08703	SMMQDREDQSILCTGESGAGK	P35579	P35579	MYH9	Myosin-9	908
0.558338	0.194469	0.203932	0.995468	0.236728	0.593103			1.90783	17	1752.79	7.1633e-32	108.17	8729700	2629500	6100200	36	2	0.493342	-0.88604	-1.13142	SPYTVTVGQACNPSACR	P21333	P21333	FLNA	Filamin-A	731
1.25952	1.37029	1.35757	1.41698	1.28021	1.37606			1.02153	17	1915.92	5.0396e-63	117.93	25674000	14246000	11429000	43	1	0.20212	-0.0304489	-0.524136	SQETECTYFSTPLLLGK	P40926	P40926	MDH2	Malate dehydrogenase, mitochondrial	958
1.06049	0.146709	1.29803	0.957284	0.140814	1.137			0.892174	14	1544.72	4.9798e-06	77.062	11332000	5942800	5388900	42	1	0.0321276	0.132655	0.0952549	SSGEIVYCGQVFEK	Q02543	Q02543	RPL18A	60S ribosomal protein L18a	1420
1.28307	1.37848	1.31228	1.37599	1.12967	1.32765			0.964639	25	2649.13	4.7602e-11	57.922	9660500	5239500	4421000	35	1	0.240215	0.0565014	0.609435	SSSSVTTSETQPCTPSSSDYSDLQR	P50552	P50552	VASP	Vasodilator-stimulated phosphoprotein	1101
2.10023	2.05743	2.01838	2.33082	30.0693	0.171812			5.27392	10	1065.54	0.0002742	103.56	85873000	58316000	27557000	75	1	0.0241202	-0.155118	-0.0721109	STLTDSLVCK	P13639	P13639	EEF2	Elongation factor 2	619
0.979343	0.934814	0.770779	0.897933	0.699851	0.774405			0.883517	15	1590.79	2.3769e-16	84.658	9281600	4086900	5194700	46	1	0.529394	0.17869	1.20236	SVMDATQIAGLNCLR	P34932	P34932	HSPA4	Heat shock 70 kDa protein 4	891
0.928606	1.96774	1.08302	3.01879	2.01469	2.11913			1.79742	12	1390.5	0.00011142	75.294	5516900	3666100	1850800	17	2	1.12116	-0.901086	-2.38404	TCNCETEDYGEK	Q00839	Q00839	HNRNPU	Heterogeneous nuclear ribonucleoprotein U	1402
3.39933	4.55604	4.59241	3.81169	9.12567	2.01151			1.19136	15	1780.79	8.6542e-18	101.95	15716000	12399000	3317100	99	1	0.00397742	0.00787958	0.0121558	TDDYLDQPCLETVNR	P31150	P31150	GDI1	Rab GDP dissociation inhibitor alpha	862
1.45511	2.37662	1.74249	1.966	1.7172	2.59186			1.12573	15	1844.79	5.1704e-24	114.83	34742000	21780000	12962000	130	1	0.26458	-0.179377	-0.662671	TDDYLDQPCYETINR	P50395	P50395	GDI2	Rab GDP dissociation inhibitor beta	1095
1.87604	1.19508	0.976937	1.3363	2.9373	1.60549			1.45232	17	1784.79	0.0026203	43.991	2140900	1234000	906860	9	1	0.502819	-0.508205	-1.15011	TGIEQGSDAGYLCESQK	P40939	P40939	HADHA	Trifunctional enzyme subunit alpha, mitochondrial;Long-chain enoyl-CoA hydratase;Long chain 3-hydroxyacyl-CoA dehydrogenase	961
2.63686	3.15474	2.97119	3.06484	2.94748	2.52443			0.974205	25	2419.11	8.9382e-56	101.9	31580000	23184000	8396100	68	1	0.123728	0.0387058	0.338377	TGQATVASGIPAGWMGLDCGPESSK	P00558	P00558	PGK1	Phosphoglycerate kinase 1	431
1.91008	1.60301	1.66615	1.85288	1.78494	1.76911			1.04396	26	2547.21	1.0149e-11	55.526	26149000	16533000	9616300	31	1	0.343855	-0.0659091	-0.830305	TGQATVASGIPAGWMGLDCGPESSKK	P00558	P00558	PGK1	Phosphoglycerate kinase 1	431
0.21811	0.340874	0.517643	0.31068	0.344565	0.265082			0.854824	11	1163.54	2.5343e-10	98.048	29523000	7197400	22326000	88	1	0.144527	0.146535	0.389253	TGSQGQCTQVR	P62857	P62857	RPS28	40S ribosomal protein S28	1322
5.12666	0.270731	0.12014	1.51692	1.12608	5.87285			1.54341	12	1379.66	1.3996e-10	110.14	13279000	6563400	6715900	82	1	0.474437	-1.97026	-1.09404	TIEEYAVCPDLK	P36871	P36871	PGM1	Phosphoglucomutase-1	925
1.11587	1.07426	1.27271	1.19409	0.933358	1.08868			0.928755	13	1540.74	1.1536e-38	136.02	74774000	37467000	37307000	73	1	0.360391	0.110139	0.864403	TIQFVDWCPTGFK	Q71U36;P0DPH8;P0DPH7;Q6PEY2;Q9BQE3	Q71U36	TUBA1A;TUBA3E;TUBA1C	Tubulin alpha-1A chain;Tubulin alpha-3E chain;Tubulin alpha-1C chain	1917;2362
2.29161	3.22531	2.51921	2.20025	2.62577	2.89311			0.960553	15	1777.75	1.5578e-05	66.289	3452900	2480000	972870	16	1	0.0995853	0.0519098	0.277585	TMQFEPSTMVYDACR	Q9Y490	Q9Y490	TLN1	Talin-1	2886
0.99696	0.9594	1.15728	1.18745	1.67845	0.962797			1.22965	9	1074.55	0.0018025	71.501	14528000	7029600	7498700	20	1	0.460934	-0.264581	-1.06725	TNLLQVCER	P18206	P18206	VCL	Vinculin	693
1.97481	2.0191	1.90818	2.12204	2.01792	1.8091			1.00796	14	1607.67	1.5468e-24	99.752	13021000	8418500	4602700	90	1	0.0409412	-0.00865746	-0.120313	TPDTSTYCYETAEK	P46821	P46821	MAP1B	Microtubule-associated protein 1B;MAP1B heavy chain;MAP1 light chain LC1	1023
0.263475	0.274706	0.319647	0.310966	0.315119	0.374236			1.16611	19	1905.99	8.059e-05	62.042	3752100	918090	2834000	17	1	0.852426	-0.221526	-1.83465	TSGVVTSCTGVLPQLSMVK	P49736	P49736	MCM2	DNA replication licensing factor MCM2	1077
3.36403	2.3437	5.05538	11.1249	2.45175	2.98543			1.53878	18	2057.84	0.00025939	55.33	4521500	3466800	1054700	26	1	0.171907	-0.343552	-0.454379	TTSSANNPNLMYQDECDR	Q92841	Q92841	DDX17	Probable ATP-dependent RNA helicase DDX17	2161
0.14845	0.310062	0.258461	0.101185	0.225399	0.0967698			0.590473	12	1287.62	1.2775e-06	76.465	3989600	785340	3204300	26	1	0.728724	0.810125	1.59129	TVTAEVQPQCGR	Q32P28	Q32P28	LEPRE1	Prolyl 3-hydroxylase 1	1790
2.91529	1.38505	1.9413	3.1339	0.980091	3.63224			1.24106	14	1489.62	2.8017e-06	81.865	13961000	8354100	5606500	67	1	0.0896799	-0.169735	-0.252041	TYGGCEGPDAMYVK	Q15369	Q15369	TCEB1	Transcription elongation factor B polypeptide 1	1701
0.94703	0.971996	0.9851	1.15089	0.662085	0.894908			0.932425	11	1200.64	4.1101e-06	96.89	35740000	17473000	18267000	63	1	0.232739	0.137067	0.592904	VCEEIAIIPSK	P08708	P08708	RPS17	40S ribosomal protein S17	536
2.62091	2.24072	3.08921	4.28454	1.91818	3.61799			1.23518	10	1097.51	0.00087387	81.594	21045000	14953000	6091600	39	1	0.249379	-0.237601	-0.629569	VDATADYICK	P53396	P53396	ACLY	ATP-citrate synthase	1162
0.37401	0.445559	9.83762	0.533328	2.97214	13.5673			1.60199	14	1564.69	3.8712e-20	117.67	6218000	4284800	1933200	21	1	0.238866	-1.23783	-0.606459	VDIQTEDLEDGTCK	O75369	O75369	FLNB	Filamin-B	297
0.103946	0.0826169	0.0947041	0.0937563	0.0957728	0.058721			0.882613	17	1775.85	1.1278e-08	82.85	4691600	432700	4258900	27	1	0.346114	0.208404	0.834979	VIEGLDTGLQGMCVGER	Q96AY3	Q96AY3	FKBP10	Peptidyl-prolyl cis-trans isomerase FKBP10	2203
0.846364	0.786536	0.827004	0.910085	0.822464	0.985712			1.10503	13	1443.77	4.1257e-16	96.342	34798000	15981000	18817000	62	1	0.795388	-0.140812	-1.72196	VNQAIWLLCTGAR	P46782	P46782	RPS5	40S ribosomal protein S5;40S ribosomal protein S5, N-terminally processed	1021
1.94918	1.16519	1.12708	1.26761	1.49857	1.59015			1.02708	15	1575.79	2.596e-170	181.68	209920000	118050000	91874000	249	1	0.104705	-0.0796102	-0.290646	VNQIGSVTESLQACK	P06733	P06733	ENO1	Alpha-enolase	489
2.09042	1.9579	1.86899	2.08972	1.92463	1.98697			1.0142	20	2134.04	2.2374e-192	177.38	111390000	72684000	38705000	91	1	0.133041	-0.0210374	-0.361319	VPADTEVVCAPPTAYIDFAR	P60174	P60174	TPI1	Triosephosphate isomerase	1228
0.760359	0.749232	0.702744	0.82206	0.776211	0.757378			1.06478	14	1507.71	4.1833e-16	91.03	11950000	4974600	6975700	66	1	0.850639	-0.0905374	-1.83111	VPQTFTVDCSQAGR	Q14315	Q14315	FLNC	Filamin-C	1615
1.17495	0.880756	1.32049	1.3255	1.15103	1.26556			1.10837	12	1335.7	7.8811e-07	78.516	26625000	14178000	12447000	21	1	0.380299	-0.166251	-0.905136	VTAVIPCFPYAR	P11908;P60891;P21108	P60891	PRPS2;PRPS1;PRPS1L1	Ribose-phosphate pyrophosphokinase 2;Ribose-phosphate pyrophosphokinase 1;Ribose-phosphate pyrophosphokinase 3	1236;599
1.2157	1.41593	1.96785	1.58807	0.923768	1.6377			0.902176	11	1266.65	9.1084e-05	78.934	23587000	13598000	9988700	66	1	0.186914	0.165202	0.489283	VTDDLVCLVYK	P49458	P49458	SRP9	Signal recognition particle 9 kDa protein	1067
1.46539	1.82268	1.34223	1.60063	1.52665	1.47696			0.994373	28	2788.26	1.0661e-18	62.582	6408100	3878200	2530000	42	1	0.00781726	-0.00322278	-0.023788	VTEAPCYPGAPSTEASGQTGPQEPTSAR	P40222	P40222	TXLNA	Alpha-taxilin	950
0.703168	1.15794	1.46849	0.579124	0.683617	1.90463			0.951275	16	1823.91	0.00018779	62.466	12297000	5941900	6354700	39	1	0.131131	0.221711	0.356636	VTYCPTEPGNYIINIK	P21333	P21333	FLNA	Filamin-A	731
0.801436	0.749379	0.812786	0.517218	0.782559	0.881956			0.923055	20	2082.08	4.4282e-17	88.075	31599000	13676000	17924000	89	1	0.253021	0.150494	0.637531	VVAPTISSPVCQEQLVEAGR	Q9Y490	Q9Y490	TLN1	Talin-1	2886
1.75961	1.71064	1.33495	1.70914	1.90208	2.14154			1.1972	17	1870.77	0.00021296	63.727	5547400	3516500	2030800	18	1	0.772272	-0.264307	-1.67655	WNSPAEEGSSDCEVFSK	P34932	P34932	HSPA4	Heat shock 70 kDa protein 4	891
0.829337	0.813358	0.803446	0.846156	0.840919	0.895451			1.05576	16	1810.83	1.7535e-31	93.959	24189000	11201000	12988000	78	1	1.15197	-0.0778186	-2.44961	YADLTEDQLPSCESLK	P18669	P18669	PGAM1	Phosphoglycerate mutase 1	697
0.130084	0.110921	0.0974037	0.0608782	0.0924348	0.0747413			0.673902	9	958.364	0.004082	62.659	7621600	667380	6954200	12	2	1.28495	0.580178	2.74036	YCGSCVDGR	O00622	O00622	CYR61	Protein CYR61	105
0.661752	0.51422	1.53743	1.55496	0.699877	0.949733			1.18101	17	1974.88	3.3067e-05	65.225	27852000	13163000	14689000	50	1	0.218383	-0.327433	-0.560884	YEDICPSTHNMDVPNIK	P63241;Q6IS14;Q9GZV4	P63241	EIF5A;EIF5AL1;EIF5A2	Eukaryotic translation initiation factor 5A-1;Eukaryotic translation initiation factor 5A-1-like;Eukaryotic translation initiation factor 5A-2	1348;2459
1.84338	2.10798	1.7828	2.03812	1.78134	1.3033			0.893376	11	1210.53	0.0001133	89.247	53487000	34181000	19306000	87	1	0.375325	0.183331	0.894989	YLAEVACGDDR	P27348	P27348	YWHAQ	14-3-3 protein theta	797
0.40972	0.345108	0.716052	0.680063	0.454043	0.821435			1.3295	9	1134.5	0.0027193	79.597	36758000	9732400	27025000	55	2	0.471518	-0.44163	-1.08825	YMACCLLYR	P68363;Q71U36;Q9BQE3;A6NHL2;P68366	P68363	TUBA1B;TUBA1A;TUBA1C;TUBAL3;TUBA4A	Tubulin alpha-1B chain;Tubulin alpha-1A chain;Tubulin alpha-1C chain;Tubulin alpha chain-like 3;Tubulin alpha-4A chain	1356;1917;2362;1357;7
0.999469	1.83099	8.90972	0.901582	5.53925	0.599237			0.599656	11	1332.56	9.4847e-05	81.594	15482000	9252200	6229500	86	1	0.235118	0.815274	0.598175	YQQGDFGYCPR	P67870	P67870	CSNK2B	Casein kinase II subunit beta	1352
0.360025	0.365431	0.542061	0.513714	0.557338	0.496446			1.23667	11	1248.62	3.6721e-06	88.948	17846000	6073000	11773000	48	1	0.764931	-0.331669	-1.66215	YVDIAIPCNNK	P08865	P08865	RPSA	40S ribosomal protein SA	539
0.413285	0.46751	0.586919	0.302641	0.379936	0.355788			0.707471	12	1308.65	5.9715e-10	102.06	29975000	10360000	19615000	87	1	1.29536	0.490305	2.7637	YWLCAATGPSIK	P63244	P63244	GNB2L1	Guanine nucleotide-binding protein subunit beta-2-like 1;Guanine nucleotide-binding protein subunit beta-2-like 1, N-terminally processed	1349
0.747821	0.276121	0.205239	1.54289	1.22234	0.257839			2.45941	11	1357.62	0.0015725	56.563	7956000	3892500	4063500	34	1	0.522374	-1.17343	-1.18858	YYDQICSIEPK	Q8WUM4	Q8WUM4	PDCD6IP	Programmed cell death 6-interacting protein	2100
1.01593	1.19609	1.38087	1.01665	1.27296	1.47305			1.04725	19	2187.95	9.7609e-38	95.814	23759000	13077000	10682000	50	1	0.110259	-0.0613737	-0.304708	YYTSASGDEMVSLKDYCTR	P07900	P07900	HSP90AA1	Heat shock protein HSP 90-alpha	516

## Sheet: 3. LFQ proteomics P vs N
		log2 LFQ values									Peptide information and statistics
N1	N2	N3	PP1	PP2	PP3	Significant	negative log10 P-value	Difference	Protein IDs	Majority protein IDs	Protein names	Gene names	Fold Change N to P	Peptides	Razor + unique peptides	Unique peptides	Sequence coverage [%]	Unique + razor sequence coverage [%]	Unique sequence coverage [%]	Mol. weight [kDa]	Q-value	Score	Intensity	MS/MS count
21.5156	21.3728	21.7187	21.4788	15.8679	16.5743	+	0.942843	3.56206	Q9BPW8	Q9BPW8	Protein NipSnap homolog 1	NIPSNAP1	11.811	3	3	3	11.3	11.3	11.3	33.31	0.0021978	3.7386	94885000	20
19.5365	19.4139	19.4052	15.9301	17.2366	15.6662	+	2.54235	3.17422	P09234	P09234	U1 small nuclear ribonucleoprotein C	SNRPC	9.02681	2	2	2	13.2	13.2	13.2	17.394	0.0014191	4.3711	32418000	50
19.1341	18.9135	20.5901	16.4004	16.9714	16.0238	+	2.18256	3.08068	P68036	P68036	Ubiquitin-conjugating enzyme E2 L3	UBE2L3	8.46013	2	2	2	15.6	15.6	15.6	17.861	0.0010504	16.284	40983000	30
19.7011	19.6389	19.7081	19.5875	15.6935	15.5612	+	0.970157	2.73529	P37108	P37108	Signal recognition particle 14 kDa protein	SRP14	6.65893	4	4	4	33.8	33.8	33.8	14.57	0.00070721	8.9111	55478000	39
18.7458	18.7314	18.7709	15.6262	16.4068	16.0593	+	3.56189	2.71862	O60493	O60493	Sorting nexin-3	SNX3	6.58242	2	2	2	16.7	16.7	16.7	18.762	0.0005144	4.9733	13270000	55
20.9469	18.929	18.8291	15.7605	18.6099	16.5745	+	1.11323	2.58671	Q9H845	Q9H845	Acyl-CoA dehydrogenase family member 9, mitochondrial	ACAD9	6.00728	3	3	3	5.5	5.5	5.5	68.76	0.00052219	5.1062	16267000	16
19.6019	19.5373	19.6479	15.8789	19.2562	16.0703	+	1.08432	2.52725	Q8N543	Q8N543	Prolyl 3-hydroxylase OGFOD1	OGFOD1	5.76472	4	4	4	12.5	12.5	12.5	63.245	0.00093371	13.948	20095000	11
19.229	19.1531	19.0391	18.3997	16.5684	15.2346	+	1.22971	2.40615	Q96ST2	Q96ST2	Protein IWS1 homolog	IWS1	5.30058	4	4	4	5.5	5.5	5.5	91.954	0.00099651	4.7737	13083000	10
19.1227	18.9407	18.8798	18.7568	15.6248	15.4282	+	1.03321	2.37777	P49755	P49755	Transmembrane emp24 domain-containing protein 10	TMED10	5.19732	3	3	3	21.9	21.9	21.9	24.976	0.00064185	7.5512	17733000	53
21.4324	20.3337	20.219	19.4633	19.514	16.5239	+	0.953145	2.16134	O95551	O95551	Tyrosyl-DNA phosphodiesterase 2	TDP2	4.4733	3	3	3	11.9	11.9	11.9	40.929	0.0006006	6.6769	31314000	11
18.4614	18.5469	18.3913	16.3698	16.4392	17.1089	+	2.79722	1.82723	Q9NZJ7	Q9NZJ7	Mitochondrial carrier homolog 1	MTCH1	3.54854	2	2	2	5.4	5.4	5.4	41.544	0.0069098	2.7966	12471000	26
25.6359	25.1033	24.8964	22.905	22.9446	24.5663	+	1.3767	1.73988	Q6FI13;P0C0S8;Q99878;Q9BTM1;Q16777;Q96KK5;P20671;P16104;Q8IUE6;Q96QV6;REV__Q8NB25	Q6FI13;P0C0S8;Q99878;Q9BTM1;Q16777;Q96KK5;P20671;P16104;Q8IUE6;Q96QV6	Histone H2A type 2-A;Histone H2A type 1;Histone H2A type 1-J;Histone H2A.J;Histone H2A type 2-C;Histone H2A type 1-H;Histone H2A type 1-D;Histone H2AX;Histone H2A type 2-B;Histone H2A type 1-A	HIST2H2AA3;HIST1H2AG;HIST1H2AJ;H2AFJ;HIST2H2AC;HIST1H2AH;HIST1H2AD;H2AFX;HIST2H2AB;HIST1H2AA	3.34007	4	4	1	30	30	8.5	14.095	0	266.27	830050000	171
18.327	18.4314	18.0889	15.9052	17.9677	15.834	+	1.13982	1.71346	Q5RKV6	Q5RKV6	Exosome complex component MTR3	EXOSC6	3.27946	3	3	3	15.4	15.4	15.4	28.235	0	21.975	10680000	16
19.8869	19.7819	20.1824	18.3453	18.0737	18.3922	+	3.37869	1.68	P08123	P08123	Collagen alpha-2(I) chain	COL1A2	3.20428	14	14	14	13.7	13.7	13.7	129.31	0	119.84	57996000	159
18.0228	18.1764	18.0874	15.3798	17.8002	16.2315	+	1.07549	1.625	Q13724	Q13724	Mannosyl-oligosaccharide glucosidase	MOGS	3.08442	4	4	4	6.1	6.1	6.1	91.916	0.00066489	8.0372	13030000	39
17.5496	17.5404	17.4608	15.9911	16.3308	15.47	+	2.48801	1.58627	Q92917	Q92917	G patch domain and KOW motifs-containing protein	GPKOW	3.00271	3	3	3	10.9	10.9	10.9	52.228	0.00059737	6.6095	5037200	7
18.375	18.0409	18.3039	17.9241	16.5959	15.4453	+	1.02877	1.58483	O60502	O60502	Protein O-GlcNAcase	MGEA5	2.99973	3	3	3	3.6	3.6	3.6	102.91	0.00096339	4.5171	13764000	24
17.7385	17.7806	17.3325	16.1257	16.0474	16.3471	+	2.98989	1.44384	Q8N7H5	Q8N7H5	RNA polymerase II-associated factor 1 homolog	PAF1	2.72044	4	4	4	10.5	10.5	10.5	59.975	0.00059067	6.4602	10741000	19
19.6593	17.9523	18.8045	17.7984	17.7893	16.5176	+	1.03663	1.43691	P05386	P05386	60S acidic ribosomal protein P1	RPLP1	2.7074	1	1	1	14	14	14	11.514	0.00097513	4.6036	15432000	45
18.1745	18.1097	17.4453	15.4959	17.4019	16.9609	+	0.972798	1.29026	Q10471;Q8N4A0	Q10471	Polypeptide N-acetylgalactosaminyltransferase 2;Polypeptide N-acetylgalactosaminyltransferase 2 soluble form	GALNT2	2.44572	5	5	5	11.9	11.9	11.9	64.732	0.00066845	8.1318	12005000	24
20.6768	20.6495	20.8305	19.6121	19.3428	19.4347	+	3.68648	1.25576	P02452;CON__Q862S4;P02458	P02452	Collagen alpha-1(I) chain	COL1A1	2.38793	23	23	23	19.9	19.9	19.9	138.94	0	107.48	186440000	305
25.6232	25.6441	25.0144	24.2736	24.0089	24.2466	+	2.30456	1.25087	Q99880;Q93079;Q99877;P62807;P58876;O60814;Q5QNW6;Q99879;P57053;Q96A08	Q99880;Q93079;Q99877;P62807;P58876;O60814;Q5QNW6;Q99879;P57053;Q96A08	Histone H2B type 1-L;Histone H2B type 1-H;Histone H2B type 1-N;Histone H2B type 1-C/E/F/G/I;Histone H2B type 1-D;Histone H2B type 1-K;Histone H2B type 2-F;Histone H2B type 1-M;Histone H2B type F-S;Histone H2B type 1-A	HIST1H2BL;HIST1H2BH;HIST1H2BN;HIST1H2BC;HIST1H2BD;HIST1H2BK;HIST2H2BF;HIST1H2BM;H2BFS;HIST1H2BA	2.37985	6	6	2	41.3	41.3	7.9	13.952	0	226.85	1693600000	340
20.8106	20.5545	20.5777	18.3295	19.6627	20.2382	+	1.01695	1.23748	O75531	O75531	Barrier-to-autointegration factor;Barrier-to-autointegration factor, N-terminally processed	BANF1	2.35787	2	2	2	40.4	40.4	40.4	10.058	0	38.026	58546000	52
17.7163	17.354	17.7462	16.1947	17.1062	15.8601	+	1.44094	1.2185	Q8NCC3	Q8NCC3	Group XV phospholipase A2	PLA2G15	2.32704	4	4	4	12.9	12.9	12.9	46.657	0.00061087	6.9403	11547000	16
18.2108	17.8816	17.7914	16.8509	16.2622	17.3012	+	1.61955	1.15653	P31937	P31937	3-hydroxyisobutyrate dehydrogenase, mitochondrial	HIBADH	2.22921	3	3	3	14	14	14	35.329	0.00063452	7.4314	8659000	36
20.3756	20.6485	20.239	18.6875	19.6472	19.5783	+	1.55088	1.1167	Q9NP97;Q8TF09	Q9NP97;Q8TF09	Dynein light chain roadblock-type 1;Dynein light chain roadblock-type 2	DYNLRB1;DYNLRB2	2.1685	2	2	2	34.4	34.4	34.4	10.921	0.0011416	18.311	38000000	75
19.7448	19.4265	19.3509	18.0282	18.624	18.5484	+	2.11621	1.10721	Q9BTT0	Q9BTT0	Acidic leucine-rich nuclear phosphoprotein 32 family member E	ANP32E	2.15429	4	4	4	17.2	17.2	17.2	30.692	0.0010905	17.124	39472000	51
18.9454	18.9162	19.0009	18.1227	18.0755	17.3862	+	1.98743	1.09271	P02461;CON__P04258	P02461	Collagen alpha-1(III) chain	COL3A1	2.13275	12	12	12	11.5	11.5	11.5	138.56	0	27.303	38983000	95
17.6469	17.3886	17.1193	15.7963	16.2134	16.9255	+	1.37932	1.07322	Q6NYC1	Q6NYC1	Bifunctional arginine demethylase and lysyl-hydroxylase JMJD6	JMJD6	2.10412	3	3	3	11.7	11.7	11.7	46.461	0.00057143	5.9844	6402600	12
17.74	17.5786	17.8055	16.3249	17.6034	16.2636	+	1.03886	0.97739	Q9NRG9	Q9NRG9	Aladin	AAAS	1.9689	4	4	4	9	9	9	59.573	0.00062461	7.2569	12629000	18
19.9124	20.0507	19.9442	18.8567	18.4543	19.6984	+	1.22997	0.965968	P40261	P40261	Nicotinamide N-methyltransferase	NNMT	1.95337	3	3	3	13.3	13.3	13.3	29.574	0	47.405	36440000	86
20.226	20.0152	19.7042	18.7596	18.8976	19.469	+	1.62297	0.939767	P61163	P61163	Alpha-centractin	ACTR1A	1.91822	6	6	4	22.1	22.1	17.3	42.613	0	24.955	72338000	64
17.5875	17.7024	17.7031	16.4251	17.3897	16.4124	+	1.32409	0.921985	P06280	P06280	Alpha-galactosidase A	GLA	1.89472	2	2	2	5.4	5.4	5.4	48.766	0.0029276	3.3962	7468900	11
16.8765	17.0318	16.9823	16.6453	15.8028	15.8153	+	1.44102	0.875726	Q9UIV1	Q9UIV1	CCR4-NOT transcription complex subunit 7	CNOT7	1.83493	2	2	2	8.8	8.8	8.8	32.745	0.00096525	4.5199	4261500	17
17.5021	17.2236	17.0465	16.1085	16.8774	16.4216	+	1.41401	0.788253	Q9BYD3	Q9BYD3	39S ribosomal protein L4, mitochondrial	MRPL4	1.72698	2	2	2	11.3	11.3	11.3	34.919	0.0010893	17.108	5172700	30
20.1805	20.0292	19.9241	19.0086	19.1406	19.6417	+	1.71065	0.780942	Q9BQE3	Q9BQE3	Tubulin alpha-1C chain	TUBA1C	1.71825	20	3	2	56.6	12	9.1	49.895	0	69.33	68898000	102
19.1318	18.7689	18.9004	17.8843	18.1667	18.4219	+	1.83797	0.776117	P61970	P61970	Nuclear transport factor 2	NUTF2	1.71252	2	2	2	23.6	23.6	23.6	14.478	0.00095557	4.4421	24212000	17
19.443	19.5734	19.5928	18.7754	19.1929	18.4326	+	1.51342	0.736109	P24539	P24539	ATP synthase F(0) complex subunit B1, mitochondrial	ATP5F1	1.66568	3	3	3	16.8	16.8	16.8	28.908	0.00057504	6.0748	23211000	30
16.7414	16.6374	16.6283	16.5009	15.8826	15.4687	+	1.11817	0.718293	Q8IVL6	Q8IVL6	Prolyl 3-hydroxylase 3	LEPREL2	1.64523	2	2	2	3.1	3.1	3.1	81.836	0.0030198	3.5909	4503500	18
17.0193	17.446	17.3519	16.083	16.6523	16.9787	+	1.12931	0.70109	Q0VDF9	Q0VDF9	Heat shock 70 kDa protein 14	HSPA14	1.62573	4	4	4	11.2	11.2	11.2	54.794	0.00072307	9.3531	8017600	21
17.4748	17.749	17.4106	17.1161	16.351	17.0668	+	1.22677	0.700204	Q03518	Q03518	Antigen peptide transporter 1	TAP1	1.62473	5	5	5	11.4	11.4	11.4	87.217	0.000777	10.343	8707400	17
17.7306	17.7808	17.7634	16.8587	17.1578	17.1931	+	2.52122	0.688415	P55809	P55809	Succinyl-CoA:3-ketoacid coenzyme A transferase 1, mitochondrial	OXCT1	1.61151	2	2	2	7.9	7.9	7.9	56.157	0.0005685	5.9318	9830300	56
22.7652	22.8671	22.7556	21.8855	22.1563	22.2984	+	2.24644	0.682528	P27797	P27797	Calreticulin	CALR	1.60495	12	12	12	37.9	37.9	37.9	48.141	0	323.31	529690000	436
21.5897	21.4898	21.4028	20.7403	20.8674	20.9995	+	2.606	0.625032	P50454	P50454	Serpin H1	SERPINH1	1.54225	9	9	9	23.7	23.7	23.7	46.44	0	113.42	223220000	279
25.4028	25.3782	25.2324	24.7819	24.7361	24.6372	+	3.08906	0.619422	P68363;Q9H853	P68363	Tubulin alpha-1B chain	TUBA1B	1.53626	20	20	0	56.3	56.3	0	50.151	0	323.31	3614800000	1239
18.0661	18.0766	18.1366	17.7751	16.9928	17.6606	+	1.18423	0.616924	Q15637	Q15637	Splicing factor 1	SF1	1.5336	8	8	8	13.6	13.6	13.6	68.329	0.0011628	18.653	25259000	47
19.2646	19.3025	19.2128	18.2462	18.8614	18.8311	+	1.41555	0.613722	Q8TAQ2;Q92922	Q8TAQ2	SWI/SNF complex subunit SMARCC2	SMARCC2	1.5302	3	3	3	4	4	4	132.88	0	45.644	24615000	71
18.4209	18.6786	18.7068	17.585	18.1836	18.2109	+	1.27757	0.608993	Q14257	Q14257	Reticulocalbin-2	RCN2	1.52519	4	4	4	16.1	16.1	16.1	36.876	0.00069252	8.6661	16504000	33
21.0251	21.072	20.8146	20.6051	20.5282	19.9671	+	1.30876	0.603799	P40227	P40227	T-complex protein 1 subunit zeta	CCT6A	1.51971	12	12	9	30.1	30.1	23.9	58.024	0	23.852	230710000	172
19.4733	19.5549	19.5114	18.9774	18.9402	18.8416	+	3.64897	0.593416	O00629	O00629	Importin subunit alpha-3	KPNA4	1.50882	3	3	2	10.9	10.9	8.3	57.886	0	50.664	25789000	61
17.8408	17.6857	17.7105	17.0017	17.3246	17.1851	+	2.26524	0.575172	P46976	P46976	Glycogenin-1	GYG1	1.48986	2	2	2	9.4	9.4	9.4	39.383	0.00079681	10.635	10914000	32
22.7854	22.6602	22.7132	22.3187	22.3201	21.8147	+	1.52508	0.568425	P04792	P04792	Heat shock protein beta-1	HSPB1	1.4829	8	8	8	48.3	48.3	48.3	22.782	0	323.31	615950000	405
19.0374	18.8631	18.7278	18.2302	18.1107	18.5905	+	1.53667	0.565619	Q9UBQ7	Q9UBQ7	Glyoxylate reductase/hydroxypyruvate reductase	GRHPR	1.48002	3	3	3	13.1	13.1	13.1	35.668	0.00069109	8.6301	22860000	47
18.7746	18.8534	18.6393	18.3718	18.2454	17.9564	+	1.82583	0.564584	Q99715	Q99715	Collagen alpha-1(XII) chain	COL12A1	1.47896	23	23	23	10.1	10.1	10.1	333.14	0	41.569	63353000	134
18.4683	18.2569	18.1099	17.9975	17.5255	17.7604	+	1.40605	0.517218	Q92974	Q92974	Rho guanine nucleotide exchange factor 2	ARHGEF2	1.43119	6	6	6	8.3	8.3	8.3	111.54	0.00077882	10.377	23332000	49
17.5735	17.2773	17.3329	16.922	16.9021	16.8339	+	2.23586	0.508577	Q9NQ29	Q9NQ29	Putative RNA-binding protein Luc7-like 1	LUC7L	1.42265	5	3	3	16.4	11.1	11.1	43.727	0.0005872	6.3958	9142200	46
18.7448	18.6957	18.4233	17.9908	17.9678	18.4006	+	1.35857	0.501568	Q13907	Q13907	Isopentenyl-diphosphate Delta-isomerase 1	IDI1	1.41575	3	3	3	19.4	19.4	19.4	26.319	0.001007	15.558	19185000	58
19.3742	19.3014	19.1868	18.6572	18.6271	19.0997	+	1.41483	0.492798	P11177	P11177	Pyruvate dehydrogenase E1 component subunit beta, mitochondrial	PDHB	1.40717	8	8	8	27.3	27.3	27.3	39.233	0	36.96	59226000	113
19.2384	18.7419	18.7709	18.3726	18.3767	18.5334	+	1.35111	0.489483	P98095	P98095	Fibulin-2	FBLN2	1.40394	4	4	4	4.4	4.4	4.4	126.57	0.00092507	13.694	30440000	57
18.7211	18.6428	18.6918	18.3087	18.2707	18.0449	+	2.29775	0.477156	Q9UNH7	Q9UNH7	Sorting nexin-6;Sorting nexin-6, N-terminally processed	SNX6	1.392	4	3	3	12.1	9.6	9.6	46.648	0.00059312	6.519	15407000	25
18.4346	18.3027	18.5933	17.8042	17.9811	18.1292	+	1.6984	0.472033	Q92626	Q92626	Peroxidasin homolog	PXDN	1.38706	6	6	6	5.6	5.6	5.6	165.27	0.00098039	15.005	31080000	58
19.1447	19.1184	18.9303	18.3529	18.7446	18.6845	+	1.55563	0.470449	P30453;P18462;P30457;P30450;P16189;P30456;P16190;P30459;P10314;P30512	P30453;P18462;P30457;P30450;P16189;P30456;P16190;P30459;P10314;P30512	HLA class I histocompatibility antigen, A-34 alpha chain;HLA class I histocompatibility antigen, A-25 alpha chain;HLA class I histocompatibility antigen, A-66 alpha chain;HLA class I histocompatibility antigen, A-26 alpha chain;HLA class I histocompatibility antigen, A-31 alpha chain;HLA class I histocompatibility antigen, A-43 alpha chain;HLA class I histocompatibility antigen, A-33 alpha chain;…	HLA-A	1.38554	11	5	2	38.9	19.7	9	41.054	0.0011025	17.286	29858000	72
20.972	21.0971	20.772	20.4165	20.72	20.3069	+	1.39568	0.465925	P26599;O95758	P26599	Polypyrimidine tract-binding protein 1	PTBP1	1.3812	9	9	9	24.3	24.3	24.3	57.221	0	33.37	129070000	197
24.9349	24.8154	24.6277	24.3237	24.3307	24.3433	+	2.16718	0.460135	P68104;Q5VTE0;Q05639	P68104;Q5VTE0	Elongation factor 1-alpha 1;Putative elongation factor 1-alpha-like 3	EEF1A1;EEF1A1P5	1.37567	11	11	11	26.6	26.6	26.6	50.14	0	323.31	1429400000	367
19.5977	19.3963	19.2508	19.1153	18.8061	18.9674	+	1.54852	0.452042	P49720	P49720	Proteasome subunit beta type-3	PSMB3	1.36798	3	3	3	23.4	23.4	23.4	22.949	0.0010718	16.688	32174000	61
18.0483	18.2632	18.4818	17.7305	17.8271	17.8898	+	1.54903	0.448622	O95292	O95292	Vesicle-associated membrane protein-associated protein B/C	VAPB	1.36474	4	3	3	24.3	19.3	19.3	27.228	0.00071788	9.2438	17034000	38
19.8984	19.7525	19.6649	19.278	19.3342	19.3586	+	2.46632	0.448318	P50897	P50897	Palmitoyl-protein thioesterase 1	PPT1	1.36445	4	4	4	19.3	19.3	19.3	34.193	0	23.286	28389000	96
18.1049	17.8167	17.8863	17.481	17.3254	17.6692	+	1.55014	0.444131	P49959	P49959	Double-strand break repair protein MRE11A	MRE11A	1.36049	5	5	5	10.2	10.2	10.2	80.592	0.00072939	9.458	12509000	20
17.1453	17.0307	17.2918	16.7259	16.6865	16.7849	+	2.19844	0.423488	P0CG30;P0CG29	P0CG30;P0CG29	Glutathione S-transferase theta-2B;Glutathione S-transferase theta-2	GSTT2B;GSTT2	1.34117	3	3	3	18	18	18	27.507	0.00095511	4.439	5558200	9
19.3359	19.1103	19.164	18.7194	18.7125	18.9137	+	1.94857	0.421551	P62333	P62333	26S protease regulatory subunit 10B	PSMC6	1.33937	10	10	10	31.6	31.6	31.6	44.172	0	23.393	80694000	136
18.8823	18.7306	18.7023	18.261	18.2414	18.5596	+	1.6296	0.417681	P25787	P25787	Proteasome subunit alpha type-2	PSMA2	1.33578	5	5	5	32.1	32.1	32.1	25.898	0.00093545	14.014	27518000	40
17.7778	17.8324	17.7003	17.1564	17.384	17.5513	+	1.55054	0.406283	Q12888	Q12888	Tumor suppressor p53-binding protein 1	TP53BP1	1.32527	12	12	12	10.1	10.1	10.1	213.57	0	27.259	30818000	59
18.5912	18.3617	18.3321	18.1342	18.042	17.9096	+	1.72641	0.39974	P12109	P12109	Collagen alpha-1(VI) chain	COL6A1	1.31927	7	7	7	9.3	9.3	9.3	108.53	0.00098425	15.132	26348000	63
17.0225	16.9949	17.0577	16.5514	16.6625	16.7016	+	2.87116	0.386554	Q5JTZ9	Q5JTZ9	Alanine--tRNA ligase, mitochondrial	AARS2	1.30727	5	5	5	6.3	6.3	6.3	107.34	0.00061843	7.1604	6974800	17
18.2861	18.1737	18.171	17.9235	17.8487	17.716	+	2.22264	0.380893	Q99816	Q99816	Tumor susceptibility gene 101 protein	TSG101	1.30215	5	5	5	18.7	18.7	18.7	43.944	0.00083542	11.46	25282000	50
17.9214	18.0025	18.0133	17.6947	17.5419	17.5826	+	2.63239	0.372682	O43592	O43592	Exportin-T	XPOT	1.29476	7	7	7	8.8	8.8	8.8	109.96	0.00084175	11.552	20346000	49
17.8723	17.8311	17.8999	17.5317	17.5205	17.454	+	3.50594	0.365682	Q96AQ6	Q96AQ6	Pre-B-cell leukemia transcription factor-interacting protein 1	PBXIP1	1.28849	6	6	6	9.8	9.8	9.8	80.642	0.00083963	11.527	14785000	57
18.8831	18.7962	18.5933	18.4871	18.3838	18.3393	+	1.67146	0.354119	O43488;Q8NHP1	O43488	Aflatoxin B1 aldehyde reductase member 2	AKR7A2	1.2782	4	4	4	15.9	15.9	15.9	39.589	0.00088339	12.655	19674000	48
19.9509	19.9752	19.8767	19.6359	19.4793	19.6377	+	2.35875	0.349958	P16152	P16152	Carbonyl reductase [NADPH] 1	CBR1	1.27452	10	10	8	41.2	41.2	30.7	30.375	0	57.768	123730000	186
18.3973	18.2517	18.1344	17.9993	17.8625	17.8881	+	1.7802	0.344507	Q9Y6M1	Q9Y6M1	Insulin-like growth factor 2 mRNA-binding protein 2	IGF2BP2	1.26972	10	10	9	23.2	23.2	21	66.121	0	22.233	33450000	124
19.7083	19.6294	19.6803	19.2843	19.2834	19.4188	+	2.61265	0.343875	P62316	P62316	Small nuclear ribonucleoprotein Sm D2	SNRPD2	1.26916	5	5	5	40.7	40.7	40.7	13.527	0.000815	11.101	44100000	50
21.4554	21.4405	21.4102	21.2375	21.072	21.0002	+	2.01342	0.332113	P0DMV8;P0DMV9	P0DMV8;P0DMV9	Heat shock 70 kDa protein 1A;Heat shock 70 kDa protein 1B	HSPA1A;HSPA1B	1.25886	15	13	6	25.7	22.6	9	70.051	0	99.983	404230000	347
19.3436	19.3486	19.3267	19.0878	18.9579	18.9818	+	2.91246	0.330466	Q92598	Q92598	Heat shock protein 105 kDa	HSPH1	1.25742	16	15	14	23.3	21.7	20	96.864	0	52.902	104610000	217
19.3676	19.3029	19.1714	18.9796	18.9296	18.9922	+	2.17298	0.313498	Q9Y333	Q9Y333	U6 snRNA-associated Sm-like protein LSm2	LSM2	1.24272	2	2	2	31.6	31.6	31.6	10.834	0.00071378	9.1168	20639000	68
20.6065	20.7411	20.5439	20.3915	20.2347	20.3252	+	1.87849	0.313366	Q13838	Q13838	Spliceosome RNA helicase DDX39B	DDX39B	1.2426	10	10	4	26.4	26.4	13.1	48.991	0	19.893	141690000	150
19.4321	19.4205	19.4079	19.1433	19.1762	19.0572	+	2.90891	0.294629	P31350;Q7LG56	P31350	Ribonucleoside-diphosphate reductase subunit M2	RRM2	1.22657	8	8	8	27.2	27.2	27.2	44.877	0	29.375	61837000	115
22.2808	22.2849	22.2009	22.0528	21.9845	21.9176	+	2.32309	0.27056	P60842	P60842	Eukaryotic initiation factor 4A-I	EIF4A1	1.20628	15	15	7	43.6	43.6	20.2	46.153	0	323.31	830530000	590
17.7953	17.8235	17.7832	18.0539	18.0233	17.9874	+	3.20924	-0.22091	Q7Z434	Q7Z434	Mitochondrial antiviral-signaling protein	MAVS	0.858024	5	5	5	15.4	15.4	15.4	56.527	0	21.22	23835000	75
18.5906	18.6115	18.5313	18.8165	18.8151	18.7976	+	3.1398	-0.231923	Q9NZM1;O75923	Q9NZM1	Myoferlin	MYOF	0.851499	28	28	28	17.3	17.3	17.3	234.71	0	58.715	134330000	303
16.8729	16.825	16.8627	17.0929	17.0943	17.1151	+	3.96479	-0.247262	Q8WUJ3	Q8WUJ3	Cell migration-inducing and hyaluronan-binding protein	CEMIP	0.842494	3	3	3	2.7	2.7	2.7	153	0.0005698	5.9532	6768000	9
19.8377	19.8098	19.7502	20.0371	20.0898	20.0156	+	2.73211	-0.248292	P35998	P35998	26S protease regulatory subunit 7	PSMC2	0.841893	13	13	13	34.9	34.9	34.9	48.633	0	184.4	148300000	233
17.3919	17.3449	17.329	17.6086	17.6163	17.5897	+	3.58743	-0.249602	O94855	O94855	Protein transport protein Sec24D	SEC24D	0.841128	2	2	2	2.4	2.4	2.4	113.01	0.00056243	5.8015	9136000	41
16.6938	16.6798	16.625	16.9224	16.8953	16.9357	+	3.32111	-0.251629	Q8NFC6	Q8NFC6	Biorientation of chromosomes in cell division protein 1-like 1	BOD1L1	0.839948	8	8	8	4	4	4	330.46	0	22.933	12482000	57
16.558	16.5442	16.588	16.8016	16.8681	16.8002	+	3.25726	-0.259888	Q7LBC6	Q7LBC6	Lysine-specific demethylase 3B	KDM3B	0.835153	5	5	5	4	4	4	191.58	0.00068074	8.4741	8890600	22
19.113	19.1201	19.0841	19.3599	19.4021	19.3502	+	3.78176	-0.265008	Q15459	Q15459	Splicing factor 3A subunit 1	SF3A1	0.832194	12	12	12	16.9	16.9	16.9	88.885	0	23.716	84548000	121
19.2672	19.1914	19.1935	19.4004	19.5374	19.5224	+	2.24031	-0.26937	Q8NE71	Q8NE71	ATP-binding cassette sub-family F member 1	ABCF1	0.829682	15	15	15	20.7	20.7	20.7	95.925	0	77.636	104630000	270
18.1936	18.0608	18.0247	18.3802	18.3509	18.3594	+	2.18357	-0.270456	Q15257	Q15257	Serine/threonine-protein phosphatase 2A activator	PPP2R4	0.829057	4	4	4	15.9	15.9	15.9	40.667	0.00065274	7.763	22683000	47
21.1775	21.13	21.2051	21.3737	21.5155	21.4432	+	2.38063	-0.273277	Q9BUF5;Q9H4B7;CON__ENSEMBL:ENSBTAP00000025008	Q9BUF5	Tubulin beta-6 chain	TUBB6	0.827438	17	10	7	47.3	31.6	24.9	49.857	0	323.31	386300000	416
20.174	20.2742	20.204	20.5008	20.4381	20.5346	+	2.582	-0.273742	P55884	P55884	Eukaryotic translation initiation factor 3 subunit B	EIF3B	0.827171	12	12	12	19.8	19.8	19.8	92.48	0	55.399	122020000	196
22.2924	22.3231	22.3987	22.642	22.5591	22.6376	+	2.56896	-0.27486	P02751	P02751	Fibronectin;Anastellin;Ugl-Y1;Ugl-Y2;Ugl-Y3	FN1	0.82653	58	58	58	33	33	33	262.62	0	323.31	3052000000	2699
20.4494	20.5235	20.4028	20.6709	20.8038	20.7261	+	2.20719	-0.275017	Q15056	Q15056	Eukaryotic translation initiation factor 4H	EIF4H	0.82644	5	5	5	26.6	26.6	26.6	27.385	0	98.983	136210000	145
21.4843	21.3594	21.4779	21.747	21.698	21.7046	+	2.50374	-0.275995	P84098	P84098	60S ribosomal protein L19	RPL19	0.82588	3	3	3	13.8	13.8	13.8	23.466	0	100.8	146360000	156
20.5003	20.4994	20.4055	20.7996	20.7624	20.6737	+	2.32093	-0.276825	P27816	P27816	Microtubule-associated protein 4	MAP4	0.825406	26	26	26	31.2	31.2	31.2	121	0	136.97	343000000	435
19.7884	19.8021	19.7412	20.0154	20.0309	20.116	+	2.79886	-0.276897	Q92945	Q92945	Far upstream element-binding protein 2	KHSRP	0.825364	16	15	15	26.7	25.6	25.6	73.114	0	64.703	197600000	421
20.1706	20.1466	20.0876	20.4842	20.3883	20.3642	+	2.48272	-0.277327	P37837	P37837	Transaldolase	TALDO1	0.825119	8	8	8	24.6	24.6	24.6	37.54	0.001005	15.526	126600000	84
19.8931	19.9415	19.8657	20.1326	20.2034	20.2202	+	2.91834	-0.285276	P46060	P46060	Ran GTPase-activating protein 1	RANGAP1	0.820584	14	14	14	26.9	26.9	26.9	63.541	0	61.844	110270000	184
18.1406	18.1517	18.2276	18.4299	18.5544	18.406	+	2.2511	-0.290128	Q9Y6G9	Q9Y6G9	Cytoplasmic dynein 1 light intermediate chain 1	DYNC1LI1	0.817829	4	3	3	11.7	9.2	9.2	56.578	0.00091659	13.437	19044000	35
17.1571	17.0802	17.0683	17.4181	17.4016	17.3569	+	3.02134	-0.290321	Q13464	Q13464	Rho-associated protein kinase 1	ROCK1	0.81772	9	6	6	8.2	5.5	5.5	158.17	0.00073099	9.5025	13366000	30
20.3241	20.2233	20.2383	20.5669	20.468	20.6286	+	2.18415	-0.292622	Q12905	Q12905	Interleukin enhancer-binding factor 2	ILF2	0.816417	6	6	6	21	21	21	43.062	0	323.31	143310000	229
21.7832	21.7845	21.7832	22.1064	22.0389	22.0847	+	3.90738	-0.293043	P21333	P21333	Filamin-A	FLNA	0.816179	80	80	74	41.9	41.9	39.9	280.74	0	323.31	3191600000	2944
20.081	20.1331	20.1262	20.5184	20.3679	20.3359	+	2.13169	-0.294011	Q6P2Q9	Q6P2Q9	Pre-mRNA-processing-splicing factor 8	PRPF8	0.815631	21	21	21	11.8	11.8	11.8	273.6	0	47.335	126800000	193
17.8175	17.8724	17.768	18.0495	18.0888	18.2024	+	2.23364	-0.294258	Q8NHV4	Q8NHV4	Protein NEDD1	NEDD1	0.815492	8	8	8	15.5	15.5	15.5	71.965	0.0010111	15.603	21455000	42
19.5523	19.5483	19.4493	19.7944	19.874	19.7664	+	2.496	-0.29501	P26640	P26640	Valine--tRNA ligase	VARS	0.815067	17	17	17	16.5	16.5	16.5	140.47	0	86.009	169760000	355
17.4112	17.5216	17.3934	17.8009	17.745	17.6682	+	2.22371	-0.295987	Q9H4A3;Q9Y3S1	Q9H4A3	Serine/threonine-protein kinase WNK1	WNK1	0.814515	8	8	7	3.9	3.9	3.3	250.79	0.00093897	14.078	14910000	60
21.0676	21.0309	21.1783	21.3917	21.3104	21.4659	+	2.03426	-0.297124	P23396	P23396	40S ribosomal protein S3	RPS3	0.813873	11	11	11	55.1	55.1	55.1	26.688	0	86.095	352040000	341
21.4052	21.4078	21.522	21.7444	21.7492	21.7389	+	2.82494	-0.299171	P62753	P62753	40S ribosomal protein S6	RPS6	0.812719	4	4	4	18.9	18.9	18.9	28.68	0	21.29	210020000	199
17.3936	17.4352	17.3018	17.6659	17.6835	17.6914	+	2.78564	-0.303413	P49792	P49792	E3 SUMO-protein ligase RanBP2	RANBP2	0.810333	17	17	11	8.1	8.1	5.3	358.2	0	69.973	45929000	223
17.9782	17.9413	17.8233	18.2389	18.2639	18.1547	+	2.22347	-0.304914	P55290	P55290	Cadherin-13	CDH13	0.809491	3	3	3	5.2	5.2	5.2	78.286	0.00060753	6.8542	13588000	67
20.2542	20.3144	20.275	20.5452	20.5059	20.7113	+	2.02626	-0.306258	P24844	P24844	Myosin regulatory light polypeptide 9	MYL9	0.808737	6	2	2	40.1	12.2	12.2	19.827	0	149.75	78837000	132
21.0057	20.9278	20.8596	21.3201	21.266	21.1276	+	1.90178	-0.306834	Q14847	Q14847	LIM and SH3 domain protein 1	LASP1	0.808414	9	9	9	33	33	33	29.717	0	148.73	257640000	289
17.2139	17.0731	17.0189	17.3936	17.3798	17.4691	+	2.07824	-0.312199	Q08378	Q08378	Golgin subfamily A member 3	GOLGA3	0.805413	15	15	15	12.1	12.1	12.1	167.35	0	27.177	34111000	86
20.4613	20.4481	20.5022	20.7968	20.7772	20.7799	+	4.25628	-0.314082	Q14315	Q14315	Filamin-C	FLNC	0.804363	66	61	59	33.9	32.3	31	291.02	0	323.31	1058700000	1787
18.73	18.7841	18.6618	19.0259	19.0859	19.0066	+	2.74094	-0.314171	Q8WX93;Q86TC9	Q8WX93	Palladin	PALLD	0.804313	11	11	11	11.4	11.4	11.4	150.56	0	20.495	56864000	106
21.3069	21.2689	21.2966	21.67	21.4978	21.6499	+	2.32292	-0.315073	P62424	P62424	60S ribosomal protein L7a	RPL7A	0.80381	9	9	9	33.1	33.1	33.1	29.995	0	56.26	189310000	140
19.1327	19.1123	19.2286	19.5151	19.5296	19.3825	+	2.24189	-0.317877	P62495	P62495	Eukaryotic peptide chain release factor subunit 1	ETF1	0.802249	5	5	5	11.9	11.9	11.9	49.03	0.00069493	8.7037	39224000	58
17.4143	17.3847	17.2504	17.6653	17.7032	17.6352	+	2.37744	-0.31811	Q15006	Q15006	ER membrane protein complex subunit 2	EMC2	0.80212	3	3	3	13.1	13.1	13.1	34.833	0.00067522	8.3608	13359000	58
19.5886	19.619	19.5609	19.968	19.8975	19.8648	+	3.11451	-0.320614	P05023;P13637;P50993;Q13733;P20648	P05023	Sodium/potassium-transporting ATPase subunit alpha-1	ATP1A1	0.800729	17	17	17	23.1	23.1	23.1	112.89	0	110.35	154770000	329
19.9778	19.9834	19.9352	20.2365	20.3706	20.2513	+	2.68475	-0.32067	Q13347	Q13347	Eukaryotic translation initiation factor 3 subunit I	EIF3I	0.800698	6	6	6	27.1	27.1	27.1	36.501	0.0011377	18.058	72200000	102
16.9156	16.8692	16.9294	17.0721	17.3041	17.3091	+	1.80429	-0.323741	O76031	O76031	ATP-dependent Clp protease ATP-binding subunit clpX-like, mitochondrial	CLPX	0.798996	6	6	6	11.2	11.2	11.2	69.223	0.00066711	8.079	15298000	30
20.9067	20.801	20.7411	21.1922	21.2031	21.0275	+	1.91527	-0.324675	P26373	P26373	60S ribosomal protein L13	RPL13	0.798478	7	7	7	28.9	28.9	28.9	24.261	0	323.31	165080000	157
17.7678	17.7696	17.7433	17.9783	18.1391	18.1403	+	2.40548	-0.325652	Q9H6Z4	Q9H6Z4	Ran-binding protein 3	RANBP3	0.797938	4	4	4	8.3	8.3	8.3	60.209	0.0010526	16.294	22067000	88
19.92	19.9579	19.8025	20.1993	20.311	20.1526	+	2.10722	-0.327494	P39748	P39748	Flap endonuclease 1	FEN1	0.796919	6	6	6	23.7	23.7	23.7	42.592	0	64.019	126420000	179
17.1511	17.1809	17.0369	17.4428	17.4622	17.4678	+	2.77572	-0.334644	Q12965;O00160	Q12965	Unconventional myosin-Ie	MYO1E	0.79298	8	8	8	9.2	9.2	9.2	127.06	0	20.411	20923000	63
17.3114	17.3201	17.236	17.5183	17.7749	17.5818	+	1.83278	-0.335846	Q6ZSR9	Q6ZSR9	Uncharacterized protein FLJ45252		0.792319	3	3	3	13	13	13	37.976	0.00064977	7.7364	9533600	32
18.2845	18.2359	18.3024	18.6207	18.5837	18.6307	+	3.79424	-0.337465	Q6PIU2	Q6PIU2	Neutral cholesterol ester hydrolase 1	NCEH1	0.791431	3	3	3	8.1	8.1	8.1	45.807	0.00054705	5.5566	18413000	57
18.1058	18.15	18.0735	18.4003	18.3609	18.5833	+	2.03053	-0.338388	Q9BTE3	Q9BTE3	Mini-chromosome maintenance complex-binding protein	MCMBP	0.790924	6	6	6	10.9	10.9	10.9	72.979	0.00083195	11.414	30005000	97
17.4264	17.3941	17.321	17.7331	17.7227	17.7101	+	3.36651	-0.341538	Q16850	Q16850	Lanosterol 14-alpha demethylase	CYP51A1	0.789199	4	4	4	8.9	8.9	8.9	56.805	0	25.096	12239000	36
19.4972	19.4748	19.5836	19.8337	19.8657	19.8838	+	3.15399	-0.342526	P28070	P28070	Proteasome subunit beta type-4	PSMB4	0.788659	5	5	5	28.8	28.8	28.8	29.204	0.00078802	10.474	48767000	76
22.0394	22.0795	21.9729	22.3509	22.4156	22.3542	+	3.09943	-0.342978	P02545	P02545	Prelamin-A/C;Lamin-A/C	LMNA	0.788412	35	35	34	55.4	55.4	54.2	74.139	0	323.31	1559700000	1074
19.0438	18.9145	18.9449	19.2675	19.3046	19.3623	+	2.7032	-0.343749	O43242	O43242	26S proteasome non-ATPase regulatory subunit 3	PSMD3	0.787991	10	10	10	22.3	22.3	22.3	60.977	0	22.466	69635000	129
20.055	19.9234	19.9458	20.3512	20.4002	20.2112	+	2.11515	-0.346159	Q96AE4	Q96AE4	Far upstream element-binding protein 1	FUBP1	0.786676	16	16	14	31.2	31.2	28.6	67.56	0	169.61	211220000	308
19.4105	19.3417	19.276	19.6608	19.7234	19.6841	+	2.89443	-0.346728	Q04637	Q04637	Eukaryotic translation initiation factor 4 gamma 1	EIF4G1	0.786366	20	20	19	15.3	15.3	14.7	175.49	0	78.931	186240000	428
18.4425	18.3725	18.2678	18.7532	18.6926	18.6792	+	2.47482	-0.347401	P23193;Q15560	P23193	Transcription elongation factor A protein 1	TCEA1	0.785999	8	8	8	27.2	27.2	27.2	33.969	0	23.452	48190000	150
19.1673	19.0978	18.9116	19.4691	19.4412	19.3095	+	1.72969	-0.347729	Q9HAV7	Q9HAV7	GrpE protein homolog 1, mitochondrial	GRPEL1	0.78582	4	4	4	20.3	20.3	20.3	24.279	0.00072833	9.4503	34485000	91
20.4416	20.4409	20.4656	20.8334	20.7837	20.7798	+	4.28435	-0.349582	P13797	P13797	Plastin-3	PLS3	0.784811	17	17	11	31.6	31.6	21.3	70.81	0	142.19	465360000	448
17.6416	17.6042	17.4408	17.9139	17.9918	17.8315	+	1.97992	-0.350194	P48729	P48729	Casein kinase I isoform alpha	CSNK1A1	0.784478	2	2	2	9.5	9.5	9.5	38.914	0.0014245	4.3958	8789600	30
19.412	19.3709	19.353	19.8233	19.7169	19.6616	+	2.66527	-0.355285	P60228	P60228	Eukaryotic translation initiation factor 3 subunit E	EIF3E	0.781715	11	11	11	27	27	27	52.22	0	23.61	101920000	97
18.6347	18.4729	18.67	18.9939	18.8275	19.0245	+	1.8393	-0.356101	P24821	P24821	Tenascin	TNC	0.781273	19	19	19	13.1	13.1	13.1	240.85	0	123.11	69743000	146
20.5368	20.466	20.4294	20.9252	20.8015	20.8075	+	2.70144	-0.367339	P50502;Q8NFI4;Q8IZP2	P50502;Q8NFI4;Q8IZP2	Hsc70-interacting protein;Putative protein FAM10A5;Putative protein FAM10A4	ST13;ST13P5;ST13P4	0.775211	6	6	6	19	19	19	41.331	0	33.06	185960000	158
21.5592	21.6831	21.6792	22.047	21.8989	22.0862	+	2.21113	-0.370238	P40429;Q6NVV1	P40429;Q6NVV1	60S ribosomal protein L13a;Putative 60S ribosomal protein L13a protein RPL13AP3	RPL13A;RPL13AP3	0.773655	3	3	3	16.7	16.7	16.7	23.577	0	58.162	131320000	141
16.9047	16.8394	16.7935	17.0486	17.3588	17.2417	+	1.7407	-0.370533	P48634	P48634	Protein PRRC2A	PRRC2A	0.773497	6	6	6	4.7	4.7	4.7	228.86	0.00081235	11.053	12292000	38
18.2016	18.0949	18.0759	18.4378	18.5239	18.5284	+	2.7945	-0.372595	Q32MZ4	Q32MZ4	Leucine-rich repeat flightless-interacting protein 1	LRRFIP1	0.772392	11	11	10	18.7	18.7	17.2	89.252	0	51.647	52576000	177
17.8895	17.8874	17.8585	18.1395	18.3412	18.274	+	2.46412	-0.373075	O60488	O60488	Long-chain-fatty-acid--CoA ligase 4	ACSL4	0.772135	7	5	5	15.2	11.1	11.1	79.187	0	46.958	17760000	78
16.8174	16.9579	16.8164	17.1644	17.283	17.2676	+	2.47479	-0.37442	P49841	P49841	Glycogen synthase kinase-3 beta	GSK3B	0.771415	4	4	3	13.8	13.8	11.4	46.744	0.00058928	6.4239	9483400	29
19.0853	19.1535	19.2367	19.4481	19.522	19.6326	+	2.2535	-0.375762	P35606	P35606	Coatomer subunit beta	COPB2	0.770698	13	13	13	17.4	17.4	17.4	102.49	0	25.567	93529000	157
18.9157	18.9686	18.8507	19.3345	19.3073	19.2266	+	2.88505	-0.377783	Q8WWI1	Q8WWI1	LIM domain only protein 7	LMO7	0.769619	21	21	21	17.5	17.5	17.5	192.69	0	73.865	97951000	256
18.5848	18.5582	18.5943	18.9367	18.9759	18.9591	+	4.75551	-0.378126	P08648	P08648	Integrin alpha-5;Integrin alpha-5 heavy chain;Integrin alpha-5 light chain	ITGA5	0.769437	10	10	10	11.8	11.8	11.8	114.54	0	81.781	62739000	118
16.5542	16.5622	16.4061	16.917	16.8551	16.888	+	2.6702	-0.379211	Q5W0V3	Q5W0V3	Protein FAM160B1	FAM160B1	0.768858	3	3	3	4.6	4.6	4.6	86.557	0.00060864	6.8833	6828900	26
18.3442	18.5366	18.3494	18.7892	18.7859	18.8007	+	2.41578	-0.381889	P16989	P16989	Y-box-binding protein 3	YBX3	0.767432	5	3	3	23.9	17.2	17.2	40.089	0	68.592	23701000	85
16.8681	17.0254	16.9238	17.3466	17.3557	17.2634	+	2.66142	-0.382818	Q96N67	Q96N67	Dedicator of cytokinesis protein 7	DOCK7	0.766938	6	6	6	3.8	3.8	3.8	242.56	0.0008071	10.922	13596000	51
19.3767	19.3014	19.2397	19.519	19.7811	19.7722	+	1.81696	-0.384844	P25786	P25786	Proteasome subunit alpha type-1	PSMA1	0.765862	4	4	4	21.3	21.3	21.3	29.555	0.00072254	9.3513	64944000	62
22.9538	22.98	23.0678	23.3741	23.276	23.5138	+	2.13247	-0.38741	P14618;P30613	P14618	Pyruvate kinase PKM	PKM	0.764501	30	30	30	58.6	58.6	58.6	57.936	0	323.31	2187700000	1481
18.7978	18.8656	18.869	19.3604	19.2159	19.1252	+	2.24186	-0.389659	Q9Y2W1	Q9Y2W1	Thyroid hormone receptor-associated protein 3	THRAP3	0.76331	14	14	13	15.5	15.5	15.5	108.66	0	51.842	81580000	162
21.0904	21.1672	21.201	21.4093	21.5721	21.6485	+	2.13217	-0.390432	P61981	P61981	14-3-3 protein gamma;14-3-3 protein gamma, N-terminally processed	YWHAG	0.762901	11	6	6	47	33.2	33.2	28.302	0	323.31	161180000	291
17.6874	17.5397	17.5266	18.0702	17.9454	17.9126	+	2.28904	-0.391496	Q9BZG1	Q9BZG1	Ras-related protein Rab-34	RAB34	0.762339	3	3	3	14.3	14.3	14.3	29.044	0.00075873	10.003	11143000	34
18.5787	18.4908	18.6343	19.124	18.7493	19.0112	+	1.53146	-0.393585	P07384	P07384	Calpain-1 catalytic subunit	CAPN1	0.761236	8	8	8	11.9	11.9	11.9	81.889	0.00073368	9.5283	28677000	30
20.2378	20.2081	20.3521	20.6086	20.6342	20.7445	+	2.55107	-0.396423	P21796	P21796	Voltage-dependent anion-selective channel protein 1	VDAC1	0.759739	11	11	11	49.8	49.8	49.8	30.772	0	48.185	217200000	323
16.8612	16.9229	16.999	17.2673	17.2738	17.4366	+	2.36691	-0.398232	Q8N392	Q8N392	Rho GTPase-activating protein 18	ARHGAP18	0.758788	4	4	4	7.1	7.1	7.1	74.976	0.00062735	7.3063	11857000	23
20.7411	20.6617	20.4507	21.0079	20.9918	21.0494	+	1.96922	-0.398503	P06744;CON__Q3ZBD7;Q8N196	P06744	Glucose-6-phosphate isomerase	GPI	0.758645	13	13	13	25.4	25.4	25.4	63.146	0	118.52	330750000	229
16.4149	16.4099	16.4665	16.9592	16.8353	16.7028	+	2.20808	-0.402022	P04150	P04150	Glucocorticoid receptor	NR3C1	0.756797	6	6	6	10	10	10	85.658	0.00093023	13.908	13166000	49
20.0485	19.9773	19.8546	20.4515	20.4428	20.2042	+	1.83091	-0.406059	Q13200	Q13200	26S proteasome non-ATPase regulatory subunit 2	PSMD2	0.754682	12	12	12	17.3	17.3	17.3	100.2	0	82.985	173400000	198
19.8765	19.8373	19.915	20.2782	20.2746	20.3005	+	4.16665	-0.408163	Q8TDW7	Q8TDW7	Protocadherin Fat 3	FAT3	0.753582	1	1	1	0.4	0.4	0.4	501.97	0.0084871	2.5728	36985000	19
18.3825	18.5861	18.7382	19.0324	18.8651	19.0543	+	1.59771	-0.414966	P26583	P26583	High mobility group protein B2	HMGB2	0.750037	2	1	1	11	5.3	5.3	24.033	0.0091609	2.5301	21606000	54
19.1888	19.2999	19.2476	19.5549	19.837	19.595	+	1.94736	-0.416849	Q13435	Q13435	Splicing factor 3B subunit 2	SF3B2	0.749059	14	14	14	20.9	20.9	20.9	100.23	0	60.827	107340000	227
19.1525	19.2796	19.2368	19.5555	19.8016	19.566	+	2.0372	-0.418047	Q96TA1	Q96TA1	Niban-like protein 1	FAM129B	0.748437	10	10	10	16.9	16.9	16.9	84.137	0	37.513	76590000	166
20.2329	19.9591	20.2056	20.6222	20.459	20.573	+	1.86563	-0.418861	P21291	P21291	Cysteine and glycine-rich protein 1	CSRP1	0.748015	5	5	5	33.2	33.2	33.2	20.567	0	107.02	115940000	96
19.7748	19.7525	19.824	20.3102	20.1421	20.1607	+	2.73813	-0.420565	Q9UKM9	Q9UKM9	RNA-binding protein Raly	RALY	0.747132	6	6	6	19.6	19.6	19.6	32.463	0.0007722	10.256	74481000	91
18.6264	18.2087	18.5105	18.8062	18.8582	18.9441	+	1.48999	-0.420931	Q9Y383	Q9Y383	Putative RNA-binding protein Luc7-like 2	LUC7L2	0.746942	5	5	3	15.6	15.6	10.5	46.513	0	24.968	31277000	102
18.3016	18.2591	18.2004	18.7402	18.74	18.5488	+	2.41589	-0.42262	O95747	O95747	Serine/threonine-protein kinase OSR1	OXSR1	0.746069	8	8	7	19.4	19.4	17.5	58.022	0	30.25	43360000	176
18.7699	18.6651	18.7451	19.1582	19.1111	19.1813	+	3.44389	-0.423459	P43034	P43034	Platelet-activating factor acetylhydrolase IB subunit alpha	PAFAH1B1	0.745635	6	6	6	16.6	16.6	16.6	46.637	0.0011364	18.057	45244000	86
18.3157	18.2296	18.2531	18.7215	18.6133	18.7341	+	3.10594	-0.423525	P23921	P23921	Ribonucleoside-diphosphate reductase large subunit	RRM1	0.745601	4	4	4	6.6	6.6	6.6	90.069	0.00073206	9.5133	24660000	62
17.1968	17.2988	17.0562	17.4505	17.6246	17.7473	+	1.72249	-0.423559	Q9BQ52	Q9BQ52	Zinc phosphodiesterase ELAC protein 2	ELAC2	0.745583	6	6	6	10	10	10	92.218	0.0009311	13.923	14972000	49
18.6965	18.5698	18.4079	19.0207	18.9425	18.9844	+	2.09666	-0.424447	P50479	P50479	PDZ and LIM domain protein 4	PDLIM4	0.745124	5	5	5	19.1	19.1	19.1	35.398	0.00074074	9.6771	31116000	52
20.3467	20.3854	20.4662	20.7285	20.899	20.8535	+	2.63615	-0.427553	P16070	P16070	CD44 antigen	CD44	0.743522	5	5	5	8	8	8	81.537	0	89.837	136380000	200
21.5529	21.455	21.2665	21.6668	21.9342	21.9588	+	1.56751	-0.428463	P09972	P09972	Fructose-bisphosphate aldolase C	ALDOC	0.743053	8	8	8	31.6	31.6	31.6	39.455	0	267.01	331520000	455
20.9636	20.904	20.9961	21.3627	21.326	21.4866	+	2.85025	-0.437195	O75083	O75083	WD repeat-containing protein 1	WDR1	0.738569	15	15	15	34.5	34.5	34.5	66.193	0	45.882	271720000	239
17.2095	17.0838	17.1086	17.7191	17.5377	17.458	+	2.14689	-0.437618	Q9P258	Q9P258	Protein RCC2	RCC2	0.738353	2	2	2	5.7	5.7	5.7	56.084	0.0006993	8.7522	8003000	40
22.728	22.5753	22.4798	23.0214	22.9979	23.0796	+	2.34427	-0.438584	P00558;P07205	P00558	Phosphoglycerate kinase 1	PGK1	0.737858	21	21	21	57.6	57.6	57.6	44.614	0	323.31	1428300000	667
17.5555	17.8249	17.4405	18.0881	18.0339	18.0272	+	1.73076	-0.442789	P52926	P52926	High mobility group protein HMGI-C	HMGA2	0.735711	4	4	4	33	33	33	11.832	0.0010684	16.604	12713000	38
18.0199	17.7851	17.9139	18.3789	18.4891	18.183	+	1.77543	-0.444042	P35658	P35658	Nuclear pore complex protein Nup214	NUP214	0.735072	14	14	14	10	10	10	213.62	0	26.162	36585000	77
19.3632	19.2939	19.2704	19.8173	19.7093	19.7463	+	3.3536	-0.448471	Q15942	Q15942	Zyxin	ZYX	0.732819	7	7	7	18.4	18.4	18.4	61.277	0	27.694	85490000	127
23.5522	23.5972	23.546	24.1131	23.8669	24.0622	+	2.37064	-0.448955	P60174	P60174	Triosephosphate isomerase	TPI1	0.732573	14	14	14	60.8	60.8	60.8	30.791	0	323.31	2017100000	962
20.5326	20.408	20.4129	20.8984	20.9479	20.8546	+	3.10955	-0.449118	P62942	P62942	Peptidyl-prolyl cis-trans isomerase FKBP1A	FKBP1A	0.73249	2	2	2	25	25	25	11.951	0	42.989	89430000	85
16.8428	17.1194	16.896	17.5531	17.4567	17.2063	+	1.5589	-0.452604	Q96JB5	Q96JB5	CDK5 regulatory subunit-associated protein 3	CDK5RAP3	0.730723	5	5	5	11.3	11.3	11.3	56.92	0.00070522	8.8395	11593000	25
19.0782	19.0835	19.111	19.5166	19.51	19.6131	+	3.70436	-0.455647	O75534	O75534	Cold shock domain-containing protein E1	CSDE1	0.729183	9	9	9	15.5	15.5	15.5	88.884	0	25.579	62170000	134
19.3833	19.5572	19.4085	19.8211	19.9865	19.9252	+	2.50186	-0.46125	P14868	P14868	Aspartate--tRNA ligase, cytoplasmic	DARS	0.726356	17	17	17	40.5	40.5	40.5	57.136	0	72.459	166560000	209
16.8584	16.9049	16.6843	17.2412	17.2576	17.3353	+	2.49355	-0.462156	Q6UB35	Q6UB35	Monofunctional C1-tetrahydrofolate synthase, mitochondrial	MTHFD1L	0.725901	6	6	6	7.6	7.6	7.6	105.79	0.00066269	8.0198	13728000	29
18.8403	18.8167	18.594	19.0682	19.3352	19.2397	+	1.86042	-0.464034	Q9NQW6	Q9NQW6	Actin-binding protein anillin	ANLN	0.724956	19	19	19	18.4	18.4	18.4	124.2	0	73.822	93742000	160
17.5165	17.5499	17.4801	18.1128	18.1103	17.7213	+	1.61936	-0.465987	Q9H8Y8	Q9H8Y8	Golgi reassembly-stacking protein 2	GORASP2	0.723976	4	4	4	11.7	11.7	11.7	47.145	0.00086655	12.139	14737000	48
18.8682	18.9002	18.6946	19.2162	19.2299	19.4167	+	2.16614	-0.466651	P05120	P05120	Plasminogen activator inhibitor 2	SERPINB2	0.723642	10	10	10	31.6	31.6	31.6	46.596	0	40.955	66446000	118
17.3899	17.3379	17.5026	17.6645	17.9541	18.017	+	1.76979	-0.468393	O14578	O14578	Citron Rho-interacting kinase	CIT	0.722769	11	11	11	6.4	6.4	6.4	231.43	0	19.512	27272000	59
19.518	19.6546	19.7092	20.0797	20.1092	20.0988	+	2.908	-0.468618	Q15427	Q15427	Splicing factor 3B subunit 4	SF3B4	0.722657	2	2	2	6.4	6.4	6.4	44.385	0	49.117	31155000	85
15.6139	15.743	15.552	16.1004	16.061	16.1801	+	2.70636	-0.477553	O94851	O94851	Protein-methionine sulfoxide oxidase MICAL2	MICAL2	0.718195	5	5	5	5.5	5.5	5.5	126.69	0.00065359	7.7704	5327500	21
17.4356	17.3632	16.965	17.746	17.7274	17.7397	+	1.52385	-0.483113	Q52LW3	Q52LW3	Rho GTPase-activating protein 29	ARHGAP29	0.715432	6	6	6	6.1	6.1	6.1	142.06	0	21.224	16641000	46
18.5036	18.4789	18.3142	18.9011	18.9436	18.9042	+	2.86518	-0.484067	P46013	P46013	Antigen KI-67	MKI67	0.714959	20	20	20	10.2	10.2	10.2	358.69	0	36.029	72936000	142
19.247	19.2076	19.1994	19.6584	19.7883	19.6759	+	3.45867	-0.489525	Q9UHD8	Q9UHD8	Septin-9	40057	0.71226	12	12	12	26.5	26.5	26.5	65.401	0	59.606	95734000	182
19.322	19.2011	19.2131	19.7934	19.6182	19.8033	+	2.63755	-0.492929	P12111	P12111	Collagen alpha-3(VI) chain	COL6A3	0.710581	44	44	44	16.6	16.6	16.6	343.67	0	84.239	197830000	332
17.8001	17.6963	17.7255	18.2864	18.2287	18.1918	+	3.55283	-0.495052	Q9BZE4	Q9BZE4	Nucleolar GTP-binding protein 1	GTPBP4	0.709536	8	8	8	13.2	13.2	13.2	73.964	0.00090171	13.036	35078000	50
19.6421	19.6268	19.9573	20.175	20.2357	20.3179	+	1.91164	-0.500845	P45880	P45880	Voltage-dependent anion-selective channel protein 2	VDAC2	0.706693	6	6	6	28.9	28.9	28.9	31.566	0	40.881	104420000	112
18.2882	18.109	18.1605	18.7885	18.8237	18.4783	+	1.85952	-0.510923	P20337	P20337	Ras-related protein Rab-3B	RAB3B	0.701773	2	2	2	12.8	12.8	12.8	24.758	0	50.112	26946000	89
18.0974	17.9092	17.4863	18.3597	18.3187	18.3475	+	1.32091	-0.510986	Q01650	Q01650	Large neutral amino acids transporter small subunit 1	SLC7A5	0.701743	3	3	3	8.5	8.5	8.5	55.01	0.00089047	12.791	19415000	66
21.4718	21.6015	21.54	21.835	22.1396	22.1976	+	1.92643	-0.519612	P29966	P29966	Myristoylated alanine-rich C-kinase substrate	MARCKS	0.697559	10	10	10	44.6	44.6	44.6	31.554	0	323.31	340910000	527
17.6374	17.6533	17.798	18.1634	18.2814	18.2135	+	2.98131	-0.523202	Q13642	Q13642	Four and a half LIM domains protein 1	FHL1	0.695826	2	2	2	7.7	7.7	7.7	36.263	0.00096061	4.4787	11270000	25
19.0043	18.5875	18.8547	19.3652	19.5741	19.077	+	1.29904	-0.523244	P46063	P46063	ATP-dependent DNA helicase Q1	RECQL	0.695805	7	7	7	12.8	12.8	12.8	73.457	0.00089366	12.842	63054000	89
23.2879	23.208	23.1026	23.6747	23.6634	23.8425	+	2.58333	-0.527373	P04075	P04075	Fructose-bisphosphate aldolase A	ALDOA	0.693817	17	17	4	57.7	57.7	21.7	39.42	0	323.31	1656300000	955
17.5872	17.5965	17.616	18.3053	18.2242	17.8657	+	1.76718	-0.531836	Q9H0H5	Q9H0H5	Rac GTPase-activating protein 1	RACGAP1	0.691674	5	5	5	10.9	10.9	10.9	71.026	0.00074019	9.6767	12037000	47
17.6945	17.6255	17.5127	18.0959	18.1658	18.1672	+	3.10615	-0.532091	P18858	P18858	DNA ligase 1	LIG1	0.691552	8	8	8	10.9	10.9	10.9	101.73	0.0011111	17.551	19896000	70
18.3364	18.3605	18.3805	19.0418	19.0104	18.6246	+	1.77662	-0.533141	Q16658	Q16658	Fascin	FSCN1	0.691048	6	6	6	15.8	15.8	15.8	54.529	0.00083126	11.392	36624000	28
18.0441	18.0744	18.4037	18.8262	18.47	18.8589	+	1.48653	-0.544289	O15371	O15371	Eukaryotic translation initiation factor 3 subunit D	EIF3D	0.685729	5	5	5	11.3	11.3	11.3	63.972	0.00079618	10.626	21970000	43
18.3593	18.3229	18.25	18.7735	18.9188	18.9304	+	3.14966	-0.563475	P36871	P36871	Phosphoglucomutase-1	PGM1	0.67667	12	12	12	25.3	25.3	25.3	61.448	0	38.626	95570000	285
17.788	17.4963	17.4143	18.2862	17.8988	18.2785	+	1.58106	-0.588333	P50452	P50452	Serpin B8	SERPINB8	0.665111	4	3	3	11.8	9.6	9.6	42.766	0.00061125	6.9525	11134000	24
16.6833	16.4656	16.4158	17.3228	17.1528	16.8561	+	1.68113	-0.58902	Q9BRX2	Q9BRX2	Protein pelota homolog	PELO	0.664794	3	3	3	9.4	9.4	9.4	43.359	0.00051414	4.9691	4005700	15
16.3598	16.2178	16.3675	17.0885	16.9553	16.7116	+	2.12634	-0.603385	Q96SU4	Q96SU4	Oxysterol-binding protein-related protein 9	OSBPL9	0.658208	3	3	3	4.6	4.6	4.6	83.184	0.0018124	4.0086	5371500	9
18.118	18.2687	18.1722	18.824	18.7628	18.7901	+	3.66217	-0.606007	P49006	P49006	MARCKS-related protein	MARCKSL1	0.657013	4	4	4	51.3	51.3	51.3	19.529	0	37.643	25226000	89
17.4232	17.3833	17.6436	18.1238	17.9041	18.2587	+	2.01915	-0.612124	Q2TAY7	Q2TAY7	WD40 repeat-containing protein SMU1;WD40 repeat-containing protein SMU1, N-terminally processed	SMU1	0.654233	4	4	4	9.2	9.2	9.2	57.543	0.00069013	8.6046	16934000	55
20.6409	20.7278	20.6978	21.4476	21.2315	21.249	+	2.95926	-0.620506	P35268	P35268	60S ribosomal protein L22	RPL22	0.650443	2	2	2	18.8	18.8	18.8	14.787	0.00079428	10.547	112620000	94
19.8676	19.8747	19.2567	20.1936	20.2532	20.4406	+	1.3502	-0.629447	P56182	P56182	Ribosomal RNA processing protein 1 homolog A	RRP1	0.646424	3	3	3	7.4	7.4	7.4	52.839	0.00063573	7.4525	43819000	88
20.6435	20.4809	20.3209	21.0942	20.8883	21.3637	+	1.72362	-0.633647	Q9NR30	Q9NR30	Nucleolar RNA helicase 2	DDX21	0.644545	10	10	8	15.3	15.3	11.9	87.343	0	21.967	126830000	166
16.2598	16.0151	16.8042	17.0092	16.9973	17.0677	+	1.32882	-0.665028	Q14151	Q14151	Scaffold attachment factor B2	SAFB2	0.630677	8	3	3	13.9	4.6	4.6	107.47	0.00055371	5.6787	4803700	25
17.8799	18.0434	18.4094	18.8667	18.6714	18.7935	+	1.79219	-0.66631	P28074	P28074	Proteasome subunit beta type-5	PSMB5	0.630116	4	4	4	16.7	16.7	16.7	28.48	0.00065488	7.823	24132000	46
17.9801	18.0293	18.11	18.5125	18.823	18.8387	+	2.4306	-0.684909	O15427	O15427	Monocarboxylate transporter 4	SLC16A3	0.622045	7	7	7	16.3	16.3	16.3	49.469	0.00083612	11.481	38125000	61
17.4476	16.88	17.2546	17.9632	18.1812	17.536	+	1.29902	-0.699401	Q0ZGT2	Q0ZGT2	Nexilin	NEXN	0.615828	3	3	3	5.6	5.6	5.6	80.657	0.0007728	10.275	10961000	56
16.167	16.2213	16.0666	17.2074	16.6682	16.6959	+	1.75456	-0.705545	Q13459	Q13459	Unconventional myosin-IXb	MYO9B	0.613211	4	4	4	2.5	2.5	2.5	243.4	0.0014118	4.3261	5437700	17
17.6863	17.4419	17.5255	18.242	18.4108	18.1286	+	2.5422	-0.70926	P53814	P53814	Smoothelin	SMTN	0.611634	8	8	8	12.1	12.1	12.1	99.058	0	21.913	31792000	122
23.1335	23.2463	23.1188	24.1795	23.7509	23.7164	+	2.01199	-0.716048	P00338;P07864;Q6ZMR3	P00338	L-lactate dehydrogenase A chain	LDHA	0.608763	11	11	10	30.1	30.1	26.5	36.688	0	300.68	1389500000	595
16.2834	17.1656	16.8977	17.4301	17.7986	17.3938	+	1.22313	-0.758625	Q4G0J3	Q4G0J3	La-related protein 7	LARP7	0.591059	5	5	5	11.2	11.2	11.2	66.898	0.00059524	6.5444	7955500	17
17.0571	16.6655	16.8398	17.6231	17.6722	17.6432	+	2.64478	-0.79201	P18615	P18615	Negative elongation factor E	NELFE	0.577539	4	4	4	16.6	16.6	16.6	43.239	0	38.252	9078000	60
19.0154	19.2414	18.9352	19.6401	19.9546	20.0249	+	2.24665	-0.809209	P05783;CON__P05784;P08727;Q92764;CON__H-INV:HIT000015463;CON__P08727;CON__P19001;CON__Q92764;CON__Q497I4	P05783	Keratin, type I cytoskeletal 18	KRT18	0.570695	11	11	11	33.7	33.7	33.7	48.057	0	34.683	72441000	107
15.8564	16.3033	16.26	16.933	16.9309	17.0009	+	2.31665	-0.815003	P53365	P53365	Arfaptin-2	ARFIP2	0.568407	2	2	2	7.9	7.9	7.9	37.855	0.0062721	2.9279	4426500	16
15.6934	15.6057	16.5707	16.6851	16.8012	16.8332	+	1.23179	-0.816589	P17302	P17302	Gap junction alpha-1 protein	GJA1	0.567783	1	1	1	4.2	4.2	4.2	43.008	0.0082059	2.634	3520100	9
16.5501	16.3689	16.397	16.9305	17.6363	17.4797	+	1.83291	-0.910154	P28300	P28300	Protein-lysine 6-oxidase	LOX	0.532128	4	4	4	14.1	14.1	14.1	46.944	0.00081169	11.048	11562000	42
18.4886	18.0589	18.0855	19.0876	19.5349	18.9153	+	1.8597	-0.968301	Q92597	Q92597	Protein NDRG1	NDRG1	0.511108	6	6	6	23.1	23.1	23.1	42.835	0	30.25	79739000	113
16.1758	15.7329	17.2703	17.4414	17.5061	17.4504	+	1.10319	-1.07299	Q8TDD1	Q8TDD1	ATP-dependent RNA helicase DDX54	DDX54	0.475332	2	2	2	2.5	2.5	2.5	98.594	0.00095785	4.4606	7668400	38
16.1985	16.0141	17.0531	17.4844	17.8394	17.5672	+	1.63507	-1.20839	P05412	P05412	Transcription factor AP-1	JUN	0.432751	3	3	3	13	13	13	35.675	0.00098522	15.166	9553100	60
17.5693	15.6143	15.9618	17.6093	17.6623	17.6556	+	0.98084	-1.26062	Q8IZL8	Q8IZL8	Proline-, glutamic acid- and leucine-rich protein 1	PELP1	0.417364	3	3	3	3.5	3.5	3.5	119.7	0.00063211	7.3782	11604000	37
19.5005	19.9359	20.1078	21.2239	21.3714	21.1965	+	2.77258	-1.41591	O00622	O00622	Protein CYR61	CYR61	0.374773	12	12	12	35.4	35.4	35.4	42.026	0	111.2	196760000	164
16.2009	15.6516	16.3637	17.4523	17.713	17.6898	+	2.58691	-1.54629	O95453	O95453	Poly(A)-specific ribonuclease PARN	PARN	0.342389	2	2	2	3.6	3.6	3.6	73.45	0.00098474	4.6819	6918700	25
15.9759	15.9777	18.0733	18.1928	18.2932	18.2708	+	1.05919	-1.5766	Q96JY6	Q96JY6	PDZ and LIM domain protein 2	PDLIM2	0.33527	2	2	2	6	6	6	37.458	0.0018034	3.9628	14655000	24
17.165	16.0702	16.066	17.9583	18.1575	17.9159	+	1.87247	-1.57685	P52789	P52789	Hexokinase-2	HK2	0.335212	9	7	7	12.2	9.7	9.7	102.38	0	34.57	20755000	45
16.9214	18.8757	15.791	19.2584	19.1403	19.1513	+	1.03493	-1.98729	Q8WWK9	Q8WWK9	Cytoskeleton-associated protein 2	CKAP2	0.252212	3	3	3	6	6	6	76.986	0	22.189	17943000	37
16.4741	16.5721	15.8579	18.8057	18.5326	18.4743	+	3.14108	-2.30284	P06132	P06132	Uroporphyrinogen decarboxylase	UROD	0.202664	2	2	2	6.5	6.5	6.5	40.786	0.0014006	4.2594	19538000	30
16.5963	16.2675	15.6871	18.6777	18.7933	18.8426	+	3.17731	-2.58756	Q14011	Q14011	Cold-inducible RNA-binding protein	CIRBP	0.166367	2	2	2	12.8	12.8	12.8	18.648	0.003029	3.6022	16379000	30
15.6693	16.7865	20.6416	20.9383	20.8194	20.9415	+	0.996297	-3.20062	P42677;Q71UM5	P42677;Q71UM5	40S ribosomal protein S27;40S ribosomal protein S27-like	RPS27;RPS27L	0.108772	2	2	2	25	25	25	9.461	0.0010101	4.8491	103650000	58
15.9297	16.069	15.9554	20.5938	20.1528	20.6446	+	4.99325	-4.47899	O60888	O60888	Protein CutA	CUTA	0.0448424	2	2	2	15.6	15.6	15.6	19.116	0.00088183	12.608	46674000	65
18.1254	18.1258	17.8366	18.005	15.4053	17.7257		0.521077	0.983893	A0AVT1	A0AVT1	Ubiquitin-like modifier-activating enzyme 6	UBA6	1.9778	6	6	6	6.3	6.3	6.3	117.97	0.0011136	17.613	16102000	61
20.3516	20.3497	20.253	20.3457	20.499	20.3485		0.590839	-0.0796172	A5YKK6	A5YKK6	CCR4-NOT transcription complex subunit 1	CNOT1	0.946309	8	8	8	4.2	4.2	4.2	266.94	0.00091324	13.355	61822000	72
17.8593	17.9419	17.7906	18.2281	17.9119	17.9085		0.593647	-0.152259	A6NDG6	A6NDG6	Phosphoglycolate phosphatase	PGP	0.89984	3	3	3	11.8	11.8	11.8	34.006	0.00061652	7.1268	9279000	14
17.6286	17.817	17.3294	17.323	17.2482	17.338		0.93264	0.288582	A6NHR9	A6NHR9	Structural maintenance of chromosomes flexible hinge domain-containing protein 1	SMCHD1	1.22144	8	8	8	4.6	4.6	4.6	226.37	0.00095694	14.371	16279000	67
19.2592	19.0335	18.7069	18.5973	18.7084	18.3886		1.10158	0.435086	P62308;A8MWD9	P62308;A8MWD9	Small nuclear ribonucleoprotein G;Putative small nuclear ribonucleoprotein G-like protein 15	SNRPG;SNRPGP15	1.35199	2	2	2	17.1	17.1	17.1	8.496	0.00099354	4.7484	25655000	26
17.7165	17.5814	17.6204	17.5526	17.3328	17.5394		0.941424	0.164465	C4AMC7;Q6VEQ5;A8K0Z3;A8MWX3	C4AMC7;Q6VEQ5;A8K0Z3	Putative WAS protein family homolog 3;WAS protein family homolog 2;WAS protein family homolog 1	WASH3P;WASH2P;WASH1	1.12075	5	5	2	16.8	16.8	7.1	49.994	0.00089445	12.844	14068000	35
21.1254	21.2745	21.1459	21.3788	21.4126	21.4374		1.9934	-0.227608	E9PAV3;Q13765;Q9BZK3	E9PAV3;Q13765	Nascent polypeptide-associated complex subunit alpha, muscle-specific form;Nascent polypeptide-associated complex subunit alpha	NACA	0.85405	5	5	5	4	4	4	205.42	0	323.31	234540000	271
17.2343	17.2193	16.8349	16.9245	17.1138	17.015		0.21504	0.0783927	O00116	O00116	Alkyldihydroxyacetonephosphate synthase, peroxisomal	AGPS	1.05584	6	6	6	13.7	13.7	13.7	72.911	0.00081037	11.037	12038000	53
18.279	18.0738	18.1649	18.3301	18.1747	18.2398		0.434406	-0.0756073	O00139	O00139	Kinesin-like protein KIF2A	KIF2A	0.948943	4	4	4	6.7	6.7	6.7	79.954	0.00067476	8.3581	13609000	48
19.4178	19.4315	19.3397	19.2664	19.4562	19.4778		0.0173002	-0.00380325	O00151	O00151	PDZ and LIM domain protein 1	PDLIM1	0.997367	8	8	8	32.5	32.5	32.5	36.071	0	61.915	79650000	190
18.9728	18.7207	18.7376	19.0018	18.9733	18.6415		0.164591	-0.0618261	O00154	O00154	Cytosolic acyl coenzyme A thioester hydrolase	ACOT7	0.958051	6	6	6	20.3	20.3	20.3	41.796	0.0007593	10.012	39382000	67
21.1476	20.9489	20.7894	20.8458	20.7083	20.8375		0.661995	0.164747	O00159	O00159	Unconventional myosin-Ic	MYO1C	1.12097	17	17	17	20.1	20.1	20.1	121.68	0	60.155	195700000	269
18.4226	18.3996	18.446	18.3789	18.503	17.0029		0.40684	0.461142	O00161	O00161	Synaptosomal-associated protein 23	SNAP23	1.37663	3	3	3	19.9	19.9	19.9	23.354	0.00056689	5.8954	19944000	28
18.8204	18.7774	18.826	18.9113	19.0525	18.7213		0.376019	-0.0870959	O00170	O00170	AH receptor-interacting protein	AIP	0.941416	5	5	5	20.3	20.3	20.3	37.636	0	21.427	30716000	67
18.2364	17.866	18.2801	18.0711	18.1966	18.3079		0.163523	-0.0643749	O00193	O00193	Small acidic protein	SMAP	0.95636	3	3	3	21.9	21.9	21.9	20.332	0	36.265	17235000	28
18.2361	18.2552	18.0263	18.5472	18.2682	18.3493		0.91021	-0.215709	O00203;Q13367	O00203	AP-3 complex subunit beta-1	AP3B1	0.861123	8	8	8	9.3	9.3	9.3	121.32	0.00087642	12.481	34440000	39
20.2855	20.2264	19.8967	20.2957	19.9895	20.2004		0.0589074	-0.0256958	O00231	O00231	26S proteasome non-ATPase regulatory subunit 11	PSMD11	0.982347	9	9	9	27	27	27	47.463	0	34.655	104540000	177
19.1301	18.8138	18.8899	18.9533	19.0355	18.6324		0.17253	0.0709209	O00232	O00232	26S proteasome non-ATPase regulatory subunit 12	PSMD12	1.05039	13	13	13	31.6	31.6	31.6	52.904	0	39.602	80263000	97
18.9176	18.9887	18.7738	19.2379	19.2764	18.9355		0.961614	-0.256578	O00233	O00233	26S proteasome non-ATPase regulatory subunit 9	PSMD9	0.837071	5	5	5	26	26	26	24.682	0.00062814	7.3097	25694000	30
19.1178	19.3931	19.3001	18.6599	19.7368	19.7917		0.121758	-0.125801	O00264	O00264	Membrane-associated progesterone receptor component 1	PGRMC1	0.916495	6	6	5	36.9	36.9	32.3	21.671	0	48.918	50457000	76
16.6244	16.5201	16.6533	16.7708	16.6985	16.5207		0.308873	-0.064057	O00267	O00267	Transcription elongation factor SPT5	SUPT5H	0.95657	4	4	4	6.3	6.3	6.3	121	0.0007776	10.345	8044200	41
16.8838	16.8059	16.7797	16.8367	15.0803	16.8374		0.414716	0.571656	O00291	O00291	Huntingtin-interacting protein 1	HIP1	1.48623	2	2	2	3	3	3	116.22	0.0018182	4.0294	4515100	21
22.4294	22.3506	22.2509	22.269	22.4538	22.679		0.405197	-0.123577	O00299	O00299	Chloride intracellular channel protein 1	CLIC1	0.917909	10	10	10	56	56	56	26.922	0	323.31	572130000	445
19.7233	19.6964	19.5662	19.8606	19.8441	19.2263		0.0286765	0.0182845	O00303	O00303	Eukaryotic translation initiation factor 3 subunit F	EIF3F	1.01275	9	9	9	31.7	31.7	31.7	37.563	0	90.418	106700000	164
17.0088	17.0081	16.9823	16.9589	17.0004	16.8759		0.657286	0.054629	O00339	O00339	Matrilin-2	MATN2	1.03859	4	4	4	5	5	5	106.84	0.00051361	4.9663	5980900	11
19.8831	19.6972	19.7502	19.8703	19.933	19.9628		1.10751	-0.145203	O00410;O60518	O00410	Importin-5	IPO5	0.904252	18	18	18	22	22	22	123.63	0	103.61	123600000	211
18.631	18.5274	18.579	18.791	18.5809	18.5577		0.329582	-0.0640659	O00429	O00429	Dynamin-1-like protein	DNM1L	0.956564	11	11	11	20.5	20.5	20.5	81.876	0	32.923	46037000	130
17.3769	17.2448	17.3437	17.1334	17.3281	17.3127		0.358841	0.0637385	O00461	O00461	Golgi integral membrane protein 4	GOLIM4	1.04517	6	6	6	10.2	10.2	10.2	81.879	0.00091241	13.336	15427000	77
19.3808	19.3024	19.1022	19.5656	19.5673	19.5328		1.60627	-0.293435	O00469	O00469	Procollagen-lysine,2-oxoglutarate 5-dioxygenase 2	PLOD2	0.815957	10	10	10	18.3	18.3	18.3	84.685	0	35.882	98101000	193
20.1286	19.8289	19.9142	20.1608	16.045	19.6445		0.443762	1.34044	O00483	O00483	Cytochrome c oxidase subunit NDUFA4	NDUFA4	2.53228	3	3	3	37	37	37	9.3697	0.00099751	4.7818	39120000	29
18.8965	18.854	18.6376	18.7061	18.8379	18.6334		0.282949	0.0702349	O00560	O00560	Syntenin-1	SDCBP	1.04989	3	3	3	15.8	15.8	15.8	32.444	0	20.887	33805000	101
18.5975	18.6414	18.3672	18.4916	18.5395	18.8069		0.233836	-0.0772953	O00567	O00567	Nucleolar protein 56	NOP56	0.947833	7	7	7	15.3	15.3	15.3	66.049	0	20.593	45480000	112
19.6691	19.6502	19.5825	19.7792	19.7516	19.7919		2.08248	-0.140287	O00571;O15523;Q9NQI0	O00571;O15523	ATP-dependent RNA helicase DDX3X;ATP-dependent RNA helicase DDX3Y	DDX3X;DDX3Y	0.907338	13	12	12	23	21.3	21.3	73.243	0	33.188	107470000	169
18.7163	18.5707	18.5492	18.5417	18.5958	18.9029		0.212869	-0.0680726	O00762	O00762	Ubiquitin-conjugating enzyme E2 C	UBE2C	0.953912	4	4	4	30.7	30.7	30.7	19.652	0.00068306	8.4946	19181000	26
17.7612	17.6193	17.253	15.7244	17.6232	16.2616		0.796024	1.00813	O14562	O14562	Ubiquitin domain-containing protein UBFD1	UBFD1	2.01131	3	3	3	17.8	17.8	17.8	33.382	0.0013844	4.1889	8641400	10
18.4977	18.253	18.0759	17.4406	18.0861	18.3772		0.43553	0.307569	O14579	O14579	Coatomer subunit epsilon	COPE	1.23762	3	3	3	18.2	18.2	18.2	34.482	0.00053163	5.2679	13220000	26
17.2119	17.4888	17.2526	17.4201	17.3489	17.2301		0.0512276	-0.015288	O14617	O14617	AP-3 complex subunit delta-1	AP3D1	0.989459	5	5	5	5.6	5.6	5.6	130.16	0.0005596	5.7522	15203000	26
18.0443	18.0131	17.9908	16.7726	18.0947	17.9562		0.413494	0.40821	O14618	O14618	Copper chaperone for superoxide dismutase	CCS	1.32704	2	2	2	8	8	8	29.04	0.0013934	4.2243	11939000	15
16.5754	18.3552	18.9797	18.7735	18.8992	18.9115		0.546082	-0.891289	O14737	O14737	Programmed cell death protein 5	PDCD5	0.539132	4	4	4	38.4	38.4	38.4	14.285	0.00096061	14.562	32949000	66
19.3603	19.3942	19.3355	19.1338	19.3452	19.7127		0.0696456	-0.0338586	O14744	O14744	Protein arginine N-methyltransferase 5;Protein arginine N-methyltransferase 5, N-terminally processed	PRMT5	0.976804	6	6	6	13.5	13.5	13.5	72.683	0.00090744	13.196	44360000	68
17.6856	17.7818	17.4875	17.1926	17.5655	17.3011		0.996089	0.298598	O14745	O14745	Na(+)/H(+) exchange regulatory cofactor NHE-RF1	SLC9A3R1	1.22995	5	5	5	20.9	20.9	20.9	38.868	0	24.517	15447000	47
15.9856	18.0005	18.2513	18.3035	17.7694	18.0835		0.364067	-0.6397	O14776	O14776	Transcription elongation regulator 1	TCERG1	0.641847	5	5	5	4.8	4.8	4.8	123.9	0.00056948	5.9475	18468000	22
17.0313	17.107	17.2046	17.2759	17.1702	15.5863		0.327378	0.436832	O14777	O14777	Kinetochore protein NDC80 homolog	NDC80	1.35363	5	5	5	8.3	8.3	8.3	73.912	0.0005988	6.6524	10789000	38
19.8666	19.8189	19.8062	19.8623	20.0385	20.0558		1.12971	-0.154924	O14818;Q8TAA3	O14818;Q8TAA3	Proteasome subunit alpha type-7;Proteasome subunit alpha type-7-like	PSMA7;PSMA8	0.89818	6	6	6	33.9	33.9	33.9	27.887	0	28.411	88223000	152
18.8714	18.8444	18.7258	18.4751	18.6179	18.576		1.85623	0.257534	O14828	O14828	Secretory carrier-associated membrane protein 3	SCAMP3	1.19543	4	4	4	19	19	19	38.287	0	20.307	29072000	119
16.8946	16.9561	17.1511	15.7949	16.8766	16.8006		0.644964	0.509885	O14880	O14880	Microsomal glutathione S-transferase 3	MGST3	1.42394	2	2	2	17.8	17.8	17.8	16.516	0.0005385	5.3915	5179800	26
17.8446	17.871	17.8487	18.0121	18.0681	17.2924		0.0910836	0.0638943	O14908;Q8TF64	O14908	PDZ domain-containing protein GIPC1	GIPC1	1.04528	5	5	5	19.8	19.8	19.8	36.049	0.00087566	12.469	22365000	67
19.5031	19.4549	19.4399	19.0896	19.2531	19.293		1.75777	0.254064	O14929	O14929	Histone acetyltransferase type B catalytic subunit	HAT1	1.19256	5	5	5	17.4	17.4	17.4	49.512	0	35.842	52905000	146
22.6301	22.7527	22.6259	22.4592	22.6844	22.7993		0.0709256	0.0219262	O14950;P19105	O14950;P19105	Myosin regulatory light chain 12B;Myosin regulatory light chain 12A	MYL12B;MYL12A	1.01531	8	8	4	51.7	51.7	29.1	19.779	0	323.31	794620000	461
18.4174	18.1614	18.2501	18.6629	18.8161	16.8105		0.0994104	0.179827	O14964	O14964	Hepatocyte growth factor-regulated tyrosine kinase substrate	HGS	1.13275	2	2	2	2.6	2.6	2.6	86.191	0.0030004	3.5581	19465000	26
18.5027	18.655	18.4718	18.855	18.8885	18.5341		0.78923	-0.21603	O14974	O14974	Protein phosphatase 1 regulatory subunit 12A	PPP1R12A	0.860931	10	10	10	10.9	10.9	10.9	115.28	0	22.377	52023000	134
19.5314	19.6363	19.5924	18.8357	19.3487	19.3807		1.04445	0.398347	O14980	O14980	Exportin-1	XPO1	1.318	14	14	14	17.3	17.3	17.3	123.38	0	61.65	104890000	176
17.0663	17.1341	17.0934	17.2968	17.3181	17.3278		3.24314	-0.216293	O15027	O15027	Protein transport protein Sec16A	SEC16A	0.860775	6	6	6	3.4	3.4	3.4	251.89	0.0010638	16.553	18051000	65
17.4156	17.2154	17.126	17.2603	17.2777	16.7733		0.328324	0.148574	O15031	O15031	Plexin-B2	PLXNB2	1.10847	7	7	7	5.2	5.2	5.2	205.12	0.00080321	10.81	14962000	29
18.2081	17.8363	17.9092	17.8765	17.9535	17.9113		0.240834	0.0707893	O15042	O15042	U2 snRNP-associated SURP motif-containing protein	U2SURP	1.05029	4	4	4	6.9	6.9	6.9	118.29	0.00067204	8.2875	12783000	23
19.5068	19.4224	19.3838	19.4689	19.4167	19.3766		0.138922	0.0169328	O15067	O15067	Phosphoribosylformylglycinamidine synthase	PFAS	1.01181	11	11	11	10.5	10.5	10.5	144.73	0	57.632	90784000	198
18.6998	18.5834	18.8392	18.9585	18.9963	19.015		1.69142	-0.282448	O15143	O15143	Actin-related protein 2/3 complex subunit 1B	ARPC1B	0.822195	2	2	2	8.1	8.1	8.1	40.949	0.0017905	3.9232	19433000	14
19.1931	19.2589	19.3216	19.603	19.9094	16.8229		0.186347	0.479421	O15144	O15144	Actin-related protein 2/3 complex subunit 2	ARPC2	1.39418	5	5	5	17.7	17.7	17.7	34.333	0.0011468	18.379	42715000	62
18.9198	18.775	18.6518	18.696	18.4815	18.595		0.899926	0.191367	O15145	O15145	Actin-related protein 2/3 complex subunit 3	ARPC3	1.14185	2	2	2	13.5	13.5	13.5	20.546	0.0029338	3.4153	20566000	54
19.0283	19.0394	18.8296	19.3814	18.582	18.9233		0.00477752	0.0035216	O15173	O15173	Membrane-associated progesterone receptor component 2	PGRMC2	1.00244	4	3	3	22.4	18.4	18.4	23.818	0.00094877	14.187	25682000	84
17.2285	17.1375	15.8207	17.2107	16.4689	17.2687		0.185324	-0.253823	O15258	O15258	Protein RER1	RER1	0.838671	2	2	2	14.8	14.8	14.8	22.958	0.00058617	6.3708	7468700	35
19.2365	19.279	19.2258	18.9151	19.2984	19.4979		0.0193525	0.00998942	O15260	O15260	Surfeit locus protein 4	SURF4	1.00695	4	4	4	16.7	16.7	16.7	30.394	0.00055463	5.6872	30387000	14
17.6424	17.7607	17.6383	17.4855	17.8461	17.6725		0.0377538	0.0124194	O15294	O15294	UDP-N-acetylglucosamine--peptide N-acetylglucosaminyltransferase 110 kDa subunit	OGT	1.00865	7	7	7	7.6	7.6	7.6	116.92	0.00087719	12.497	17606000	52
18.7643	18.9701	18.8534	19.3671	19.0699	19.1026		1.33302	-0.317279	O15347	O15347	High mobility group protein B3	HMGB3	0.802582	3	3	3	19.5	19.5	19.5	22.98	0.0005176	5.0325	24920000	32
19.4247	19.4351	19.3967	19.5838	19.7225	19.859		1.70872	-0.302933	O15355	O15355	Protein phosphatase 1G	PPM1G	0.810603	11	11	11	31.3	31.3	31.3	59.271	0	54.214	82029000	218
19.2255	19.1016	19.2009	19.6156	16.2385	19.6732		0.230098	0.666899	O15372	O15372	Eukaryotic translation initiation factor 3 subunit H	EIF3H	1.58766	7	7	7	19.3	19.3	19.3	39.93	0	46.341	43448000	86
16.9408	16.477	17.0258	16.8144	16.8266	16.9373		0.0914588	-0.0449028	O15397	O15397	Importin-8	IPO8	0.969355	5	5	5	5.5	5.5	5.5	119.94	0.00077101	10.235	7550000	19
18.2504	18.2754	17.9533	18.1155	18.2805	18.1734		0.0942819	-0.0301348	O15400	O15400	Syntaxin-7	STX7	0.979329	4	4	4	24.9	24.9	24.9	29.815	0.00081699	11.106	14178000	61
19.4895	19.4375	19.5421	19.4724	19.6563	19.688		0.719155	-0.115857	O15460	O15460	Prolyl 4-hydroxylase subunit alpha-2	P4HA2	0.922834	10	10	10	22.8	22.8	22.8	60.901	0	31.852	131940000	215
19.525	19.3692	19.7447	19.3035	19.7104	19.6165		0.00573756	0.00287501	O15511	O15511	Actin-related protein 2/3 complex subunit 5	ARPC5	1.00199	3	3	3	29.1	29.1	29.1	16.32	0.00057307	6.0295	40508000	25
19.2195	19.172	19.0989	19.4637	19.4364	19.2737		1.5261	-0.227801	O43143	O43143	Pre-mRNA-splicing factor ATP-dependent RNA helicase DHX15	DHX15	0.853935	11	11	10	17.1	17.1	16	90.932	0.0010834	16.947	84212000	112
17.1158	17.1307	16.8831	16.3965	16.8604	15.7108		0.983752	0.720632	O43148	O43148	mRNA cap guanine-N7 methyltransferase	RNMT	1.6479	4	4	4	14.5	14.5	14.5	54.843	0.00090416	13.113	7025900	16
18.0447	17.8787	17.8353	17.9031	17.8726	17.9676		0.024593	0.00512187	O43172	O43172	U4/U6 small nuclear ribonucleoprotein Prp4	PRPF4	1.00356	3	3	3	7.3	7.3	7.3	58.449	0.00064767	7.6853	14563000	47
20.5869	20.6164	20.5302	20.5637	20.5316	20.4482		0.672674	0.0633151	O43175	O43175	D-3-phosphoglycerate dehydrogenase	PHGDH	1.04486	11	11	11	20.5	20.5	20.5	56.65	0	133.23	222240000	259
18.9478	18.8008	18.8456	18.9675	18.8721	18.6406		0.131259	0.0379677	O43237	O43237	Cytoplasmic dynein 1 light intermediate chain 2	DYNC1LI2	1.02667	7	7	6	19.5	19.5	16.9	54.099	0.0010341	15.897	50541000	92
18.3245	18.2994	18.3583	18.2478	18.356	18.1574		0.543633	0.0736796	O43252	O43252	Bifunctional 3-phosphoadenosine 5-phosphosulfate synthase 1;Sulfate adenylyltransferase;Adenylyl-sulfate kinase	PAPSS1	1.0524	4	4	4	8.2	8.2	8.2	70.832	0.00058548	6.3684	18686000	27
17.3261	17.3302	17.261	17.7938	17.579	17.3835		1.09043	-0.279696	O43264	O43264	Centromere/kinetochore protein zw10 homolog	ZW10	0.823765	3	3	3	5.4	5.4	5.4	88.828	0.00096108	4.4932	8570100	8
18.2742	18.3249	18.3221	18.4122	18.4475	18.4		2.18237	-0.112824	O43290	O43290	U4/U6.U5 tri-snRNP-associated protein 1	SART1	0.924776	11	11	11	20.5	20.5	20.5	90.254	0	29.591	44187000	150
20.3598	20.3901	20.2031	20.191	20.1942	20.4945		0.0737574	0.0244064	O43390	O43390	Heterogeneous nuclear ribonucleoprotein R	HNRNPR	1.01706	14	14	10	26.2	26.2	20.2	70.942	0	70.477	171010000	220
17.7894	18.0748	18.1285	18.5507	18.0199	18.1934		0.612582	-0.257137	O43395	O43395	U4/U6 small nuclear ribonucleoprotein Prp3	PRPF3	0.836747	7	7	7	14.9	14.9	14.9	77.528	0.00076628	10.167	20673000	26
18.8527	19.0188	18.9692	19.1775	19.2955	19.0252		1.115	-0.219185	O43396	O43396	Thioredoxin-like protein 1	TXNL1	0.859051	9	9	9	48.8	48.8	48.8	32.251	0	30.803	66658000	150
19.8034	19.7648	19.6347	19.8952	19.7772	19.6476		0.167485	-0.039004	O43399	O43399	Tumor protein D54	TPD52L2	0.973327	10	10	10	65	65	65	22.237	0	64.431	127720000	264
17.0779	17.3478	17.0442	17.2475	17.2492	17.0703		0.103286	-0.0324122	O43432	O43432	Eukaryotic translation initiation factor 4 gamma 3	EIF4G3	0.977784	6	5	5	4.4	3.7	3.7	176.65	0.00068966	8.6	9623100	33
18.412	18.4752	18.2937	18.5967	18.5857	18.308		0.403333	-0.103187	O43491	O43491	Band 4.1-like protein 2	EPB41L2	0.930974	14	14	14	19.9	19.9	19.9	112.59	0	26.127	55360000	94
17.9012	17.9244	17.7667	18.0772	17.9554	18.0361		1.22718	-0.158783	O43493	O43493	Trans-Golgi network integral membrane protein 2	TGOLN2	0.89578	4	4	4	12.7	12.7	12.7	51.018	0	20.784	16775000	115
18.3865	18.3804	18.4742	18.4404	18.6346	18.7652		0.942534	-0.199695	O43615	O43615	Mitochondrial import inner membrane translocase subunit TIM44	TIMM44	0.870735	6	6	6	15	15	15	51.355	0.00081433	11.098	22431000	54
18.9625	18.9361	18.9529	19.1371	19.1149	19.2609		2.05845	-0.220486	O43670	O43670	BUB3-interacting and GLEBS motif-containing protein ZNF207	ZNF207	0.858276	3	3	3	6.9	6.9	6.9	50.75	0.00060168	6.7294	24950000	56
17.5258	18.2829	18.1272	18.1492	18.2846	16.4368		0.216511	0.35509	O43678	O43678	NADH dehydrogenase [ubiquinone] 1 alpha subcomplex subunit 2	NDUFA2	1.27907	2	2	2	31.3	31.3	31.3	10.921	0.0010438	16.137	12129000	36
18.3627	18.3247	18.2894	19.1028	18.7763	18.4655		1.15763	-0.455935	O43684	O43684	Mitotic checkpoint protein BUB3	BUB3	0.729037	6	6	6	21.6	21.6	21.6	37.154	0.00094787	14.182	33171000	48
22.2391	22.223	22.2294	22.2506	22.2747	22.3094		1.26586	-0.0477448	O43707;Q08043	O43707	Alpha-actinin-4	ACTN4	0.967447	34	34	23	44.8	44.8	31.2	104.85	0	323.31	1253900000	1364
17.1211	16.9327	17.1747	16.9031	17.3662	17.2436		0.238109	-0.094794	O43719	O43719	HIV Tat-specific factor 1	HTATSF1	0.936406	6	6	6	11	11	11	85.852	0	23.141	15710000	68
19.0983	19.0661	19.5334	18.6027	18.2141	16.0379		0.928966	1.61433	O43747	O43747	AP-1 complex subunit gamma-1	AP1G1	3.06169	5	5	5	9.5	9.5	9.5	91.35	0	19.842	30834000	42
18.3957	18.4556	18.4682	18.4618	18.6509	18.723		0.995746	-0.172086	O43765	O43765	Small glutamine-rich tetratricopeptide repeat-containing protein alpha	SGTA	0.887558	5	5	5	18.8	18.8	18.8	34.063	0.00062972	7.3213	21986000	50
18.9278	19.3111	19.1532	19.0664	19.3161	19.4149		0.372136	-0.135129	O43768;P56211	O43768	Alpha-endosulfine	ENSA	0.910589	3	3	3	39.7	39.7	39.7	13.389	0.00053362	5.3131	30026000	46
19.1351	19.4081	19.4327	18.5631	19.1322	19.3035		0.599235	0.32568	O43776	O43776	Asparagine--tRNA ligase, cytoplasmic	NARS	1.25326	11	11	11	29.7	29.7	29.7	62.942	0	45.005	86619000	172
19.0609	19.0943	19.1122	19.5267	18.9831	19.2974		0.496052	-0.179942	O43795;Q9UBC5	O43795	Unconventional myosin-Ib	MYO1B	0.882738	10	10	10	10.5	10.5	10.5	131.98	0.0010395	16.029	59519000	69
19.4604	19.4735	19.0905	19.5018	19.241	19.2645		0.0125318	0.00571505	O43809	O43809	Cleavage and polyadenylation specificity factor subunit 5	NUDT21	1.00397	4	4	4	18.1	18.1	18.1	26.227	0.000999	15.444	37968000	67
17.8835	17.474	17.8011	17.6317	18.2394	17.9286		0.423124	-0.213688	O43837	O43837	Isocitrate dehydrogenase [NAD] subunit beta, mitochondrial	IDH3B	0.86233	2	2	2	7.5	7.5	7.5	42.183	0.00054348	5.5136	13767000	49
17.9554	17.8137	17.8733	17.9296	17.8614	18.1043		0.433747	-0.0842724	O43847	O43847	Nardilysin	NRD1	0.94326	9	9	9	8.7	8.7	8.7	131.7	0.0010604	16.451	23458000	46
21.619	21.3032	21.3753	21.2174	21.3394	21.295		0.659662	0.148559	O43852	O43852	Calumenin	CALU	1.10846	8	8	8	32.1	32.1	32.1	37.106	0	35.989	233020000	103
18.4566	18.0032	17.9823	18.0229	17.9266	18.0352		0.408276	0.152453	O60216	O60216	Double-strand-break repair protein rad21 homolog	RAD21	1.11146	5	5	5	12.5	12.5	12.5	71.689	0.00081301	11.061	16916000	44
17.9987	17.9205	17.9678	17.8009	18.1533	18.0132		0.090954	-0.0267938	O60231	O60231	Putative pre-mRNA-splicing factor ATP-dependent RNA helicase DHX16	DHX16	0.981599	7	6	6	8	7.1	7.1	119.26	0.00094518	14.168	16756000	43
17.1383	17.3012	17.3437	16.7767	17.2221	17.4149		0.244323	0.123123	O60264	O60264	SWI/SNF-related matrix-associated actin-dependent regulator of chromatin subfamily A member 5	SMARCA5	1.08909	10	7	7	9.8	7.1	7.1	121.9	0	19.614	16035000	68
18.1888	18.0614	17.9721	18.0005	18.2564	18.2735		0.401172	-0.102688	O60271;Q9UPT6	O60271	C-Jun-amino-terminal kinase-interacting protein 4	SPAG9	0.931296	12	12	12	14.1	14.1	14.1	146.2	0	26.385	33886000	96
17.7874	17.8198	17.4986	17.9272	17.9828	17.8839		1.01534	-0.229383	O60313	O60313	Dynamin-like 120 kDa protein, mitochondrial;Dynamin-like 120 kDa protein, form S1	OPA1	0.852999	10	10	10	11.9	11.9	11.9	111.63	0.00088106	12.577	26528000	39
17.7582	17.6169	17.6438	17.606	17.0985	17.4812		0.809478	0.277734	O60443	O60443	Non-syndromic hearing impairment protein 5	DFNA5	1.21229	4	4	4	12.1	12.1	12.1	54.554	0.00076923	10.221	10436000	32
15.5482	15.6506	15.8041	15.8058	15.9996	16.0316		1.2727	-0.278057	O60462	O60462	Neuropilin-2	NRP2	0.824701	2	2	2	3	3	3	104.83	0.00051099	4.9238	2660700	28
19.9149	19.8319	19.9108	19.8126	20.0535	19.9759		0.333586	-0.0614643	O60506	O60506	Heterogeneous nuclear ribonucleoprotein Q	SYNCRIP	0.958291	14	10	10	30	23.9	23.9	69.602	0	36.837	123010000	160
16.8091	17.7228	17.6052	16.0797	17.9291	16.1823		0.414887	0.64869	O60565	O60565	Gremlin-1	GREM1	1.56774	2	2	2	21.7	21.7	21.7	20.697	0.00092251	13.611	8980500	41
18.1688	15.6021	17.9143	18.228	17.9678	17.4375		0.312515	-0.649379	O60568	O60568	Procollagen-lysine,2-oxoglutarate 5-dioxygenase 3	PLOD3	0.637555	7	7	7	11.7	11.7	11.7	84.784	0.00073964	9.6654	18057000	31
18.2917	18.3083	18.3036	18.0479	18.2984	18.4675		0.0870451	0.0299129	O60610	O60610	Protein diaphanous homolog 1	DIAPH1	1.02095	11	11	11	10.4	10.4	10.4	141.35	0	21.149	43017000	79
20.8081	20.7866	20.6895	20.8214	21.0124	20.8256		0.793643	-0.125075	O60664	O60664	Perilipin-3	PLIN3	0.916956	10	10	10	33.9	33.9	33.9	47.074	0	323.31	353750000	486
17.9294	17.8821	17.9227	17.3055	17.4954	17.8012		1.22141	0.37733	O60684;O15131	O60684;O15131	Importin subunit alpha-7;Importin subunit alpha-6	KPNA6;KPNA5	1.29894	5	5	4	11	11	8.4	60.029	0	20.447	17267000	75
20.2599	20.3363	20.2406	20.2264	20.3133	20.2337		0.202188	0.0211468	O60701	O60701	UDP-glucose 6-dehydrogenase	UGDH	1.01477	14	14	14	35	35	35	55.023	0	89.279	176310000	318
18.4015	18.5582	18.5554	18.578	18.4422	18.2414		0.311896	0.0844739	O60716	O60716	Catenin delta-1	CTNND1	1.0603	9	9	9	15.4	15.4	15.4	108.17	0	25.773	41096000	56
18.0425	17.9305	17.8981	18.1388	18.2503	17.9085		0.57699	-0.142153	O60749	O60749	Sorting nexin-2	SNX2	0.906166	9	7	7	20.2	16.2	16.2	58.47	0.00089286	12.836	36711000	84
18.926	18.8476	18.7454	18.6253	18.9927	18.6729		0.236138	0.0760409	O60763	O60763	General vesicular transport factor p115	USO1	1.05412	12	12	12	17.7	17.7	17.7	107.89	0	72.503	66005000	151
18.226	18.1281	18.0884	18.2336	18.1315	18.1938		0.314036	-0.0388196	O60784	O60784	Target of Myb protein 1	TOM1	0.973451	4	4	4	10.4	10.4	10.4	53.818	0.00090827	13.219	26627000	78
18.1425	18.3078	18.2174	18.5175	18.3731	18.6642		1.42367	-0.295708	O60841	O60841	Eukaryotic translation initiation factor 5B	EIF5B	0.814673	12	12	12	14.7	14.7	14.7	138.83	0	38.061	55933000	100
17.6083	17.3618	17.5508	17.5325	17.6839	17.6483		0.585213	-0.1146	O75044;P0DJJ0;P0DMP2	O75044	SLIT-ROBO Rho GTPase-activating protein 2	SRGAP2	0.923638	4	4	3	4.7	4.7	3.5	120.87	0.00064725	7.6715	11067000	46
17.9844	17.9694	17.9583	18.0009	18.0513	18.2172		0.840691	-0.119147	O75116	O75116	Rho-associated protein kinase 2	ROCK2	0.920732	14	14	11	12.5	12.5	9.8	160.9	0	27.079	44374000	101
15.8738	15.6086	14.805	16.322	15.8094	15.0348		0.233234	-0.292935	O75122	O75122	CLIP-associating protein 2	CLASP2	0.81624	2	2	2	2.2	2.2	2.2	141.06	0.00098135	4.6427	2066600	12
19.0464	19.0361	19.0751	19.1156	19.2089	18.9782		0.287216	-0.048378	O75131;Q96A23;Q8IYJ1;Q96FN4;Q9HCH3;O95741	O75131	Copine-3	CPNE3	0.967023	4	4	3	8.2	8.2	6.5	60.13	0.00054975	5.6031	32821000	43
17.4121	17.1977	17.4889	17.4124	17.4826	17.2612		0.0610776	-0.0191714	O75150	O75150	E3 ubiquitin-protein ligase BRE1B	RNF40	0.986799	7	7	6	9.2	9.2	7.8	113.68	0.00081833	11.132	23330000	25
16.5216	16.5929	16.4457	16.3486	16.6093	16.5768		0.0311629	0.00854301	O75152;A0A1B0GTU1	O75152	Zinc finger CCCH domain-containing protein 11A	ZC3H11A	1.00594	5	5	5	9.6	9.6	9.6	89.13	0.00085106	11.775	9269700	31
19.2604	19.5244	19.4425	19.5593	19.813	19.7005		1.2357	-0.281834	O75153	O75153	Clustered mitochondria protein homolog	CLUH	0.822545	7	7	7	7.2	7.2	7.2	146.67	0	22.007	44290000	91
16.5556	16.4388	16.421	16.5353	16.7212	16.3988		0.319759	-0.0799758	O75165	O75165	DnaJ homolog subfamily C member 13	DNAJC13	0.946074	3	3	3	2.1	2.1	2.1	254.41	0.00051308	4.9602	5627800	24
16.8295	16.7326	16.7453	16.6758	16.8424	16.7263		0.133409	0.0209891	O75175	O75175	CCR4-NOT transcription complex subunit 3	CNOT3	1.01465	2	2	2	4.1	4.1	4.1	81.871	0.00051813	5.0404	4797400	17
16.5635	15.8362	16.4062	16.4375	16.4901	16.5035		0.397179	-0.208398	O75179;Q8IWZ3	O75179;Q8IWZ3	Ankyrin repeat domain-containing protein 17;Ankyrin repeat and KH domain-containing protein 1	ANKRD17;ANKHD1	0.865498	6	6	6	3.8	3.8	3.8	274.25	0.00076278	10.088	7487600	11
18.9154	18.7644	18.6999	18.9401	18.8434	19.0022		0.792826	-0.13533	O75223	O75223	Gamma-glutamylcyclotransferase	GGCT	0.910461	5	5	5	32.4	32.4	32.4	21.007	0.00063251	7.3802	23894000	20
16.8294	16.9275	16.9074	16.9462	16.977	16.7596		0.0278627	-0.00615946	O75312	O75312	Zinc finger protein ZPR1	ZPR1	0.99574	4	4	4	11.8	11.8	11.8	50.925	0.00094162	14.103	7202000	43
20.3501	20.4973	20.5285	20.4635	20.3512	20.5144		0.0748258	0.0155786	O75347	O75347	Tubulin-specific chaperone A	TBCA	1.01086	6	6	6	44.4	44.4	44.4	12.855	0.0011173	17.647	91510000	51
19.3402	19.483	19.3009	19.2147	19.1036	19.2759		1.10972	0.176645	O75367;Q9P0M6	O75367	Core histone macro-H2A.1	H2AFY	1.13025	7	7	7	29.3	29.3	29.3	39.617	0	27.829	54931000	117
20.2147	20.2402	20.1477	19.5887	20.0447	20.3898		0.341953	0.19307	O75368	O75368	SH3 domain-binding glutamic acid-rich-like protein	SH3BGRL	1.14319	3	3	3	36	36	36	12.774	0.0011614	18.615	95799000	124
20.0035	19.9482	19.9425	20.2222	20.1423	20.1856		2.71491	-0.218651	O75369	O75369	Filamin-B	FLNB	0.859369	63	56	56	34.3	31	31	278.16	0	323.31	632780000	1154
20.0479	19.9847	19.9085	20.1278	20.12	20.1313		1.64641	-0.145995	O75390	O75390	Citrate synthase, mitochondrial	CS	0.903756	6	6	6	13.7	13.7	13.7	51.712	0	31.608	96741000	129
17.0905	17.1428	17.1099	17.0513	17.2028	17.1947		0.274019	-0.0351753	O75391	O75391	Sperm-associated antigen 7	SPAG7	0.975913	3	3	3	21.1	21.1	21.1	26.034	0.00055991	5.7537	8744400	29
20.2707	20.1477	20.1545	20.1786	20.278	20.154		0.0807225	-0.0125834	O75396	O75396	Vesicle-trafficking protein SEC22b	SEC22B	0.991316	8	8	8	42.8	42.8	42.8	24.593	0	62.489	165360000	242
18.8265	18.7145	18.7206	18.6243	18.7444	18.9939		0.105779	-0.0336742	O75400	O75400	Pre-mRNA-processing factor 40 homolog A	PRPF40A	0.976929	7	7	7	8.9	8.9	8.9	108.8	0.00094073	14.101	36654000	41
16.3517	16.2895	16.3704	16.5301	16.8984	16.5549		1.25305	-0.323938	O75410	O75410	Transforming acidic coiled-coil-containing protein 1	TACC1	0.798886	2	2	2	3.1	3.1	3.1	87.793	0.00098668	4.703	4347300	32
18.4996	18.3221	18.2533	18.483	18.3784	18.23		0.0175582	-0.00548617	O75436	O75436	Vacuolar protein sorting-associated protein 26A	VPS26A	0.996204	8	8	8	31.5	31.5	31.5	38.169	0.00097561	14.921	46623000	106
18.0157	18.0082	17.7499	17.9842	17.9482	15.5963		0.398234	0.748401	O75439	O75439	Mitochondrial-processing peptidase subunit beta	PMPCB	1.67993	5	5	5	13.7	13.7	13.7	54.366	0.00067385	8.3453	17698000	17
19.0116	19.4198	19.2614	18.7882	17.3852	19.3722		0.523104	0.71574	O75475	O75475	PC4 and SFRS1-interacting protein	PSIP1	1.64232	6	6	6	12.3	12.3	12.3	60.103	0	31.285	38921000	72
17.631	18.0357	17.9369	18.2286	18.1594	18.2535		1.29673	-0.345908	O75477	O75477	Erlin-1	ERLIN1	0.786812	4	3	3	12.7	9.2	9.2	38.925	0.00054496	5.529	13098000	33
18.2788	18.2727	18.1122	18.2396	18.0996	18.0933		0.45883	0.077069	O75489	O75489	NADH dehydrogenase [ubiquinone] iron-sulfur protein 3, mitochondrial	NDUFS3	1.05487	4	4	4	20.5	20.5	20.5	30.241	0.00092166	13.606	18943000	81
16.1975	16.4765	16.2223	16.4998	16.4997	16.4527		0.95835	-0.185296	O75496	O75496	Geminin	GMNN	0.879469	3	3	3	21.1	21.1	21.1	23.565	0.00095969	4.4636	4737100	8
17.6392	17.8445	17.8052	17.4621	17.5951	17.446		1.53566	0.261884	O75521	O75521	Enoyl-CoA delta isomerase 2, mitochondrial	ECI2	1.19904	6	6	6	18	18	18	43.585	0	22.303	20670000	48
19.6062	19.5922	19.6351	19.1625	19.6269	19.6437		0.350446	0.133483	O75533	O75533	Splicing factor 3B subunit 1	SF3B1	1.09694	19	19	19	19	19	19	145.83	0	51.682	100930000	159
18.5633	18.5343	18.459	18.6657	18.7145	18.5145		0.765418	-0.112703	O75643	O75643	U5 small nuclear ribonucleoprotein 200 kDa helicase	SNRNP200	0.924853	21	21	21	12.5	12.5	12.5	244.5	0	83.161	117230000	208
17.7785	17.7664	17.786	17.3195	17.5602	15.995		0.775278	0.818707	O75663	O75663	TIP41-like protein	TIPRL	1.76382	4	4	4	18	18	18	31.444	0.00055586	5.7035	9424000	12
16.4041	16.2988	16.2909	16.549	16.3525	16.3336		0.443281	-0.0804253	O75691	O75691	Small subunit processome component 20 homolog	UTP20	0.945779	4	4	4	2.1	2.1	2.1	318.38	0.00096293	4.5134	4664700	10
18.7205	18.5608	18.4632	18.669	18.3758	18.6167		0.0834544	0.0276775	O75694	O75694	Nuclear pore complex protein Nup155	NUP155	1.01937	9	9	9	9.1	9.1	9.1	155.2	0.001139	18.12	33547000	97
16.8147	16.9229	16.8096	16.4504	16.8298	16.7698		0.601218	0.165726	O75717	O75717	WD repeat and HMG-box DNA-binding protein 1	WDHD1	1.12173	5	5	5	5.4	5.4	5.4	125.97	0.001003	15.507	8171200	49
17.2609	17.108	17.1236	16.8389	16.8754	16.3933		1.33028	0.461617	O75746	O75746	Calcium-binding mitochondrial carrier protein Aralar1	SLC25A12	1.37708	4	2	2	7.7	4.6	4.6	74.761	0.0026155	3.6653	4366300	13
15.7414	15.7399	15.6007	16.4936	15.6881	15.7259		0.443507	-0.275212	O75792	O75792	Ribonuclease H2 subunit A	RNASEH2A	0.826329	2	2	2	10	10	10	33.395	0.008484	2.5685	2505900	4
20.0971	19.8414	19.8509	20.1395	19.7463	19.8319		0.0567185	0.0239321	O75821	O75821	Eukaryotic translation initiation factor 3 subunit G	EIF3G	1.01673	7	7	7	16.9	16.9	16.9	35.611	0	54.68	62422000	80
19.0757	19.0501	19.1296	19.0939	19.0927	19.1144		0.245854	-0.0152086	O75822	O75822	Eukaryotic translation initiation factor 3 subunit J	EIF3J	0.989514	4	4	4	19.8	19.8	19.8	29.062	0.0010593	16.45	36576000	76
18.3474	19.0964	19.1837	18.3944	17.9977	15.9434		0.823863	1.43066	O75828	O75828	Carbonyl reductase [NADPH] 3	CBR3	2.69569	7	5	5	31.4	20.9	20.9	30.85	0.00063052	7.3519	19820000	40
18.2447	18.2314	18.2521	18.2355	18.7014	18.3792		0.641508	-0.195972	O75844	O75844	CAAX prenyl protease 1 homolog	ZMPSTE24	0.872984	3	3	3	8	8	8	54.812	0.00099602	4.7721	23623000	59
19.7696	19.5668	19.6263	19.6285	19.7506	19.24		0.278664	0.114557	O75874	O75874	Isocitrate dehydrogenase [NADP] cytoplasmic	IDH1	1.08264	10	10	9	31.2	31.2	29	46.659	0	53.819	86430000	136
17.2809	17.3463	17.5103	16.9695	17.1368	15.7813		0.802302	0.749967	O75940	O75940	Survival of motor neuron-related-splicing factor 30	SMNDC1	1.68175	3	3	3	24.4	24.4	24.4	26.711	0.0006035	6.7533	8689400	16
19.4074	19.8579	19.7193	19.5374	19.8915	19.5542		0.000917723	0.000495911	O75947	O75947	ATP synthase subunit d, mitochondrial	ATP5H	1.00034	4	4	4	28	28	28	18.491	0.00062189	7.1932	44726000	50
18.8176	18.821	18.7106	18.673	18.8442	18.6738		0.320524	0.0527554	O75955	O75955	Flotillin-1	FLOT1	1.03724	10	10	10	27.9	27.9	27.9	47.355	0	25.549	60322000	152
19.3492	19.1656	19.1945	19.5835	19.4753	19.2232		0.721813	-0.190913	O75964	O75964	ATP synthase subunit g, mitochondrial	ATP5L	0.876051	3	3	3	32	32	32	11.428	0.00071429	9.1223	37758000	54
16.8031	19.3012	19.2889	19.4971	19.4811	19.6499		0.576971	-1.07833	O76003	O76003	Glutaredoxin-3	GLRX3	0.473578	6	6	6	21.8	21.8	21.8	37.432	0.0007446	9.7222	41939000	46
17.8557	18.3171	18.0857	18.6843	18.16	18.2731		0.619576	-0.286276	O76021	O76021	Ribosomal L1 domain-containing protein 1	RSL1D1	0.820016	7	7	7	16.9	16.9	16.9	54.972	0.00091996	13.541	37328000	39
18.3312	18.4085	18.3193	18.5444	18.6307	18.6116		2.49775	-0.24258	O76094	O76094	Signal recognition particle subunit SRP72	SRP72	0.845232	9	9	9	17.3	17.3	17.3	74.605	0	31.28	44624000	146
18.3615	18.4599	18.3806	18.4583	18.4672	18.4739		1.01388	-0.0657838	O94776;Q13330;Q9BTC8	O94776	Metastasis-associated protein MTA2	MTA2	0.955426	10	10	10	18.3	18.3	18.3	75.022	0.0011669	18.743	56936000	115
16.7823	16.9442	16.9608	16.2081	17.1553	17.0639		0.101421	0.0866604	O94808	O94808	Glutamine--fructose-6-phosphate aminotransferase [isomerizing] 2	GFPT2	1.06191	3	2	2	6.7	3.8	3.8	76.93	0.0014259	4.4006	5105900	17
16.8567	16.4957	16.7998	16.7921	17.0886	17.1134		0.856018	-0.280586	O94822	O94822	E3 ubiquitin-protein ligase listerin	LTN1	0.823256	5	5	5	3.5	3.5	3.5	200.55	0.00051467	4.9736	10003000	9
16.5575	16.7913	16.8965	17.1561	17.2074	16.8952		1.14116	-0.337804	O94826	O94826	Mitochondrial import receptor subunit TOM70	TOMM70A	0.791245	4	4	4	9.4	9.4	9.4	67.454	0.00068353	8.5051	7076500	24
20.1433	20.0768	18.9627	20.5517	19.7052	19.9083		0.287321	-0.32742	O94874	O94874	E3 UFM1-protein ligase 1	UFL1	0.79696	6	6	6	8.9	8.9	8.9	89.594	0.00069061	8.6096	46206000	22
19.3657	19.9886	20.1688	16.6463	20.7571	20.6114		0.135523	0.502748	O94903	O94903	Proline synthase co-transcribed bacterial homolog protein	PROSC	1.41691	3	3	3	12.7	12.7	12.7	30.344	0.0013799	4.1448	25936000	7
19.3914	19.1885	19.2085	19.3795	19.4979	19.3704		0.936159	-0.153156	O94905	O94905	Erlin-2	ERLIN2	0.899281	6	6	5	21.5	21.5	18	37.839	0	43.158	33756000	57
17.7983	17.7443	17.7605	17.7966	18.1006	18.0745		1.06248	-0.222871	O94906	O94906	Pre-mRNA-processing factor 6	PRPF6	0.856859	9	9	9	10.6	10.6	10.6	106.92	0.00095238	14.261	25116000	89
19.5566	19.508	19.5602	18.8062	19.3219	19.3366		1.03645	0.386702	O94925	O94925	Glutaminase kidney isoform, mitochondrial	GLS	1.3074	9	9	9	18.4	18.4	18.4	73.46	0	84.272	72029000	171
18.9526	19.0217	18.7035	18.7205	18.6808	18.8559		0.565184	0.140239	O94979	O94979	Protein transport protein Sec31A	SEC31A	1.10209	10	10	10	10.4	10.4	10.4	133.01	0	21.171	56276000	92
16.5476	16.9881	16.7942	17.2854	16.6229	16.9844		0.33658	-0.187542	O95155	O95155	Ubiquitin conjugation factor E4 B	UBE4B	0.878101	3	3	3	3.4	3.4	3.4	146.18	0.0011211	17.692	6989000	34
17.3594	17.6602	17.3504	17.1023	17.6544	16.1064		0.468378	0.502328	O95163	O95163	Elongator complex protein 1	IKBKAP	1.4165	6	6	6	7.4	7.4	7.4	150.25	0	26.767	10923000	40
18.1543	18.0443	17.9623	18.3547	18.1475	18.0827		0.643959	-0.141327	O95202	O95202	LETM1 and EF-hand domain-containing protein 1, mitochondrial	LETM1	0.906685	9	9	9	17.3	17.3	17.3	83.353	0.0010695	16.624	38900000	102
17.2914	17.3562	17.2589	17.4585	17.5428	17.4965		2.19937	-0.19709	O95232	O95232	Luc7-like protein 3	LUC7L3	0.872309	3	3	3	10	10	10	51.466	0.00080257	10.807	11333000	35
17.6964	16.5259	17.646	17.8282	17.8567	17.8684		0.666278	-0.561679	O95239;Q2VIQ3	O95239	Chromosome-associated kinesin KIF4A	KIF4A	0.677513	8	8	8	7.7	7.7	7.7	139.88	0.00088417	12.664	16716000	58
19.0841	18.9587	18.8352	18.8244	18.8479	18.8004		0.858769	0.135117	O95336	O95336	6-phosphogluconolactonase	PGLS	1.09818	6	6	6	34.9	34.9	34.9	27.547	0.0011123	17.554	36299000	68
18.7888	18.7895	18.7507	18.9982	19.2611	17.3681		0.14687	0.233861	O95340	O95340	Bifunctional 3-phosphoadenosine 5-phosphosulfate synthase 2;Sulfate adenylyltransferase;Adenylyl-sulfate kinase	PAPSS2	1.17598	7	7	7	14	14	14	69.5	0.00090334	13.067	55685000	59
19.1193	19.0683	18.9931	19.1914	19.1453	19.0617		0.617602	-0.0725581	O95347	O95347	Structural maintenance of chromosomes protein 2	SMC2	0.95095	16	16	16	16.1	16.1	16.1	135.65	0	37.283	121250000	191
19.1631	19.1322	19.1061	19.1678	19.1826	19.1867		1.21618	-0.0452023	O95373	O95373	Importin-7	IPO7	0.969154	9	9	9	11.6	11.6	11.6	119.52	0	21.553	68585000	149
18.1652	19.026	18.5107	18.7936	18.8838	18.8047		0.443857	-0.260089	O95394	O95394	Phosphoacetylglucosamine mutase	PGM3	0.835037	5	5	5	13.1	13.1	13.1	59.851	0.00061237	7.0131	27063000	31
19.3014	19.2444	19.2312	19.1023	19.0155	18.8657		1.66392	0.264502	O95433	O95433	Activator of 90 kDa heat shock protein ATPase homolog 1	AHSA1	1.20122	6	6	6	23.1	23.1	23.1	38.274	0.0009058	13.178	50491000	87
17.8704	16.0364	17.8225	17.8832	17.3528	17.8209		0.285011	-0.44256	O95486;O95487	O95486	Protein transport protein Sec24A	SEC24A	0.735828	5	5	5	5.4	5.4	5.4	119.75	0.00065445	7.8222	13398000	37
17.8743	17.6196	17.5056	17.9285	17.615	17.7074		0.229072	-0.0837898	O95571	O95571	Persulfide dioxygenase ETHE1, mitochondrial	ETHE1	0.943576	2	2	2	12.2	12.2	12.2	27.873	0.00097704	4.6168	12694000	32
19.9366	19.9438	20.034	19.9953	20.1182	20.0994		0.941934	-0.0995235	O95573	O95573	Long-chain-fatty-acid--CoA ligase 3	ACSL3	0.933341	9	9	7	15.6	15.6	11.5	80.419	0	33.458	66176000	117
15.0879	15.6548	15.5057	15.5694	16.1834	15.7775		0.797352	-0.427295	O95674	O95674	Phosphatidate cytidylyltransferase 2	CDS2	0.743655	2	2	2	7	7	7	51.417	0.0037068	3.2765	2518900	10
19.8321	19.4232	19.4596	19.4587	19.5607	19.1794		0.423483	0.172036	O95782	O95782	AP-2 complex subunit alpha-1	AP2A1	1.12665	14	14	11	16.9	16.9	13.6	107.54	0	25.071	81378000	141
18.7959	18.5429	18.557	18.6983	18.7968	18.6804		0.446866	-0.093235	O95793	O95793	Double-stranded RNA-binding protein Staufen homolog 1	STAU1	0.937418	7	7	6	13.7	13.7	12.3	63.182	0	31.602	44831000	105
18.1509	18.0146	17.9862	18.2058	18.1906	17.7435		0.00805567	0.00391897	O95817	O95817	BAG family molecular chaperone regulator 3	BAG3	1.00272	8	8	8	22.3	22.3	22.3	61.594	0	19.297	21876000	41
18.9797	18.9308	18.9752	19.1161	19.2081	19.2283		2.37601	-0.222283	O95831	O95831	Apoptosis-inducing factor 1, mitochondrial	AIFM1	0.857208	12	12	12	25.3	25.3	25.3	66.9	0	25.427	76035000	151
17.764	17.6695	17.562	17.3044	15.5497	17.4256		0.675127	0.905269	O95861	O95861	3(2),5-bisphosphate nucleotidase 1	BPNT1	1.87289	3	3	3	14	14	14	33.392	0.0014218	4.3783	10174000	13
18.7745	18.6314	18.4038	17.9736	18.1849	18.6096		0.737345	0.347233	O95865	O95865	N(G),N(G)-dimethylarginine dimethylaminohydrolase 2	DDAH2	1.27212	5	5	5	28.1	28.1	28.1	29.644	0	58.786	31941000	60
17.0355	17.0363	17.0456	16.0136	17.034	16.8555		0.572337	0.404762	O95989	O95989	Diphosphoinositol polyphosphate phosphohydrolase 1	NUDT3	1.32387	3	3	3	25.6	25.6	25.6	19.471	0.00094967	14.226	4691200	28
18.3682	18.4812	18.5864	18.6637	18.6786	17.0065		0.25823	0.362384	O96000	O96000	NADH dehydrogenase [ubiquinone] 1 beta subcomplex subunit 10	NDUFB10	1.28555	4	4	4	27.3	27.3	27.3	20.776	0.00050942	4.9119	20887000	15
18.3082	17.7995	18.2202	18.5713	18.0664	17.0465		0.170722	0.214566	O96019	O96019	Actin-like protein 6A	ACTL6A	1.16035	4	4	4	12.8	12.8	12.8	47.46	0.00063694	7.469	13853000	27
19.6906	19.6504	19.6629	19.7575	19.7989	19.6269		0.489513	-0.059763	P00367;P49448	P00367;P49448	Glutamate dehydrogenase 1, mitochondrial;Glutamate dehydrogenase 2, mitochondrial	GLUD1;GLUD2	0.959422	12	12	12	25.6	25.6	25.6	61.397	0	36.875	114980000	133
17.9492	17.8699	17.8269	18.0711	18.1874	18.4004		1.5169	-0.337635	P00374	P00374	Dihydrofolate reductase	DHFR	0.791337	3	3	3	23.5	23.5	23.5	21.452	0.00064392	7.5918	14424000	25
21.087	20.9133	20.8117	20.5449	20.8192	20.6699		1.0797	0.259302	P00387	P00387	NADH-cytochrome b5 reductase 3;NADH-cytochrome b5 reductase 3 membrane-bound form;NADH-cytochrome b5 reductase 3 soluble form	CYB5R3	1.1969	7	7	7	31.2	31.2	31.2	34.234	0	59.399	155020000	176
20.4913	20.2772	20.0747	19.9363	20.3446	20.0486		0.427401	0.171218	P00403	P00403	Cytochrome c oxidase subunit 2	MT-CO2	1.12601	4	4	4	24.7	24.7	24.7	25.565	0	19.42	48222000	60
17.9127	17.6662	17.8514	17.97	17.5597	17.2596		0.415553	0.21369	P00491	P00491	Purine nucleoside phosphorylase	PNP	1.15965	3	3	3	15.6	15.6	15.6	32.118	0.00054142	5.4444	9030500	20
19.8189	19.6781	19.6506	20.0776	19.8719	19.8614		1.18661	-0.221076	P00492	P00492	Hypoxanthine-guanine phosphoribosyltransferase	HPRT1	0.857925	6	6	6	33.9	33.9	33.9	24.579	0.00093197	13.927	84526000	131
20.0904	20.1831	20.0317	19.9887	20.0035	19.9923		1.13538	0.106938	P00505	P00505	Aspartate aminotransferase, mitochondrial	GOT2	1.07694	8	8	8	23	23	23	47.517	0	49.707	109590000	173
17.7701	17.731	17.6879	17.9239	18.0742	17.8195		1.26601	-0.209513	P00533	P00533	Epidermal growth factor receptor	EGFR	0.864829	5	5	5	5.6	5.6	5.6	134.28	0.00082237	11.178	20136000	68
19.4492	19.4349	19.3239	19.6114	19.6338	19.6871		2.21636	-0.241458	P00568	P00568	Adenylate kinase isoenzyme 1	AK1	0.84589	6	6	6	32.5	32.5	32.5	21.635	0.00093985	14.097	65080000	94
18.3129	18.1889	18.1724	18.3099	18.2286	18.1636		0.0521782	-0.00929387	P01111;P01116;P01112	P01111;P01116;P01112	GTPase NRas;GTPase KRas;GTPase KRas, N-terminally processed;GTPase HRas;GTPase HRas, N-terminally processed	NRAS;KRAS;HRAS	0.993579	2	2	2	12.7	12.7	12.7	21.229	0.0018215	4.0529	15879000	47
20.6989	20.7994	20.813	20.3207	20.7876	20.7293		0.449311	0.157896	P01892;Q09160;P30511	P01892	HLA class I histocompatibility antigen, A-2 alpha chain	HLA-A	1.11566	11	11	1	34.2	34.2	4.9	40.921	0	201.03	204290000	401
18.2279	18.2627	18.2151	18.3854	18.185	18.4629		0.578932	-0.10916	P02786	P02786	Transferrin receptor protein 1;Transferrin receptor protein 1, serum form	TFRC	0.927128	9	9	9	14.7	14.7	14.7	84.87	0	44.088	39426000	92
22.4458	22.4654	22.3969	22.161	22.3873	22.61		0.140897	0.0499204	P04083	P04083	Annexin A1	ANXA1	1.03521	17	17	17	56.4	56.4	56.4	38.714	0	323.31	810690000	624
18.1647	18.4052	18.1516	18.2615	17.926	18.0397		0.57049	0.164794	P04181	P04181	Ornithine aminotransferase, mitochondrial;Ornithine aminotransferase, hepatic form;Ornithine aminotransferase, renal form	OAT	1.12101	6	6	6	19.6	19.6	19.6	48.534	0	51.788	34375000	95
18.9362	19.1488	18.9715	18.6847	18.6651	16.1098		0.629625	1.199	P04216	P04216	Thy-1 membrane glycoprotein	THY1	2.29581	2	2	2	14.9	14.9	14.9	17.935	0.00052165	5.102	22442000	60
23.9839	24.0665	24.4641	24.5103	24.5959	24.842		1.2569	-0.47791	P04406	P04406	Glyceraldehyde-3-phosphate dehydrogenase	GAPDH	0.718017	13	13	13	46.6	46.6	46.6	36.053	0	323.31	2615200000	942
19.9025	20.5394	19.6793	19.9489	20.6088	20.4871		0.396916	-0.307849	P04632	P04632	Calpain small subunit 1	CAPNS1	0.807846	3	3	3	14.2	14.2	14.2	28.315	0	39.204	85048000	98
18.8582	18.8579	18.8465	19.0604	19.0776	18.9899		2.64753	-0.188424	P04637	P04637	Cellular tumor antigen p53	TP53	0.877564	4	4	4	11.7	11.7	11.7	43.653	0.00088968	12.736	36505000	87
19.1455	19.2991	19.0998	19.2072	19.4253	19.4006		0.824139	-0.162889	P04818	P04818	Thymidylate synthase	TYMS	0.893235	4	4	4	17.6	17.6	17.6	35.716	0	25.576	41476000	130
20.5028	20.496	20.4579	20.2316	20.3193	20.3184		2.43026	0.195821	P04843	P04843	Dolichyl-diphosphooligosaccharide--protein glycosyltransferase subunit 1	RPN1	1.14538	14	14	14	27	27	27	68.569	0	101.66	223780000	318
19.27	19.3857	19.2671	19.3759	19.3879	19.358		0.763161	-0.066349	P04844	P04844	Dolichyl-diphosphooligosaccharide--protein glycosyltransferase subunit 2	RPN2	0.955052	11	11	11	29.6	29.6	29.6	69.283	0	38.919	88737000	133
19.7671	19.8871	19.6698	19.8623	19.7878	19.8168		0.289712	-0.0476468	P04899;P19087;A8MTJ3;P11488;P09471;P38405	P04899	Guanine nucleotide-binding protein G(i) subunit alpha-2	GNAI2	0.967513	8	8	5	24.5	24.5	16.6	40.45	0	22.75	93692000	194
17.3902	17.8037	17.3822	17.5128	17.833	18.005		0.573466	-0.258247	P05114	P05114	Non-histone chromosomal protein HMG-14	HMGN1	0.836103	4	4	4	34	34	34	10.659	0.0011062	17.369	16034000	16
19.3943	19.4277	18.9302	19.8782	19.4052	18.6353		0.0480014	-0.0555032	P05121	P05121	Plasminogen activator inhibitor 1	SERPINE1	0.962259	7	7	7	22.1	22.1	22.1	45.059	0.00098328	15.131	52190000	56
21.7591	21.8986	21.8954	21.8827	21.6204	21.8203		0.346978	0.0765584	P05141;P12235;Q9H0C2	P05141;P12235	ADP/ATP translocase 2;ADP/ATP translocase 2, N-terminally processed;ADP/ATP translocase 1	SLC25A5;SLC25A4	1.0545	9	9	2	28.5	28.5	8.1	32.852	0	80.882	374270000	178
20.3025	20.3646	20.3148	20.3828	20.497	20.4352		1.36216	-0.110998	P05198	P05198	Eukaryotic translation initiation factor 2 subunit 1	EIF2S1	0.925947	7	7	7	26	26	26	36.112	0	34.691	99012000	147
17.2686	17.1779	17.3523	17.4958	17.413	17.4408		1.51699	-0.183607	P05362	P05362	Intercellular adhesion molecule 1	ICAM1	0.880499	5	5	5	11.7	11.7	11.7	57.825	0.00090253	13.065	15397000	84
22.592	22.5907	22.4962	22.2253	22.3628	22.8671		0.13958	0.0745684	P05387	P05387	60S acidic ribosomal protein P2	RPLP2	1.05305	8	8	8	80	80	80	11.665	0	254.49	554220000	342
21.1685	21.1009	21.0756	21.0286	20.8258	21.0531		0.879611	0.145816	P05388;Q8NHW5	P05388;Q8NHW5	60S acidic ribosomal protein P0;60S acidic ribosomal protein P0-like	RPLP0;RPLP0P6	1.10636	9	9	9	42	42	42	34.273	0	118.71	304930000	349
19.4783	19.5735	19.5058	19.6147	19.7491	19.818		1.46148	-0.208038	P05455	P05455	Lupus La protein	SSB	0.865714	10	10	10	26	26	26	46.836	0	19.305	65121000	124
20.7414	20.6077	20.6125	20.9623	21.0487	20.8412		1.78848	-0.296905	P05556	P05556	Integrin beta-1	ITGB1	0.813997	16	16	16	21.8	21.8	21.8	88.414	0	45.037	271860000	246
21.5132	21.2544	21.1639	21.3992	21.8718	16.2853		0.335969	1.45836	P08590;P05976	P08590;P05976	Myosin light chain 3;Myosin light chain 1/3, skeletal muscle isoform	MYL3;MYL1	2.74795	2	2	2	8.2	8.2	8.2	21.932	0	25.921	92160000	73
17.1782	16.4411	18.4284	17.9823	17.7035	17.5889		0.277883	-0.409044	P05997	P05997	Collagen alpha-2(V) chain	COL5A2	0.753122	7	7	7	5.9	5.9	5.9	144.91	0.00084746	11.651	15366000	31
22.0957	22.4766	22.6211	21.8159	22.6385	21.3279		0.496748	0.470384	P06454	P06454	Prothymosin alpha;Prothymosin alpha, N-terminally processed;Thymosin alpha-1	PTMA	1.38548	5	5	5	35.1	35.1	35.1	12.203	0	323.31	334610000	272
20.1348	20.1877	20.0629	20.3053	20.2128	20.2689		1.38481	-0.133827	P06493	P06493	Cyclin-dependent kinase 1	CDK1	0.91141	9	9	7	35.7	35.7	29.3	34.095	0	59.421	120960000	147
21.9863	21.9001	21.8116	21.6496	21.6416	21.7628		1.5488	0.214674	P06576	P06576	ATP synthase subunit beta, mitochondrial	ATP5B	1.16044	18	18	18	43.5	43.5	43.5	56.559	0	323.31	833200000	812
24.237	24.2227	24.1376	24.0944	24.182	24.4548		0.147222	-0.0446593	P06733;P13929	P06733	Alpha-enolase	ENO1	0.969519	23	23	20	58.1	58.1	54.6	47.168	0	323.31	3279100000	1301
20.0723	19.8189	19.7059	19.667	19.723	19.656		0.766603	0.183724	P06737	P06737	Glycogen phosphorylase, liver form	PYGL	1.13581	13	13	10	19.5	19.5	16.2	97.147	0	31.471	96856000	117
23.0861	23.4957	23.4646	21.8777	22.7498	23.2225		0.816201	0.732152	P06748	P06748	Nucleophosmin	NPM1	1.66111	7	7	7	31.3	31.3	31.3	32.575	0	235.91	473750000	240
20.7231	20.462	20.3136	20.8505	18.2647	16.5604		0.707221	1.94105	P06753	P06753	Tropomyosin alpha-3 chain	TPM3	3.83985	10	4	4	27	11.6	11.6	32.95	0.0010929	17.165	105810000	107
17.2354	17.0145	17.6122	16.8926	16.7988	16.8041		1.20874	0.455521	P06756	P06756	Integrin alpha-V;Integrin alpha-V heavy chain;Integrin alpha-V light chain	ITGAV	1.37128	8	8	8	9.8	9.8	9.8	116.04	0.0011403	18.243	12002000	30
18.0896	17.8662	17.9349	18.0147	17.9426	17.8277		0.153914	0.0352459	P06865	P06865	Beta-hexosaminidase subunit alpha	HEXA	1.02473	6	6	6	12.7	12.7	12.7	60.702	0.0007148	9.1715	21534000	44
20.5107	20.5425	20.4459	20.3287	20.2545	20.4719		0.993468	0.147945	P07108	P07108	Acyl-CoA-binding protein	DBI	1.10799	1	1	1	23	23	23	10.044	0.00098912	15.301	58804000	30
22.0072	21.9221	21.95	22.0833	22.1702	21.9583		0.768771	-0.11084	P07195	P07195	L-lactate dehydrogenase B chain	LDHB	0.926049	10	9	9	32.3	28.7	28.7	36.638	0	145.79	589330000	331
17.8295	17.6247	17.6021	17.9829	18.182	17.7791		1.0139	-0.295891	P07203	P07203	Glutathione peroxidase 1	GPX1	0.814569	4	4	4	25.1	25.1	25.1	22.088	0.00065147	7.7488	21498000	48
21.8899	21.8106	21.7197	21.9902	21.8525	21.8321		0.535652	-0.0848764	P07237	P07237	Protein disulfide-isomerase	P4HB	0.942865	19	19	19	35.6	35.6	35.6	57.116	0	323.31	723570000	502
23.1345	23.1693	23.008	23.0577	22.7472	23.0202		0.672773	0.162203	P07305	P07305	Histone H1.0;Histone H1.0, N-terminally processed	H1F0	1.11899	5	5	5	26.3	26.3	26.3	20.863	0	21.379	293920000	111
18.011	17.939	17.8211	17.4993	17.8307	17.6348		1.139	0.268782	P07311	P07311	Acylphosphatase-1	ACYP1	1.20479	3	3	3	35.4	35.4	35.4	11.261	0.00056818	5.9314	14331000	38
19.1925	19.0727	18.9455	18.5448	18.6986	19.0424		0.878184	0.308289	P07339	P07339	Cathepsin D;Cathepsin D light chain;Cathepsin D heavy chain	CTSD	1.23824	9	9	9	31.1	31.1	31.1	44.552	0	69.35	78763000	108
23.4614	23.5191	23.4389	23.5589	23.6285	23.6843		1.59327	-0.150804	P07355;A6NMY6	P07355;A6NMY6	Annexin A2;Putative annexin A2-like protein	ANXA2;ANXA2P2	0.900748	20	20	20	52.2	52.2	52.2	38.604	0	323.31	3007200000	1073
24.4361	24.4967	24.3262	24.4165	24.3021	24.3729		0.392917	0.0558681	P07437;A6NNZ2	P07437	Tubulin beta chain	TUBB	1.03948	19	19	5	50	50	16.9	49.67	0	323.31	3899400000	1524
18.9423	15.666	18.967	19.1047	19.1803	19.2066		0.523291	-1.30545	P07602	P07602	Prosaposin;Saposin-A;Saposin-B-Val;Saposin-B;Saposin-C;Saposin-D	PSAP	0.404594	5	5	5	9	9	9	58.112	0.00051203	4.9455	24049000	13
18.9984	19.1409	19.1661	19.1601	19.0189	19.1303		0.00630921	-0.00130018	P07686	P07686	Beta-hexosaminidase subunit beta;Beta-hexosaminidase subunit beta chain B;Beta-hexosaminidase subunit beta chain A	HEXB	0.999099	8	8	8	18.9	18.9	18.9	63.111	0.00098232	15.079	67356000	49
24.2479	24.226	24.1258	24.2608	24.2118	24.1834		0.160332	-0.0187314	P07737;CON__P02584	P07737	Profilin-1	PFN1	0.9871	7	7	7	57.9	57.9	57.9	15.054	0	323.31	2273700000	669
20.1573	18.826	19.8091	19.6616	19.5792	19.0072		0.150873	0.181475	P07741	P07741	Adenine phosphoribosyltransferase	APRT	1.13404	4	4	4	28.3	28.3	28.3	19.608	0.00062035	7.1802	39725000	49
19.6649	19.5733	19.5297	19.7994	19.7963	19.737		1.86725	-0.188278	P07814	P07814	Bifunctional glutamate/proline--tRNA ligase;Glutamate--tRNA ligase;Proline--tRNA ligase	EPRS	0.877653	19	19	19	17.2	17.2	17.2	170.59	0	55.129	165770000	281
19.0808	19.3708	18.8504	19.1107	19.0448	19.1573		0.00770217	-0.00361061	P07858	P07858	Cathepsin B;Cathepsin B light chain;Cathepsin B heavy chain	CTSB	0.9975	3	3	3	11.2	11.2	11.2	37.821	0.00069396	8.6828	73718000	110
23.0996	23.0305	23.1178	23.013	23.0316	23.0406		0.910589	0.0542329	P07900;Q14568	P07900	Heat shock protein HSP 90-alpha	HSP90AA1	1.03831	26	14	12	36.5	19.7	16.3	84.659	0	323.31	1298500000	673
21.31	21.4809	21.3435	21.2895	21.3471	21.4333		0.11697	0.0215295	P07910;O60812;B7ZW38;B2RXH8;P0DMR1	P07910	Heterogeneous nuclear ribonucleoproteins C1/C2	HNRNPC	1.01504	11	11	11	32.4	32.4	32.4	33.67	0	41.892	298240000	275
18.6396	18.4999	18.3469	18.4678	18.6517	18.7025		0.433141	-0.111874	P07942	P07942	Laminin subunit beta-1	LAMB1	0.925385	6	6	6	4.1	4.1	4.1	198.04	0	21.67	29148000	45
18.8929	18.6897	18.8046	17.6424	18.5342	18.6092		0.778608	0.533784	P07954	P07954	Fumarate hydratase, mitochondrial	FH	1.44772	6	6	6	19.2	19.2	19.2	54.636	0	45.157	36301000	94
20.7772	20.9434	20.7786	20.7166	20.7708	20.7801		0.588465	0.0772527	P08133	P08133	Annexin A6	ANXA6	1.05501	26	26	26	43.7	43.7	43.7	75.872	0	156.49	465780000	363
21.2636	21.4582	21.3703	20.1274	21.0102	21.3613		0.646051	0.531054	P08134;P62745	P08134	Rho-related GTP-binding protein RhoC	RHOC	1.44498	6	6	1	36.8	36.8	6.2	22.006	0	62.195	130590000	141
20.4395	20.3183	20.3971	20.23	20.366	20.3876		0.396755	0.0570596	P08195	P08195	4F2 cell-surface antigen heavy chain	SLC3A2	1.04034	13	13	13	24.4	24.4	24.4	67.993	0	110.09	163050000	265
24.2011	24.2925	24.2271	24.1925	24.3406	24.2537		0.16275	-0.0219994	P08238;Q58FF7	P08238	Heat shock protein HSP 90-beta	HSP90AB1	0.984867	27	25	11	40.9	39	18.6	83.263	0	323.31	3640800000	1335
17.7063	17.7393	17.6962	17.5269	17.5508	17.7063		0.967776	0.119279	P08240	P08240	Signal recognition particle receptor subunit alpha	SRPR	1.08619	5	5	5	11.4	11.4	11.4	69.81	0.00078616	10.461	14250000	52
16.7129	15.3764	16.4313	17.1916	16.923	17.1211		1.02477	-0.90504	P08572	P08572	Collagen alpha-2(IV) chain;Canstatin	COL4A2	0.534018	2	2	2	1.5	1.5	1.5	167.55	0.0013993	4.253	4875400	19
19.763	19.6037	19.451	19.5642	19.6626	17.1895		0.419272	0.800458	P08579	P08579	U2 small nuclear ribonucleoprotein B	SNRPB2	1.74165	3	3	3	17.3	17.3	17.3	25.486	0.00095785	14.435	39014000	80
19.8047	19.7361	19.6547	20.0031	20.1069	19.3546		0.138522	-0.0896702	P08621	P08621	U1 small nuclear ribonucleoprotein 70 kDa	SNRNP70	0.939738	6	6	6	16.5	16.5	16.5	51.556	0.0010384	16.026	98784000	127
25.5089	25.5858	25.4769	25.4829	25.4881	25.6645		0.113714	-0.0212733	P08670;P14136;CON__Q9DCV7;P12036;P07197;P12035;P07196;Q8N1N4;P15241;P25691;CON__Q8N1N4-2;CON__Q7RTT2;CON__P07744;CON__P12035;CON__Q01546	P08670	Vimentin	VIM	0.985363	50	50	43	80	80	67.6	53.651	0	323.31	19886000000	3872
19.0595	19.0103	19.3425	17.4222	18.5074	18.7493		1.01577	0.911146	P08708	P08708	40S ribosomal protein S17	RPS17	1.88054	4	4	4	41.5	41.5	41.5	15.55	0.0010246	15.787	39417000	63
17.9842	18.0982	18.1681	17.587	18.0656	18.1478		0.339055	0.15004	P08754	P08754	Guanine nucleotide-binding protein G(k) subunit alpha	GNAI3	1.1096	5	2	2	16.9	9	9	40.532	0.00061013	6.9115	11640000	56
22.6621	22.8077	22.5876	22.1148	22.3656	22.7047		0.728644	0.290752	P08758	P08758	Annexin A5	ANXA5	1.22328	13	13	13	48.1	48.1	48.1	35.936	0	323.31	641900000	390
21.8145	21.8971	21.7264	21.7973	21.8412	21.8557		0.131839	-0.0187467	P08865	P08865	40S ribosomal protein SA	RPSA	0.98709	6	6	6	25.1	25.1	25.1	32.854	0	323.31	277750000	257
21.3243	23.1899	21.307	23.3324	22.0927	23.5098		0.606127	-1.03787	P09104	P09104	Gamma-enolase	ENO2	0.487045	11	8	8	39.2	30.2	30.2	47.268	0	87.532	355410000	104
20.8008	20.8847	20.8795	20.2017	20.6154	20.7986		0.820588	0.31645	P09211	P09211	Glutathione S-transferase P	GSTP1	1.24526	11	11	11	66.2	66.2	66.2	23.356	0	139	196060000	340
24.0205	22.154	24.0052	23.8586	23.7767	21.4926		0.129757	0.350626	P09382	P09382	Galectin-1	LGALS1	1.27511	6	6	6	51.1	51.1	51.1	14.716	0	323.31	1755300000	482
19.0647	19.8093	19.837	19.121	19.1544	19.4118		0.56302	0.341258	P09429;B2RPK0	P09429;B2RPK0	High mobility group protein B1;Putative high mobility group protein B1-like 1	HMGB1;HMGB1P1	1.26686	3	3	2	14	14	8.4	24.893	0.0011086	17.483	56497000	96
19.2716	19.1826	18.9527	19.2296	19.3883	19.8511		0.780071	-0.354017	P09493	P09493	Tropomyosin alpha-1 chain	TPM1	0.782403	13	6	5	30.3	15.5	12.7	32.708	0.00070423	8.835	49347000	26
18.2544	18.2372	18.0328	18.2156	18.1835	17.9154		0.230809	0.0699406	P09525	P09525	Annexin A4	ANXA4	1.04967	8	8	8	30.1	30.1	30.1	35.882	0.0010449	16.153	30045000	127
18.4787	18.4515	18.0439	18.2603	16.2992	15.2782		0.901257	1.71218	P09543	P09543	2,3-cyclic-nucleotide 3-phosphodiesterase	CNP	3.27655	7	7	7	16.9	16.9	16.9	47.578	0.0009009	13.021	28065000	33
21.7118	21.9582	21.885	21.5858	21.779	21.6796		0.861083	0.170194	P09651;Q32P51	P09651;Q32P51	Heterogeneous nuclear ribonucleoprotein A1;Heterogeneous nuclear ribonucleoprotein A1, N-terminally processed;Heterogeneous nuclear ribonucleoprotein A1-like 2	HNRNPA1;HNRNPA1L2	1.12521	12	12	12	45.4	45.4	45.4	38.746	0	323.31	382240000	377
18.7589	18.7349	18.695	18.7331	18.7119	19.1291		0.396374	-0.128412	P09661	P09661	U2 small nuclear ribonucleoprotein A	SNRPA1	0.914838	5	5	5	24.7	24.7	24.7	28.415	0.0010363	15.989	45353000	99
19.8622	19.909	19.7326	19.9378	19.7768	19.7805		0.0126635	0.00286738	P09874	P09874	Poly [ADP-ribose] polymerase 1	PARP1	1.00199	15	15	15	19.7	19.7	19.7	113.08	0	101.06	152950000	193
18.148	18.0695	18.0129	18.3077	18.1354	17.9845		0.258312	-0.0657317	P09936	P09936	Ubiquitin carboxyl-terminal hydrolase isozyme L1	UCHL1	0.955461	3	3	3	20.2	20.2	20.2	24.824	0.00067069	8.2087	23791000	16
19.4171	19.4225	19.2584	19.0451	19.1767	18.9653		1.68557	0.303665	P09960	P09960	Leukotriene A-4 hydrolase	LTA4H	1.23428	12	12	12	27.7	27.7	27.7	69.284	0	37.393	96409000	151
19.92	20.0194	19.8163	20.1318	20.384	20.0282		1.02096	-0.262748	Q01081;P0DN76;Q8WU68	Q01081;P0DN76	Splicing factor U2AF 35 kDa subunit	U2AF1	0.833499	3	3	3	16.7	16.7	16.7	27.872	0	112.4	47760000	116
21.4558	21.7346	21.3188	21.0541	21.3555	15.8252		0.508992	2.09147	P0DP25;P0DP24;P0DP23	P0DP25;P0DP24;P0DP23			4.26181	4	4	4	30.9	30.9	30.9	16.837	0	47.457	115760000	59
17.707	17.7443	17.5033	17.4951	17.5628	17.6254		0.466827	0.0904249	P10155	P10155	60 kDa SS-A/Ro ribonucleoprotein	TROVE2	1.06468	2	2	2	5.4	5.4	5.4	60.67	0.0059595	3.0163	9091200	20
23.8368	23.3968	23.8358	24.2828	24.2684	15.9828		0.323024	2.17844	P10412;P16402;Q02539;P22492	P10412;P16402;Q02539;P22492	Histone H1.4;Histone H1.3;Histone H1.1;Histone H1t	HIST1H1E;HIST1H1D;HIST1H1A;HIST1H1T	4.52665	6	5	1	27.9	23.7	7.3	21.865	0	27.376	683120000	193
18.7527	18.7865	18.8018	18.6623	18.5179	18.523		1.8965	0.212619	P10515	P10515	Dihydrolipoyllysine-residue acetyltransferase component of pyruvate dehydrogenase complex, mitochondrial	DLAT	1.15879	4	4	4	9.3	9.3	9.3	68.996	0.0006689	8.1338	13662000	26
22.1035	22.035	21.8727	22.0473	22.1449	22.3285		0.725512	-0.169806	P10599	P10599	Thioredoxin	TXN	0.888963	4	4	4	31.4	31.4	31.4	11.737	0	116.69	251920000	97
19.6498	20.0536	19.6724	19.9436	19.7985	19.804		0.15209	-0.0567799	P10619	P10619	Lysosomal protective protein;Lysosomal protective protein 32 kDa chain;Lysosomal protective protein 20 kDa chain	CTSA	0.961408	4	4	4	8.5	8.5	8.5	54.465	0	53.932	47237000	90
18.8893	18.9666	18.9149	18.4888	19.015	18.8599		0.358278	0.135676	P10644	P10644	cAMP-dependent protein kinase type I-alpha regulatory subunit;cAMP-dependent protein kinase type I-alpha regulatory subunit, N-terminally processed	PRKAR1A	1.09861	4	4	4	15.5	15.5	15.5	42.981	0	22.65	33950000	73
22.7366	22.6069	22.7191	22.4174	22.4831	22.5585		1.60223	0.201221	P10809	P10809	60 kDa heat shock protein, mitochondrial	HSPD1	1.14967	26	26	26	53.8	53.8	53.8	61.054	0	323.31	1049400000	896
22.3142	22.282	22.2847	22.2728	22.1709	22.1493		1.14421	0.0959848	P11021	P11021	78 kDa glucose-regulated protein	HSPA5	1.06879	25	25	24	43.4	43.4	43.4	72.332	0	323.31	1549800000	1084
19.0629	19.0158	19.0387	19.1507	19.3864	19.3067		1.57745	-0.242144	P11047	P11047	Laminin subunit gamma-1	LAMC1	0.845488	15	15	15	12.2	12.2	12.2	177.6	0	72.962	62962000	183
24.1273	24.0837	24.0728	23.9583	23.9452	24.0297		1.70387	0.116882	P11142	P11142	Heat shock cognate 71 kDa protein	HSPA8	1.08439	23	22	15	37.9	37.9	26.5	70.897	0	323.31	2576100000	1296
18.0436	18.2563	18.1523	18.294	18.4603	17.8632		0.10551	-0.0550893	P11216;P11217	P11216	Glycogen phosphorylase, brain form	PYGB	0.962535	10	7	7	15.5	12.2	12.2	96.695	0.00092081	13.588	30290000	54
18.4722	18.531	18.5316	18.6664	18.6532	15.8871		0.348264	0.775997	P11233	P11233	Ras-related protein Ral-A	RALA	1.71237	3	3	2	19.4	19.4	14.1	23.567	0.0005767	6.1469	24383000	55
18.3495	18.3	18.0906	18.1228	18.2633	18.1882		0.245129	0.0552737	P11310	P11310	Medium-chain specific acyl-CoA dehydrogenase, mitochondrial	ACADM	1.03906	6	6	6	15.4	15.4	15.4	46.588	0.00084962	11.697	28206000	76
19.2868	19.3079	19.2039	19.4301	19.3097	19.2703		0.540176	-0.0705032	P11387	P11387	DNA topoisomerase 1	TOP1	0.952306	6	6	6	8.9	8.9	8.9	90.725	0.00074794	9.7793	48424000	55
19.0523	18.9773	18.9412	19.2009	19.1838	19.2327		2.41916	-0.215518	P11388	P11388	DNA topoisomerase 2-alpha	TOP2A	0.861237	14	14	10	11.2	11.2	7.9	174.38	0	29.515	77587000	113
20.1591	20.1486	20.0567	19.9535	20.1174	20.0708		0.56186	0.0742067	P11413	P11413	Glucose-6-phosphate 1-dehydrogenase	G6PD	1.05278	12	12	12	28	28	28	59.256	0	289.04	251750000	391
16.574	16.3527	16.2721	16.2947	16.4087	16.5256		0.0301414	-0.0100492	P11498	P11498	Pyruvate carboxylase, mitochondrial	PC	0.993059	2	2	2	2.2	2.2	2.2	129.63	0.0014211	4.3753	4333300	21
19.9707	19.8204	19.8616	19.8591	19.8332	19.8574		0.306946	0.0343469	P11586	P11586	C-1-tetrahydrofolate synthase, cytoplasmic;Methylenetetrahydrofolate dehydrogenase;Methenyltetrahydrofolate cyclohydrolase;Formyltetrahydrofolate synthetase;C-1-tetrahydrofolate synthase, cytoplasmic, N-terminally processed	MTHFD1	1.02409	19	19	19	25.3	25.3	25.3	101.56	0	129.73	185480000	289
18.4513	18.4325	18.5461	18.4632	18.5421	18.4023		0.0474025	0.00742022	P11717	P11717	Cation-independent mannose-6-phosphate receptor	IGF2R	1.00516	16	16	16	7.6	7.6	7.6	274.37	0	30.439	59904000	145
17.9742	18.2127	18.047	17.9067	18.2273	18.1748		0.0718179	-0.0249748	P11908	P11908	Ribose-phosphate pyrophosphokinase 2	PRPS2	0.982838	6	2	2	27.7	11	11	34.769	0.0010616	16.461	14963000	65
20.6863	20.7773	20.6833	20.6825	20.8553	20.8153		0.494386	-0.0687529	P11940;Q9H361;Q4VXU2;Q96DU9;Q5JQF8	P11940	Polyadenylate-binding protein 1	PABPC1	0.953462	13	13	9	23.1	23.1	14.9	70.67	0	46.668	223500000	236
21.8839	21.8314	21.6495	21.4901	21.4982	21.5838		1.57537	0.264249	P12004	P12004	Proliferating cell nuclear antigen	PCNA	1.20101	9	9	9	50.2	50.2	50.2	28.768	0	138.96	360610000	320
18.9968	19.0269	19.0126	19.189	19.1572	18.8848		0.267637	-0.0648791	P12081;P49590	P12081;P49590	Histidine--tRNA ligase, cytoplasmic;Probable histidine--tRNA ligase, mitochondrial	HARS;HARS2	0.956025	5	5	5	10.6	10.6	10.6	57.41	0.00066094	7.9684	44691000	46
18.0172	18.3581	18.3168	17.8263	18.222	17.8074		0.740722	0.278783	P12110	P12110	Collagen alpha-2(VI) chain	COL6A2	1.21317	7	7	7	9.2	9.2	9.2	108.58	0.00086133	12.054	22201000	31
20.1311	19.9728	19.9027	19.9226	19.9143	19.6779		0.714357	0.163935	P12268	P12268	Inosine-5-monophosphate dehydrogenase 2	IMPDH2	1.12034	12	12	11	24.5	24.5	23	55.804	0	29.599	132140000	171
18.8682	18.7801	18.7199	18.8411	18.8742	18.7225		0.135847	-0.0232042	P12270	P12270	Nucleoprotein TPR	TPR	0.984045	31	31	31	15.6	15.6	15.6	267.29	0	132.98	140400000	422
21.0381	21.0292	21.1121	20.9944	21.0916	21.1378		0.107226	-0.0147813	P12814;P35609	P12814	Alpha-actinin-1	ACTN1	0.989807	32	21	21	43.9	30	30	103.06	0	323.31	580950000	632
21.1625	21.1744	21.0762	21.1004	21.122	21.1279		0.260604	0.0209668	P12956	P12956	X-ray repair cross-complementing protein 6	XRCC6	1.01464	20	20	20	37.1	37.1	37.1	69.842	0	265.69	447570000	453
20.4668	20.5778	20.5348	20.7219	20.8072	20.8253		2.32728	-0.258333	P13010	P13010	X-ray repair cross-complementing protein 5	XRCC5	0.836053	11	11	11	19.8	19.8	19.8	82.704	0	96.302	226200000	258
19.2548	19.193	19.1669	19.706	16.1299	19.8525		0.203545	0.64206	P13073	P13073	Cytochrome c oxidase subunit 4 isoform 1, mitochondrial	COX4I1	1.56056	4	4	4	24.3	24.3	24.3	19.576	0.00066007	7.958	58893000	55
20.1215	20.1926	20.0443	20.2812	20.3361	20.3229		1.87239	-0.19394	P13489	P13489	Ribonuclease inhibitor	RNH1	0.874215	8	8	8	18.9	18.9	18.9	49.973	0	181.06	185510000	297
22.0463	22.0808	22.0084	22.3034	22.1799	22.2698		2.0806	-0.205875	P13639	P13639	Elongation factor 2	EEF2	0.867012	25	25	24	31.6	31.6	30.4	95.337	0	323.31	1553200000	1096
20.5594	20.6076	20.5623	20.5034	20.5405	20.5923		0.441476	0.0310014	P13667	P13667	Protein disulfide-isomerase A4	PDIA4	1.02172	22	22	22	38.4	38.4	38.4	72.932	0	319.35	325760000	545
19.9072	19.8316	19.768	20.1689	20.0647	20.075		2.16422	-0.267262	P13674	P13674	Prolyl 4-hydroxylase subunit alpha-1	P4HA1	0.830895	7	7	7	17.6	17.6	17.6	61.049	0	75.612	100450000	125
20.9364	20.5512	20.568	20.653	20.8246	20.5013		0.0564507	0.0255909	P13693;Q56UQ5	P13693	Translationally-controlled tumor protein	TPT1	1.0179	4	4	4	30.2	30.2	30.2	19.595	0.0007622	10.071	86855000	75
18.4836	18.2932	18.3758	18.3758	17.9421	18.2766		0.583042	0.186015	P13798	P13798	Acylamino-acid-releasing enzyme	APEH	1.13762	5	5	5	10.1	10.1	10.1	81.224	0.00083472	11.441	24233000	58
18.9474	18.6909	18.5193	18.6075	18.6813	18.5016		0.381592	0.122434	P13804	P13804	Electron transfer flavoprotein subunit alpha, mitochondrial	ETFA	1.08857	5	5	5	24.9	24.9	24.9	35.079	0	21.339	39970000	86
17.7294	17.8952	17.6797	16.887	17.7524	17.9928		0.261048	0.224027	P13861	P13861	cAMP-dependent protein kinase type II-alpha regulatory subunit	PRKAR2A	1.16799	5	5	5	16.6	16.6	16.6	45.518	0.00070822	8.9184	20735000	38
20.3211	20.2266	20.1252	20.5736	20.1959	16.0358		0.370992	1.28918	P14174	P14174	Macrophage migration inhibitory factor	MIF	2.4439	3	3	3	35.7	35.7	35.7	12.476	0.00054466	5.527	82670000	51
20.9342	20.8651	20.8734	21.1497	21.1669	21.0684		2.50259	-0.237452	P14314	P14314	Glucosidase 2 subunit beta	PRKCSH	0.848242	9	9	9	22.2	22.2	22.2	59.425	0	237.67	360370000	430
20.8818	20.7961	20.682	20.6948	20.7562	20.3753		0.606225	0.177858	P14324	P14324	Farnesyl pyrophosphate synthase	FDPS	1.1312	4	4	4	11.5	11.5	11.5	48.275	0	29.373	126720000	75
18.8269	18.6507	18.5664	18.5556	18.4817	18.4313		1.06282	0.191835	P14550	P14550	Alcohol dehydrogenase [NADP(+)]	AKR1A1	1.14222	6	6	6	22.5	22.5	22.5	36.573	0.00098814	15.298	33547000	110
23.223	23.2406	23.2143	23.0576	23.1298	23.0237		2.07203	0.155587	P14625;Q58FF3	P14625	Endoplasmin	HSP90B1	1.11387	30	30	28	39.5	39.5	37.7	92.468	0	323.31	1351300000	820
17.0615	16.9416	15.8807	17.1668	17.0685	17.1256		0.583661	-0.492397	P14635	P14635	G2/mitotic-specific cyclin-B1	CCNB1	0.710843	2	2	2	6.5	6.5	6.5	48.337	0.0018349	4.1106	6890600	11
17.0112	17.0301	16.8994	16.0364	16.9924	16.9916		0.405027	0.306765	P14735	P14735	Insulin-degrading enzyme	IDE	1.23693	2	2	2	2.3	2.3	2.3	117.97	0.0059265	2.9755	6478900	11
20.7155	20.7209	20.8557	20.8084	21.089	20.9747		0.968784	-0.193333	P14866	P14866	Heterogeneous nuclear ribonucleoprotein L	HNRNPL	0.874583	15	15	15	35.5	35.5	35.5	64.132	0	75.545	280450000	373
19.6848	19.8569	19.8574	19.3584	19.7773	19.864		0.329443	0.13313	P14927	P14927	Cytochrome b-c1 complex subunit 7	UQCRB	1.09667	4	4	4	34.2	34.2	34.2	13.53	0.0010373	16.016	43974000	67
19.1692	19.2779	19.4272	19.3813	19.3974	19.3443		0.469941	-0.0829264	P15144	P15144	Aminopeptidase N	ANPEP	0.944141	13	13	13	14.6	14.6	14.6	109.54	0	27.359	101260000	211
17.2257	17.0097	16.9587	17.3826	17.5839	17.1287		0.903788	-0.300352	P15151	P15151	Poliovirus receptor	PVR	0.812054	2	2	2	6.2	6.2	6.2	45.302	0.0010764	16.749	7327000	49
17.5312	17.5866	17.7922	15.8821	17.7107	17.8598		0.309277	0.485793	P15170;Q8IYD1	P15170	Eukaryotic peptide chain release factor GTP-binding subunit ERF3A	GSPT1	1.40036	3	3	3	9.4	9.4	9.4	55.755	0	34.6	11359000	40
21.4811	21.4196	21.2789	21.2606	21.4358	21.2481		0.387615	0.0783393	P15311	P15311	Ezrin	EZR	1.0558	15	10	10	26.8	17.7	17.7	69.412	0	307.46	366310000	196
19.2533	19.1516	19.1571	19.3944	19.5899	19.2485		1.00609	-0.223605	P15374	P15374	Ubiquitin carboxyl-terminal hydrolase isozyme L3	UCHL3	0.856422	4	4	4	22.6	22.6	22.6	26.182	0.00081633	11.105	37379000	75
16.8179	16.7746	16.7656	16.7992	16.9854	17.108		0.911774	-0.178146	P15408	P15408	Fos-related antigen 2	FOSL2	0.883838	2	2	2	10.7	10.7	10.7	35.193	0.0005531	5.6573	5671700	20
19.654	19.4785	19.5606	19.6885	19.424	19.143		0.368857	0.145874	P15586	P15586	N-acetylglucosamine-6-sulfatase	GNS	1.1064	5	5	5	10.7	10.7	10.7	62.081	0	19.424	50477000	103
20.8815	21.0455	21.0059	21.2817	21.0226	21.1152		0.83127	-0.162216	P15880	P15880	40S ribosomal protein S2	RPS2	0.893652	7	7	7	29.4	29.4	29.4	31.324	0	26.212	147280000	109
16.0858	18.2946	18.5126	19.0662	18.8557	18.7379		0.737014	-1.25561	P15927	P15927	Replication protein A 32 kDa subunit	RPA2	0.418817	2	2	2	10.4	10.4	10.4	29.247	0.00057637	6.1283	23141000	45
18.2301	18.2228	18.1566	18.2656	18.2668	18.0749		0.00365336	0.000758489	P16220;P18846	P16220;P18846	Cyclic AMP-responsive element-binding protein 1;Cyclic AMP-dependent transcription factor ATF-1	CREB1;ATF1	1.00053	2	2	2	6.7	6.7	6.7	36.688	0.00058309	6.2996	16556000	13
17.4493	15.8333	17.4504	17.0235	17.0863	17.4849		0.198036	-0.287214	P16278	P16278	Beta-galactosidase	GLB1	0.819483	4	4	4	7.1	7.1	7.1	76.074	0.00067843	8.4239	8957800	22
18.6235	18.4854	18.2914	18.3434	18.3874	18.3224		0.517284	0.115715	P16298;P48454	P16298	Serine/threonine-protein phosphatase 2B catalytic subunit beta isoform	PPP3CB	1.08351	5	5	2	11.8	11.8	5.9	59.024	0.00063371	7.4081	23738000	45
22.9771	23.042	22.9865	23.5219	23.5916	21.7985		0.0176664	0.0312061	P16401	P16401	Histone H1.5	HIST1H1B	1.02187	7	7	6	27.4	27.4	23.5	22.58	0.0010989	17.229	422380000	222
19.362	19.272	19.4832	19.6382	19.6643	19.5859		1.76705	-0.257034	P16615;O14983;Q93084	P16615	Sarcoplasmic/endoplasmic reticulum calcium ATPase 2	ATP2A2	0.836807	17	17	17	18.1	18.1	18.1	114.76	0	30.28	129850000	151
21.457	21.5628	21.5213	21.5171	21.5226	21.6184		0.361159	-0.0389868	P16949	P16949	Stathmin	STMN1	0.973338	5	5	4	32.2	32.2	26.2	17.302	0	132.09	208000000	186
18.6815	18.627	18.5128	18.5944	18.6171	18.5567		0.122775	0.017718	P17174	P17174	Aspartate aminotransferase, cytoplasmic	GOT1	1.01236	7	7	7	26.9	26.9	26.9	46.247	0	29.06	41766000	68
17.8723	17.7517	17.802	18.1835	17.8204	17.6917		0.233048	-0.0898495	P17252	P17252	Protein kinase C alpha type	PRKCA	0.939621	3	3	2	8.3	8.3	6	76.749	0.00061312	7.0189	11775000	25
17.8013	17.7763	17.6036	18.006	17.9976	18.0056		1.94448	-0.276028	P17480	P17480	Nucleolar transcription factor 1	UBTF	0.825861	5	5	5	7.6	7.6	7.6	89.405	0.00074349	9.7075	11482000	22
16.9475	16.5551	16.2137	16.7448	17.2883	17.1546		0.851054	-0.490484	P17535	P17535	Transcription factor jun-D	JUND	0.711786	2	2	2	8.4	8.4	8.4	35.173	0.0010081	4.8448	6312800	25
18.6579	18.6246	18.4827	18.9628	18.8899	18.6839		1.21685	-0.257147	P17655	P17655	Calpain-2 catalytic subunit	CAPN2	0.836741	9	9	9	16.3	16.3	16.3	79.994	0	22.91	57235000	80
18.9733	19.0595	19.016	19.0692	18.9348	19.2029		0.258002	-0.0527255	P17812	P17812	CTP synthase 1	CTPS1	0.964113	8	8	7	15.9	15.9	13.5	66.69	0	33	48203000	78
18.1137	18.0123	17.9759	17.743	17.8201	18.0732		0.650134	0.155181	P17813	P17813	Endoglin	ENG	1.11356	5	5	5	10.2	10.2	10.2	70.577	0.001002	15.506	23150000	80
20.2351	20.395	20.1573	20.1791	20.125	19.6412		0.691807	0.280716	P17844	P17844	Probable ATP-dependent RNA helicase DDX5	DDX5	1.2148	18	13	13	31.9	22.5	22.5	69.147	0	40.913	152100000	228
18.6097	18.6291	18.3261	18.4207	18.4693	18.4255		0.347899	0.0831388	P17858	P17858	ATP-dependent 6-phosphofructokinase, liver type	PFKL	1.05932	8	5	5	13.2	8.5	8.5	85.018	0.00087032	12.318	29757000	48
19.4535	19.4766	19.4361	19.0103	19.4116	19.3374		0.750215	0.202281	P17980	P17980	26S protease regulatory subunit 6A	PSMC3	1.15052	12	12	12	39	39	39	49.203	0	105.74	77650000	138
20.7554	20.7633	20.6436	20.4546	20.4396	20.5372		2.11289	0.243633	P17987	P17987	T-complex protein 1 subunit alpha	TCP1	1.18397	15	15	15	34.5	34.5	34.5	60.343	0	195.58	279260000	350
18.9632	19.0073	18.8625	18.8524	19.1871	18.4899		0.187853	0.101153	P18031	P18031	Tyrosine-protein phosphatase non-receptor type 1	PTPN1	1.07263	8	8	8	24.1	24.1	24.1	49.966	0	59.491	58354000	158
20.9191	20.8563	20.9275	21.3617	21.1627	19.0352		0.196638	0.381105	P18085	P18085	ADP-ribosylation factor 4	ARF4	1.30234	7	7	4	51.7	51.7	23.9	20.511	0	71.124	166990000	153
21.4151	21.3486	21.2288	21.5694	21.5031	21.2367		0.38504	-0.105533	P18124	P18124	60S ribosomal protein L7	RPL7	0.929462	9	9	9	37.1	37.1	37.1	29.225	0	44.252	251030000	160
20.5868	20.5303	20.4628	20.7996	20.7402	20.682		1.90966	-0.213963	P18206	P18206	Vinculin	VCL	0.862166	40	40	40	42.6	42.6	42.6	123.8	0	157.06	527140000	759
18.0167	17.9888	17.9165	18.2561	18.3231	18.1448		1.95219	-0.267361	P18583	P18583	Protein SON	SON	0.830838	10	10	10	6.1	6.1	6.1	263.83	0	30.547	32805000	104
21.1009	21.392	20.9329	21.0426	21.1373	16.1561		0.441268	1.69662	P18621	P18621	60S ribosomal protein L17	RPL17	3.24141	5	5	5	31	31	31	21.397	0	37.607	145310000	202
21.4664	21.3989	21.5119	21.2849	21.3454	21.8177		0.047173	-0.0236416	P18669;P15259;Q8N0Y7	P18669	Phosphoglycerate mutase 1	PGAM1	0.983746	8	8	8	42.1	42.1	42.1	28.804	0	129.95	353860000	331
18.7977	18.8852	19.0253	18.9631	19.2211	19.495		0.902909	-0.323689	P18754	P18754	Regulator of chromosome condensation	RCC1	0.799024	7	7	7	20.9	20.9	20.9	44.969	0.0009901	15.311	46490000	77
18.6451	18.6634	18.6511	18.569	18.5019	15.6321		0.488269	1.08553	P18827	P18827	Syndecan-1	SDC1	2.12215	3	3	3	11.9	11.9	11.9	32.461	0	33.313	19493000	65
18.5851	19.0342	18.9743	19.1239	19.0955	19.1334		0.830619	-0.253061	P18859	P18859	ATP synthase-coupling factor 6, mitochondrial	ATP5J	0.839114	4	4	4	36.1	36.1	36.1	12.587	0	64.628	34518000	114
18.5782	18.4969	17.83	18.0732	16.3159	18.3728		0.449526	0.714406	P19022;P55283	P19022	Cadherin-2	CDH2	1.64081	4	4	4	8.4	8.4	8.4	99.808	0.001105	17.318	11427000	28
21.8884	21.9921	22.0029	21.6815	21.9796	22.1183		0.0922892	0.0346603	P19338	P19338	Nucleolin	NCL	1.02432	25	25	25	29.7	29.7	29.7	76.613	0	323.31	664980000	589
19.5532	19.4933	19.4683	19.904	19.7625	19.4526		0.674142	-0.201443	P19367;Q2TB90;P52790	P19367	Hexokinase-1	HK1	0.86968	17	17	15	20.6	20.6	18.1	102.48	0	45.986	167650000	218
17.9944	17.9222	17.8984	17.5171	17.7203	15.2368		0.629504	1.11361	P19387	P19387	DNA-directed RNA polymerase II subunit RPB3	POLR2C	2.16386	3	3	3	17.5	17.5	17.5	31.441	0.00065402	7.7905	9847400	23
18.0815	18.4045	18.5428	18.2914	18.3079	18.255		0.158498	0.0581646	P19623	P19623	Spermidine synthase	SRM	1.04114	5	5	5	22.5	22.5	22.5	33.824	0	19.242	28820000	41
18.2237	18.0993	18.1123	18.3224	18.3217	18.2452		1.48861	-0.151279	P20020;Q01814	P20020	Plasma membrane calcium-transporting ATPase 1	ATP2B1	0.900452	11	11	6	13	13	7.3	134.68	0	40.522	44134000	124
18.8665	18.7107	18.7501	18.6069	18.6556	18.9588		0.106587	0.035333	P20042	P20042	Eukaryotic translation initiation factor 2 subunit 2	EIF2S2	1.02479	6	6	6	27	27	27	38.388	0	20.007	40906000	90
20.073	20.0009	19.924	20.1655	20.0742	19.8579		0.120052	-0.0331999	P20073	P20073	Annexin A7	ANXA7	0.97725	13	13	13	28.3	28.3	28.3	52.739	0	27.062	148760000	193
20.4073	19.5293	20.5162	20.6554	19.4734	20.4222		0.0228903	-0.0327377	P20340;Q9NRW1;Q14964	P20340	Ras-related protein Rab-6A	RAB6A	0.977563	5	5	4	27.4	27.4	23.1	23.593	0	59.773	72021000	105
20.0993	19.7677	19.8017	19.7816	19.8785	20.135		0.101507	-0.0420945	P20618	P20618	Proteasome subunit beta type-1	PSMB1	0.971244	5	5	5	27.4	27.4	27.4	26.489	0	30.938	85209000	114
19.8596	19.8011	19.6801	19.9924	19.8094	19.9214		0.783439	-0.127478	P20674	P20674	Cytochrome c oxidase subunit 5A, mitochondrial	COX5A	0.915431	2	2	2	16	16	16	16.762	0.00052938	5.2263	43906000	54
20.5798	20.533	20.5261	20.6712	20.5911	20.518		0.425163	-0.047163	P20700	P20700	Lamin-B1	LMNB1	0.967838	26	25	24	44.2	42.8	41.5	66.408	0	323.31	447570000	670
19.23	18.9218	18.9201	18.9772	18.6404	19.0824		0.29879	0.123988	P20810	P20810	Calpastatin	CAST	1.08974	8	8	8	16.7	16.7	16.7	76.572	0	49.159	61458000	122
19.2667	19.1056	19.1706	19.3996	19.2567	19.3438		1.14485	-0.152423	P21266;P28161;P46439	P21266	Glutathione S-transferase Mu 3	GSTM3	0.899738	6	6	6	29.8	29.8	29.8	26.559	0.00087336	12.416	52501000	58
19.2259	19.1246	18.8791	18.9784	18.9856	18.9733		0.400418	0.0974509	P21281;P15313	P21281	V-type proton ATPase subunit B, brain isoform	ATP6V1B2	1.06988	8	8	8	17.6	17.6	17.6	56.5	0.001046	16.168	52485000	117
19.2193	19.1227	19.1196	19.4041	19.2948	19.1391		0.682566	-0.125474	P21399	P21399	Cytoplasmic aconitate hydratase	ACO1	0.916703	10	10	10	13.8	13.8	13.8	98.398	0	45.532	79516000	110
17.7126	17.8105	17.742	17.7134	17.8854	17.7774		0.25367	-0.0370445	P21589	P21589	5-nucleotidase	NT5E	0.97465	6	6	6	13.4	13.4	13.4	63.367	0.00084674	11.634	23211000	81
17.4797	17.5115	17.156	16.9327	17.4335	17.3142		0.340603	0.155614	P22033	P22033	Methylmalonyl-CoA mutase, mitochondrial	MUT	1.1139	4	4	4	7.1	7.1	7.1	83.134	0.00063735	7.469	11009000	21
17.9404	17.8442	17.8066	18.0094	18.119	18.1052		1.81539	-0.214144	P22059	P22059	Oxysterol-binding protein 1	OSBP	0.862057	4	4	4	7.3	7.3	7.3	89.42	0.00059666	6.6062	14993000	42
19.4248	19.0416	19.2657	19.5769	19.8051	19.2304		0.662578	-0.293429	P22087	P22087	rRNA 2-O-methyltransferase fibrillarin	FBL	0.81596	3	3	3	13.7	13.7	13.7	33.784	0.0010142	15.614	40433000	56
19.1398	19.5183	19.3853	19.8614	18.8963	17.817		0.336414	0.489573	P22102	P22102	Trifunctional purine biosynthetic protein adenosine-3;Phosphoribosylamine--glycine ligase;Phosphoribosylformylglycinamidine cyclo-ligase;Phosphoribosylglycinamide formyltransferase	GART	1.40403	10	10	10	12.4	12.4	12.4	107.77	0.00099602	15.422	61228000	45
20.3271	20.432	20.3436	20.4763	20.3926	20.552		0.875596	-0.106038	P22234	P22234	Multifunctional protein ADE2;Phosphoribosylaminoimidazole-succinocarboxamide synthase;Phosphoribosylaminoimidazole carboxylase	PAICS	0.929136	10	10	10	26.6	26.6	26.6	47.079	0	31.487	148700000	188
20.1006	19.7179	19.7707	20.2382	20.1002	20.0755		0.99156	-0.274871	P22307	P22307	Non-specific lipid-transfer protein	SCP2	0.826524	5	5	5	9.5	9.5	9.5	58.993	0.00079114	10.519	58770000	54
21.3052	21.194	21.1648	21.1567	21.1674	21.2243		0.333751	0.0385742	P22314	P22314	Ubiquitin-like modifier-activating enzyme 1	UBA1	1.0271	20	20	20	25	25	25	117.85	0	323.31	473610000	698
22.0017	22.0545	22.1312	22.1361	21.9487	22.2374		0.185283	-0.0449238	P22392;O60361	P22392;O60361	Nucleoside diphosphate kinase B;Putative nucleoside diphosphate kinase	NME2;NME2P1	0.969341	7	7	3	50	50	25	17.298	0	73.063	344720000	148
23.0352	23.0335	22.9282	22.714	22.9266	22.3397		0.902324	0.338833	P22626	P22626	Heterogeneous nuclear ribonucleoproteins A2/B1	HNRNPA2B1	1.26473	13	13	13	44.8	44.8	44.8	37.429	0	323.31	955410000	1264
19.1499	19.0156	18.9667	19.159	19.2408	19.1508		1.05929	-0.139419	P22695	P22695	Cytochrome b-c1 complex subunit 2, mitochondrial	UQCRC2	0.907885	9	9	9	28.5	28.5	28.5	48.442	0	41.144	90929000	167
20.2959	20.2353	20.0894	20.0321	20.0092	19.8984		1.42871	0.22693	P23246	P23246	Splicing factor, proline- and glutamine-rich	SFPQ	1.17034	10	10	9	18.1	18.1	17	76.149	0	66.945	154900000	393
21.4733	21.4442	21.3564	21.4714	21.5275	21.4839		0.826814	-0.0696596	P23284	P23284	Peptidyl-prolyl cis-trans isomerase B	PPIB	0.952863	6	6	6	31.5	31.5	31.5	23.742	0	36.446	238810000	120
18.3887	18.2744	18.0628	18.3376	18.3551	17.9794		0.0392688	0.0179469	P23368	P23368	NAD-dependent malic enzyme, mitochondrial	ME2	1.01252	7	7	7	13.9	13.9	13.9	65.443	0	36.06	26662000	68
18.9583	19.0255	18.7577	18.7228	18.6368	18.8126		0.932593	0.189763	P23381	P23381	Tryptophan--tRNA ligase, cytoplasmic;T1-TrpRS;T2-TrpRS	WARS	1.14058	4	4	4	14.2	14.2	14.2	53.165	0	48.646	27370000	107
18.0657	18.3923	18.1977	17.9737	18.0389	18.3064		0.332494	0.112251	P23497;Q9H930	P23497	Nuclear autoantigen Sp-100	SP100	1.08091	4	4	4	5.6	5.6	5.6	100.42	0.00063091	7.3528	23493000	52
20.1217	20.0077	20.1182	20.2659	20.3792	20.3791		2.08493	-0.258849	P23526	P23526	Adenosylhomocysteinase	AHCY	0.835754	8	8	8	21.1	21.1	21.1	47.716	0.0011534	18.524	109920000	132
23.5868	23.6846	24.0174	24.1694	24.0695	23.7394		0.553167	-0.229832	P23528	P23528	Cofilin-1	CFL1	0.852734	7	7	4	46.4	46.4	25.3	18.502	0	314.92	662590000	188
19.4454	19.4168	19.3973	19.5601	19.7538	18.9389		0.00291935	0.00219917	P23588	P23588	Eukaryotic translation initiation factor 4B	EIF4B	1.00153	6	6	6	12.9	12.9	12.9	69.15	0	186.65	70513000	212
19.3993	19.4512	19.3972	19.4359	19.312	19.3438		0.560523	0.0519702	P23919	P23919	Thymidylate kinase	DTYMK	1.03668	5	5	5	24.5	24.5	24.5	23.819	0.00071276	9.0577	47026000	62
21.7091	21.592	21.6846	21.4112	21.5855	21.5917		0.893739	0.132413	P24534	P24534	Elongation factor 1-beta	EEF1B2	1.09613	6	6	6	35.6	35.6	35.6	24.763	0	209.5	186230000	158
19.2107	19.3238	18.9249	19.1867	19.2416	19.2325		0.217878	-0.0671253	P24666	P24666	Low molecular weight phosphotyrosine protein phosphatase	ACP1	0.954538	3	3	3	24.7	24.7	24.7	18.042	0.00076864	10.21	30146000	43
19.2627	19.1699	19.1025	19.4796	19.5655	19.3185		1.48749	-0.276197	P24752	P24752	Acetyl-CoA acetyltransferase, mitochondrial	ACAT1	0.825765	5	5	5	14.1	14.1	14.1	45.199	0	39.734	46596000	120
16.7637	16.6063	16.769	16.8308	16.8184	17.0369		0.962744	-0.182393	P24928	P24928	DNA-directed RNA polymerase II subunit RPB1	POLR2A	0.88124	6	6	6	4.5	4.5	4.5	217.17	0.00075301	9.8671	9121000	31
18.0529	16.0989	17.8666	17.7735	17.8449	17.0659		0.120793	-0.221971	P24941;Q00526	P24941;Q00526	Cyclin-dependent kinase 2;Cyclin-dependent kinase 3	CDK2;CDK3	0.857393	6	4	4	24.5	18.1	18.1	33.929	0	36.329	15929000	41
19.9077	19.9076	19.7047	19.8289	19.7871	19.8782		0.0401329	0.00856972	P25205	P25205	DNA replication licensing factor MCM3	MCM3	1.00596	16	16	16	28	28	28	90.98	0	85.07	132800000	385
17.8062	17.9109	17.8682	17.7265	17.5372	17.6469		1.63716	0.224897	P25685	P25685	DnaJ homolog subfamily B member 1	DNAJB1	1.16869	5	4	4	19.1	15.6	15.6	38.044	0.00058824	6.4194	18915000	30
21.4737	21.4328	21.2724	21.3649	21.2818	21.3225		0.457542	0.0699437	P25705	P25705	ATP synthase subunit alpha, mitochondrial	ATP5A1	1.04968	13	13	13	28.9	28.9	28.9	59.75	0	323.31	457280000	467
20.1863	20.056	19.742	19.9559	20.3973	15.3293		0.368879	1.43394	P25788	P25788	Proteasome subunit alpha type-3	PSMA3	2.70183	4	4	4	15.7	15.7	15.7	28.433	0	24.496	76899000	51
18.4779	18.4787	18.2387	18.6242	18.4949	18.4735		0.645155	-0.132423	P26006	P26006	Integrin alpha-3;Integrin alpha-3 heavy chain;Integrin alpha-3 light chain	ITGA3	0.912298	7	7	7	8.3	8.3	8.3	116.61	0.00078125	10.397	30624000	39
21.949	22.0386	21.9005	21.826	21.9256	22.0396		0.164755	0.03228	P26038	P26038	Moesin	MSN	1.02263	26	26	21	43.2	43.2	34	67.819	0	323.31	990670000	755
19.0154	19.1285	19.2347	19.2938	19.2851	19.2812		1.18994	-0.160529	P26196	P26196	Probable ATP-dependent RNA helicase DDX6	DDX6	0.894697	7	7	7	19.3	19.3	19.3	54.416	0.00086356	12.089	60898000	85
18.286	18.0561	18.2844	17.7754	18.0551	17.8898		1.27117	0.302051	P26358	P26358	DNA (cytosine-5)-methyltransferase 1	DNMT1	1.2329	9	9	9	7.5	7.5	7.5	183.16	0.0009542	14.334	31005000	50
18.7812	18.8647	18.8036	18.7503	18.4941	18.2927		1.06057	0.304128	P26368	P26368	Splicing factor U2AF 65 kDa subunit	U2AF2	1.23467	3	3	3	12.4	12.4	12.4	53.5	0.00088496	12.681	28287000	58
19.8417	19.7517	19.6834	19.5932	19.6154	19.494		1.4991	0.191417	P26639	P26639	Threonine--tRNA ligase, cytoplasmic	TARS	1.14188	14	14	14	22.3	22.3	22.3	83.434	0	28.462	130330000	208
21.6095	21.642	21.426	21.6167	21.6344	21.8695		0.62951	-0.147677	P26641	P26641	Elongation factor 1-gamma	EEF1G	0.902703	12	12	12	26.3	26.3	26.3	50.118	0	173.2	325110000	207
19.1046	18.9976	18.9498	18.9603	19.1615	18.9117		0.02317	0.00617854	P27105	P27105	Erythrocyte band 7 integral membrane protein	STOM	1.00429	5	5	5	24	24	24	31.73	0	22.47	51226000	135
22.3759	22.3918	22.2974	22.4872	22.6956	22.6284		1.66516	-0.248699	P27348	P27348	14-3-3 protein theta	YWHAQ	0.841655	15	10	10	58	44.1	44.1	27.764	0	323.31	407030000	420
18.5934	18.9612	18.908	18.7523	19.0098	19.2538		0.426424	-0.184462	P27635	P27635	60S ribosomal protein L10	RPL10	0.879977	2	2	2	6.5	6.5	6.5	24.604	0.00052715	5.1858	34465000	51
18.3279	18.5599	18.8263	19.1682	18.6334	18.9236		0.730759	-0.336983	P27694	P27694	Replication protein A 70 kDa DNA-binding subunit;Replication protein A 70 kDa DNA-binding subunit, N-terminally processed	RPA1	0.791695	15	15	15	31.7	31.7	31.7	68.137	0	29.766	64889000	92
19.3794	19.4675	19.3207	19.5088	19.6791	19.654		1.52349	-0.224728	P27695	P27695	DNA-(apurinic or apyrimidinic site) lyase;DNA-(apurinic or apyrimidinic site) lyase, mitochondrial	APEX1	0.855756	9	9	9	28.6	28.6	28.6	35.554	0	20.374	69842000	79
20.2469	20.3121	20.1993	20.2915	20.1604	19.9991		0.492323	0.102412	P27708	P27708	CAD protein;Glutamine-dependent carbamoyl-phosphate synthase;Aspartate carbamoyltransferase;Dihydroorotase	CAD	1.07357	18	18	17	9.7	9.7	9.3	242.98	0	48.294	86221000	152
20.3803	20.5552	20.675	20.5318	20.3729	20.3888		0.458616	0.105596	P27824	P27824	Calnexin	CANX	1.07594	11	11	11	23.5	23.5	23.5	67.567	0	107.61	157740000	197
21.0748	20.9122	20.8867	20.8975	21.0534	21.0457		0.203514	-0.0409985	P28066	P28066	Proteasome subunit alpha type-5	PSMA5	0.971982	8	8	8	48.5	48.5	48.5	26.411	0	99.396	172020000	206
18.2898	18.1435	17.9537	18.3107	18.3836	18.2902		0.917862	-0.199191	P28331	P28331	NADH-ubiquinone oxidoreductase 75 kDa subunit, mitochondrial	NDUFS1	0.871039	15	15	15	27.9	27.9	27.9	79.467	0	35.36	50118000	118
20.3686	20.4242	20.3469	20.3736	20.5147	20.4247		0.53994	-0.057773	P28340	P28340	DNA polymerase delta catalytic subunit	POLD1	0.960746	5	5	5	5.2	5.2	5.2	123.63	0.00084104	11.552	83575000	30
17.7581	17.5655	17.5519	17.4289	17.7806	17.8313		0.142959	-0.0551186	P28370	P28370	Probable global transcription activator SNF2L1	SMARCA1	0.962515	12	12	9	13.2	13.2	10.5	122.6	0	22.833	29610000	68
19.0294	18.9146	18.9427	19.3493	19.2295	19.1256		1.6882	-0.272534	P28838	P28838	Cytosol aminopeptidase	LAP3	0.827864	11	11	11	27.9	27.9	27.9	56.166	0	26.081	71204000	150
17.4534	17.387	17.0717	16.971	17.2289	17.1219		0.63598	0.196764	P29144	P29144	Tripeptidyl-peptidase 2	TPP2	1.14612	3	3	3	3.4	3.4	3.4	138.35	0	28.037	7574500	43
17.0228	16.8851	17.2128	17.1323	17.1947	17.1887		0.608501	-0.131678	P29317	P29317	Ephrin type-A receptor 2	EPHA2	0.912769	3	3	3	4	4	4	108.27	0.00057045	5.9704	9014400	32
21.1889	21.0392	20.9476	20.8673	20.888	20.8583		1.24164	0.187422	P29401	P29401	Transketolase	TKT	1.13873	10	10	10	21.2	21.2	21.2	67.877	0	323.31	242100000	296
18.2888	18.293	18.1812	18.3403	18.3668	18.5579		1.01073	-0.167323	P29590	P29590	Protein PML	PML	0.890494	5	5	5	6.7	6.7	6.7	97.55	0.00068399	8.5126	18320000	46
21.8674	21.8685	21.875	22.0388	21.9514	22.0289		2.09696	-0.136117	P29692	P29692	Elongation factor 1-delta	EEF1D	0.909965	8	8	8	38.1	38.1	38.1	31.121	0	323.31	418200000	383
20.2866	20.2153	20.0567	20.219	20.16	20.0143		0.237583	0.0550563	P30040	P30040	Endoplasmic reticulum resident protein 29	ERP29	1.0389	7	7	7	31.4	31.4	31.4	28.993	0	21.051	109250000	174
21.1511	21.1454	21.2538	21.27	21.5771	21.4699		1.2417	-0.255543	P30041	P30041	Peroxiredoxin-6	PRDX6	0.837672	13	13	13	65.2	65.2	65.2	25.035	0	131.69	293370000	340
19.3896	19.6203	19.4749	19.5244	19.4463	19.4131		0.16959	0.0336634	P30043	P30043	Flavin reductase (NADPH)	BLVRB	1.02361	3	3	3	23.3	23.3	23.3	22.119	0.0010152	15.641	44542000	122
19.8805	19.7403	19.7353	20.0497	19.7869	19.8135		0.437065	-0.0980059	P30044	P30044	Peroxiredoxin-5, mitochondrial	PRDX5	0.934324	5	5	5	29.9	29.9	29.9	22.086	0.00092421	13.665	64142000	76
20.6652	15.4905	20.3925	20.7245	20.2616	20.4365		0.409001	-1.62483	P30048	P30048	Thioredoxin-dependent peroxide reductase, mitochondrial	PRDX3	0.324248	3	3	3	13.3	13.3	13.3	27.692	0	29.239	85718000	82
20.8796	20.9214	20.7888	20.9299	20.9985	20.9206		0.870683	-0.0864582	P30050	P30050	60S ribosomal protein L12	RPL12	0.941832	6	6	6	54.5	54.5	54.5	17.818	0	279.93	293730000	415
19.6141	19.649	19.1014	19.1833	19.1478	19.3		0.598295	0.244527	P30084	P30084	Enoyl-CoA hydratase, mitochondrial	ECHS1	1.1847	4	4	4	22.4	22.4	22.4	31.387	0.0010965	17.194	33356000	81
18.6429	18.1295	17.8788	18.1784	18.5351	18.2564		0.159709	-0.106228	P30085	P30085	UMP-CMP kinase	CMPK1	0.929014	4	4	4	21.4	21.4	21.4	22.222	0.0005848	6.3555	20133000	30
20.6734	20.6321	20.5971	20.8554	20.8762	20.7283		1.65374	-0.185752	P30086	P30086	Phosphatidylethanolamine-binding protein 1;Hippocampal cholinergic neurostimulating peptide	PEBP1	0.879191	7	7	7	40.1	40.1	40.1	21.057	0	149.36	204080000	246
22.1992	22.2219	22.1652	22.2573	22.2529	22.3041		1.51248	-0.0760237	P30101	P30101	Protein disulfide-isomerase A3	PDIA3	0.948669	20	20	20	42.4	42.4	42.4	56.782	0	264.06	802700000	720
20.4387	20.2718	20.2884	20.4719	20.2751	20.2475		0.00543113	0.00146421	P30153	P30153	Serine/threonine-protein phosphatase 2A 65 kDa regulatory subunit A alpha isoform	PPP2R1A	1.00102	10	10	9	21.2	21.2	19.2	65.308	0	75.482	206910000	298
18.974	18.8955	18.7903	18.8672	18.971	18.9569		0.293001	-0.0451361	P30419	P30419	Glycylpeptide N-tetradecanoyltransferase 1	NMT1	0.969198	3	3	3	7.7	7.7	7.7	56.806	0.00076746	10.183	33474000	105
20.5388	20.6964	20.6416	19.0464	20.779	20.7772		0.29762	0.424744	P30685;P30491	P30685;P30491	HLA class I histocompatibility antigen, B-35 alpha chain;HLA class I histocompatibility antigen, B-53 alpha chain	HLA-B	1.34233	10	3	0	33.4	13.5	0	40.455	0	82.934	62780000	58
20.3489	20.5399	20.4382	20.4992	20.699	20.5032		0.657074	-0.124784	P30508;Q07000;Q29960;P30510;P30505;Q9TNN7;P30504	P30508;Q07000;Q29960;P30510;P30505;Q9TNN7;P30504	HLA class I histocompatibility antigen, Cw-12 alpha chain;HLA class I histocompatibility antigen, Cw-15 alpha chain;HLA class I histocompatibility antigen, Cw-16 alpha chain;HLA class I histocompatibility antigen, Cw-14 alpha chain;HLA class I histocompatibility antigen, Cw-8 alpha chain;HLA class I histocompatibility antigen, Cw-5 alpha chain;HLA class I histocompatibility antigen, Cw-4 alpha ch…	HLA-C	0.917141	11	6	0	38.8	22.1	0	40.885	0	25.418	112610000	88
18.731	18.7581	18.5311	18.6766	18.6251	18.5661		0.257983	0.0508194	P30520	P30520	Adenylosuccinate synthetase isozyme 2	ADSS	1.03585	5	5	5	16.9	16.9	16.9	50.097	0.00082713	11.276	27919000	48
18.7386	19.292	19.1528	19.3237	19.4394	18.9373		0.312766	-0.172312	P30566	P30566	Adenylosuccinate lyase	ADSL	0.887419	6	6	6	15.3	15.3	15.3	54.889	0.00068871	8.5796	45018000	32
17.7876	17.602	17.3451	17.7425	17.7653	17.8251		0.695684	-0.199444	P30622	P30622	CAP-Gly domain-containing linker protein 1	CLIP1	0.870886	11	11	10	9.9	9.9	9.1	162.24	0	24.148	24303000	69
17.2688	17.2785	17.2476	17.2916	16.9387	17.1316		0.635339	0.144337	P30876	P30876	DNA-directed RNA polymerase II subunit RPB2	POLR2B	1.10522	4	4	4	5.4	5.4	5.4	133.9	0.00070225	8.8168	9017900	25
17.9828	16.2872	18.0853	18.5485	18.6714	18.5793		0.917698	-1.14795	P31040	P31040	Succinate dehydrogenase [ubiquinone] flavoprotein subunit, mitochondrial	SDHA	0.451265	3	3	3	5.9	5.9	5.9	72.691	0.00059453	6.5332	19064000	38
19.5443	19.5626	19.4432	19.344	19.4809	19.5027		0.526256	0.0741673	P31150	P31150	Rab GDP dissociation inhibitor alpha	GDI1	1.05275	15	10	10	41.4	26.8	26.8	50.582	0	48.703	117770000	261
19.5137	19.544	19.446	19.2254	19.408	19.2406		1.4894	0.209927	P31153;Q00266	P31153	S-adenosylmethionine synthase isoform type-2	MAT2A	1.15663	6	6	6	24.1	24.1	24.1	43.66	0.0010823	16.911	58257000	154
19.8	19.3205	19.5835	19.9004	19.6768	19.4255		0.196106	-0.0995579	P31689	P31689	DnaJ homolog subfamily A member 1	DNAJA1	0.933319	3	3	3	9.3	9.3	9.3	44.868	0.00071839	9.2978	41076000	87
19.6446	19.6762	19.6257	19.7895	19.9205	19.8839		2.17782	-0.215792	P31930	P31930	Cytochrome b-c1 complex subunit 1, mitochondrial	UQCRC1	0.861073	8	8	8	24.6	24.6	24.6	52.645	0	20.776	88232000	145
20.2993	20.2068	20.1479	20.3696	20.3256	20.3575		1.3519	-0.13291	P31939	P31939	Bifunctional purine biosynthesis protein PURH;Phosphoribosylaminoimidazolecarboxamide formyltransferase;IMP cyclohydrolase	ATIC	0.91199	17	17	17	39.5	39.5	39.5	64.615	0	94.759	160070000	243
21.0457	20.8538	20.9748	20.6712	20.775	20.9152		0.882661	0.170984	P31942	P31942	Heterogeneous nuclear ribonucleoprotein H3	HNRNPH3	1.12583	8	8	8	38.7	38.7	38.7	36.926	0	86.406	177840000	243
21.7085	21.8458	21.8119	21.0836	21.6792	21.8864		0.416762	0.238978	P31943	P31943	Heterogeneous nuclear ribonucleoprotein H;Heterogeneous nuclear ribonucleoprotein H, N-terminally processed	HNRNPH1	1.18016	11	11	8	37.6	37.6	26.5	49.229	0	323.31	298760000	415
22.2393	22.4319	22.2926	22.4627	22.6339	22.6922		1.42741	-0.275007	P31946	P31946	14-3-3 protein beta/alpha;14-3-3 protein beta/alpha, N-terminally processed	YWHAB	0.826447	14	9	7	57.3	46.3	39.8	28.082	0	323.31	538800000	311
20.6683	20.7152	20.7487	21.1099	20.8384	20.6576		0.519531	-0.157904	P31948	P31948	Stress-induced-phosphoprotein 1	STIP1	0.896326	15	15	15	33.1	33.1	33.1	62.639	0	43.687	213740000	261
20.9708	20.9067	21.0772	21.1951	20.8033	21.1393		0.175026	-0.0609868	P32969	P32969	60S ribosomal protein L9	RPL9	0.958608	2	2	2	15.1	15.1	15.1	21.863	0	39.489	99701000	94
19.1306	19.097	19.0503	19.1567	19.3166	19.182		1.07896	-0.125821	P33176;Q12840	P33176	Kinesin-1 heavy chain	KIF5B	0.916482	24	24	19	31.9	31.9	24.9	109.68	0	103.13	155680000	388
17.8756	18.0977	17.9972	17.3516	17.5689	17.9361		0.953535	0.371337	P33240;Q9H0L4	P33240	Cleavage stimulation factor subunit 2	CSTF2	1.29355	5	5	5	13	13	13	60.959	0	66.658	15385000	48
19.6904	19.7146	19.5529	18.6077	19.1417	19.5178		0.982727	0.563578	P33316	P33316	Deoxyuridine 5-triphosphate nucleotidohydrolase, mitochondrial	DUT	1.47793	7	7	7	38.1	38.1	38.1	26.563	0	85.559	68537000	139
19.7162	19.5102	19.4998	19.0451	18.7483	19.533		0.909895	0.466578	P33991	P33991	DNA replication licensing factor MCM4	MCM4	1.38183	11	11	11	18.1	18.1	18.1	96.557	0	33.148	57839000	73
19.0635	18.97	18.983	19.068	19.1595	18.9479		0.320025	-0.0530046	P33992	P33992	DNA replication licensing factor MCM5	MCM5	0.963927	13	13	13	20.4	20.4	20.4	82.285	0	29.484	92223000	131
19.4632	19.3323	19.295	19.3599	19.4563	19.5155		0.516786	-0.0803604	P33993	P33993	DNA replication licensing factor MCM7	MCM7	0.945821	15	15	15	27.4	27.4	27.4	81.307	0	63.478	135840000	319
17.9845	18.0091	17.9221	17.8628	18.0038	18.0468		0.00424018	0.000794093	P34896	P34896	Serine hydroxymethyltransferase, cytosolic	SHMT1	1.00055	3	2	2	8.5	5.6	5.6	53.082	0	19.426	13146000	70
19.8939	19.976	19.6918	19.7478	19.6095	19.2533		0.86873	0.317015	P34897	P34897	Serine hydroxymethyltransferase, mitochondrial	SHMT2	1.24575	10	10	9	21.4	21.4	18.7	55.992	0	32.547	131830000	136
19.7772	19.7854	19.8539	19.7908	19.9858	19.9745		0.75708	-0.11151	P34932	P34932	Heat shock 70 kDa protein 4	HSPA4	0.925619	26	26	24	44.5	44.5	41	94.33	0	133.54	258420000	578
20.0764	19.8116	19.8533	19.9253	20.2767	20.1594		0.715689	-0.206733	P35080	P35080	Profilin-2	PFN2	0.866497	3	3	3	29.3	29.3	29.3	15.046	0	21.983	35245000	52
19.4673	19.4647	19.4532	19.5556	19.7124	19.5209		1.07062	-0.134577	P35221;Q9UI47	P35221	Catenin alpha-1	CTNNA1	0.910937	15	15	12	19.2	19.2	15.1	100.07	0	65.238	97001000	162
18.4933	18.5222	18.4643	18.4347	18.4074	18.3911		1.76068	0.0822029	P35222	P35222	Catenin beta-1	CTNNB1	1.05863	7	7	7	11.7	11.7	11.7	85.496	0	19.59	31231000	123
20.5603	20.5684	20.3035	20.4371	20.2109	20.3345		0.619221	0.149927	P35232	P35232	Prohibitin	PHB	1.10951	10	10	10	45.2	45.2	45.2	29.804	0	101.19	208180000	291
19.7176	19.429	19.7471	19.4814	19.7303	19.5204		0.15837	0.0538813	P35237	P35237	Serpin B6	SERPINB6	1.03805	12	12	11	43.6	43.6	41.5	42.621	0	23.879	101300000	148
18.9205	18.6582	18.4969	18.7156	18.9595	18.3547		0.0238106	0.0152874	P35249	P35249	Replication factor C subunit 4	RFC4	1.01065	5	5	5	17.1	17.1	17.1	39.681	0.00075472	9.9102	31333000	48
18.6334	18.5031	18.5897	18.7221	18.8229	18.6992		1.48327	-0.172656	P35250	P35250	Replication factor C subunit 2	RFC2	0.887208	6	6	6	25.4	25.4	25.4	39.157	0.0011274	17.814	29324000	87
17.3848	17.3936	17.4317	17.3481	17.4835	17.5453		0.390879	-0.0555833	P35251	P35251	Replication factor C subunit 1	RFC1	0.962205	8	8	8	8.6	8.6	8.6	128.25	0	40.52	22563000	98
17.1931	17.018	16.979	17.0526	17.4032	17.2801		0.677638	-0.181926	P35269	P35269	General transcription factor IIF subunit 1	GTF2F1	0.881525	6	6	6	13.2	13.2	13.2	58.24	0	22.467	13741000	64
18.474	15.3302	18.8786	18.8179	18.56	18.7669		0.440472	-1.15399	P35555	P35555	Fibrillin-1	FBN1	0.449381	7	7	7	2.8	2.8	2.8	312.3	0.00089847	12.95	34918000	56
22.6645	22.7317	22.6942	22.7101	22.7503	22.8928		0.677815	-0.0876408	P35579;P12882;Q9UKX2;Q9Y623;P13535;REV__Q9UKV3	P35579	Myosin-9	MYH9	0.94106	107	107	89	54.4	54.4	46.1	226.53	0	323.31	6787800000	5148
18.98	18.9435	18.9754	19.0517	19.0386	19.0536		2.55905	-0.0816587	P35580	P35580	Myosin-10	MYH10	0.944971	40	29	27	24.7	19.2	18.1	229	0	132.81	164840000	446
18.7698	18.7217	18.737	18.9353	18.7116	18.8023		0.480938	-0.0736027	P35611	P35611	Alpha-adducin	ADD1	0.950262	7	7	7	11.8	11.8	11.8	80.954	0.0011481	18.4	51801000	107
20.5479	20.5672	20.4308	20.714	20.8362	20.401		0.422449	-0.135097	P35613	P35613	Basigin	BSG	0.910609	7	7	7	25.5	25.5	25.5	42.2	0	129.35	179090000	166
20.4957	20.4992	20.5181	20.7888	20.6835	20.5163		0.930734	-0.158578	P35637	P35637	RNA-binding protein FUS	FUS	0.895908	9	9	7	16.5	16.5	16.5	53.425	0	110.63	179180000	150
20.0906	19.9752	19.8354	19.9498	19.9811	20.0493		0.12093	-0.0263151	P35659	P35659	Protein DEK	DEK	0.981925	8	8	8	20.5	20.5	20.5	42.674	0	36.335	127580000	168
19.1157	19.2243	18.8649	19.2471	19.3073	19.6399		0.952829	-0.329797	P36542	P36542	ATP synthase subunit gamma, mitochondrial	ATP5C1	0.795648	4	4	4	14.1	14.1	14.1	32.996	0.00056915	5.9474	38731000	44
18.7962	18.7092	18.7963	18.6681	18.8259	18.4422		0.456537	0.121796	P36543;Q96A05	P36543	V-type proton ATPase subunit E 1	ATP6V1E1	1.08809	5	5	5	24.3	24.3	24.3	26.145	0.00066578	8.0602	30301000	45
18.3603	18.6086	18.5841	18.4904	18.5872	18.1925		0.263752	0.0942656	P36551	P36551	Oxygen-dependent coproporphyrinogen-III oxidase, mitochondrial	CPOX	1.06752	4	4	4	9.3	9.3	9.3	50.151	0.0006215	7.1907	21492000	24
21.4679	21.4277	21.3894	21.632	21.4158	21.2628		0.026025	-0.00850169	P36578	P36578	60S ribosomal protein L4	RPL4	0.994124	11	11	11	27.4	27.4	27.4	47.697	0	219.81	301990000	272
18.4506	18.4364	18.3099	18.3347	18.409	17.752		0.477353	0.233711	P36639	P36639	7,8-dihydro-8-oxoguanine triphosphatase	NUDT1	1.17586	3	3	3	20.3	20.3	20.3	22.519	0.00069541	8.706	19884000	36
18.5355	18.449	18.3826	18.7023	18.5242	18.4977		0.695293	-0.119043	P36776	P36776	Lon protease homolog, mitochondrial	LONP1	0.920798	9	9	9	11.1	11.1	11.1	106.49	0.00096899	14.715	44054000	103
18.7466	18.3472	18.3393	18.1158	18.3957	18.1976		0.69554	0.241313	P36915	P36915	Guanine nucleotide-binding protein-like 1	GNL1	1.18207	7	7	7	14.3	14.3	14.3	68.66	0.00077821	10.37	27609000	39
19.6654	19.6228	19.4308	19.5346	19.4534	19.6273		0.146146	0.0345592	P36957	P36957	Dihydrolipoyllysine-residue succinyltransferase component of 2-oxoglutarate dehydrogenase complex, mitochondrial	DLST	1.02424	4	4	4	12.8	12.8	12.8	48.755	0	25.951	80318000	142
18.2621	18.2286	18.2935	18.3386	18.0458	17.9202		0.566684	0.159896	P37235;P84074;P61601	P37235	Hippocalcin-like protein 1	HPCAL1	1.11721	5	5	5	31.6	31.6	31.6	22.313	0.00088731	12.724	24166000	52
18.8585	18.7422	18.5064	18.7298	18.5505	18.8025		0.0211235	0.00809797	P37268	P37268	Squalene synthase	FDFT1	1.00563	9	9	9	26.9	26.9	26.9	48.115	0	27.973	53549000	108
22.3712	22.3223	22.2968	22.4626	22.4323	22.4867		2.07818	-0.130437	P37802;Q9UI15	P37802	Transgelin-2	TAGLN2	0.913555	10	10	10	51.3	51.3	51.3	22.391	0	323.31	873700000	565
19.3628	19.1983	19.1439	19.5253	19.244	15.7505		0.364686	1.06173	P38117	P38117	Electron transfer flavoprotein subunit beta	ETFB	2.08743	6	6	6	22.7	22.7	22.7	27.843	0.00066534	8.049	45933000	59
20.8817	20.9464	20.8304	20.9026	20.9574	20.7889		0.017741	0.00319799	P38159;Q96E39;O75526;Q8N7X1	P38159;Q96E39	RNA-binding motif protein, X chromosome;RNA-binding motif protein, X chromosome, N-terminally processed;RNA binding motif protein, X-linked-like-1	RBMX;RBMXL1	1.00222	11	11	11	30.7	30.7	30.7	42.331	0	70.898	229640000	293
18.4997	18.2943	18.3726	18.4462	18.4943	18.4049		0.384725	-0.0595837	P38606	P38606	V-type proton ATPase catalytic subunit A	ATP6V1A	0.959541	7	7	7	16.7	16.7	16.7	68.303	0	19.995	40767000	146
21.1385	21.1809	21.1023	21.127	21.2127	21.2374		0.570107	-0.0518093	P38646	P38646	Stress-70 protein, mitochondrial	HSPA9	0.964726	23	23	23	40.5	40.5	40.5	73.68	0	323.31	591220000	908
19.725	19.594	19.8308	20.2799	20.2464	19.8033		1.09957	-0.39327	P38919	P38919	Eukaryotic initiation factor 4A-III;Eukaryotic initiation factor 4A-III, N-terminally processed	EIF4A3	0.761402	10	9	9	28.5	24.6	24.6	46.871	0	21.275	107980000	150
21.9103	21.7518	21.7229	20.8904	21.5219	21.8004		0.640212	0.390733	P39023	P39023	60S ribosomal protein L3	RPL3	1.31106	4	4	4	11.4	11.4	11.4	46.108	0	107.37	155650000	140
19.8789	20.0951	19.9703	19.7239	19.9171	19.841		0.850864	0.154114	P39656	P39656	Dolichyl-diphosphooligosaccharide--protein glycosyltransferase 48 kDa subunit	DDOST	1.11274	6	6	6	15.6	15.6	15.6	50.8	0.0011161	17.63	69540000	106
20.5757	20.3902	19.5437	19.5706	19.2417	19.76		0.852712	0.645745	P39687;O43423;O95626	P39687	Acidic leucine-rich nuclear phosphoprotein 32 family member A	ANP32A	1.56455	5	5	3	22.9	22.9	11.2	28.585	0	38.746	83315000	104
19.6006	19.7383	19.6546	19.5023	19.5554	19.7579		0.271462	0.0593332	P40121	P40121	Macrophage-capping protein	CAPG	1.04198	8	8	8	30.7	30.7	30.7	38.498	0	38.896	89585000	192
18.3866	18.3069	18.3171	18.1147	18.4302	18.1565		0.43197	0.103041	P40123	P40123	Adenylyl cyclase-associated protein 2	CAP2	1.07404	7	6	6	18.2	16.6	16.6	52.823	0.00078555	10.46	21553000	32
18.0743	18.0553	17.9726	18.1078	18.132	18.3186		0.968927	-0.152102	P40222	P40222	Alpha-taxilin	TXLNA	0.899938	6	6	6	15.4	15.4	15.4	61.89	0	77.544	20985000	79
18.8504	18.7411	18.4735	18.6348	18.5083	18.3378		0.619635	0.194686	P40763	P40763	Signal transducer and activator of transcription 3	STAT3	1.14448	9	9	9	17.3	17.3	17.3	88.067	0	18.873	43687000	72
17.1317	16.3306	16.9932	17.1327	17.2393	17.0506		0.565592	-0.322357	P40855	P40855	Peroxisomal biogenesis factor 19	PEX19	0.799762	3	3	3	15.7	15.7	15.7	32.806	0.0006592	7.9319	5716200	21
20.6305	20.613	20.5176	20.8516	20.5714	20.6536		0.510411	-0.105175	P40925	P40925	Malate dehydrogenase, cytoplasmic	MDH1	0.929692	5	5	5	18.3	18.3	18.3	36.426	0	29.762	92885000	96
20.8741	20.8702	20.7269	20.9128	20.8334	20.9377		0.542529	-0.0708949	P40926	P40926	Malate dehydrogenase, mitochondrial	MDH2	0.952047	13	13	13	49.1	49.1	49.1	35.503	0	108.94	243740000	329
19.6947	19.6024	19.508	19.7869	19.5824	19.5144		0.0957058	-0.0262311	P40939	P40939	Trifunctional enzyme subunit alpha, mitochondrial;Long-chain enoyl-CoA hydratase;Long chain 3-hydroxyacyl-CoA dehydrogenase	HADHA	0.981982	12	12	12	21.1	21.1	21.1	82.999	0	136.69	117830000	215
19.7284	19.6464	19.7573	19.928	19.7692	19.7966		0.952768	-0.120537	P41091;Q2VIR3	P41091;Q2VIR3	Eukaryotic translation initiation factor 2 subunit 3;Putative eukaryotic translation initiation factor 2 subunit 3-like protein	EIF2S3;EIF2S3L	0.919845	6	6	6	21	21	21	51.109	0	18.976	54029000	56
17.4528	17.4431	17.3666	17.765	18.0119	15.5805		0.144925	0.301671	P41227;Q9BSU3	P41227	N-alpha-acetyltransferase 10	NAA10	1.23257	4	4	4	20.9	20.9	20.9	26.458	0.0014279	4.4115	10583000	15
16.9879	16.5484	16.4989	16.4919	16.4436	16.4168		0.656496	0.227656	P41240	P41240	Tyrosine-protein kinase CSK	CSK	1.17093	3	3	3	8.7	8.7	8.7	50.704	0.0005423	5.4632	6444700	29
19.6657	19.361	19.32	19.76	19.2564	19.5376		0.140687	-0.0691452	P41250	P41250	Glycine--tRNA ligase	GARS	0.953203	9	9	9	13.1	13.1	13.1	83.165	0.0010331	15.88	71111000	114
19.2697	19.2148	19.1699	19.1233	19.1064	19.0251		1.47578	0.133176	P41252	P41252	Isoleucine--tRNA ligase, cytoplasmic	IARS	1.09671	15	15	15	15	15	15	144.5	0	40.1	74471000	122
17.5767	17.5088	17.5337	16.2697	17.0838	17.2014		1.10204	0.688124	P42025	P42025	Beta-centractin	ACTR1B	1.61119	4	2	2	14.9	10.1	10.1	42.293	0.0022065	3.7812	6735900	16
19.8572	19.7791	19.8714	19.9356	20.0371	19.9245		1.3245	-0.129841	P42166	P42166	Lamina-associated polypeptide 2, isoform alpha;Thymopoietin;Thymopentin	TMPO	0.913932	13	13	6	29.5	29.5	14	75.491	0	168.91	102540000	236
18.5497	18.4392	18.5322	18.4473	18.454	18.7242		0.131447	-0.0348288	P42167	P42167	Lamina-associated polypeptide 2, isoforms beta/gamma;Thymopoietin;Thymopentin	TMPO	0.976148	13	6	6	44.7	20.9	20.9	50.67	0.00095877	14.443	31017000	103
19.5388	19.4703	19.3959	19.5954	19.6412	19.4217		0.464968	-0.0844498	P42224	P42224	Signal transducer and activator of transcription 1-alpha/beta	STAT1	0.943144	14	14	14	24.3	24.3	24.3	87.334	0	44.406	143980000	250
18.0156	17.9323	17.8251	17.8531	18.0412	17.9016		0.0326699	-0.00763639	P42285	P42285	Superkiller viralicidic activity 2-like 2	SKIV2L2	0.994721	5	5	5	5.6	5.6	5.6	117.8	0.00075529	9.9206	21698000	94
16.6687	16.9245	16.8483	16.4109	16.8658	16.923		0.170311	0.080609	P42566	P42566	Epidermal growth factor receptor substrate 15	EPS15	1.05746	5	5	5	7.8	7.8	7.8	98.655	0.00065531	7.8412	8714200	32
18.7572	18.69	18.6013	18.8419	18.8497	18.8356		1.61159	-0.159571	P42704	P42704	Leucine-rich PPR motif-containing protein, mitochondrial	LRPPRC	0.895291	24	24	24	20.2	20.2	20.2	157.9	0	62.001	117040000	311
19.4122	19.2885	19.2108	19.4795	19.5863	15.749		0.33755	1.03221	P42771	P42771	Cyclin-dependent kinase inhibitor 2A	CDKN2A	2.04516	2	2	2	18.6	18.6	18.6	16.532	0.0011521	18.488	37137000	84
18.4466	18.5788	18.054	17.8732	18.6875	18.0151		0.220732	0.16786	P43121	P43121	Cell surface glycoprotein MUC18	MCAM	1.12339	5	5	5	9.6	9.6	9.6	71.607	0.00066667	8.0777	18729000	41
20.6994	20.5486	20.5289	20.5343	20.2739	20.5735		0.536217	0.131723	P43243	P43243	Matrin-3	MATR3	1.0956	11	11	11	16.5	16.5	16.5	94.622	0	323.31	231980000	285
18.7449	18.603	17.657	18.1144	18.3962	18.16		0.114826	0.11144	P43304	P43304	Glycerol-3-phosphate dehydrogenase, mitochondrial	GPD2	1.08031	9	9	9	13.1	13.1	13.1	80.852	0.00085324	11.807	29143000	47
21.1682	21.143	21.1968	21.3514	21.3822	15.6487		0.375985	1.70852	P43487	P43487	Ran-specific GTPase-activating protein	RANBP1	3.26826	4	4	4	16.4	16.4	16.4	23.31	0	84.233	179660000	126
19.6511	19.6065	19.5108	19.797	19.8318	19.8109		2.20151	-0.223712	P45974;Q92995	P45974	Ubiquitin carboxyl-terminal hydrolase 5	USP5	0.856359	12	12	12	16.8	16.8	16.8	95.785	0	43.197	148300000	253
17.9312	17.7625	17.7629	18.039	17.8947	18.0123		1.07146	-0.163112	P46087	P46087	Probable 28S rRNA (cytosine(4447)-C(5))-methyltransferase	NOP2	0.893097	13	13	13	20.1	20.1	20.1	89.301	0	24.181	37218000	108
18.7766	18.7884	18.8038	18.6713	18.4454	18.5896		1.5325	0.220852	P46108	P46108	Adapter molecule crk	CRK	1.16542	6	6	6	23.4	23.4	23.4	33.83	0.0011148	17.618	37278000	72
18.1899	18.1924	18.2568	17.4797	18.1374	18.1199		0.621662	0.300678	P46109	P46109	Crk-like protein	CRKL	1.23172	5	5	5	22.1	22.1	22.1	33.777	0.00071582	9.198	22411000	30
18.4996	18.4526	18.3842	18.4143	18.5771	18.5488		0.489905	-0.0679003	P46379	P46379	Large proline-rich protein BAG6	BAG6	0.954025	8	8	8	9.5	9.5	9.5	119.41	0.0011236	17.753	45840000	113
19.0144	18.9842	18.8965	19.0494	19.1287	19.0346		1.08573	-0.10588	P46459	P46459	Vesicle-fusing ATPase	NSF	0.929238	12	12	12	19.4	19.4	19.4	82.593	0	25.666	83805000	135
21.2371	21.4006	21.3051	21.491	21.5075	21.6328		1.61124	-0.229466	P46776	P46776	60S ribosomal protein L27a	RPL27A	0.85295	3	3	3	22.3	22.3	22.3	16.561	0.00077042	10.234	142460000	128
21.1227	20.968	21.1765	21.4393	21.4725	21.1083		0.885949	-0.250973	P46777	P46777	60S ribosomal protein L5	RPL5	0.84033	10	10	10	32	32	32	34.362	0	20.56	271690000	151
20.7723	20.5373	20.7364	20.5625	20.0265	20.4405		0.887477	0.338817	P46782	P46782	40S ribosomal protein S5;40S ribosomal protein S5, N-terminally processed	RPS5	1.26472	4	4	4	25	25	25	22.876	0.0010917	17.147	90754000	95
21.5595	20.6636	20.5768	20.2389	20.6784	15.934		0.570477	1.98291	P46783;Q9NQ39	P46783;Q9NQ39	40S ribosomal protein S10;Putative 40S ribosomal protein S10-like	RPS10;RPS10P5	3.95288	6	6	6	32.7	32.7	32.7	18.898	0	85.5	113950000	99
19.7539	19.7235	19.7305	19.8429	19.8923	19.8929		2.75081	-0.140088	P46821	P46821	Microtubule-associated protein 1B;MAP1B heavy chain;MAP1 light chain LC1	MAP1B	0.907464	46	46	45	27.5	27.5	27.1	270.63	0	323.31	460940000	1090
17.8125	17.649	17.7241	17.6798	17.8539	17.9526		0.46788	-0.100225	P46937	P46937	Transcriptional coactivator YAP1	YAP1	0.932888	6	6	6	20.8	20.8	20.8	54.461	0	30.9	29177000	103
18.3816	18.3402	18.1782	18.5768	18.6424	18.5434		1.86174	-0.28756	P46939	P46939	Utrophin	UTRN	0.819287	19	19	19	6.4	6.4	6.4	394.46	0	32.395	45013000	142
20.092	20.0667	20.0273	20.0873	20.1894	20.0825		0.66036	-0.0577628	P46940	P46940	Ras GTPase-activating-like protein IQGAP1	IQGAP1	0.960753	41	41	40	30.6	30.6	30.1	189.25	0	211.29	558370000	903
19.4834	19.5742	19.3282	19.5101	19.5767	19.4442		0.233626	-0.0483894	P46977	P46977	Dolichyl-diphosphooligosaccharide--protein glycosyltransferase subunit STT3A	STT3A	0.967015	7	7	7	10.2	10.2	10.2	80.529	0.0008489	11.664	66881000	101
18.0546	17.9706	18.2642	17.604	18.218	18.2661		0.104965	0.0670961	P47755	P47755	F-actin-capping protein subunit alpha-2	CAPZA2	1.04761	6	5	5	33.9	30.4	30.4	32.949	0	21.64	14849000	48
21.0172	21.0601	21.0888	21.2249	21.3248	21.1305		1.33956	-0.171358	P47756	P47756	F-actin-capping protein subunit beta	CAPZB	0.888006	9	9	9	34.3	34.3	34.3	31.35	0	64.474	196560000	233
17.5422	18.2796	17.8486	17.925	18.3472	17.7942		0.185843	-0.132058	P47813;O14602	P47813;O14602	Eukaryotic translation initiation factor 1A, X-chromosomal;Eukaryotic translation initiation factor 1A, Y-chromosomal	EIF1AX;EIF1AY	0.912529	3	3	3	18.8	18.8	18.8	16.46	0.0013999	4.2558	15818000	17
19.388	19.4955	19.4685	19.3813	19.5283	19.4342		0.0168544	0.00273069	P47897	P47897	Glutamine--tRNA ligase	QARS	1.00189	11	11	11	17.8	17.8	17.8	87.798	0	42.212	77182000	119
17.3606	17.3254	16.0814	17.1521	17.1166	17.1507		0.198792	-0.217368	P47985;P0C7P4	P47985;P0C7P4	Cytochrome b-c1 complex subunit Rieske, mitochondrial;Cytochrome b-c1 complex subunit 11;Putative cytochrome b-c1 complex subunit Rieske-like protein 1	UQCRFS1;UQCRFS1P1	0.860133	2	2	2	9.9	9.9	9.9	29.668	0.00050839	4.8958	6190500	18
19.9965	20.0227	19.9353	20.2044	20.1629	20.2216		2.60625	-0.211495	P48047	P48047	ATP synthase subunit O, mitochondrial	ATP5O	0.863642	5	5	5	31	31	31	23.277	0	28.086	91100000	138
16.0618	17.0379	17.0225	17.7166	17.0968	17.084		0.702058	-0.59175	P48059	P48059	LIM and senescent cell antigen-like-containing domain protein 1	LIMS1	0.663537	2	2	2	7.7	7.7	7.7	37.251	0.00058207	6.2873	8920900	38
17.4282	17.6015	17.2401	17.939	17.7594	17.7332		1.46395	-0.387246	P48147	P48147	Prolyl endopeptidase	PREP	0.764588	3	3	3	5.9	5.9	5.9	80.699	0.00083682	11.483	11368000	46
19.6731	19.6652	19.5908	19.4016	19.5387	19.655		0.646057	0.111249	P48444	P48444	Coatomer subunit delta	ARCN1	1.08016	5	5	5	11	11	11	57.21	0.00078431	10.448	61639000	89
17.8771	17.7762	17.8053	17.7246	17.9421	17.8739		0.143148	-0.0273507	P48449	P48449	Lanosterol synthase	LSS	0.98122	5	5	5	8.3	8.3	8.3	83.308	0.00079239	10.534	20094000	54
18.2365	18.2674	18.3208	18.0012	18.1304	18.2139		1.12797	0.159705	P48507	P48507	Glutamate--cysteine ligase regulatory subunit	GCLM	1.11706	3	3	3	14.2	14.2	14.2	30.727	0.00065963	7.94	16209000	42
19.4673	19.2735	19.3893	19.2142	19.2742	19.1742		1.15649	0.155797	P48637	P48637	Glutathione synthetase	GSS	1.11404	5	5	5	15.8	15.8	15.8	52.384	0	26.102	44503000	67
20.8161	21.1743	20.9625	21.1319	20.976	20.77		0.0586806	0.0250282	P48643	P48643	T-complex protein 1 subunit epsilon	CCT5	1.0175	13	13	13	27.7	27.7	27.7	59.67	0	42.755	169820000	144
19.2181	19.1778	18.9304	19.3497	18.6011	19.2424		0.0614992	0.0443719	P48735	P48735	Isocitrate dehydrogenase [NADP], mitochondrial	IDH2	1.03123	9	8	8	23.9	21.9	21.9	50.909	0.0011601	18.612	49605000	81
16.2593	16.2433	16.26	16.1246	16.2825	16.273		0.20689	0.0274976	P48960	P48960	CD97 antigen;CD97 antigen subunit alpha;CD97 antigen subunit beta	CD97	1.01924	2	2	2	3.6	3.6	3.6	91.868	0.0022212	3.8412	3911500	10
18.3714	18.2511	18.3477	18.7705	18.5248	18.5784		1.65142	-0.301208	P49023	P49023	Paxillin	PXN	0.811572	4	4	4	10.8	10.8	10.8	64.505	0.001006	15.539	16121000	80
18.8647	18.9694	18.6556	18.9939	18.9293	18.9445		0.597905	-0.126015	P49189	P49189	4-trimethylaminobutyraldehyde dehydrogenase	ALDH9A1	0.916359	6	6	6	13.8	13.8	13.8	53.801	0.00082169	11.154	40377000	89
19.756	20.1587	19.1615	19.7544	19.6374	19.167		0.194254	0.172482	P49257	P49257	Protein ERGIC-53	LMAN1	1.127	8	8	8	19.6	19.6	19.6	57.548	0	21.129	79289000	57
20.2264	20.3415	20.3341	20.2585	20.3547	20.2717		0.0403952	0.0056839	P49321	P49321	Nuclear autoantigenic sperm protein	NASP	1.00395	18	18	18	31.6	31.6	31.6	85.237	0	106.96	183310000	293
20.0212	20.0103	19.936	20.2163	20.1875	20.1113		1.94265	-0.182532	P49327	P49327	Fatty acid synthase;[Acyl-carrier-protein] S-acetyltransferase;[Acyl-carrier-protein] S-malonyltransferase;3-oxoacyl-[acyl-carrier-protein] synthase;3-oxoacyl-[acyl-carrier-protein] reductase;3-hydroxyacyl-[acyl-carrier-protein] dehydratase;Enoyl-[acyl-carrier-protein] reductase;Oleoyl-[acyl-carrier-protein] hydrolase	FASN	0.881155	48	48	48	24.7	24.7	24.7	273.42	0	200.32	416890000	694
17.2745	17.3976	17.2794	17.1867	17.3486	17.3261		0.176112	0.0300236	P49354	P49354	Protein farnesyltransferase/geranylgeranyltransferase type-1 subunit alpha	FNTA	1.02103	2	2	2	6.9	6.9	6.9	44.408	0.00097182	14.813	8319000	53
20.566	20.6277	20.5965	20.5643	20.567	20.5679		0.783182	0.0303319	P49368	P49368	T-complex protein 1 subunit gamma	CCT3	1.02125	19	19	19	41.8	41.8	41.8	60.533	0	66.549	264320000	392
21.0383	21.0465	20.8519	20.8092	20.7819	20.8146		1.28958	0.176992	P49411	P49411	Elongation factor Tu, mitochondrial	TUFM	1.13052	12	12	12	30.8	30.8	30.8	49.541	0	301.19	286660000	369
18.8661	18.9109	18.7703	18.8738	18.8621	18.646		0.258744	0.0551669	P49419	P49419	Alpha-aminoadipic semialdehyde dehydrogenase	ALDH7A1	1.03898	12	12	12	27.5	27.5	27.5	58.486	0	23.572	75537000	105
20.7248	20.6329	20.7167	20.5057	20.5047	20.439		2.32062	0.208316	P49588	P49588	Alanine--tRNA ligase, cytoplasmic	AARS	1.15534	21	21	21	25.9	25.9	25.9	106.81	0	153.99	285930000	414
18.1028	17.8556	17.7989	17.8949	17.446	17.792		0.560488	0.208092	P49589	P49589	Cysteine--tRNA ligase, cytoplasmic	CARS	1.15516	5	5	5	7.8	7.8	7.8	85.472	0.0010627	16.485	13536000	49
18.9385	19.4807	19.4106	19.2348	18.8627	19		0.532574	0.244101	P49591	P49591	Serine--tRNA ligase, cytoplasmic	SARS	1.18435	7	7	7	18.1	18.1	18.1	58.777	0	18.95	39666000	38
17.1647	17.0164	16.902	17.2354	16.8477	17.0937		0.0809248	-0.0312608	P49643	P49643	DNA primase large subunit	PRIM2	0.978565	4	4	4	10	10	10	58.805	0.00065189	7.7501	9322100	26
19.7844	19.7049	19.5112	19.6179	19.6177	19.5213		0.392925	0.0812448	P49736	P49736	DNA replication licensing factor MCM2	MCM2	1.05793	14	14	14	20.4	20.4	20.4	101.89	0	60.255	122950000	259
19.4945	19.4379	19.3989	19.5118	19.4449	19.4692		0.392206	-0.0315431	P49748	P49748	Very long-chain specific acyl-CoA dehydrogenase, mitochondrial	ACADVL	0.978373	17	17	17	35	35	35	70.389	0	95.311	140510000	230
17.6782	17.7079	17.6488	17.7033	18.0084	17.8476		0.909062	-0.174778	P49750	P49750	YLP motif-containing protein 1	YLPM1	0.885904	4	4	4	2.7	2.7	2.7	241.64	0.00062267	7.2027	12297000	19
18.814	18.7287	18.7056	18.8584	19.0219	15.8466		0.335883	0.840439	P49756	P49756	RNA-binding protein 25	RBM25	1.79059	3	3	3	5	5	5	100.18	0.00082305	11.194	29661000	49
17.7536	17.7126	17.5943	17.9624	17.9496	17.8616		1.84545	-0.237694	P49790	P49790	Nuclear pore complex protein Nup153	NUP153	0.8481	10	10	10	9.6	9.6	9.6	153.94	0	28.987	31743000	92
16.4824	16.3881	16.361	15.7122	15.9967	16.2766		1.16928	0.415355	P49840	P49840	Glycogen synthase kinase-3 alpha	GSK3A	1.33363	4	3	3	19.9	17.8	17.8	50.98	0.0014045	4.2823	4125000	13
17.6623	15.4965	17.5916	17.9894	17.7646	17.3705		0.467072	-0.791347	P49902	P49902	Cytosolic purine 5-nucleotidase	NT5C2	0.577805	3	3	3	5.9	5.9	5.9	64.969	0.00057604	6.0956	11035000	43
18.242	18.1049	18.0833	18.5578	18.2979	18.2965		1.13121	-0.240691	P49903	P49903	Selenide, water dikinase 1	SEPHS1	0.84634	3	3	3	11	11	11	42.91	0.0017994	3.9573	20939000	15
19.5095	19.7771	19.4046	19.6751	19.866	19.745		0.731797	-0.198302	P49915	P49915	GMP synthase [glutamine-hydrolyzing]	GMPS	0.871576	9	9	9	17.6	17.6	17.6	76.715	0.0010941	17.174	78704000	105
19.0293	18.8299	18.2392	18.1095	18.3377	18.1934		0.921162	0.485914	P50213	P50213	Isocitrate dehydrogenase [NAD] subunit alpha, mitochondrial	IDH3A	1.40047	6	6	6	20.2	20.2	20.2	39.591	0.00085397	11.852	26498000	51
21.3403	21.3416	21.2167	21.1399	21.2448	21.3561		0.283093	0.0526276	P50395	P50395	Rab GDP dissociation inhibitor beta	GDI2	1.03715	18	18	13	44.7	44.7	30.1	50.663	0	233.35	439190000	385
19.5162	19.5579	19.4794	19.393	19.792	19.8488		0.478888	-0.160131	P50402	P50402	Emerin	EMD	0.894944	6	6	6	29.9	29.9	29.9	28.994	0	38.276	69238000	137
17.9403	18.0234	18.3115	18.3082	18.3215	18.4082		1.02223	-0.25426	P50552	P50552	Vasodilator-stimulated phosphoprotein	VASP	0.838417	7	7	7	26.6	26.6	26.6	39.829	0	25.412	31133000	67
18.8425	18.7053	18.6709	18.898	18.9479	18.8698		1.354	-0.165634	P50570;Q9UQ16	P50570	Dynamin-2	DNM2	0.891537	14	14	10	17.5	17.5	13.2	98.063	0	97.026	70304000	129
17.5692	17.538	17.587	17.1149	17.8388	17.739		0.000718716	0.000500361	P50579	P50579	Methionine aminopeptidase 2	METAP2	1.00035	3	3	3	11.3	11.3	11.3	52.891	0	19.58	13649000	64
16.013	17.2918	17.4623	17.1148	17.2034	17.1982		0.211379	-0.249797	P50748	P50748	Kinetochore-associated protein 1	KNTC1	0.841015	7	7	7	4	4	4	250.75	0.00065876	7.9222	11957000	12
19.275	19.4452	19.3027	19.6041	19.2982	19.3809		0.340189	-0.0867799	P50914	P50914	60S ribosomal protein L14	RPL14	0.941622	2	2	2	10.7	10.7	10.7	23.432	0.0013819	4.1573	28607000	54
21.2714	21.26	21.1248	21.3311	21.3311	21.2001		0.462111	-0.0686963	P50990	P50990	T-complex protein 1 subunit theta	CCT8	0.953499	25	25	25	50	50	50	59.62	0	194.75	561220000	455
20.6905	20.7667	20.57	20.559	20.5393	20.6912		0.458877	0.0792141	P50991	P50991	T-complex protein 1 subunit delta	CCT4	1.05644	15	15	15	34.7	34.7	34.7	57.924	0	163.37	290020000	422
20.0201	15.4232	19.7048	18.93	19.2001	19.0371		0.171445	-0.672976	P50995;P27216	P50995	Annexin A11	ANXA11	0.627212	10	10	10	22.8	22.8	22.8	54.389	0.00097847	14.99	55863000	53
20.1401	20.2229	19.893	19.7987	20.1441	20.0378		0.256618	0.0918338	P51114	P51114	Fragile X mental retardation syndrome-related protein 1	FXR1	1.06572	8	8	6	19.2	19.2	16.6	69.72	0	26.532	70930000	126
17.976	17.7409	17.8587	17.5531	17.6953	17.8267		0.733938	0.166822	P51116	P51116	Fragile X mental retardation syndrome-related protein 2	FXR2	1.12258	8	6	5	17.5	15.2	12.3	74.222	0	20.354	20204000	78
19.9244	19.8758	19.7289	19.902	20.0514	19.9071		0.653224	-0.11047	P51148	P51148	Ras-related protein Rab-5C	RAB5C	0.926286	7	7	5	45.4	45.4	35.2	23.482	0	52.105	83446000	157
20.1883	20.2349	20.0911	20.5459	20.2245	20.3351		0.888303	-0.197051	P51149	P51149	Ras-related protein Rab-7a	RAB7A	0.872332	11	11	11	57.5	57.5	57.5	23.489	0	58.242	154650000	227
18.9103	19.0748	18.9776	19.1978	19.0802	19.0347		0.79045	-0.116669	P51153	P51153	Ras-related protein Rab-13	RAB13	0.922314	5	4	4	27.1	21.7	21.7	22.774	0.00067751	8.4113	33514000	95
17.385	17.3626	17.3101	17.4782	17.6331	17.5855		1.85882	-0.213074	P51532	P51532	Transcription activator BRG1	SMARCA4	0.862697	8	8	6	6	6	4.7	184.64	0.0011547	18.571	14394000	68
18.5402	18.6163	18.3975	18.3793	18.0445	18.0176		1.30773	0.370859	P51570	P51570	Galactokinase	GALK1	1.29312	5	5	5	18.1	18.1	18.1	42.272	0.00085911	12.011	28202000	68
19.9309	19.8926	19.7027	19.9219	19.7941	20.1308		0.370213	-0.106913	P51571	P51571	Translocon-associated protein subunit delta	SSR4	0.928573	3	3	3	24.9	24.9	24.9	18.998	0.00062893	7.3165	61788000	93
19.1085	20.0982	19.868	19.9454	19.9304	19.639		0.176622	-0.146686	P51572	P51572	B-cell receptor-associated protein 31	BCAP31	0.903323	6	6	6	29.7	29.7	29.7	27.991	0	19.735	64198000	74
20.1286	19.6611	19.8268	20.2628	19.8185	20.0584		0.392262	-0.174417	P51610	P51610	Host cell factor 1;HCF N-terminal chain 1;HCF N-terminal chain 2;HCF N-terminal chain 3;HCF N-terminal chain 4;HCF N-terminal chain 5;HCF N-terminal chain 6;HCF C-terminal chain 1;HCF C-terminal chain 2;HCF C-terminal chain 3;HCF C-terminal chain 4;HCF C-terminal chain 5;HCF C-terminal chain 6	HCFC1	0.886125	11	11	11	7.4	7.4	7.4	208.73	0.0011507	18.464	65131000	52
17.9569	18.0164	18.0178	17.9638	17.935	17.908		1.12177	0.0614236	P51659	P51659	Peroxisomal multifunctional enzyme type 2;(3R)-hydroxyacyl-CoA dehydrogenase;Enoyl-CoA hydratase 2	HSD17B4	1.04349	7	7	7	12.4	12.4	12.4	79.685	0.0010787	16.846	26541000	119
17.806	18.6539	18.51	18.6985	18.6551	16.4106		0.192704	0.401908	P51665	P51665	26S proteasome non-ATPase regulatory subunit 7	PSMD7	1.32125	4	4	4	17	17	17	37.025	0.00084034	11.528	25176000	32
17.5308	17.3878	16.998	17.3969	17.4648	17.3517		0.239964	-0.0989799	P51784	P51784	Ubiquitin carboxyl-terminal hydrolase 11	USP11	0.933693	2	2	2	2.1	2.1	2.1	109.82	0.002627	3.694	7767500	8
17.329	17.6212	17.369	17.4506	17.5676	17.8991		0.542001	-0.199373	P51809	P51809	Vesicle-associated membrane protein 7	VAMP7	0.870929	3	3	3	15.5	15.5	15.5	24.935	0.00053967	5.398	8993500	29
20.135	20.0802	20.0018	20.1577	20.2043	20.3345		1.14754	-0.159856	P51858	P51858	Hepatoma-derived growth factor	HDGF	0.895114	9	9	9	43.3	43.3	43.3	26.788	0	32.792	105670000	144
18.2179	18.0545	18.2237	18.5398	18.5984	18.2342		1.09167	-0.2921	P51911	P51911	Calponin-1	CNN1	0.816712	5	5	5	22.2	22.2	22.2	33.17	0.00090992	13.264	28604000	56
20.4461	20.4268	20.4088	20.5773	20.5402	20.344		0.338363	-0.0599257	P51991	P51991	Heterogeneous nuclear ribonucleoprotein A3	HNRNPA3	0.959314	7	7	7	23.8	23.8	23.8	39.594	0	74.377	135700000	254
20.7891	20.7864	20.7441	20.6976	20.7399	20.5567		0.882145	0.108482	P52209	P52209	6-phosphogluconate dehydrogenase, decarboxylating	PGD	1.07809	10	10	10	24.4	24.4	24.4	53.139	0	75.936	179540000	266
20.5944	20.4172	20.3509	20.7639	20.7473	20.7225		1.7712	-0.290414	P52272	P52272	Heterogeneous nuclear ribonucleoprotein M	HNRNPM	0.817667	22	22	22	39.3	39.3	39.3	77.515	0	76.83	359320000	562
20.2635	20.2399	20.1774	20.4793	20.5267	20.3929		2.15903	-0.239344	P52292	P52292	Importin subunit alpha-1	KPNA2	0.847131	6	6	6	16.8	16.8	16.8	57.861	0	113.56	152310000	259
18.1267	18.2121	18.1553	17.9064	18.1975	17.9492		0.713566	0.147029	P52306	P52306	Rap1 GTPase-GDP dissociation stimulator 1	RAP1GDS1	1.10729	6	6	6	12.5	12.5	12.5	66.316	0.00068259	8.4931	21057000	24
18.7738	18.817	18.6382	18.8598	19.1266	19.0317		1.29929	-0.262997	P52434	P52434	DNA-directed RNA polymerases I, II, and III subunit RPABC3	POLR2H	0.833355	3	3	3	26.7	26.7	26.7	17.143	0	24.088	33199000	70
21.8315	21.8546	21.7834	21.9631	22.121	22.0898		1.9522	-0.234777	P52565	P52565	Rho GDP-dissociation inhibitor 1	ARHGDIA	0.849816	4	4	4	22.1	22.1	22.1	23.207	0	251.72	218280000	213
17.8706	18.1076	18.1739	18.156	18.5967	18.5563		1.07839	-0.385632	P52594	P52594	Arf-GAP domain and FG repeat-containing protein 1	AGFG1	0.765444	3	3	3	9.4	9.4	9.4	58.259	0.0011198	17.672	14704000	56
20.7789	20.7423	20.4346	18.9229	20.2151	20.8025		0.521736	0.671793	P52597	P52597	Heterogeneous nuclear ribonucleoprotein F;Heterogeneous nuclear ribonucleoprotein F, N-terminally processed	HNRNPF	1.59305	5	4	4	21	16.9	16.9	45.671	0	84.259	101290000	115
17.5991	17.4333	17.4762	17.1143	17.6609	17.1693		0.447555	0.188059	P52630	P52630	Signal transducer and activator of transcription 2	STAT2	1.13923	4	4	4	8.8	8.8	8.8	97.915	0	37.788	8763400	28
18.1215	18.0835	17.7362	18.3819	18.271	17.9523		0.551233	-0.221382	P52701	P52701	DNA mismatch repair protein Msh6	MSH6	0.857744	9	9	9	8.9	8.9	8.9	152.78	0.001001	15.505	26827000	61
18.5025	18.5634	18.5201	18.4297	18.6734	18.5984		0.199562	-0.0385068	P52732	P52732	Kinesin-like protein KIF11	KIF11	0.973662	11	11	11	11.6	11.6	11.6	119.16	0.0010707	16.68	37391000	81
18.0192	17.9284	18.019	18.3006	17.7581	18.1942		0.220471	-0.0954024	P52888	P52888	Thimet oligopeptidase	THOP1	0.936011	6	6	6	12.3	12.3	12.3	78.839	0	24.805	29505000	77
20.817	20.8584	20.7902	20.245	20.8328	20.7809		0.462725	0.202282	P52907	P52907	F-actin-capping protein subunit alpha-1	CAPZA1	1.15052	10	10	9	51.7	51.7	48.3	32.922	0	125.68	190700000	335
17.6175	17.6112	17.6129	17.7348	17.8766	16.7402		0.172947	0.163317	P52948	P52948	Nuclear pore complex protein Nup98-Nup96;Nuclear pore complex protein Nup98;Nuclear pore complex protein Nup96	NUP98	1.11986	6	6	6	4	4	4	197.58	0.00062112	7.1894	11160000	9
18.2764	17.9622	17.8387	16.2583	17.7685	17.6065		0.754684	0.814657	P53041	P53041	Serine/threonine-protein phosphatase 5	PPP5C	1.75888	4	4	4	12.6	12.6	12.6	56.878	0.00058685	6.3903	14389000	20
16.5702	16.1953	16.281	16.3715	16.3619	16.413		0.104835	-0.0333182	P53350	P53350	Serine/threonine-protein kinase PLK1	PLK1	0.97717	3	3	3	7.8	7.8	7.8	68.254	0.00063291	7.3943	3221000	16
20.6264	20.4648	20.4316	20.443	20.5189	20.2672		0.438019	0.0978845	P53396	P53396	ATP-citrate synthase	ACLY	1.0702	26	26	26	28.8	28.8	28.8	120.84	0	150	365440000	516
19.3646	19.3689	19.4045	19.4273	19.323	19.2619		0.348295	0.0418898	P53618	P53618	Coatomer subunit beta	COPB1	1.02946	15	15	15	20.4	20.4	20.4	107.14	0	50.468	111480000	247
19.5971	19.6394	19.553	19.7507	19.7294	19.8099		2.06667	-0.166828	P53621	P53621	Coatomer subunit alpha;Xenin;Proxenin	COPA	0.890799	13	13	13	13.2	13.2	13.2	138.34	0	33.819	150120000	251
18.0463	18.2467	18.1589	18.3491	18.4184	18.3933		1.73615	-0.236306	P53992	P53992	Protein transport protein Sec24C	SEC24C	0.848916	7	7	7	8.6	8.6	8.6	118.32	0	32.507	35923000	124
21.0614	21.0917	20.9848	21.3556	21.1274	21.19		1.11628	-0.178349	P53999	P53999	Activated RNA polymerase II transcriptional coactivator p15	SUB1	0.883714	4	4	4	37	37	37	14.395	0.0010776	16.836	116720000	97
19.6944	19.677	19.5879	19.7538	19.7181	19.6009		0.266585	-0.037864	P54136	P54136	Arginine--tRNA ligase, cytoplasmic	RARS	0.974096	15	15	15	26.1	26.1	26.1	75.378	0	39.474	164720000	271
19.8205	19.7637	19.7038	19.9093	19.8589	19.7399		0.535336	-0.073398	P54577	P54577	Tyrosine--tRNA ligase, cytoplasmic;Tyrosine--tRNA ligase, cytoplasmic, N-terminally processed	YARS	0.950397	15	15	15	32	32	32	59.143	0	33.291	123590000	153
19.4463	19.5643	19.4325	19.4025	19.7045	19.5739		0.337958	-0.0792828	P54578	P54578	Ubiquitin carboxyl-terminal hydrolase 14	USP14	0.946528	10	10	10	26.5	26.5	26.5	56.068	0	76.114	138510000	255
18.0892	17.9798	17.8677	17.8599	17.9279	17.6288		0.71483	0.173339	P54652	P54652	Heat shock-related 70 kDa protein 2	HSPA2	1.12767	15	7	7	26.6	15	15	70.02	0.0010288	15.828	28153000	56
19.0609	18.6842	18.7833	18.6837	18.8042	16.2108		0.48064	0.943216	P54687	P54687	Branched-chain-amino-acid aminotransferase, cytosolic	BCAT1	1.92281	5	5	5	14.8	14.8	14.8	42.966	0.00063131	7.3572	30903000	33
18.8657	18.8716	19.0151	18.6636	18.6931	18.9241		0.754469	0.157203	P54709	P54709	Sodium/potassium-transporting ATPase subunit beta-3	ATP1B3	1.11512	5	5	5	24.7	24.7	24.7	31.512	0.0008726	12.405	38306000	66
20.3229	20.3444	20.2265	20.5282	20.5094	20.3635		1.2511	-0.1691	P54727	P54727	UV excision repair protein RAD23 homolog B	RAD23B	0.889397	9	9	8	23	23	21	43.171	0	23.998	162710000	177
19.0305	18.9289	18.7546	18.9104	18.8613	18.7492		0.276165	0.0643775	P54819	P54819	Adenylate kinase 2, mitochondrial;Adenylate kinase 2, mitochondrial, N-terminally processed	AK2	1.04563	7	7	7	35.6	35.6	35.6	26.477	0.00095602	14.351	54150000	92
18.3646	18.1944	18.2158	18.4595	18.4398	18.3796		1.33998	-0.168032	P54886	P54886	Delta-1-pyrroline-5-carboxylate synthase;Glutamate 5-kinase;Gamma-glutamyl phosphate reductase	ALDH18A1	0.890056	10	10	10	14.5	14.5	14.5	87.301	0.0010215	15.76	43856000	70
19.893	19.7343	19.5951	19.663	19.7103	19.8641		0.0157101	-0.0049909	P54920	P54920	Alpha-soluble NSF attachment protein	NAPA	0.996547	9	9	9	40.7	40.7	40.7	33.232	0	33.681	79442000	129
19.8436	19.5532	19.3688	19.4705	19.1217	16.0672		0.556754	1.36872	P55010	P55010	Eukaryotic translation initiation factor 5	EIF5	2.58242	3	3	3	6.7	6.7	6.7	49.222	0.00098571	4.6866	22243000	30
19.6666	19.6322	19.6465	19.3577	19.8751	19.7289		0.011673	-0.00545756	P55036	P55036	26S proteasome non-ATPase regulatory subunit 4	PSMD4	0.996224	7	7	6	25.7	25.7	21.2	40.736	0	42.642	74022000	163
21.492	21.4997	21.3303	21.2897	21.3332	21.4689		0.424264	0.0767447	P55060	P55060	Exportin-2	CSE1L	1.05464	23	23	23	25.1	25.1	25.1	110.42	0	82.822	334150000	325
21.9136	21.8724	21.8699	21.8412	21.9737	22.0499		0.483714	-0.0696227	P55072	P55072	Transitional endoplasmic reticulum ATPase	VCP	0.952887	31	31	31	44.4	44.4	44.4	89.321	0	323.31	817740000	957
17.5878	18.0111	17.9037	17.048	17.6802	17.7269		0.620093	0.349172	P55081	P55081	Microfibrillar-associated protein 1	MFAP1	1.27383	4	4	4	15.3	15.3	15.3	51.958	0.00055127	5.6153	10527000	9
19.8895	19.8943	19.8247	20.0025	20.0152	19.9648		1.99981	-0.124642	P55084	P55084	Trifunctional enzyme subunit beta, mitochondrial;3-ketoacyl-CoA thiolase	HADHB	0.917232	9	9	9	19.2	19.2	19.2	51.294	0.0011325	17.869	104410000	169
18.7188	18.3644	18.5448	18.2895	18.2259	18.2993		1.21489	0.271085	P55145	P55145	Mesencephalic astrocyte-derived neurotrophic factor	MANF	1.20672	5	5	5	28	28	28	20.7	0.00072993	9.4629	38428000	46
21.883	21.6821	21.4933	19.7539	21.3226	21.4695		0.678983	0.837419	P55209	P55209	Nucleosome assembly protein 1-like 1	NAP1L1	1.78685	6	6	5	19.4	19.4	16.9	45.374	0	125.25	165590000	181
17.8953	17.5538	17.7381	17.8659	17.9792	17.6018		0.227159	-0.0865714	P55265	P55265	Double-stranded RNA-specific adenosine deaminase	ADAR	0.941758	10	10	10	11.5	11.5	11.5	136.06	0	23.262	33931000	97
19.1605	19.104	19.0966	19.1798	19.1313	15.233		0.413767	1.27232	P55268	P55268	Laminin subunit beta-2	LAMB2	2.4155	3	3	3	1.9	1.9	1.9	195.98	0.00096618	4.5497	18227000	19
19.2766	18.5355	19.1175	19.5085	19.4394	19.4734		1.03266	-0.49725	P55769	P55769	NHP2-like protein 1;NHP2-like protein 1, N-terminally processed	NHP2L1	0.708456	3	3	3	25	25	25	14.173	0.0011442	18.331	51229000	78
19.2383	19.3073	19.1336	19.2777	19.2977	19.2588		0.426546	-0.0516561	P55786;A6NEC2	P55786	Puromycin-sensitive aminopeptidase	NPEPPS	0.964828	13	13	13	15.5	15.5	15.5	103.28	0	38.681	117390000	173
18.6215	18.2174	18.1797	15.182	18.9585	16.0464		0.63017	1.61056	P55795	P55795	Heterogeneous nuclear ribonucleoprotein H2	HNRNPH2	3.0537	8	6	6	31.2	23.8	23.8	49.263	0.00068681	8.5475	25920000	13
19.4371	19.2249	19.3017	19.4546	19.0666	19.084		0.352402	0.119492	P56192	P56192	Methionine--tRNA ligase, cytoplasmic	MARS	1.08635	9	9	9	13	13	13	101.11	0	21.416	62717000	139
16.6274	20.4556	20.4469	20.1017	19.9492	20.0726		0.271595	-0.864566	P56385	P56385	ATP synthase subunit e, mitochondrial	ATP5I	0.549212	2	2	2	34.8	34.8	34.8	7.9331	0.0014058	4.2975	39646000	44
20.1112	20.092	20.1377	20.4681	20.4336	20.2103		1.45722	-0.257029	P56537	P56537	Eukaryotic translation initiation factor 6	EIF6	0.836809	3	3	3	14.3	14.3	14.3	26.599	0	22.71	67368000	82
18.4545	18.6117	18.5342	18.6692	18.5435	16.2003		0.381068	0.7291	P57088	P57088	Transmembrane protein 33	TMEM33	1.6576	3	3	3	12.6	12.6	12.6	27.978	0.00098087	4.6424	20366000	24
17.5372	17.4957	17.3545	17.4933	17.5222	17.5243		0.37987	-0.0508086	P57740	P57740	Nuclear pore complex protein Nup107	NUP107	0.965395	5	5	5	6.4	6.4	6.4	106.37	0.00092851	13.872	12991000	45
17.7874	17.778	17.7695	17.6593	17.6936	17.7669		1.04663	0.0716902	P57764	P57764	Gasdermin-D	GSDMD	1.05095	2	2	2	5.6	5.6	5.6	52.8	0.001005	4.8309	10508000	33
20.1528	19.9778	19.8495	20.2104	20.3301	16.1323		0.32801	1.10243	P58546	P58546	Myotrophin	MTPN	2.14717	1	1	1	14.4	14.4	14.4	12.895	0.00067114	8.2171	41334000	47
20.1921	20.0868	20.0742	20.1303	20.0943	16.4991		0.429212	1.20979	P59998	P59998	Actin-related protein 2/3 complex subunit 4	ARPC4	2.31303	4	4	4	22.6	22.6	22.6	19.667	0.0010183	15.744	81903000	33
23.0505	23.0296	22.9698	23.0922	23.2706	23.2017		1.39625	-0.171523	P60660	P60660	Myosin light polypeptide 6	MYL6	0.887905	6	6	4	41.7	41.7	25.8	16.93	0	323.31	943420000	464
25.9285	25.5901	26.0149	26.3082	26.0597	25.3128		0.051792	-0.0490945	P60709;P63261;Q9BYX7	P60709;P63261	Actin, cytoplasmic 1;Actin, cytoplasmic 1, N-terminally processed;Actin, cytoplasmic 2;Actin, cytoplasmic 2, N-terminally processed	ACTB;ACTG1	0.966543	17	17	6	58.7	58.7	25.6	41.736	0	323.31	15041000000	2208
20.6148	20.8515	20.421	20.6364	20.3341	20.6841		0.177601	0.0775636	P60891;P21108	P60891;P21108	Ribose-phosphate pyrophosphokinase 1;Ribose-phosphate pyrophosphokinase 3	PRPS1;PRPS1L1	1.05523	8	8	4	34	34	17.3	34.834	0.0010571	16.409	92460000	47
19.2305	19.3657	19.3798	19.836	19.7472	19.2588		0.710116	-0.288676	P60900	P60900	Proteasome subunit alpha type-6	PSMA6	0.818653	8	8	8	41.1	41.1	41.1	27.399	0.0010406	16.041	58181000	97
19.0116	18.9407	18.8567	18.9566	18.8958	18.9542		0.00536772	0.000802358	P61009	P61009	Signal peptidase complex subunit 3	SPCS3	1.00056	3	3	3	17.8	17.8	17.8	20.313	0.00053505	5.3468	24204000	41
18.4686	18.2099	18.278	18.7699	18.5527	18.3153		0.677077	-0.227153	P61011	P61011	Signal recognition particle 54 kDa protein	SRP54	0.854319	7	7	7	17.1	17.1	17.1	55.704	0.0011494	18.463	30415000	48
19.7663	19.6519	19.7428	19.892	19.923	19.9037		2.17356	-0.185907	P61019;Q8WUD1	P61019;Q8WUD1	Ras-related protein Rab-2A;Ras-related protein Rab-2B	RAB2A;RAB2B	0.879096	5	5	5	31.6	31.6	31.6	23.545	0	49.866	78622000	186
18.7578	19.7578	18.9929	19.7951	19.5773	19.6662		0.760585	-0.510026	P61081	P61081	NEDD8-conjugating enzyme Ubc12	UBE2M	0.70221	3	3	3	15.8	15.8	15.8	20.9	0.00051125	4.9326	37662000	34
21.2422	20.9811	20.6985	20.9516	21.0111	20.7613		0.140196	0.0659479	P61088;Q5JXB2	P61088;Q5JXB2	Ubiquitin-conjugating enzyme E2 N;Putative ubiquitin-conjugating enzyme E2 N-like	UBE2N;UBE2NL	1.04677	6	6	6	48	48	48	17.138	0	115.24	128620000	119
19.3714	19.2461	19.2007	19.1506	19.2024	18.9891		0.902161	0.158701	P61106	P61106	Ras-related protein Rab-14	RAB14	1.11628	8	8	8	54	54	54	23.897	0	34.496	55412000	98
20.0411	20.1408	19.8887	19.8981	19.9305	19.8315		0.801677	0.136837	P61158;Q9P1U1	P61158	Actin-related protein 3	ACTR3	1.09949	12	12	12	36.4	36.4	36.4	47.371	0	41.262	142710000	145
19.8537	19.7785	19.8597	19.9804	20.122	20.0864		2.01588	-0.232277	P61160	P61160	Actin-related protein 2	ACTR2	0.85129	8	8	8	27.4	27.4	27.4	44.76	0	25.817	111710000	185
18.7106	18.6267	18.1215	18.494	18.507	18.7928		0.207482	-0.111683	P61201	P61201	COP9 signalosome complex subunit 2	COPS2	0.925508	5	5	5	13.8	13.8	13.8	51.596	0.00064683	7.6652	24383000	22
20.1727	20.7685	20.5471	20.749	16.0391	16.2606		0.845927	2.81321	P61204;P84077	P61204;P84077	ADP-ribosylation factor 3;ADP-ribosylation factor 1	ARF3;ARF1	7.02847	6	3	2	45.9	18.2	12.7	20.601	0	150.88	89720000	114
19.3041	19.0046	19.3281	19.5687	19.5793	19.5388		1.54052	-0.350039	P61221	P61221	ATP-binding cassette sub-family E member 1	ABCE1	0.784563	5	5	5	11.5	11.5	11.5	67.314	0	26.522	29911000	65
18.9405	20.1966	19.9959	20.3684	20.176	20.315		0.662028	-0.575431	P61224;A6NIZ1	P61224;A6NIZ1	Ras-related protein Rap-1b;Ras-related protein Rap-1b-like protein	RAP1B	0.671086	6	6	2	39.1	39.1	15.2	20.825	0.00093284	13.947	94714000	90
22.2661	22.1884	21.5311	21.5106	21.0681	17.2042		0.676933	2.06761	P61247	P61247	40S ribosomal protein S3a	RPS3A	4.19192	12	12	12	45.5	45.5	45.5	29.945	0	97.184	287160000	131
19.8369	19.8804	19.8029	19.887	19.8542	19.9509		0.725297	-0.0573304	P61289	P61289	Proteasome activator complex subunit 3	PSME3	0.961041	7	7	7	37.8	37.8	37.8	29.506	0	50.739	65807000	127
16.3238	18.4857	21.7494	21.9304	17.5665	18.9131		0.109523	-0.617055	P61313	P61313	60S ribosomal protein L15	RPL15	0.652	4	4	4	19.1	19.1	19.1	24.146	0	104.11	175270000	137
19.7284	19.8939	19.5571	19.5718	19.6292	19.6475		0.479747	0.110307	P61326;Q96A72	P61326;Q96A72	Protein mago nashi homolog;Protein mago nashi homolog 2	MAGOH;MAGOHB	1.07946	5	5	5	33.6	33.6	33.6	17.163	0.00087951	12.537	44391000	68
17.9792	17.8172	17.936	17.9772	17.9147	17.9756		0.356082	-0.0450185	P61421	P61421	V-type proton ATPase subunit d 1	ATP6V0D1	0.969277	3	3	3	9.7	9.7	9.7	40.329	0.00097466	4.6033	15575000	22
17.1522	18.1805	18.5593	18.1374	18.0066	18.633		0.253702	-0.294985	P61513	P61513	60S ribosomal protein L37a	RPL37A	0.815081	1	1	1	19.6	19.6	19.6	10.275	0.000612	6.9984	11663000	29
18.048	17.978	17.7809	18.3997	18.1228	18.0593		0.916587	-0.258296	P61758	P61758	Prefoldin subunit 3	VBP1	0.836075	4	4	4	21.8	21.8	21.8	22.626	0.00065617	7.8538	21148000	46
18.9665	18.7443	18.8438	18.4855	18.9148	18.7929		0.349832	0.120474	P61764	P61764	Syntaxin-binding protein 1	STXBP1	1.08709	6	6	6	12.6	12.6	12.6	67.568	0.00083056	11.352	30524000	39
19.7927	19.7148	19.6316	19.816	19.9036	19.8725		1.33037	-0.151003	P61803	P61803	Dolichyl-diphosphooligosaccharide--protein glycosyltransferase subunit DAD1	DAD1	0.900624	2	2	2	19.5	19.5	19.5	12.497	0.00065703	7.8582	44962000	73
19.3675	19.2844	19.0451	19.383	18.9867	19.3871		0.0412964	-0.0199216	P61923	P61923	Coatomer subunit zeta-1	COPZ1	0.986286	3	3	3	18.6	18.6	18.6	20.198	0.0010091	15.582	33278000	68
16.7784	16.7838	16.7637	16.2674	16.9683	17.1325		0.0176381	-0.0140883	P61964	P61964	WD repeat-containing protein 5	WDR5	0.990282	3	3	3	12	12	12	36.588	0.00057013	5.9662	6472600	19
22.4527	22.4809	22.3563	22.4891	22.4804	22.6071		0.793968	-0.0955938	P61978	P61978	Heterogeneous nuclear ribonucleoprotein K	HNRNPK	0.935887	14	14	14	37.4	37.4	37.4	50.976	0	323.31	990290000	673
18.9903	18.8227	18.6938	18.7912	18.7294	18.5855		0.563275	0.133572	P62070	P62070	Ras-related protein R-Ras2	RRAS2	1.09701	3	3	2	18.1	18.1	10.3	23.399	0.00092336	13.621	31014000	81
19.8423	19.8967	19.8223	19.9855	19.9895	19.9852		2.40269	-0.133	P62136	P62136	Serine/threonine-protein phosphatase PP1-alpha catalytic subunit	PPP1CA	0.911933	6	6	3	19.1	19.1	9.4	37.512	0.00076161	10.066	90478000	102
19.1133	19.2432	19.1695	19.3009	19.4603	16.2372		0.330625	0.842562	P62140	P62140	Serine/threonine-protein phosphatase PP1-beta catalytic subunit	PPP1CB	1.79323	5	2	2	15.9	6.1	6.1	37.186	0.0030108	3.5782	23274000	18
19.867	19.8446	19.737	20.0415	19.9599	20.0367		1.82456	-0.1965	P62191	P62191	26S protease regulatory subunit 4	PSMC1	0.872665	9	9	9	28.4	28.4	28.4	49.184	0	41.525	86753000	133
19.2453	19.1391	19.0954	19.5358	19.544	19.3442		1.78647	-0.314781	P62195	P62195	26S protease regulatory subunit 8	PSMC5	0.803973	8	8	7	26.1	26.1	23.2	45.626	0	44.207	82496000	186
21.5625	21.6859	21.6136	21.6767	21.6851	21.6956		0.833732	-0.0651315	P62241	P62241	40S ribosomal protein S8	RPS8	0.955858	7	7	7	38.5	38.5	38.5	24.205	0	323.31	332610000	316
23.4623	23.4174	23.3441	23.3753	23.4564	23.5485		0.357613	-0.0521603	P62258	P62258	14-3-3 protein epsilon	YWHAE	0.964491	19	19	16	66.3	66.3	59.2	29.174	0	212.11	1261500000	619
21.4966	21.5871	21.4786	21.6256	21.7024	21.7758		1.52037	-0.180467	P62263	P62263	40S ribosomal protein S14	RPS14	0.882417	5	5	5	30.5	30.5	30.5	16.273	0	323.31	224450000	212
21.0147	21.1714	21.3817	21.6885	21.6682	19.182		0.152689	0.343008	P62269	P62269	40S ribosomal protein S18	RPS18	1.2684	7	7	7	38.8	38.8	38.8	17.718	0	184.56	221900000	161
21.1188	21.1183	20.9784	21.3804	21.2027	15.5515		0.37024	1.69366	P62277	P62277	40S ribosomal protein S13	RPS13	3.23476	5	5	5	37.1	37.1	37.1	17.222	0	19.464	153650000	99
20.4849	20.2913	20.3409	20.6695	20.4525	20.3749		0.527628	-0.126572	P62280	P62280	40S ribosomal protein S11	RPS11	0.916006	5	5	5	29.7	29.7	29.7	18.431	0.00088028	12.563	71403000	56
20.0799	20.0356	19.9392	20.0629	19.6033	19.538		0.766265	0.283515	P62304	P62304	Small nuclear ribonucleoprotein E	SNRPE	1.21716	2	2	2	25	25	25	10.803	0.002907	3.3515	52020000	43
19.1313	19.5712	19.3057	18.5188	19.5902	20.1002		0.0474813	-0.0669975	P62306	P62306	Small nuclear ribonucleoprotein F	SNRPF	0.954623	3	3	3	24.4	24.4	24.4	9.7251	0	110.99	53220000	94
20.3674	20.2099	20.1435	21.1691	20.3841	16.1265		0.257145	1.01371	P62318	P62318	Small nuclear ribonucleoprotein Sm D3	SNRPD3	2.01909	2	2	2	15.1	15.1	15.1	13.916	0.0017953	3.9324	63301000	30
21.849	21.6519	21.698	21.7027	22.1523	21.8755		0.544593	-0.177226	P62328	P62328	Thymosin beta-4;Hematopoietic system regulatory peptide	TMSB4X	0.884402	6	6	5	54.5	54.5	54.5	5.0526	0	323.31	268970000	113
18.4869	18.2705	18.4102	18.8131	18.3607	18.8747		0.777897	-0.293628	P62633	P62633	Cellular nucleic acid-binding protein	CNBP	0.815848	5	5	5	33.3	33.3	33.3	19.463	0.00099305	15.351	29352000	35
20.9027	20.76	20.9158	20.9693	20.6594	20.8348		0.138087	0.0383612	P62701;Q8TD47;P22090	P62701;Q8TD47	40S ribosomal protein S4, X isoform;40S ribosomal protein S4, Y isoform 2	RPS4X;RPS4Y2	1.02695	8	8	8	34.2	34.2	34.2	29.597	0	147.08	158890000	154
21.3575	21.2532	21.3077	21.7692	21.7735	20.4545		0.0199105	-0.0263068	P62750	P62750	60S ribosomal protein L23a	RPL23A	0.981931	3	3	3	19.9	19.9	19.9	17.695	0	28.877	137020000	87
24.9052	25.0092	24.9051	25.4641	25.0732	25.0121		0.768513	-0.243313	P62805	P62805	Histone H4	HIST1H4A	0.844803	9	9	9	59.2	59.2	59.2	11.367	0	306.23	2932800000	414
20.8065	20.8168	20.7185	20.8553	20.4607	20.6818		0.411576	0.114627	P62820;P59190	P62820	Ras-related protein Rab-1A	RAB1A	1.08269	8	8	3	54.6	54.6	24.4	22.677	0.0011013	17.27	119780000	146
21.9616	20.1954	22.0621	22.5084	22.3832	22.1325		0.690906	-0.934999	P62826	P62826	GTP-binding nuclear protein Ran	RAN	0.523043	5	5	5	24.5	24.5	24.5	24.423	0	311.46	362710000	190
20.601	20.4689	20.4291	19.9792	19.9436	20.4499		1.02955	0.375397	P62829	P62829	60S ribosomal protein L23	RPL23	1.2972	4	4	4	37.9	37.9	37.9	14.865	0	37.522	134190000	119
19.6295	19.3558	19.4654	19.4382	19.077	19.2896		0.751787	0.215289	P62847	P62847	40S ribosomal protein S24	RPS24	1.16094	2	2	2	20.3	20.3	20.3	15.423	0.0010537	16.313	33334000	64
21.8162	22.6868	22.886	23.1748	22.459	15.4416		0.351249	2.10455	P62851	P62851	40S ribosomal protein S25	RPS25	4.30064	5	5	5	36.8	36.8	36.8	13.742	0.00079491	10.578	346420000	70
21.3327	21.5588	21.5121	21.7367	21.6811	21.6783		1.49457	-0.230832	P62857	P62857	40S ribosomal protein S28	RPS28	0.852143	3	3	3	46.4	46.4	46.4	7.8409	0	323.31	219620000	203
19.4892	19.3722	19.315	19.8102	15.9758	16.8065		0.731454	1.86131	P62873;Q9HAV0;P16520	P62873;Q9HAV0	Guanine nucleotide-binding protein G(I)/G(S)/G(T) subunit beta-1;Guanine nucleotide-binding protein subunit beta-4	GNB1;GNB4	3.63337	4	4	2	15.3	15.3	9.1	37.377	0.00064851	7.6988	30248000	28
19.8673	19.8989	19.9967	19.9182	19.9941	20.2618		0.544453	-0.137046	P62888	P62888	60S ribosomal protein L30	RPL30	0.909379	5	5	5	48.7	48.7	48.7	12.784	0	34.828	69470000	73
21.1733	21.0967	22.3346	21.4031	21.5353	21.6295		0.0099516	0.0122598	P62906	P62906	60S ribosomal protein L10a	RPL10A	1.00853	6	6	6	27.2	27.2	27.2	24.831	0.00082919	11.336	150950000	44
18.0213	17.8621	17.6371	17.9623	18.0856	17.5858		0.0705297	-0.0377165	P62910	P62910	60S ribosomal protein L32	RPL32	0.974196	2	2	2	11.1	11.1	11.1	15.86	0.0006105	6.9342	15163000	39
22.8948	23.1956	22.8686	22.6509	22.6402	22.8986		0.887506	0.256426	P62937;F5H284;Q9Y536;P0DN26;A0A0B4J2A2;A0A075B767;A0A075B759;P0DN37	P62937	Peptidyl-prolyl cis-trans isomerase A;Peptidyl-prolyl cis-trans isomerase A, N-terminally processed	PPIA	1.19452	10	10	10	69.1	69.1	69.1	18.012	0	179.51	1279000000	489
24.3992	24.6682	24.713	24.7736	24.5019	16.0544		0.419066	2.81684	P62987;P0CG48;P0CG47;P62979	P62987;P0CG48;P0CG47;P62979	Ubiquitin-60S ribosomal protein L40;Ubiquitin;60S ribosomal protein L40;Polyubiquitin-C;Ubiquitin;Polyubiquitin-B;Ubiquitin;Ubiquitin-40S ribosomal protein S27a;Ubiquitin;40S ribosomal protein S27a	UBA52;UBC;UBB;RPS27A	7.04619	7	7	7	49.2	49.2	49.2	14.728	0	323.31	1242800000	326
18.6306	18.8538	18.9869	18.3251	16.7977	18.8661		0.588375	0.827506	P62995	P62995	Transformer-2 protein homolog beta	TRA2B	1.77462	3	3	3	13.9	13.9	13.9	33.665	0.00076336	10.093	21189000	56
20.7172	20.591	20.5728	20.7547	20.997	20.727		0.9611	-0.199184	P63000;P60763	P63000;P60763	Ras-related C3 botulinum toxin substrate 1;Ras-related C3 botulinum toxin substrate 3	RAC1;RAC3	0.871043	7	7	3	36.5	36.5	12.5	21.45	0.0010121	15.606	140280000	102
21.0678	20.9281	20.9201	21.1643	21.0728	21.1373		1.29989	-0.152839	P63010	P63010	AP-2 complex subunit beta	AP2B1	0.899479	20	20	9	24.2	24.2	12.2	104.55	0	42.129	238870000	229
16.8709	17.019	16.26	16.7052	17.1077	16.821		0.243883	-0.161341	P63027	P63027	Vesicle-associated membrane protein 2	VAMP2	0.894194	3	1	1	34.5	13.8	13.8	12.663	0.0075959	2.7283	4195600	14
18.8616	18.8481	18.8798	18.6742	18.967	18.7885		0.245928	0.0532894	P63092;Q5JWF2	P63092;Q5JWF2	Guanine nucleotide-binding protein G(s) subunit alpha isoforms short;Guanine nucleotide-binding protein G(s) subunit alpha isoforms XLas	GNAS	1.03763	7	6	6	19.8	17	17	45.664	0.0010173	15.667	44760000	89
23.3876	23.3244	23.2389	23.1603	23.562	23.4354		0.211954	-0.0689309	P63104	P63104	14-3-3 protein zeta/delta	YWHAZ	0.953344	16	13	11	53.5	46.1	42.4	27.745	0	323.31	1021900000	479
16.7492	16.7902	16.7715	16.9425	16.9524	16.7187		0.582644	-0.100902	P63151;Q9Y2T4	P63151;Q9Y2T4	Serine/threonine-protein phosphatase 2A 55 kDa regulatory subunit B alpha isoform;Serine/threonine-protein phosphatase 2A 55 kDa regulatory subunit B gamma isoform	PPP2R2A;PPP2R2C	0.93245	2	2	2	4.9	4.9	4.9	51.691	0.002913	3.3675	4751100	17
19.3037	19.3123	19.1079	18.3853	19.5538	18.9721		0.323451	0.270926	P63167;Q96FJ2	P63167;Q96FJ2	Dynein light chain 1, cytoplasmic;Dynein light chain 2, cytoplasmic	DYNLL1;DYNLL2	1.20658	2	2	2	37.1	37.1	37.1	10.366	0	25.163	31294000	46
20.4006	20.0751	20.1041	19.911	19.8849	15.5543		0.528625	1.74319	P63208	P63208	S-phase kinase-associated protein 1	SKP1	3.34774	4	4	4	16.6	16.6	16.6	18.658	0.00099502	15.41	70605000	99
20.6806	20.8149	20.8299	20.9199	20.925	16.5309		0.377237	1.31653	P63220	P63220	40S ribosomal protein S21	RPS21	2.49066	2	2	2	22.9	22.9	22.9	9.1113	0.00079302	10.538	87123000	70
21.3512	21.3332	15.7341	21.2523	21.4357	21.8184		0.467998	-2.02932	P63241;Q6IS14	P63241;Q6IS14	Eukaryotic translation initiation factor 5A-1;Eukaryotic translation initiation factor 5A-1-like	EIF5A;EIF5AL1	0.24497	5	5	3	27.3	27.3	11	16.832	0.00062383	7.2299	155810000	56
20.5568	20.6498	20.7855	20.9408	20.8942	20.8939		1.64356	-0.245593	P63244	P63244	Guanine nucleotide-binding protein subunit beta-2-like 1;Guanine nucleotide-binding protein subunit beta-2-like 1, N-terminally processed	GNB2L1	0.843469	13	13	13	41.3	41.3	41.3	35.076	0	94.103	298380000	331
20.2349	20.1563	20.0215	20.0708	19.8997	20.0072		0.843106	0.145016	P67775;P62714	P67775;P62714	Serine/threonine-protein phosphatase 2A catalytic subunit alpha isoform;Serine/threonine-protein phosphatase 2A catalytic subunit beta isoform	PPP2CA;PPP2CB	1.10574	10	10	9	42.4	42.4	37.9	35.594	0	63.751	128920000	264
20.8519	20.9604	20.909	20.6951	21.1725	21.2078		0.282457	-0.117998	P67809;Q9Y2T7	P67809	Nuclease-sensitive element-binding protein 1	YBX1	0.921465	12	12	10	45.4	45.4	42.9	35.924	0	323.31	314160000	547
17.842	17.8979	17.8483	17.9295	18.0756	18.1141		1.39997	-0.176977	P67870	P67870	Casein kinase II subunit beta	CSNK2B	0.884554	2	2	2	8.8	8.8	8.8	24.942	0.0059524	3.0074	21949000	52
22.6743	22.9462	22.8661	22.9075	22.9292	22.6127		0.0321682	0.0124098	P67936	P67936	Tropomyosin alpha-4 chain	TPM4	1.00864	17	17	9	46.8	46.8	31.9	28.521	0	323.31	805040000	457
23.7892	23.2971	23.7931	23.5776	23.7964	22.8527		0.263652	0.217569	P68032;P68133;P62736;P63267	P68032;P68133;P62736;P63267	Actin, alpha cardiac muscle 1;Actin, alpha skeletal muscle;Actin, aortic smooth muscle;Actin, gamma-enteric smooth muscle	ACTC1;ACTA1;ACTA2;ACTG2	1.16277	13	4	4	40.6	17.2	17.2	42.019	0	169.24	839790000	198
22.7796	22.7164	22.6933	22.8761	22.8109	22.8502		1.65073	-0.115967	P68371;P04350;Q3ZCM7	P68371;P04350	Tubulin beta-4B chain;Tubulin beta-4A chain	TUBB4B;TUBB4A	0.922764	17	4	2	42.9	13.3	6.1	49.83	0	323.31	582150000	300
18.8945	18.6686	18.7928	18.2109	18.6965	18.4746		0.983108	0.324656	P68400;Q8NEV1	P68400;Q8NEV1	Casein kinase II subunit alpha;Casein kinase II subunit alpha 3	CSNK2A1;CSNK2A3	1.25237	5	5	5	14.8	14.8	14.8	45.143	0	22.711	37054000	61
17.8793	17.9432	17.8267	17.6739	17.7874	17.9032		0.567983	0.0949141	P78318	P78318	Immunoglobulin-binding protein 1	IGBP1	1.068	5	5	5	18.6	18.6	18.6	39.221	0.00090909	13.256	14873000	61
18.3127	18.3164	18.1569	18.3436	18.4899	18.527		1.17257	-0.191499	P78344	P78344	Eukaryotic translation initiation factor 4 gamma 2	EIF4G2	0.875695	11	11	11	13.6	13.6	13.6	102.36	0	27.885	53642000	101
18.894	18.715	18.6641	18.8943	18.8854	18.3513		0.0873088	0.0473531	P78347;Q6EKJ0;Q86UP8	P78347	General transcription factor II-I	GTF2I	1.03337	10	10	10	12.8	12.8	12.8	112.42	0	19.426	49729000	92
21.246	21.0072	21.0574	21.1448	21.1992	21.011		0.0555692	-0.0147667	P78371	P78371	T-complex protein 1 subunit beta	CCT2	0.989817	14	14	14	37	37	37	57.488	0	242.46	334960000	393
19.3752	19.4993	19.4303	19.5949	19.7595	19.5297		1.17591	-0.193118	P78417	P78417	Glutathione S-transferase omega-1	GSTO1	0.874713	5	5	5	22.4	22.4	22.4	27.566	0.00064893	7.704	50224000	39
20.206	20.1727	20.0509	20.3126	20.2984	20.1988		1.00462	-0.126767	P78527	P78527	DNA-dependent protein kinase catalytic subunit	PRKDC	0.915881	70	70	70	20.5	20.5	20.5	469.08	0	323.31	741310000	1174
16.8708	16.8289	16.6491	17.1241	16.9451	16.9696		1.22654	-0.230071	P78559	P78559	Microtubule-associated protein 1A;MAP1A heavy chain;MAP1 light chain LC2	MAP1A	0.852593	7	6	6	3.6	3.3	3.3	305.48	0.00097943	14.993	8168400	40
16.0853	17.2433	17.1012	16.9966	17.2889	17.2255		0.407488	-0.360378	P80303	P80303	Nucleobindin-2;Nesfatin-1	NUCB2	0.778961	2	2	2	6.7	6.7	6.7	50.222	0.0022173	3.8356	5543400	8
20.9718	20.9915	20.8503	20.9593	21.2056	21.1999		0.929341	-0.183742	P80723	P80723	Brain acid soluble protein 1	BASP1	0.880417	14	14	14	72.7	72.7	72.7	22.693	0	237.8	332600000	453
19.6489	19.6545	19.5206	19.7991	19.9656	17.6245		0.251006	0.478279	P82979	P82979	SAP domain-containing ribonucleoprotein	SARNP	1.39308	6	6	6	28.1	28.1	28.1	23.671	0	30.271	75479000	126
21.5296	21.6894	21.4615	21.385	21.3488	21.3913		1.26241	0.185132	P83731	P83731	60S ribosomal protein L24	RPL24	1.13692	4	4	4	24.2	24.2	24.2	17.779	0	66.916	192630000	140
19.2847	18.9928	19.1281	19.818	19.7047	16.1311		0.183432	0.583955	P84085	P84085	ADP-ribosylation factor 5	ARF5	1.49895	6	2	2	47.2	13.9	13.9	20.529	0.0006605	7.9652	25529000	62
20.3993	20.1338	20.4227	20.6175	20.5207	20.3911		0.776315	-0.191161	P84090	P84090	Enhancer of rudimentary homolog	ERH	0.8759	3	3	3	30.8	30.8	30.8	12.259	0	26.277	82103000	91
17.7267	17.6251	17.4713	17.2381	17.4978	17.6057		0.536463	0.160513	P84095;P17081;Q9H4E5	P84095	Rho-related GTP-binding protein RhoG	RHOG	1.11768	3	2	2	25.7	19.9	19.9	21.308	0.00083333	11.426	11728000	41
21.6459	21.2809	20.9615	21.3081	21.1495	21.2493		0.107535	0.0604788	P84103	P84103	Serine/arginine-rich splicing factor 3	SRSF3	1.04281	5	5	4	28.7	28.7	28.7	19.329	0.0008285	11.309	104440000	75
17.9668	17.9762	17.922	17.7575	18.3578	18.2086		0.350641	-0.152996	P84157	P84157	Matrix-remodeling-associated protein 7	MXRA7	0.899381	4	4	4	32.4	32.4	32.4	21.466	0.00093633	14.018	12717000	51
18.6084	18.5232	18.392	18.5836	18.7293	18.5024		0.458902	-0.0972474	P98082	P98082	Disabled homolog 2	DAB2	0.934815	7	7	7	11.9	11.9	11.9	82.447	0	50.426	44506000	101
18.7013	18.5627	18.5741	18.4931	18.4871	18.4351		1.36896	0.140945	P98160	P98160	Basement membrane-specific heparan sulfate proteoglycan core protein;Endorepellin;LG3 peptide	HSPG2	1.10263	20	20	20	5.7	5.7	5.7	468.83	0	39.989	72418000	168
17.934	17.7863	17.792	17.7105	17.9818	17.792		0.0337446	0.00936572	P98175	P98175	RNA-binding protein 10	RBM10	1.00651	6	6	6	8.3	8.3	8.3	103.53	0.00082508	11.246	19556000	66
19.4122	18.9737	18.4091	19.4024	18.6776	19.8357		0.347917	-0.373582	P98179	P98179	RNA-binding protein 3	RBM3	0.771864	5	5	5	35	35	35	17.17	0.00074239	9.6986	38729000	37
19.0477	18.9417	19.04	18.9957	17.4338	15.0143		0.736692	1.86184	Q00059	Q00059	Transcription factor A, mitochondrial	TFAM	3.63472	2	2	2	8.5	8.5	8.5	29.096	0.0026076	3.6395	25446000	11
17.2679	17.2938	17.2458	16.8494	17.3321	17.2564		0.338264	0.123233	Q00169	Q00169	Phosphatidylinositol transfer protein alpha isoform	PITPNA	1.08917	4	4	3	20.4	20.4	17	31.806	0	26.1	12726000	37
20.6559	20.691	20.949	20.7336	20.7682	20.2247		0.405331	0.189761	Q00325	Q00325	Phosphate carrier protein, mitochondrial	SLC25A3	1.14058	5	5	5	14.9	14.9	14.9	40.094	0	106.28	98876000	91
19.5189	19.4894	19.438	19.6675	19.5777	19.6084		1.73254	-0.135818	Q00341	Q00341	Vigilin	HDLBP	0.910153	21	21	21	21.8	21.8	21.8	141.45	0	69.288	172200000	384
21.3613	21.3324	21.2162	21.3058	21.1951	21.2206		0.492906	0.0628103	Q00610;P53675	Q00610	Clathrin heavy chain 1	CLTC	1.0445	39	39	39	28.1	28.1	28.1	191.61	0	323.31	922390000	957
15.5132	15.9435	19.3579	19.3886	19.347	19.0395		0.88523	-2.32015	Q00688	Q00688	Peptidyl-prolyl cis-trans isomerase FKBP3	FKBP3	0.200246	4	4	4	18.3	18.3	18.3	25.177	0.00057904	6.2365	42207000	58
17.7295	16.6673	17.5096	18.0012	17.3048	17.2903		0.224855	-0.230005	Q00796	Q00796	Sorbitol dehydrogenase	SORD	0.852632	2	2	2	7.3	7.3	7.3	38.324	0.0082212	2.6466	8611700	21
21.2724	21.426	21.2439	21.2026	21.3069	21.2482		0.40746	0.0615546	Q00839	Q00839	Heterogeneous nuclear ribonucleoprotein U	HNRNPU	1.04359	14	14	14	20.2	20.2	20.2	90.583	0	238.51	349930000	389
20.0336	20.0188	20.0076	20.1666	20.2144	20.1604		2.99779	-0.16048	Q01082	Q01082	Spectrin beta chain, non-erythrocytic 1	SPTBN1	0.894727	58	58	55	31	31	29.4	274.61	0	323.31	670800000	1132
19.5666	17.7436	15.993	19.7006	18.1413	19.1451		0.471656	-1.22795	Q01085;P31483	Q01085;P31483	Nucleolysin TIAR;Nucleolysin TIA-1 isoform p40	TIAL1;TIA1	0.426924	4	4	4	13.6	13.6	13.6	41.59	0.00067659	8.3909	21171000	68
21.6474	21.7337	21.5897	21.625	21.7128	21.8059		0.359144	-0.0576801	Q01105;P0DME0	Q01105;P0DME0	Protein SET;Protein SETSIP	SET;SETSIP	0.960808	6	6	6	24.1	24.1	24.1	33.488	0	85.302	232490000	134
19.7353	20.1874	19.8985	20.0552	20.2612	20.4485		0.83759	-0.314585	Q01130;Q9BRL6	Q01130;Q9BRL6	Serine/arginine-rich splicing factor 2;Serine/arginine-rich splicing factor 8	SRSF2;SRSF8	0.804082	3	3	3	14.5	14.5	14.5	25.476	0	37.662	70988000	89
17.2863	17.3968	17.3958	16.9482	17.3921	17.8829		0.0612878	-0.0481167	Q01433	Q01433	AMP deaminase 2	AMPD2	0.967198	6	6	6	8	8	8	100.69	0.00084246	11.564	15688000	28
20.9883	21.0297	20.919	21.1157	21.1936	21.21		1.95388	-0.194095	Q01518	Q01518	Adenylyl cyclase-associated protein 1	CAP1	0.874121	11	11	10	29.5	29.5	27.8	51.901	0	199.43	379950000	432
19.5703	19.4639	19.3871	19.7304	19.7804	19.6602		1.76856	-0.249891	Q01581;P54868	Q01581	Hydroxymethylglutaryl-CoA synthase, cytoplasmic	HMGCS1	0.84096	12	12	12	24	24	24	57.293	0	21.867	124750000	133
18.229	17.2901	17.0422	17.2321	16.4418	16.13		0.876834	0.919132	Q01780	Q01780	Exosome component 10	EXOSC10	1.89098	6	6	6	9.4	9.4	9.4	100.83	0.00080451	10.836	9105600	26
20.0035	19.9725	20.2223	20.4297	20.4349	20.3186		1.70412	-0.328297	Q01813	Q01813	ATP-dependent 6-phosphofructokinase, platelet type	PFKP	0.796476	16	16	13	27	27	22.3	85.595	0	250.07	288670000	322
20.0316	19.9222	19.9772	19.9478	20.2764	20.3025		0.772345	-0.198566	Q01844	Q01844	RNA-binding protein EWS	EWSR1	0.871416	4	4	4	8.1	8.1	8.1	68.477	0	81.444	81303000	185
21.4465	21.4471	21.4906	21.8178	21.8615	21.5283		1.22145	-0.274478	Q01995	Q01995	Transgelin	TAGLN	0.826749	12	12	12	57.7	57.7	57.7	22.611	0	323.31	487030000	306
16.6528	16.4667	16.4867	16.1065	16.0205	16.6264		0.647938	0.284273	Q02127	Q02127	Dihydroorotate dehydrogenase (quinone), mitochondrial	DHODH	1.2178	3	3	3	10.6	10.6	10.6	42.867	0.00064433	7.5974	4543700	28
19.081	18.8044	18.6808	18.7462	18.4949	15.8971		0.550759	1.14263	Q02218;Q9ULD0	Q02218	2-oxoglutarate dehydrogenase, mitochondrial	OGDH	2.20783	7	7	7	7.6	7.6	7.6	115.93	0.00074571	9.741	33070000	50
15.9675	17.5575	17.422	17.7951	17.9169	17.886		0.800394	-0.883637	Q02241	Q02241	Kinesin-like protein KIF23	KIF23	0.541999	6	6	6	8.6	8.6	8.6	110.06	0.0011338	17.971	15519000	46
19.1964	19.1406	19.4815	19.4815	19.593	19.7916		1.17965	-0.349188	Q02543	Q02543	60S ribosomal protein L18a	RPL18A	0.785026	5	5	5	29.5	29.5	29.5	20.762	0.00075188	9.8534	63091000	102
16.0882	17.7378	16.1406	18.6116	17.6479	17.5821		0.95133	-1.29166	Q02750	Q02750	Dual specificity mitogen-activated protein kinase kinase 1	MAP2K1	0.40848	2	2	2	6.6	6.6	6.6	43.439	0.0014184	4.3663	12251000	27
20.969	20.9246	20.8651	20.7566	20.7943	20.6955		1.82771	0.170714	Q02790	Q02790	Peptidyl-prolyl cis-trans isomerase FKBP4;Peptidyl-prolyl cis-trans isomerase FKBP4, N-terminally processed	FKBP4	1.12562	11	11	11	35.9	35.9	35.9	51.804	0	138.6	250270000	313
19.9396	20.0305	19.6219	19.3847	19.5192	19.6567		1.10245	0.343815	Q02809	Q02809	Procollagen-lysine,2-oxoglutarate 5-dioxygenase 1	PLOD1	1.26911	10	10	10	18.8	18.8	18.8	83.549	0	22.984	99465000	141
18.6703	18.4126	18.4214	18.5863	18.459	17.7482		0.360413	0.236933	Q02818	Q02818	Nucleobindin-1	NUCB1	1.17848	7	7	7	19.5	19.5	19.5	53.879	0.00086207	12.064	32307000	69
20.6061	21.9571	21.9223	22.6508	22.0365	20.5877		0.127633	-0.263162	Q02878	Q02878	60S ribosomal protein L6	RPL6	0.83326	6	6	6	20.8	20.8	20.8	32.728	0.00081367	11.093	243740000	96
17.9698	17.925	18.0165	18.0757	18.3783	18.325		1.39178	-0.28924	Q02952	Q02952	A-kinase anchor protein 12	AKAP12	0.818333	17	17	17	15.2	15.2	15.2	191.48	0	62.692	50834000	181
17.028	16.9917	17.2715	17.3115	17.2655	17.2134		0.836594	-0.166432	Q02978	Q02978	Mitochondrial 2-oxoglutarate/malate carrier protein	SLC25A11	0.891044	3	3	3	13.4	13.4	13.4	34.061	0.00054113	5.436	9787900	24
17.5872	17.4972	17.3884	17.7914	17.6782	17.6327		1.32107	-0.209817	Q03001	Q03001	Dystonin	DST	0.864647	17	17	17	3	3	3	860.65	0	30.525	28491000	49
19.7074	19.7034	19.6799	19.9482	19.973	19.8579		2.50651	-0.229428	Q03252	Q03252	Lamin-B2	LMNB2	0.852973	23	21	21	36.5	33.9	33.9	69.948	0	64.919	234870000	379
17.3941	17.4291	17.259	16.8493	17.1061	17.1986		1.2454	0.30942	Q03426	Q03426	Mevalonate kinase	MVK	1.23921	3	3	3	12.6	12.6	12.6	42.45	0.00053879	5.3923	7959000	19
21.1774	21.266	21.2943	20.731	20.9637	21.3827		0.495101	0.220071	Q04323	Q04323	UBX domain-containing protein 1	UBXN1	1.16479	5	5	5	23.6	23.6	23.6	33.325	0	64.972	108830000	113
16.9758	19.2919	19.2573	19.8079	19.6503	19.6495		0.710001	-1.19426	Q04446	Q04446	1,4-alpha-glucan-branching enzyme	GBE1	0.437009	6	6	6	12.1	12.1	12.1	80.473	0.00085034	11.739	48233000	31
16.5218	16.4217	16.4059	16.5123	16.519	16.4101		0.238474	-0.0306396	Q04721	Q04721	Neurogenic locus notch homolog protein 2;Notch 2 extracellular truncation;Notch 2 intracellular domain	NOTCH2	0.978986	4	4	4	2.4	2.4	2.4	265.4	0.00072464	9.377	5074000	17
20.3647	20.3607	19.9536	20.311	19.7625	17.3583		0.518254	1.08242	Q04760	Q04760	Lactoylglutathione lyase	GLO1	2.11758	4	4	4	23.4	23.4	23.4	20.777	0.00059102	6.4671	61909000	58
16.0503	19.3164	18.9728	19.2832	19.2735	19.4083		0.510532	-1.20855	Q04837	Q04837	Single-stranded DNA-binding protein, mitochondrial	SSBP1	0.432704	3	3	3	28.4	28.4	28.4	17.259	0	44.621	40890000	93
20.8627	20.9163	20.977	21.0588	21.1236	21.1918		1.81734	-0.206048	Q04917	Q04917	14-3-3 protein eta	YWHAH	0.866909	13	10	10	47.2	43.1	43.1	28.218	0	244.77	282910000	249
18.0302	17.9914	17.9981	17.8457	16.2082	17.7864		0.607188	0.726431	Q05048	Q05048	Cleavage stimulation factor subunit 1	CSTF1	1.65454	2	2	2	5.8	5.8	5.8	48.357	0.0010101	15.582	10996000	33
16.9781	16.7931	16.7937	16.9609	17.202	16.8862		0.642191	-0.161387	Q05086	Q05086	Ubiquitin-protein ligase E3A	UBE3A	0.894165	3	3	3	4.3	4.3	4.3	100.69	0.00052798	5.208	5264800	20
21.3706	21.4702	21.3606	21.3356	21.6846	21.6604		0.608004	-0.159781	Q05682;REV__O75334;REV__Q13136	Q05682	Caldesmon	CALD1	0.895161	23	23	23	27	27	27	93.23	0	323.31	680070000	872
18.7	18.6818	18.333	18.8309	18.9331	18.478		0.409067	-0.17573	Q06124	Q06124	Tyrosine-protein phosphatase non-receptor type 11	PTPN11	0.88532	5	5	5	10.2	10.2	10.2	68.436	0.00082988	11.344	29756000	70
19.3355	19.3272	19.1708	19.1452	19.4781	19.4188		0.236735	-0.069603	Q06210	Q06210	Glutamine--fructose-6-phosphate aminotransferase [isomerizing] 1	GFPT1	0.9529	11	11	10	23.5	23.5	20.6	78.806	0	41.481	88232000	191
15.7758	19.5606	19.4677	19.546	19.5414	19.384		0.417226	-1.22245	Q06323	Q06323	Proteasome activator complex subunit 1	PSME1	0.428555	4	4	4	20.1	20.1	20.1	28.723	0	52.261	42509000	88
15.1403	15.3324	15.1711	15.2054	16.4942	15.411		0.53315	-0.48896	Q06587	Q06587	E3 ubiquitin-protein ligase RING1	RING1	0.712538	2	2	2	11.6	11.6	11.6	42.429	0.00069156	8.6584	1974100	16
17.091	17.1395	17.1841	17.0771	17.2606	16.3422		0.362544	0.244895	Q06787	Q06787	Fragile X mental retardation protein 1	FMR1	1.18501	6	4	4	13.1	8.9	8.9	71.174	0.00090498	13.173	8188900	41
22.7691	22.8716	22.7959	23.4545	23.1473	20.8642		0.147221	0.323584	Q06830	Q06830	Peroxiredoxin-1	PRDX1	1.25144	12	12	9	45.7	45.7	32.7	22.11	0	323.31	1032000000	335
21.1599	21.2526	21.2599	21.5493	21.4136	21.4894		2.16242	-0.259959	Q07020	Q07020	60S ribosomal protein L18	RPL18	0.835112	5	5	5	29.3	29.3	29.3	21.634	0	151.36	251790000	218
21.1769	21.205	21.3002	21.0201	21.0056	21.2192		0.864981	0.145738	Q07021	Q07021	Complement component 1 Q subcomponent-binding protein, mitochondrial	C1QBP	1.1063	6	6	6	23.8	23.8	23.8	31.362	0	80.811	167080000	256
21.3906	21.4053	21.3495	21.3703	21.3874	21.4014		0.0857385	-0.00458145	Q07065	Q07065	Cytoskeleton-associated protein 4	CKAP4	0.996829	26	26	26	45.7	45.7	45.7	66.022	0	323.31	831940000	836
18.5283	18.6496	18.5193	18.4517	18.6512	18.6562		0.0927309	-0.0206362	Q07157	Q07157	Tight junction protein ZO-1	TJP1	0.985798	15	15	15	12.1	12.1	12.1	195.46	0	39.774	64976000	203
18.586	18.8465	18.4379	18.2055	18.4998	18.2466		0.950239	0.306135	Q07812	Q07812	Apoptosis regulator BAX	BAX	1.23639	5	5	5	35.9	35.9	35.9	21.184	0	22.67	38802000	151
18.0143	17.9482	17.9052	17.9035	18.2218	17.8943		0.170402	-0.0505975	Q07866	Q07866	Kinesin light chain 1	KLC1	0.965536	7	7	6	14.3	14.3	12.7	65.309	0.0010267	15.809	29155000	110
17.3439	17.3901	17.3797	17.2642	17.3448	17.2731		1.24478	0.0771802	Q07954	Q07954	Prolow-density lipoprotein receptor-related protein 1;Low-density lipoprotein receptor-related protein 1 85 kDa subunit;Low-density lipoprotein receptor-related protein 1 515 kDa subunit;Low-density lipoprotein receptor-related protein 1 intracellular domain	LRP1	1.05495	7	7	7	2	2	2	504.6	0.00074738	9.7493	15389000	31
20.2322	20.3026	20.2758	20.2362	20.3929	20.2764		0.243374	-0.0316022	Q07955	Q07955	Serine/arginine-rich splicing factor 1	SRSF1	0.978333	8	8	8	33.9	33.9	33.9	27.744	0	32.228	146200000	243
18.7912	18.6268	18.5075	18.3237	18.3442	18.7186		0.517126	0.179632	Q07960	Q07960	Rho GTPase-activating protein 1	ARHGAP1	1.1326	5	5	5	17.8	17.8	17.8	50.435	0	18.929	27713000	68
17.4873	17.2305	17.2002	16.0043	17.3603	15.9777		0.857306	0.858546	Q08170	Q08170	Serine/arginine-rich splicing factor 4	SRSF4	1.81321	4	2	2	7.5	3.2	3.2	56.678	0.0018157	4.015	6773400	34
20.2262	20.1658	20.1755	20.1845	20.2038	20.1464		0.163178	0.0109336	Q08211	Q08211	ATP-dependent RNA helicase A	DHX9	1.00761	21	21	21	19.9	19.9	19.9	140.96	0	285.39	278670000	372
17.7766	17.7828	17.7511	15.1916	17.7593	15.7443		0.920975	1.53845	Q08257	Q08257	Quinone oxidoreductase	CRYZ	2.90482	2	2	2	7	7	7	35.206	0.0029289	3.3993	5794000	12
17.5735	17.4556	17.4109	17.6962	17.6106	17.5907		1.22859	-0.152524	Q08379	Q08379	Golgin subfamily A member 2	GOLGA2	0.899675	10	10	10	13.4	13.4	13.4	113.08	0	23.174	27216000	132
17.549	17.169	17.2474	17.4631	17.2791	17.2451		0.0180603	-0.00729179	Q08380	Q08380	Galectin-3-binding protein	LGALS3BP	0.994958	4	4	4	8	8	8	65.33	0.00066445	8.0346	12065000	50
18.9879	18.9584	18.9062	19.0677	19.1314	18.9302		0.652164	-0.0922546	Q08945	Q08945	FACT complex subunit SSRP1	SSRP1	0.938056	7	7	7	10.4	10.4	10.4	81.074	0.00086505	12.108	45337000	57
17.7385	17.7613	17.6675	17.969	17.9748	17.879		2.18831	-0.218493	Q08J23	Q08J23	tRNA (cytosine(34)-C(5))-methyltransferase	NSUN2	0.859463	6	6	6	12.1	12.1	12.1	86.47	0.0011682	18.815	20195000	57
18.5397	18.6875	18.5886	18.8673	18.6776	18.6872		0.854257	-0.138756	Q09161	Q09161	Nuclear cap-binding protein subunit 1	NCBP1	0.908302	5	5	5	7.1	7.1	7.1	91.838	0.0007215	9.3442	36164000	48
21.565	21.5271	21.4971	21.6515	21.7263	21.7794		1.96934	-0.189362	Q09666	Q09666	Neuroblast differentiation-associated protein AHNAK	AHNAK	0.876993	130	130	130	38.7	38.7	38.7	629.09	0	323.31	1721700000	2591
18.8703	19.0104	18.8353	19.0416	18.8602	18.962		0.262147	-0.0492789	Q10567	Q10567	AP-1 complex subunit beta-1	AP1B1	0.966419	17	6	6	19.4	7.5	7.5	104.64	0.0007278	9.4472	26569000	24
18.0018	17.899	16.179	18.1906	18.5057	18.1742		0.706497	-0.930237	Q10713	Q10713	Mitochondrial-processing peptidase subunit alpha	PMPCA	0.524772	2	2	2	4.2	4.2	4.2	58.252	0.0005277	5.2076	15607000	68
19.5318	19.6857	19.6232	18.9809	19.4041	19.7076		0.506526	0.249317	Q12765	Q12765	Secernin-1	SCRN1	1.18864	3	3	3	11.1	11.1	11.1	46.382	0.00082372	11.234	32072000	86
17.0914	16.9473	16.9563	17.1804	16.672	16.0609		0.4788	0.360542	Q12768	Q12768	WASH complex subunit strumpellin	KIAA0196	1.28391	3	3	3	2.9	2.9	2.9	134.28	0.00098863	4.7285	6725500	19
16.9671	16.7	16.804	16.9937	17.582	15.9478		0.0119	-0.0174532	Q12769	Q12769	Nuclear pore complex protein Nup160	NUP160	0.987975	5	5	5	4	4	4	162.12	0.00065317	7.767	5781000	40
17.2381	17.3572	17.148	17.2159	17.1714	17.3807		0.0316927	-0.00826009	Q12788	Q12788	Transducin beta-like protein 3	TBL3	0.994291	4	4	4	6.2	6.2	6.2	89.034	0.0008	10.742	12246000	53
18.919	18.8722	18.9165	18.7401	18.7905	19.0448		0.17495	0.0440852	Q12792	Q12792	Twinfilin-1	TWF1	1.03103	3	3	3	11.4	11.4	11.4	40.282	0	43.792	27444000	78
18.0989	17.9064	17.8168	17.6048	18.2776	18.0138		0.0394173	-0.0246716	Q12797	Q12797	Aspartyl/asparaginyl beta-hydroxylase	ASPH	0.983044	10	10	10	17.5	17.5	17.5	85.862	0	61.969	42037000	182
17.0733	16.8041	16.8565	17.2066	17.4254	16.9356		0.782115	-0.277905	Q12846	Q12846	Syntaxin-4	STX4	0.824788	3	3	3	15.5	15.5	15.5	34.18	0.00085251	11.802	6305200	32
19.2928	19.2536	19.3207	18.5644	19.0425	19.1482		0.960805	0.370679	Q12874	Q12874	Splicing factor 3A subunit 3	SF3A3	1.29296	8	8	8	20.4	20.4	20.4	58.848	0	82.76	44456000	118
16.7855	16.7474	16.8349	16.9351	16.8912	16.9968		1.72594	-0.15178	Q12884	Q12884	Prolyl endopeptidase FAP;Antiplasmin-cleaving enzyme FAP, soluble form	FAP	0.900139	3	3	3	4.7	4.7	4.7	87.711	0.00099256	4.7445	7728100	16
18.8123	18.6323	18.6115	18.6053	18.6061	18.767		0.112695	0.0259228	Q12904	Q12904	Aminoacyl tRNA synthase complex-interacting multifunctional protein 1;Endothelial monocyte-activating polypeptide 2	AIMP1	1.01813	6	6	6	28.8	28.8	28.8	34.352	0.00086281	12.084	31492000	58
20.3294	20.2348	20.1806	20.4392	20.405	20.4227		1.75724	-0.174024	Q12906	Q12906	Interleukin enhancer-binding factor 3	ILF3	0.886367	14	14	13	22.4	22.4	21.4	95.337	0	50.858	193510000	180
17.1469	17.054	16.9527	17.0975	17.1457	16.894		0.018906	0.00542005	Q12929	Q12929	Epidermal growth factor receptor kinase substrate 8	EPS8	1.00376	8	8	8	15.5	15.5	15.5	91.88	0	42.066	22146000	116
19.3697	19.2991	19.2899	19.299	19.4085	19.3804		0.447131	-0.043033	Q12931	Q12931	Heat shock protein 75 kDa, mitochondrial	TRAP1	0.970612	10	10	10	20	20	20	80.109	0	31.575	85173000	194
17.1483	17.2189	16.9106	17.2033	17.1465	15.5996		0.34366	0.442816	Q12959	Q12959	Disks large homolog 1	DLG1	1.35926	2	2	2	2.4	2.4	2.4	100.45	0.004829	3.1089	5393900	3
18.8915	18.7429	18.6654	18.4729	18.3671	18.6502		1.19726	0.269868	Q13011	Q13011	Delta(3,5)-Delta(2,4)-dienoyl-CoA isomerase, mitochondrial	ECH1	1.2057	3	3	3	12.2	12.2	12.2	35.816	0.00054054	5.4056	19737000	22
18.1974	17.9196	17.9709	18.3742	18.2992	18.2817		1.48856	-0.289018	Q13045	Q13045	Protein flightless-1 homolog	FLII	0.818459	8	8	8	7.2	7.2	7.2	144.75	0.0011641	18.674	34671000	69
18.1844	18.1266	18.0291	18.4263	18.3083	18.327		1.83845	-0.240502	Q13057	Q13057	Bifunctional coenzyme A synthase;Phosphopantetheine adenylyltransferase;Dephospho-CoA kinase	COASY	0.846451	4	4	4	8.7	8.7	8.7	62.328	0.00055157	5.636	17506000	31
18.5788	18.5111	18.409	18.7457	18.7471	18.6756		1.82048	-0.223153	Q13098	Q13098	COP9 signalosome complex subunit 1	GPS1	0.856691	5	5	5	11.6	11.6	11.6	55.536	0.00079051	10.509	38112000	112
16.3619	16.3044	16.2023	16.3567	16.3883	15.1097		0.328266	0.338009	Q13112	Q13112	Chromatin assembly factor 1 subunit B	CHAF1B	1.26401	3	3	3	6.4	6.4	6.4	61.492	0.0026258	3.6915	3840400	25
18.8762	19.088	18.7089	19.1436	18.665	18.8847		0.0125665	-0.00671577	Q13126	Q13126	S-methyl-5-thioadenosine phosphorylase	MTAP	0.995356	4	4	4	19.8	19.8	19.8	31.236	0.00085763	11.969	22179000	51
19.5609	19.7866	19.3262	19.8443	19.8163	19.8351		0.963454	-0.274012	Q13148	Q13148	TAR DNA-binding protein 43	TARDBP	0.827016	4	4	4	9.7	9.7	9.7	44.739	0.0007837	10.441	55777000	94
20.1721	20.2938	20.4757	20.3163	20.3282	20.4472		0.197084	-0.0500399	Q13151	Q13151	Heterogeneous nuclear ribonucleoprotein A0	HNRNPA0	0.96591	6	6	6	27.2	27.2	27.2	30.84	0	62.58	61476000	102
19.4518	19.509	19.42	19.6464	19.5747	19.6336		2.0067	-0.157933	Q13162	Q13162	Peroxiredoxin-4	PRDX4	0.896308	6	4	4	25.5	19.9	19.9	30.54	0.00076104	10.058	60046000	84
19.5145	19.3415	19.1946	19.3281	19.2247	19.4023		0.108776	0.0318521	Q13177;O75914	Q13177	Serine/threonine-protein kinase PAK 2;PAK-2p27;PAK-2p34	PAK2	1.02232	11	11	8	31.5	31.5	23.1	58.042	0	27.879	71325000	109
20.2896	20.2708	20.3166	19.9868	20.4815	20.5374		0.0867194	-0.0428766	Q13185	Q13185	Chromobox protein homolog 3	CBX3	0.970718	6	6	5	35	35	26.2	20.811	0	20.322	98674000	109
17.5047	17.5197	17.0772	17.4632	17.0375	17.4715		0.0742728	0.0431372	Q13190	Q13190	Syntaxin-5	STX5	1.03035	4	4	4	13.5	13.5	13.5	39.672	0.00057176	5.9984	13342000	24
19.8237	19.8269	19.549	19.8858	20.0908	20.0596		1.17051	-0.278894	Q13242	Q13242	Serine/arginine-rich splicing factor 9	SRSF9	0.824223	4	4	4	17.6	17.6	17.6	25.542	0.00065789	7.8863	48206000	74
19.8314	19.6616	19.7803	19.9649	19.9809	19.905		1.59501	-0.192513	Q13263	Q13263	Transcription intermediary factor 1-beta	TRIM28	0.87508	11	11	11	19.3	19.3	19.3	88.549	0	47.241	113470000	165
19.8666	19.8635	19.7935	19.8333	19.6124	19.9299		0.195442	0.0493418	Q13283	Q13283	Ras GTPase-activating protein-binding protein 1	G3BP1	1.03479	7	7	7	21.5	21.5	21.5	52.164	0	42.861	77728000	128
19.0551	19.0613	18.8995	19.0619	18.9375	18.8429		0.282149	0.057862	Q13308	Q13308	Inactive tyrosine-protein kinase 7	PTK7	1.04092	11	11	11	12.6	12.6	12.6	118.39	0	19.608	59596000	82
17.6869	16.0859	15.466	17.45	17.6273	17.5626		0.788409	-1.13369	Q13363	Q13363	C-terminal-binding protein 1	CTBP1	0.455748	7	5	5	20.5	16.1	16.1	47.535	0	21.879	12623000	34
19.7039	19.7263	19.7004	19.6758	19.8974	19.8983		0.695221	-0.113611	Q13409	Q13409	Cytoplasmic dynein 1 intermediate chain 2	DYNC1I2	0.924272	8	8	8	14.6	14.6	14.6	71.456	0	156.86	92554000	197
18.7436	18.3261	18.2998	18.9813	18.7436	18.2048		0.276797	-0.186728	Q13418	Q13418	Integrin-linked protein kinase	ILK	0.878596	5	5	5	13.3	13.3	13.3	51.419	0.00071685	9.2313	35018000	61
18.1168	18.1272	18.1962	17.9365	18.091	17.9099		1.27389	0.167622	Q13423	Q13423	NAD(P) transhydrogenase, mitochondrial	NNT	1.12321	7	7	7	9.2	9.2	9.2	113.89	0.00084459	11.617	20432000	37
18.0357	17.9904	17.9291	18.2072	18.1426	18.1735		2.19968	-0.189362	Q13428	Q13428	Treacle protein	TCOF1	0.876994	8	8	8	8.5	8.5	8.5	152.1	0	23.999	43487000	141
19.0255	19.0187	18.2414	19.0594	19.0392	19.0774		0.497323	-0.296779	Q13442	Q13442	28 kDa heat- and acid-stable phosphoprotein	PDAP1	0.814068	4	4	4	22.1	22.1	22.1	20.63	0.00069784	8.7402	35277000	45
18.4632	18.347	18.4216	18.128	17.832	18.2917		1.10712	0.326726	Q13492;O60641	Q13492	Phosphatidylinositol-binding clathrin assembly protein	PICALM	1.25416	4	4	4	8.4	8.4	8.4	70.754	0.0010309	15.87	21362000	60
17.7388	17.6977	17.7114	17.5226	17.6201	17.6826		1.05068	0.107544	Q13501	Q13501	Sequestosome-1	SQSTM1	1.07739	4	4	4	12.5	12.5	12.5	47.687	0	47.068	15513000	64
17.4528	17.3357	17.4139	17.4075	17.3383	17.4645		0.0175033	-0.00264422	Q13505	Q13505	Metaxin-1	MTX1	0.998169	3	3	3	8.6	8.6	8.6	51.462	0.00068027	8.463	9783300	44
19.1609	19.7914	19.7797	17.7468	18.6352	20.3592		0.346179	0.663617	Q13509	Q13509	Tubulin beta-3 chain	TUBB3	1.58405	14	1	1	35.8	3.8	3.8	50.432	0	251.27	34660000	42
19.0772	18.5968	18.5881	17.9544	19.2131	16.719		0.463887	0.791858	Q13547	Q13547	Histone deacetylase 1	HDAC1	1.7313	4	3	3	12	9.5	9.5	55.102	0.00069979	8.7551	15240000	24
17.8515	17.8044	17.8044	17.3869	17.5216	17.9439		0.529413	0.202625	Q13557;Q9UQM7	Q13557	Calcium/calmodulin-dependent protein kinase type II subunit delta	CAMK2D	1.15079	6	6	5	16.2	16.2	12.4	56.369	0	21.189	21107000	75
19.6784	19.5795	19.4518	19.6894	19.843	19.7206		1.05555	-0.181103	Q13561	Q13561	Dynactin subunit 2	DCTN2	0.882029	12	12	12	36.7	36.7	36.7	44.23	0	55.784	113600000	265
16.8456	16.8323	16.9506	16.812	17.0232	17.1782		0.497843	-0.128295	Q13564	Q13564	NEDD8-activating enzyme E1 regulatory subunit	NAE1	0.914912	4	4	4	10.9	10.9	10.9	60.246	0.00071174	8.9872	10740000	47
17.6473	17.7141	17.607	17.8202	17.785	17.8673		1.89015	-0.167986	Q13573	Q13573	SNW domain-containing protein 1	SNW1	0.890084	4	4	4	9.1	9.1	9.1	61.494	0.0010132	15.611	19799000	120
18.9913	19.0497	18.9835	19.0242	19.024	19.0848		0.550622	-0.0361735	Q13596	Q13596	Sorting nexin-1	SNX1	0.975238	12	12	10	25.9	25.9	21.8	59.069	0	20.486	57153000	110
17.7055	17.7225	17.745	18.0069	18.1144	17.8175		1.36224	-0.255238	Q13617	Q13617	Cullin-2	CUL2	0.837849	6	6	6	8.5	8.5	8.5	86.982	0.000757	9.9381	23437000	64
17.2885	17.1369	17.1991	17.5175	17.179	17.1913		0.298825	-0.0877565	Q13618	Q13618	Cullin-3	CUL3	0.940985	9	9	9	14.6	14.6	14.6	88.929	0.00078927	10.495	18123000	24
17.1356	17.2061	17.1812	17.0818	16.5996	16.391		1.10577	0.483502	Q13619	Q13619	Cullin-4A	CUL4A	1.39813	6	3	3	8	4.2	4.2	87.679	0.00055525	5.6942	8915300	28
19.0794	19.0527	18.8587	19.252	19.2578	19.1451		1.31881	-0.221365	Q13620	Q13620	Cullin-4B	CUL4B	0.857754	13	13	10	17.5	17.5	14.3	103.98	0	33.47	65971000	200
18.5758	18.5831	18.5506	18.8077	18.7284	18.7356		2.63625	-0.18739	Q13637;O14966;P57729	Q13637	Ras-related protein Rab-32	RAB32	0.878193	5	5	5	29.8	29.8	29.8	24.997	0	48.797	27231000	103
18.4676	18.7312	18.6682	18.6097	18.8777	18.9437		0.65795	-0.188062	Q13740	Q13740	CD166 antigen	ALCAM	0.877784	6	6	6	12.5	12.5	12.5	65.102	0.00074906	9.8168	27921000	56
20.1523	20.1682	20.1653	20.4193	20.4092	20.2834		2.04588	-0.208724	Q13813	Q13813	Spectrin alpha chain, non-erythrocytic 1	SPTAN1	0.865302	71	71	71	35.6	35.6	35.6	284.54	0	323.31	899810000	1274
20.0351	19.8951	19.7999	20.1096	20.261	19.9809		0.913027	-0.207104	Q13885;Q9BVA1	Q13885;Q9BVA1	Tubulin beta-2A chain;Tubulin beta-2B chain	TUBB2A;TUBB2B	0.866275	17	4	3	42.9	10.8	8.1	49.906	0.00095057	14.231	93848000	134
18.1555	18.2359	18.1412	18.2843	18.1239	16.1723		0.406181	0.650712	Q13895	Q13895	Bystin	BYSL	1.56994	2	2	2	5	5	5	49.601	0.00058514	6.3593	13052000	48
18.6443	18.4906	18.4343	18.6048	18.6058	18.5232		0.330011	-0.0548725	Q14008	Q14008	Cytoskeleton-associated protein 5	CKAP5	0.96268	17	17	17	10	10	10	225.49	0	33.479	75516000	181
20.3678	21.0088	21.1041	21.2232	21.1882	20.6085		0.230833	-0.179695	Q14019	Q14019	Coactosin-like protein	COTL1	0.88289	6	6	6	52.8	52.8	52.8	15.945	0.0008569	11.942	167760000	75
21.0161	21.1778	21.2633	21.54	21.3555	21.3593		1.31553	-0.265876	Q14103	Q14103	Heterogeneous nuclear ribonucleoprotein D0	HNRNPD	0.831694	6	6	6	21.1	21.1	21.1	38.434	0	148.47	145350000	137
15.9857	18.4856	18.4723	18.5466	19.0635	18.8067		0.615742	-1.15771	Q14108	Q14108	Lysosome membrane protein 2	SCARB2	0.448223	3	3	3	6.5	6.5	6.5	54.29	0.00067431	8.355	18133000	70
19.8849	19.7029	19.808	19.8621	19.9277	19.7161		0.169507	-0.0367114	Q14152	Q14152	Eukaryotic translation initiation factor 3 subunit A	EIF3A	0.974875	19	19	19	15.2	15.2	15.2	166.57	0	47.347	219960000	282
18.8846	18.8692	18.8791	19.0139	19.1009	19.0522		2.64951	-0.178012	Q14157	Q14157	Ubiquitin-associated protein 2-like	UBAP2L	0.88392	10	10	10	17.4	17.4	17.4	114.53	0	55.133	62069000	167
18.8644	19.1043	19.2033	16.7098	19.21	19.1323		0.35559	0.706603	Q14165	Q14165	Malectin	MLEC	1.63196	2	2	2	10.3	10.3	10.3	32.233	0	24.49	19930000	66
16.4783	18.2622	18.2467	18.1801	18.2755	18.2276		0.404309	-0.56535	Q14166	Q14166	Tubulin--tyrosine ligase-like protein 12	TTLL12	0.675791	2	2	2	3.4	3.4	3.4	74.403	0.0018051	3.9717	13960000	28
19.6073	19.4979	19.4658	19.3467	19.4358	19.3222		1.32287	0.155453	Q14195	Q14195	Dihydropyrimidinase-related protein 3	DPYSL3	1.11377	15	13	13	42.3	36	36	61.963	0	44.539	123210000	234
19.1569	19.1481	19.1338	19.4623	19.4006	19.319		2.38265	-0.247698	Q14203	Q14203	Dynactin subunit 1	DCTN1	0.842239	19	19	19	18.6	18.6	18.6	141.69	0	87.27	130230000	343
19.9359	19.895	19.8708	19.8812	19.9162	19.7672		0.395181	0.0456867	Q14204	Q14204	Cytoplasmic dynein 1 heavy chain 1	DYNC1H1	1.03217	91	91	91	23.6	23.6	23.6	532.4	0	322.35	795490000	1413
19.4823	19.4708	19.3168	19.5585	19.7298	19.6997		1.47845	-0.239369	Q14247	Q14247	Src substrate cortactin	CTTN	0.847116	11	11	11	24.4	24.4	24.4	61.585	0	162.93	126000000	187
18.5182	18.3313	18.1696	18.2336	18.3798	18.3805		0.0252306	0.0084343	Q14254	Q14254	Flotillin-2	FLOT2	1.00586	8	8	8	23.8	23.8	23.8	47.064	0.00094697	14.181	31662000	62
18.6221	18.4323	18.2929	18.3159	18.0957	18.2931		0.840625	0.214185	Q14258	Q14258	E3 ubiquitin/ISG15 ligase TRIM25	TRIM25	1.16005	5	5	5	9.5	9.5	9.5	70.973	0.00069204	8.6599	19748000	53
18.985	18.8399	18.7306	19.0125	18.9238	18.7802		0.207556	-0.0536702	Q14318	Q14318	Peptidyl-prolyl cis-trans isomerase FKBP8	FKBP8	0.963482	5	5	5	16	16	16	44.561	0	19.206	38321000	62
17.7267	15.586	17.3904	16.711	17.2928	16.9234		0.036886	-0.0746648	Q14376	Q14376	UDP-glucose 4-epimerase	GALE	0.949563	2	2	2	10.3	10.3	10.3	38.281	0.00062696	7.3011	5393400	24
20.0874	20.0821	20.0449	20.1176	20.2751	20.1706		1.13478	-0.116287	Q14444	Q14444	Caprin-1	CAPRIN1	0.922559	7	7	7	15.2	15.2	15.2	78.365	0	28.62	79621000	107
19.4482	19.3379	19.3323	19.2228	19.3026	19.2875		1.06459	0.101876	Q14498	Q14498	RNA-binding protein 39	RBM39	1.07317	6	6	6	14.5	14.5	14.5	59.379	0	40.76	54702000	124
18.7259	18.7647	18.6039	18.8152	18.8342	18.7785		1.02005	-0.111118	Q14558	Q14558	Phosphoribosyl pyrophosphate synthase-associated protein 1	PRPSAP1	0.92587	5	5	5	21.1	21.1	21.1	39.393	0.00061275	7.0189	24922000	19
19.5139	19.4809	19.3949	19.3877	19.5547	19.4792		0.0616876	-0.0106462	Q14566	Q14566	DNA replication licensing factor MCM6	MCM6	0.992648	13	13	13	18.9	18.9	18.9	92.888	0	39.83	103120000	226
17.7171	17.5954	17.6405	17.8386	17.9144	17.8426		2.11239	-0.214234	Q14669	Q14669	E3 ubiquitin-protein ligase TRIP12	TRIP12	0.862004	12	12	12	8.7	8.7	8.7	220.43	0	34.647	31307000	134
17.3807	17.3689	17.2769	16.9847	17.155	17.1224		1.83953	0.254756	Q14676	Q14676	Mediator of DNA damage checkpoint protein 1	MDC1	1.19313	10	10	10	8.1	8.1	8.1	226.66	0	88.065	21664000	83
18.5631	18.4955	18.5535	18.6005	18.6188	18.7222		1.18945	-0.109765	Q14677	Q14677	Clathrin interactor 1	CLINT1	0.926739	8	8	8	17.4	17.4	17.4	68.259	0.00098717	15.296	39605000	79
18.5268	18.5027	18.6406	18.7823	18.999	18.6982		1.27589	-0.26979	Q14683	Q14683	Structural maintenance of chromosomes protein 1A	SMC1A	0.82944	18	18	18	17.1	17.1	17.1	143.23	0	26.611	65342000	97
18.5713	18.3837	18.2667	18.3457	18.2482	18.3527		0.410446	0.091706	Q14694	Q14694	Ubiquitin carboxyl-terminal hydrolase 10	USP10	1.06563	8	8	8	15.7	15.7	15.7	87.133	0	19.686	40985000	90
20.68	20.7051	20.6386	20.7475	20.6828	20.7809		0.834953	-0.0625083	Q14697	Q14697	Neutral alpha-glucosidase AB	GANAB	0.957598	18	18	18	21.3	21.3	21.3	106.87	0	225.48	335930000	555
18.3894	18.2942	18.2469	18.3644	18.2876	18.3368		0.152438	-0.0194124	Q14738;Q13362;Q15173	Q14738	Serine/threonine-protein phosphatase 2A 56 kDa regulatory subunit delta isoform	PPP2R5D	0.986635	5	5	4	10.1	10.1	8.1	69.991	0.00081967	11.142	28527000	101
20.1352	20.176	19.9617	20.0102	20.02	20.0538		0.397387	0.0629775	Q14764	Q14764	Major vault protein	MVP	1.04462	22	22	22	32.8	32.8	32.8	99.326	0	118.47	271400000	339
18.2166	18.0452	18.1346	17.945	17.9436	17.9616		1.66415	0.18208	Q14789	Q14789	Golgin subfamily B member 1	GOLGB1	1.13452	15	15	15	5.8	5.8	5.8	376.01	0	22.515	24835000	42
17.9163	17.8765	17.9048	17.7877	18.0906	17.9778		0.232588	-0.052838	Q14839;Q8TDI0	Q14839	Chromodomain-helicase-DNA-binding protein 4	CHD4	0.964038	11	11	11	7.7	7.7	7.7	218	0	24.726	37059000	63
18.1379	18.0149	17.9595	18.2216	18.8449	16.0786		0.142378	0.322394	Q14919	Q14919	Dr1-associated corepressor	DRAP1	1.2504	3	3	3	21	21	21	22.35	0.00053476	5.3443	16353000	17
16.9601	17.0097	16.8433	16.7193	17.0173	17.0949		0.0161673	-0.00607681	Q14966	Q14966	Zinc finger protein 638	ZNF638	0.995797	3	3	3	1.9	1.9	1.9	220.62	0.0009995	4.7998	4605100	17
21.1384	21.0891	21.0776	20.9401	20.8871	21.1661		0.521385	0.103915	Q14974	Q14974	Importin subunit beta-1	KPNB1	1.07469	17	17	17	25.7	25.7	25.7	97.169	0	323.31	463070000	460
18.6091	18.5638	18.5022	18.6434	18.7573	18.6883		1.41612	-0.137978	Q14980	Q14980	Nuclear mitotic apparatus protein 1	NUMA1	0.908792	31	31	31	18.8	18.8	18.8	238.26	0	98.872	132860000	427
17.425	17.4476	17.362	17.1783	17.2811	17.288		1.68511	0.162387	Q14C86	Q14C86	GTPase-activating protein and VPS9 domain-containing protein 1	GAPVD1	1.11914	10	10	10	9.7	9.7	9.7	164.98	0	22.291	24849000	28
18.7864	18.5732	18.7381	18.8362	18.5573	18.5815		0.137069	0.0408751	Q15003	Q15003	Condensin complex subunit 2	NCAPH	1.02874	10	10	10	16.3	16.3	16.3	82.562	0	28.609	54349000	85
17.124	17.2198	17.1526	17.1554	17.3289	17.2589		0.642129	-0.0822519	Q15007	Q15007	Pre-mRNA-splicing regulator WTAP	WTAP	0.944582	5	5	5	17.9	17.9	17.9	44.243	0.00081766	11.108	14168000	32
18.3396	18.2072	18.434	18.7521	18.3786	18.3147		0.438645	-0.154874	Q15008	Q15008	26S proteasome non-ATPase regulatory subunit 6	PSMD6	0.898211	3	3	3	9	9	9	45.531	0.00096759	4.5532	14152000	9
17.5083	17.85	17.5276	17.0232	17.6526	16.4455		0.737271	0.588165	Q15014	Q15014	Mortality factor 4-like protein 2	MORF4L2	1.50333	4	4	3	16.7	16.7	12.2	32.307	0.00065062	7.7406	14616000	20
16.8219	16.8266	16.5555	15.6252	17.1359	17.1878		0.0564794	0.0850515	Q15018	Q15018	BRISC complex subunit Abro1	FAM175B	1.06073	5	5	5	14	14	14	46.9	0.00061958	7.1669	7707400	21
19.4358	19.5496	19.4373	19.012	19.1735	19.2859		1.6449	0.317092	Q15019	Q15019	Septin-2	37500	1.24582	7	7	7	30.5	30.5	30.5	41.487	0	74.677	82236000	171
17.6019	15.9506	17.6131	17.7203	17.9443	17.4201		0.485925	-0.639676	Q15020	Q15020	Squamous cell carcinoma antigen recognized by T-cells 3	SART3	0.641857	6	6	6	7.1	7.1	7.1	109.93	0	21.771	17590000	47
18.8478	18.8425	18.7036	18.5372	18.6385	18.8143		0.649827	0.134667	Q15021	Q15021	Condensin complex subunit 1	NCAPD2	1.09784	10	10	10	10.3	10.3	10.3	157.18	0	43.717	43407000	100
18.67	18.5977	18.4469	18.6408	18.4115	18.5779		0.107143	0.0281518	Q15029	Q15029	116 kDa U5 small nuclear ribonucleoprotein component	EFTUD2	1.0197	14	13	13	18.7	17.7	17.7	109.43	0	31.972	76064000	127
19.7642	19.7473	19.56	19.5559	19.5183	19.4573		1.18434	0.179996	Q15046	Q15046	Lysine--tRNA ligase	KARS	1.13288	11	11	11	24.8	24.8	24.8	68.047	0	30.404	73323000	150
16.7365	16.7911	16.641	16.7911	16.4283	16.617		0.414981	0.110757	Q15054	Q15054	DNA polymerase delta subunit 3	POLD3	1.07979	3	3	3	7.7	7.7	7.7	51.4	0.0014171	4.3656	6270700	9
19.3313	19.3204	19.2857	19.3101	15.1846	19.3927		0.4132	1.35	Q15059	Q15059	Bromodomain-containing protein 3	BRD3	2.54913	3	3	2	4.7	4.7	3.4	79.541	0.00052549	5.1619	24245000	24
17.5832	17.6052	17.6148	17.5449	17.8048	17.6022		0.247101	-0.049579	Q15075	Q15075	Early endosome antigen 1	EEA1	0.966218	12	12	12	11	11	11	162.46	0	21.333	26077000	45
20.8858	20.8719	20.8297	20.5576	20.739	20.6178		1.79562	0.224336	Q15084	Q15084	Protein disulfide-isomerase A6	PDIA6	1.16824	10	10	10	26.1	26.1	26.1	48.121	0	323.31	268500000	355
20.1024	20.0845	20.0122	20.2996	20.2488	20.2512		2.4698	-0.200157	Q15149;P58107	Q15149	Plectin	PLEC	0.870456	128	128	128	31.3	31.3	31.3	531.78	0	323.31	939840000	1569
18.3425	18.3472	18.3612	18.7164	18.5333	18.3518		0.805045	-0.183526	Q15155;Q5JPE7;P69849	Q15155;Q5JPE7;P69849	Nodal modulator 1;Nodal modulator 2;Nodal modulator 3	NOMO1;NOMO2;NOMO3	0.880548	7	7	7	8	8	8	134.32	0.00089127	12.792	32493000	78
18.1576	18.1261	18.0574	16.0348	17.8367	17.9282		0.616542	0.847151	Q15185	Q15185	Prostaglandin E synthase 3	PTGES3	1.79894	1	1	1	8.1	8.1	8.1	18.697	0.0069204	2.8022	18515000	44
20.4138	20.3784	20.5424	20.0877	20.5003	20.3225		0.473396	0.141357	Q15233	Q15233	Non-POU domain-containing octamer-binding protein	NONO	1.10294	10	9	9	26.1	24.4	24.4	54.231	0	54.184	142490000	249
20.2449	20.3971	20.2821	19.9799	20.2413	20.2142		0.793631	0.162871	Q15293	Q15293	Reticulocalbin-1	RCN1	1.11951	8	8	8	21.8	21.8	21.8	38.89	0	50.891	129100000	154
21.1275	21.1252	20.9571	21.2631	21.202	21.1894		1.14606	-0.148258	Q15365	Q15365	Poly(rC)-binding protein 1	PCBP1	0.90234	8	8	5	28.7	28.7	17.7	37.497	0	323.31	337570000	362
20.5512	20.5995	20.4428	20.8198	20.7381	20.5712		0.965419	-0.178502	Q15366	Q15366	Poly(rC)-binding protein 2	PCBP2	0.88362	7	4	3	24.9	14.2	10.4	38.58	0	24.823	119130000	104
18.6166	18.5351	18.4821	18.4489	18.7642	18.1434		0.193222	0.0924257	Q15369	Q15369	Transcription elongation factor B polypeptide 1	TCEB1	1.06616	2	2	2	30.4	30.4	30.4	12.473	0	20.27	30152000	69
19.0243	19.6002	19.4141	19.8289	19.2861	15.8196		0.337188	1.03465	Q15370	Q15370	Transcription elongation factor B polypeptide 2	TCEB2	2.04862	4	4	4	35.6	35.6	35.6	13.133	0.00059032	6.4493	41552000	46
19.6443	19.6343	19.7697	19.9284	20.0351	19.824		1.51945	-0.246412	Q15393	Q15393	Splicing factor 3B subunit 3	SF3B3	0.842991	14	14	14	14.4	14.4	14.4	135.58	0	62.926	120380000	239
19.2455	18.986	19.0306	19.2019	18.8529	19.1668		0.0333983	0.0135326	Q15404	Q15404	Ras suppressor protein 1	RSU1	1.00942	3	3	3	13	13	13	31.54	0.00095831	4.4623	30001000	30
21.3015	21.1702	21.1689	21.3307	21.4133	21.0463		0.156335	-0.0499083	Q15417	Q15417	Calponin-3	CNN3	0.965998	7	7	6	27.4	27.4	24	36.413	0	153.28	270730000	269
18.6873	18.9017	18.9235	18.7677	19.0056	18.8422		0.121635	-0.0343335	Q15424	Q15424	Scaffold attachment factor B1	SAFB	0.976483	10	10	5	16.3	16.3	6.7	102.64	0	40.005	48200000	159
19.0146	18.8078	18.9227	18.8919	18.9932	18.8451		0.0224459	0.00498072	Q15435	Q15435	Protein phosphatase 1 regulatory subunit 7	PPP1R7	1.00346	6	6	6	20.6	20.6	20.6	41.564	0	30.057	44838000	121
19.5053	19.4329	19.245	19.3182	19.6448	19.4645		0.266233	-0.0814241	Q15436	Q15436	Protein transport protein Sec23A	SEC23A	0.945124	8	8	5	13.5	13.5	8.8	86.16	0.00099206	15.339	49021000	96
18.5986	18.7633	18.8658	19.4896	18.093	19.3128		0.19117	-0.222543	Q15582	Q15582	Transforming growth factor-beta-induced protein ig-h3	TGFBI	0.857053	4	4	4	7.2	7.2	7.2	74.68	0.00068587	8.5322	28867000	58
16.8746	17.3079	17.0028	17.0612	16.752	16.4724		0.634274	0.299906	Q15629	Q15629	Translocating chain-associated membrane protein 1	TRAM1	1.23106	3	3	3	9.1	9.1	9.1	43.071	0.00067705	8.4074	5415100	25
19.3956	19.2329	19.1378	19.1878	19.405	18.8483		0.239132	0.10843	Q15631	Q15631	Translin	TSN	1.07805	6	6	6	28.9	28.9	28.9	26.183	0.00089206	12.826	51629000	64
18.06	18.098	18.1658	17.8915	17.9641	18.1472		0.58085	0.106997	Q15645	Q15645	Pachytene checkpoint protein 2 homolog	TRIP13	1.07698	4	4	4	10.4	10.4	10.4	48.55	0.00060827	6.8758	16336000	26
19.8665	19.7072	19.9126	19.647	19.728	19.6847		1.00349	0.142207	Q15691	Q15691	Microtubule-associated protein RP/EB family member 1	MAPRE1	1.10359	6	6	6	33.2	33.2	33.2	29.999	0	56.732	70936000	85
19.8627	19.7574	19.6885	19.7027	19.7448	19.7323		0.340131	0.0429052	Q15717;Q12926;P26378	Q15717	ELAV-like protein 1	ELAVL1	1.03019	8	8	8	28.5	28.5	28.5	36.091	0	21.607	129390000	184
19.2959	19.0712	19.0611	19.0963	18.6864	19.1373		0.44664	0.169412	Q15738	Q15738	Sterol-4-alpha-carboxylate 3-dehydrogenase, decarboxylating	NSDHL	1.1246	6	6	6	20.9	20.9	20.9	41.9	0.0011574	18.591	29614000	38
20.0236	19.5131	19.4802	19.5679	18.9443	19.4919		0.569234	0.337627	Q15758	Q15758	Neutral amino acid transporter B(0)	SLC1A5	1.26368	7	7	7	14.8	14.8	14.8	56.598	0.00083752	11.497	45609000	70
17.5634	16.1177	17.3282	17.7928	18.067	17.6204		0.817811	-0.823682	Q15773	Q15773	Myeloid leukemia factor 2	MLF2	0.564998	2	2	2	8.5	8.5	8.5	28.147	0.0022046	3.7788	9426100	32
19.2291	19.0773	19.0727	19.3121	19.4407	19.5172		1.70585	-0.296972	Q15785	Q15785	Mitochondrial import receptor subunit TOM34	TOMM34	0.813959	8	8	8	33.3	33.3	33.3	34.559	0	49.903	69828000	170
17.8573	17.7614	17.7249	17.9437	16.9032	17.7058		0.344145	0.26359	Q15813	Q15813	Tubulin-specific chaperone E	TBCE	1.20046	2	2	2	4.9	4.9	4.9	59.345	0.0058962	2.9395	9312400	16
20.5887	20.624	20.4668	20.9236	20.8989	20.7215		1.65274	-0.288174	Q15819	Q15819	Ubiquitin-conjugating enzyme E2 variant 2	UBE2V2	0.818938	7	7	3	59.3	59.3	25.5	16.363	0	68.517	127700000	144
19.5959	19.471	19.3907	19.2233	19.5941	19.4415		0.208251	0.066199	Q15836	Q15836	Vesicle-associated membrane protein 3	VAMP3	1.04695	3	3	1	40	40	16	11.309	0	43.628	65125000	183
20.0542	20.234	20.0189	20.1478	19.8114	16.0872		0.472458	1.4202	Q15907;P62491;P57735	Q15907;P62491	Ras-related protein Rab-11B;Ras-related protein Rab-11A	RAB11B;RAB11A	2.67623	9	9	9	48.6	48.6	48.6	24.488	0	37.544	123720000	117
19.9938	20.0629	19.9207	19.9872	20.2022	20.1035		0.636821	-0.105165	Q16181;Q6ZU15	Q16181	Septin-7	39326	0.929698	11	11	11	24.3	24.3	24.3	50.679	0	36.251	140640000	225
19.3187	19.5076	19.3789	19.4157	19.5454	19.6723		0.702567	-0.142761	Q16222	Q16222	UDP-N-acetylhexosamine pyrophosphorylase;UDP-N-acetylgalactosamine pyrophosphorylase;UDP-N-acetylglucosamine pyrophosphorylase	UAP1	0.905784	9	9	8	21.5	21.5	19	58.768	0	33.898	113000000	117
19.1155	19.0007	18.9255	19.0807	18.8744	18.7314		0.439945	0.118396	Q16401	Q16401	26S proteasome non-ATPase regulatory subunit 5	PSMD5	1.08553	6	6	6	14.1	14.1	14.1	56.195	0	19.861	39516000	85
18.3438	18.291	18.241	18.5534	18.6207	18.4334		1.76163	-0.243917	Q16527	Q16527	Cysteine and glycine-rich protein 2	CSRP2	0.84445	5	5	5	31.1	31.1	31.1	20.954	0.00070671	8.8889	39816000	45
18.8189	18.6398	18.6238	18.8031	18.5296	18.5526		0.240892	0.065738	Q16531	Q16531	DNA damage-binding protein 1	DDB1	1.04662	11	11	11	11	11	11	126.97	0	25.739	42551000	88
20.3912	20.1751	20.2238	20.5656	20.4848	20.3686		1.13443	-0.209644	Q16543	Q16543	Hsp90 co-chaperone Cdc37;Hsp90 co-chaperone Cdc37, N-terminally processed	CDC37	0.864751	11	11	11	31.7	31.7	31.7	44.468	0	70.805	187770000	238
20.0622	19.9256	19.9658	20.0515	20.0791	20.1771		0.995113	-0.118035	Q16555;Q14194	Q16555	Dihydropyrimidinase-related protein 2	DPYSL2	0.921442	15	15	13	42.3	42.3	36	62.293	0	105.33	234990000	369
20.8141	20.8908	20.7873	20.6424	20.9804	21.0074		0.14003	-0.0459544	Q16576	Q16576	Histone-binding protein RBBP7	RBBP7	0.968649	6	6	2	17.2	17.2	8.7	47.82	0	214.26	122120000	98
16.5698	16.9263	16.572	16.4898	16.5944	16.6405		0.379977	0.114479	Q16610	Q16610	Extracellular matrix protein 1	ECM1	1.08258	3	3	3	8.3	8.3	8.3	60.673	0.0014205	4.3751	4882400	27
18.2732	18.358	18.3682	18.3759	18.5197	18.3331		0.525619	-0.0764484	Q16630	Q16630	Cleavage and polyadenylation specificity factor subunit 6	CPSF6	0.948389	5	5	5	11.6	11.6	11.6	59.209	0.00073584	9.5894	26623000	54
20.5219	20.569	20.5632	20.8182	20.7701	20.739		2.9164	-0.224395	Q16643	Q16643	Drebrin	DBN1	0.855954	13	13	13	28.8	28.8	28.8	71.428	0	125.29	171280000	282
18.4008	18.6047	18.4741	18.4487	18.5323	18.5655		0.117457	-0.0222766	Q16666	Q16666	Gamma-interferon-inducible protein 16	IFI16	0.984678	8	8	8	15.5	15.5	15.5	88.255	0	22.708	29777000	90
18.4056	18.3618	18.2305	18.6191	18.4399	18.4888		1.14884	-0.183306	Q16698	Q16698	2,4-dienoyl-CoA reductase, mitochondrial	DECR1	0.880683	6	6	6	23.3	23.3	23.3	36.067	0	30.408	31135000	78
17.472	16.824	17.7821	17.7634	17.6673	17.3791		0.329096	-0.243862	Q16740	Q16740	ATP-dependent Clp protease proteolytic subunit, mitochondrial	CLPP	0.844482	3	3	3	15.2	15.2	15.2	30.18	0.00066357	8.0228	11626000	38
17.9563	17.5372	17.4628	17.9184	18.0121	17.7831		0.685979	-0.25239	Q16763	Q16763	Ubiquitin-conjugating enzyme E2 S	UBE2S	0.839505	3	3	3	24.3	24.3	24.3	23.845	0.00082781	11.278	13288000	42
18.2594	18.3496	18.2242	18.4038	18.5303	18.363		1.16004	-0.154668	Q16851	Q16851	UTP--glucose-1-phosphate uridylyltransferase	UGP2	0.898339	9	9	9	24	24	24	56.94	0	22.272	49004000	95
20.2406	19.9883	20.1668	20.0032	19.7341	19.2531		0.945377	0.468459	Q16881	Q16881	Thioredoxin reductase 1, cytoplasmic	TXNRD1	1.38363	10	10	10	19.1	19.1	19.1	70.905	0	56.26	97834000	127
19.5031	19.5214	19.532	19.6904	19.6952	19.5371		1.09094	-0.122046	Q16891	Q16891	MICOS complex subunit MIC60	IMMT	0.918883	15	15	15	24.4	24.4	24.4	83.677	0	51.285	146590000	207
18.9552	19.0972	19.114	19.211	19.3844	19.4247		1.58108	-0.284576	Q1KMD3	Q1KMD3	Heterogeneous nuclear ribonucleoprotein U-like protein 2	HNRNPUL2	0.820983	10	10	10	16.6	16.6	16.6	85.104	0	25.127	61667000	142
17.6998	17.7134	17.6439	17.7468	17.9247	17.7519		0.91636	-0.1221	Q27J81	Q27J81	Inverted formin-2	INF2	0.918849	6	6	6	7.1	7.1	7.1	135.62	0	20.748	12646000	61
17.9153	17.8342	17.8137	17.7233	17.8978	17.8832		0.111235	0.0196317	Q29RF7	Q29RF7	Sister chromatid cohesion protein PDS5 homolog A	PDS5A	1.0137	9	9	9	9.4	9.4	9.4	150.83	0	69.342	31849000	162
17.7129	17.882	17.6314	17.6415	17.9567	17.7137		0.083852	-0.0285498	Q2NL82	Q2NL82	Pre-rRNA-processing protein TSR1 homolog	TSR1	0.980405	7	7	7	10.2	10.2	10.2	91.809	0.000998	15.437	24578000	47
17.1857	17.2588	17.224	17.0464	16.9951	16.7322		1.39653	0.298258	Q2TAL8	Q2TAL8	Glutamine-rich protein 1	QRICH1	1.22966	3	3	3	4.6	4.6	4.6	86.435	0.00058582	6.3692	6508800	26
19.1377	19.2442	19.1003	19.184	19.256	19.1517		0.276633	-0.0364958	Q32P28	Q32P28	Prolyl 3-hydroxylase 1	LEPRE1	0.97502	7	7	7	10.6	10.6	10.6	83.393	0	62.864	51204000	117
17.2979	17.3794	17.388	17.5988	17.5528	17.7709		1.77408	-0.285736	Q3KQU3	Q3KQU3	MAP7 domain-containing protein 1	MAP7D1	0.820323	10	10	10	16.1	16.1	16.1	92.819	0.0010299	15.862	27754000	66
17.09	17.2915	16.8419	16.6803	16.778	16.85		1.03046	0.30503	Q3SY69	Q3SY69	Mitochondrial 10-formyltetrahydrofolate dehydrogenase	ALDH1L2	1.23544	4	4	4	5.2	5.2	5.2	101.74	0.00095602	4.4444	7722000	10
17.2471	17.4787	17.482	17.3573	17.4145	17.866		0.330297	-0.143342	Q3V6T2	Q3V6T2	Girdin	CCDC88A	0.90542	8	8	7	5.5	5.5	4.9	216.04	0.00096339	14.626	16714000	40
17.8692	17.931	17.5338	17.3188	17.4439	17.6551		0.903894	0.30542	Q3ZCQ8	Q3ZCQ8	Mitochondrial import inner membrane translocase subunit TIM50	TIMM50	1.23578	5	5	5	19.5	19.5	19.5	39.646	0.00085616	11.855	18893000	66
18.3115	18.3786	18.4443	18.622	18.3711	18.6057		0.797792	-0.154791	Q52LJ0	Q52LJ0	Protein FAM98B	FAM98B	0.898263	4	3	3	14.8	10.9	10.9	37.19	0.00064103	7.5381	24371000	42
17.1883	17.1156	17.0612	17.049	16.6045	16.6493		1.14053	0.354131	Q53F19	Q53F19	Uncharacterized protein C17orf85	C17orf85	1.27822	5	5	5	10.5	10.5	10.5	70.592	0.00063776	7.4732	11033000	36
18.01	17.8682	17.8763	17.9782	17.5978	16.9496		0.604149	0.409606	Q53GS9	Q53GS9	U4/U6.U5 tri-snRNP-associated protein 2	USP39	1.32832	4	4	4	9.6	9.6	9.6	65.38	0.00066225	8.0139	17981000	27
17.5499	16.018	17.5355	17.3443	17.8541	17.3421		0.37469	-0.479045	Q5BKZ1	Q5BKZ1	DBIRD complex subunit ZNF326	ZNF326	0.717453	4	4	4	10.1	10.1	10.1	65.653	0.00070922	8.9253	13511000	56
17.9784	16.9661	17.7515	17.9662	18.0888	17.9622		0.642421	-0.440426	Q5GLZ8	Q5GLZ8	Probable E3 ubiquitin-protein ligase HERC4	HERC4	0.736917	2	2	2	2.9	2.9	2.9	118.56	0.0029523	3.4589	10543000	22
16.9722	17.0668	16.1329	17.0691	17.3824	17.2619		0.761198	-0.513835	Q5H9R7	Q5H9R7	Serine/threonine-protein phosphatase 6 regulatory subunit 3	PPP6R3	0.700358	4	4	4	6	6	6	97.668	0.00066934	8.1465	8913300	24
17.1648	17.0987	17.2024	17.1859	17.0706	17.3127		0.171197	-0.0344976	Q5JRA6	Q5JRA6	Melanoma inhibitory activity protein 3	MIA3	0.976372	9	9	9	6.7	6.7	6.7	213.7	0.00096154	14.597	19733000	56
18.5342	18.2845	18.2894	18.3841	18.4516	18.2987		0.0316474	-0.00878461	Q5JRX3	Q5JRX3	Presequence protease, mitochondrial	PITRM1	0.993929	10	10	10	13.2	13.2	13.2	117.41	0	25.118	45764000	81
17.1941	17.2247	17.1698	17.395	17.241	17.0715		0.156569	-0.0396239	Q5JSH3	Q5JSH3	WD repeat-containing protein 44	WDR44	0.972909	4	4	4	6.5	6.5	6.5	101.37	0.00080128	10.765	13715000	37
16.4188	17.2602	17.4539	17.7832	17.8471	17.6773		1.05934	-0.724907	Q5JTH9	Q5JTH9	RRP12-like protein	RRP12	0.605036	3	3	3	2.7	2.7	2.7	143.7	0.00064516	7.6409	11322000	50
18.1986	18.1521	18.0759	18.0296	18.305	18.1447		0.0700314	-0.0175196	Q5JTV8	Q5JTV8	Torsin-1A-interacting protein 1	TOR1AIP1	0.98793	9	9	9	22.8	22.8	22.8	66.248	0	26.246	41012000	156
17.1286	17.0378	16.9865	17.1767	17.1635	17.1865		1.38214	-0.124615	Q5QJE6	Q5QJE6	Deoxynucleotidyltransferase terminal-interacting protein 2	DNTTIP2	0.917249	5	5	5	9.3	9.3	9.3	84.468	0.00071531	9.1875	12725000	48
19.9379	19.8656	19.8215	20.0311	19.935	19.8905		0.651163	-0.0771669	Q5SSJ5	Q5SSJ5	Heterochromatin protein 1-binding protein 3	HP1BP3	0.947917	7	7	7	11.6	11.6	11.6	61.206	0.00091827	13.478	81991000	108
17.984	18.0354	17.8038	18.1017	18.1801	18.0515		1.00272	-0.170052	Q5SW79;Q96L14	Q5SW79	Centrosomal protein of 170 kDa	CEP170	0.888811	12	12	12	11.7	11.7	11.7	175.29	0	31.993	40061000	130
16.6698	16.7558	16.66	17.1481	16.8607	17.0539		1.652	-0.325706	Q5T1M5	Q5T1M5	FK506-binding protein 15	FKBP15	0.797908	6	6	6	6.6	6.6	6.6	133.63	0	23.712	12429000	102
18.6248	18.5085	18.5354	18.6055	18.7011	18.7803		1.06426	-0.139376	Q5T4S7	Q5T4S7	E3 ubiquitin-protein ligase UBR4	UBR4	0.907912	18	18	18	5.4	5.4	5.4	573.83	0	74.394	57641000	142
17.2988	17.0953	17.1394	17.9008	16.2344	17.566		0.036954	-0.0558961	Q5T6F2	Q5T6F2	Ubiquitin-associated protein 2	UBAP2	0.961997	5	5	5	6.3	6.3	6.3	117.11	0.00064599	7.644	12759000	35
16.9016	16.8457	16.8485	16.9382	17.0341	17.1593		1.26002	-0.178586	Q5UIP0	Q5UIP0	Telomere-associated protein RIF1	RIF1	0.883569	10	10	10	5.6	5.6	5.6	274.46	0	19.716	20602000	49
16.3472	16.1774	16.1699	16.0428	16.159	16.684		0.11235	-0.0637188	Q5VT52	Q5VT52	Regulation of nuclear pre-mRNA domain-containing protein 2	RPRD2	0.956795	3	3	3	3.2	3.2	3.2	156.02	0.0017857	3.8809	2829900	5
16.8992	16.1327	17.1244	16.8037	16.8867	16.9429		0.20247	-0.158998	Q5VTR2	Q5VTR2	E3 ubiquitin-protein ligase BRE1A	RNF20	0.895647	4	3	3	5	3.6	3.6	113.66	0.0005184	5.0422	6496900	24
17.8997	18.0253	18.2899	18.1349	18.0382	18.1332		0.0908612	-0.0304464	Q5VW32	Q5VW32	BRO1 domain-containing protein BROX	BROX	0.979117	2	2	2	7.5	7.5	7.5	46.476	0.0010482	16.235	13333000	36
17.9517	17.5709	18.0164	18.1456	18.1843	17.8883		0.607037	-0.226387	Q5VYK3	Q5VYK3	Proteasome-associated protein ECM29 homolog	ECM29	0.854773	10	10	10	6.9	6.9	6.9	204.29	0	26.935	29908000	62
17.0396	16.9647	17.0979	16.9917	17.4283	17.3597		0.734398	-0.225849	Q63ZY3	Q63ZY3	KN motif and ankyrin repeat domain-containing protein 2	KANK2	0.855092	5	5	5	9.5	9.5	9.5	91.173	0.0011287	17.822	8468400	79
17.732	17.6072	17.5703	17.3299	17.5727	17.6289		0.534257	0.12601	Q641Q2;Q9Y4E1;Q5SRD0	Q641Q2;Q9Y4E1	WASH complex subunit FAM21A;WASH complex subunit FAM21C	FAM21A;FAM21C	1.09127	6	6	6	7.1	7.1	7.1	147.18	0.0010471	16.23	14599000	70
18.8049	18.5404	18.5661	18.8947	18.7208	18.8208		0.826476	-0.174997	Q6DD88	Q6DD88	Atlastin-3	ATL3	0.88577	3	3	3	10.2	10.2	10.2	60.541	0.00070572	8.8523	20913000	39
17.9086	18.1079	17.9248	17.8452	17.9001	17.8177		0.85785	0.126105	Q6DKJ4	Q6DKJ4	Nucleoredoxin	NXN	1.09134	6	6	6	17.5	17.5	17.5	48.392	0.00069638	8.7143	15455000	18
17.6609	17.6839	17.4047	17.303	17.3846	17.3719		1.1628	0.229999	Q6EEV4	Q6EEV4	DNA-directed RNA polymerase II subunit GRINL1A, isoforms 4/5	POLR2M	1.17283	2	2	2	25	25	25	15.131	0.00064061	7.5183	7867100	24
18.694	18.6435	18.3398	18.4882	18.3984	19.0487		0.137175	-0.0860119	Q6EMK4	Q6EMK4	Vasorin	VASN	0.942124	5	5	5	10.5	10.5	10.5	71.712	0.00070323	8.8204	19205000	36
18.9072	19.371	18.6992	19.3617	19.3656	19.2172		0.721242	-0.3224	Q6FI81	Q6FI81	Anamorsin	CIAPIN1	0.799738	5	5	5	15.7	15.7	15.7	33.582	0.00076982	10.224	38365000	80
18.9046	19.1063	18.7419	18.3026	18.8601	18.6347		0.757945	0.318452	Q6IBS0	Q6IBS0	Twinfilin-2	TWF2	1.24699	4	4	4	20.1	20.1	20.1	39.548	0.0010881	17.083	22889000	49
16.4136	16.4757	16.3399	16.4146	16.1946	16.3906		0.405541	0.0764866	Q6KC79	Q6KC79	Nipped-B-like protein	NIPBL	1.05445	4	4	4	2	2	2	316.05	0.00061767	7.1433	6889700	10
18.3495	18.4498	18.4203	16.1212	18.437	15.8067		0.910238	1.61824	Q6NUK1	Q6NUK1	Calcium-binding mitochondrial carrier protein SCaMC-1	SLC25A24	3.06999	7	7	7	18.7	18.7	18.7	53.354	0.00068213	8.4927	23671000	14
19.1698	19.1293	19.1168	19.2277	16.1812	19.2415		0.380521	0.921839	Q6NUQ4	Q6NUQ4	Transmembrane protein 214	TMEM214	1.89453	3	3	3	4.9	4.9	4.9	77.15	0.00057703	6.1482	25880000	27
18.5271	18.5355	18.5729	18.3123	18.806	18.7116		0.159954	-0.0647697	Q6NYC8	Q6NYC8	Phostensin	PPP1R18	0.956098	8	8	8	19.2	19.2	19.2	67.942	0	54.187	40829000	143
20.833	20.9241	20.8213	20.7919	21.0887	21.1108		0.567526	-0.137686	Q6NZI2	Q6NZI2	Polymerase I and transcript release factor	PTRF	0.908976	11	11	11	30.3	30.3	30.3	43.476	0	323.31	221320000	392
17.6598	16.8476	17.7233	17.9619	17.7275	17.7987		0.653041	-0.419142	Q6P2E9	Q6P2E9	Enhancer of mRNA-decapping protein 4	EDC4	0.747869	11	11	11	9.6	9.6	9.6	151.66	0.00096993	14.777	20379000	31
17.5501	17.6831	17.5049	17.9176	17.7463	17.4289		0.316639	-0.118215	Q6P996;Q6P474	Q6P996	Pyridoxal-dependent decarboxylase domain-containing protein 1	PDXDC1	0.921327	6	6	6	9.8	9.8	9.8	86.706	0.0007391	9.6638	16791000	39
17.0812	17.3806	16.9749	17.5408	17.1842	17.1516		0.349693	-0.146617	Q6P9B6	Q6P9B6	TLD domain-containing protein 1	TLDC1	0.903367	5	5	5	15.6	15.6	15.6	50.993	0.00066401	8.0274	9572200	23
16.9122	17.1344	17.0435	17.0773	16.5761	15.9145		0.671556	0.507358	Q6PGP7	Q6PGP7	Tetratricopeptide repeat protein 37	TTC37	1.42144	4	4	4	3.3	3.3	3.3	175.48	0.00060533	6.8101	7519700	26
17.9455	17.892	17.6835	18.251	18.3076	15.5748		0.196362	0.462555	Q6PJT7	Q6PJT7	Zinc finger CCCH domain-containing protein 14	ZC3H14	1.37798	6	6	6	9.6	9.6	9.6	82.875	0.00079936	10.721	19816000	30
16.8883	16.8659	17.1088	17.1462	16.8016	16.7301		0.153773	0.0617256	Q6PL18	Q6PL18	ATPase family AAA domain-containing protein 2	ATAD2	1.04371	6	6	5	5.2	5.2	4.5	158.55	0.00071327	9.1111	9485700	21
17.6574	17.3896	17.3201	17.6879	17.9485	17.6587		1.05285	-0.309345	Q6UN15	Q6UN15	Pre-mRNA 3-end-processing factor FIP1	FIP1L1	0.807008	4	4	4	10.9	10.9	10.9	66.526	0.00075019	9.8189	13879000	34
19.0718	18.9655	18.9373	18.9597	18.9222	18.9493		0.49018	0.0477556	Q6UVK1	Q6UVK1	Chondroitin sulfate proteoglycan 4	CSPG4	1.03366	23	23	23	14.5	14.5	14.5	250.53	0	96.32	140610000	282
17.2385	17.1785	16.9595	17.2809	17.3851	17.2226		0.812797	-0.170714	Q6WCQ1	Q6WCQ1	Myosin phosphatase Rho-interacting protein	MPRIP	0.888403	8	8	8	10.8	10.8	10.8	116.53	0	20.142	21980000	83
17.7314	17.7611	17.7576	17.9905	17.9436	18.137		2.01144	-0.273677	Q6Y7W6	Q6Y7W6	PERQ amino acid-rich with GYF domain-containing protein 2	GIGYF2	0.827208	6	6	6	6	6	6	150.07	0.00070373	8.8306	15219000	50
17.6378	17.7377	17.4047	17.4143	17.5546	17.7068		0.0959742	0.0348517	Q6YHK3	Q6YHK3	CD109 antigen	CD109	1.02445	7	7	7	6.3	6.3	6.3	161.69	0	20.315	20256000	79
16.8775	16.9204	16.7906	16.6523	17.1369	16.8819		0.0661542	-0.027537	Q6ZXV5	Q6ZXV5	Transmembrane and TPR repeat-containing protein 3	TMTC3	0.981094	2	2	2	2.4	2.4	2.4	104.01	0.0018382	4.1278	6261700	21
16.9604	16.6976	16.86	17.0084	17.4484	17.0176		0.906658	-0.318818	Q70E73	Q70E73	Ras-associated and pleckstrin homology domains-containing protein 1	RAPH1	0.801726	2	2	2	3.5	3.5	3.5	135.25	0.0065994	2.881	5599100	16
19.0181	18.9173	18.9626	19.1938	19.1008	19.0092		1.046	-0.13526	Q70UQ0	Q70UQ0	Inhibitor of nuclear factor kappa-B kinase-interacting protein	IKBIP	0.910506	6	6	6	17.4	17.4	17.4	39.309	0.00079872	10.713	50688000	106
17.0767	17.1055	16.8584	18.0299	17.8221	17.055		0.9497	-0.622133	Q76M96	Q76M96	Coiled-coil domain-containing protein 80	CCDC80	0.64971	6	6	6	8.8	8.8	8.8	108.17	0.0010194	15.744	11008000	38
19.8711	19.8949	19.8316	19.9324	20.1502	20.1845		1.29077	-0.22315	Q7KZF4	Q7KZF4	Staphylococcal nuclease domain-containing protein 1	SND1	0.856693	23	23	23	29.8	29.8	29.8	102	0	126.77	269840000	417
18.2703	18.1638	18.1647	18.6313	18.462	18.3627		1.53262	-0.285725	Q7L014	Q7L014	Probable ATP-dependent RNA helicase DDX46	DDX46	0.820329	15	15	15	16.3	16.3	16.3	117.36	0	27.755	46896000	73
18.2295	18.177	18.1166	17.664	17.9659	18.2421		0.566971	0.21704	Q7L2H7	Q7L2H7	Eukaryotic translation initiation factor 3 subunit M	EIF3M	1.16235	3	3	3	12	12	12	42.502	0.00072046	9.3222	15122000	40
18.3898	18.2597	18.189	18.4042	18.4504	18.1478		0.188269	-0.0546411	Q7L576;Q96F07	Q7L576	Cytoplasmic FMR1-interacting protein 1	CYFIP1	0.962834	9	9	9	8.2	8.2	8.2	145.18	0.0011099	17.519	34078000	95
17.7622	17.5808	17.5972	17.6773	17.7764	17.6032		0.194901	-0.0389086	Q7Z2W4	Q7Z2W4	Zinc finger CCCH-type antiviral protein 1	ZC3HAV1	0.973391	7	7	7	11	11	11	101.43	0	24.511	21266000	120
17.8305	17.7669	17.6923	17.7509	17.7658	17.7092		0.187434	0.0212746	Q7Z3B4	Q7Z3B4	Nucleoporin p54	NUP54	1.01486	5	5	5	12.6	12.6	12.6	55.435	0.001032	15.874	19220000	73
17.0336	16.9898	16.9647	16.9401	17.52	17.13		0.511644	-0.200665	Q7Z417	Q7Z417	Nuclear fragile X mental retardation-interacting protein 2	NUFIP2	0.87015	6	6	6	13.8	13.8	13.8	76.12	0.00072622	9.4167	8949200	34
17.4625	17.2676	17.3325	17.3523	17.3435	17.5369		0.265813	-0.0566915	Q7Z460	Q7Z460	CLIP-associating protein 1	CLASP1	0.961467	6	6	6	5.3	5.3	5.3	169.45	0.00074683	9.7483	12857000	45
17.7944	17.7336	17.8636	17.9357	18.1306	17.9159		1.18475	-0.196882	Q7Z478	Q7Z478	ATP-dependent RNA helicase DHX29	DHX29	0.872434	6	6	6	5.6	5.6	5.6	155.23	0.00072674	9.4197	15602000	30
18.5015	18.5681	18.5566	18.4555	18.7626	18.772		0.499933	-0.121284	Q7Z4V5	Q7Z4V5	Hepatoma-derived growth factor-related protein 2	HDGFRP2	0.919369	4	4	4	8.9	8.9	8.9	74.316	0	30.959	28126000	96
16.1608	16.9186	16.9151	17.0006	17.04	16.9207		0.562228	-0.322285	Q7Z5G4	Q7Z5G4	Golgin subfamily A member 7	GOLGA7	0.799802	2	2	2	19	19	19	15.824	0.0013889	4.2087	5264900	17
17.7916	17.7361	17.5849	17.6472	17.9441	17.6841		0.184944	-0.0542838	Q7Z6Z7	Q7Z6Z7	E3 ubiquitin-protein ligase HUWE1	HUWE1	0.963072	19	19	19	6.2	6.2	6.2	481.89	0	34.354	39078000	121
16.2885	15.2609	17.3481	17.6155	17.3996	17.3496		0.885619	-1.1557	Q86TI2	Q86TI2	Dipeptidyl peptidase 9	DPP9	0.448847	3	3	3	3.8	3.8	3.8	98.262	0.0010035	4.8203	8874400	31
18.4754	18.487	18.5634	18.7216	18.7083	18.7575		2.67016	-0.220528	Q86UE4	Q86UE4	Protein LYRIC	MTDH	0.858251	9	9	9	22.9	22.9	22.9	63.836	0	24.498	37584000	82
18.888	18.8807	18.9048	18.7992	18.9244	18.7213		0.56833	0.0762049	Q86UP2	Q86UP2	Kinectin	KTN1	1.05424	20	20	20	18.2	18.2	18.2	156.27	0	45.312	79948000	138
17.5987	17.3626	17.3142	17.7754	17.6612	17.7216		1.45559	-0.294235	Q86V48	Q86V48	Leucine zipper protein 1	LUZP1	0.815505	11	11	11	14.3	14.3	14.3	120.27	0.0011299	17.84	28258000	67
20.9873	20.7857	20.7782	20.5491	20.8772	20.9234		0.188572	0.0672067	Q86V81	Q86V81	THO complex subunit 4	ALYREF	1.04769	5	5	5	23.7	23.7	23.7	26.888	0	323.31	81456000	111
17.2317	17.0039	17.0959	17.092	17.114	17.1368		0.0184679	-0.00374476	Q86VI3	Q86VI3	Ras GTPase-activating-like protein IQGAP3	IQGAP3	0.997408	5	4	4	3.9	3.4	3.4	184.7	0.00073638	9.5991	9583400	36
16.5081	16.5048	16.6155	15.5378	16.0822	16.4268		0.943775	0.527219	Q86VM9	Q86VM9	Zinc finger CCCH domain-containing protein 18	ZC3H18	1.44115	2	2	2	3.3	3.3	3.3	106.38	0.00056625	5.8768	3556800	28
18.9119	18.9211	18.8724	19.0262	19.0031	18.9873		2.28302	-0.103731	Q86VP6;O75155	Q86VP6	Cullin-associated NEDD8-dissociated protein 1	CAND1	0.930623	17	17	17	15.9	15.9	15.9	136.37	0	35.993	100900000	160
17.6633	17.7425	17.6872	17.7835	17.9089	18.0475		1.26852	-0.215618	Q86VS8	Q86VS8	Protein Hook homolog 3	HOOK3	0.861177	4	4	4	8.5	8.5	8.5	83.125	0	25.156	13284000	61
17.6094	17.5515	17.534	17.3546	17.654	17.6348		0.0597083	0.0171324	Q86XP3	Q86XP3	ATP-dependent RNA helicase DDX42	DDX42	1.01195	3	3	3	4.4	4.4	4.4	102.97	0.00059595	6.573	10721000	41
17.3157	17.2827	17.1764	17.359	17.3608	17.3455		1.07674	-0.0968647	Q86XZ4	Q86XZ4	Spermatogenesis-associated serine-rich protein 2	SPATS2	0.935063	4	4	4	12.5	12.5	12.5	59.544	0	25.29	10684000	63
18.465	18.6678	18.418	18.5509	18.319	18.3668		0.429277	0.104683	Q86Y82	Q86Y82	Syntaxin-12	STX12	1.07526	3	3	3	17.8	17.8	17.8	31.642	0.00067249	8.2882	20706000	49
17.9218	17.8293	17.7651	17.8297	17.8609	17.5726		0.341966	0.0843252	Q8IUD2;O15083	Q8IUD2	ELKS/Rab6-interacting/CAST family member 1	ERC1	1.06019	12	12	12	13.7	13.7	13.7	128.08	0	22.334	37191000	120
16.3572	17.217	16.8152	16.4974	16.6948	16.4336		0.415741	0.254527	Q8IVD9	Q8IVD9	NudC domain-containing protein 3	NUDCD3	1.19294	4	4	4	18	18	18	40.822	0.00072411	9.3601	7715600	30
18.2495	18.3686	18.2525	18.1886	18.4094	18.4139		0.218025	-0.047081	Q8IVM0	Q8IVM0	Coiled-coil domain-containing protein 50	CCDC50	0.967893	4	4	4	17.6	17.6	17.6	35.822	0.00071891	9.3055	23594000	80
18.8891	18.9409	18.9504	18.4826	18.9141	19.0149		0.304468	0.122918	Q8IWE2	Q8IWE2	Protein NOXP20	FAM114A1	1.08893	9	9	9	17.4	17.4	17.4	60.741	0	42.834	35807000	73
16.6096	16.6269	17.0254	15.7683	16.5415	16.6396		0.642931	0.437451	Q8IWJ2	Q8IWJ2	GRIP and coiled-coil domain-containing protein 2	GCC2	1.35421	5	5	5	4	4	4	195.91	0.00062422	7.2327	5809100	26
18.2412	18.2595	17.7775	18.3637	18.4051	18.2626		0.701319	-0.25108	Q8IWS0	Q8IWS0	PHD finger protein 6	PHF6	0.840267	2	2	2	9.3	9.3	9.3	41.29	0.00054585	5.5407	18257000	19
18.2849	18.3121	18.3035	18.1905	18.1825	15.7288		0.497008	0.932863	Q8IY67	Q8IY67	Ribonucleoprotein PTB-binding 1	RAVER1	1.90906	2	2	2	3.5	3.5	3.5	63.876	0.0014032	4.2703	12119000	49
17.9027	17.9555	17.8503	18.2118	18.0091	17.9907		1.02178	-0.167749	Q8IY81	Q8IY81	pre-rRNA processing protein FTSJ3	FTSJ3	0.890231	7	7	7	13	13	13	96.557	0	23.239	24416000	83
17.8556	17.7706	17.7441	18.2519	18.1755	17.9405		1.54059	-0.332568	Q8IZ07	Q8IZ07	Ankyrin repeat domain-containing protein 13A	ANKRD13A	0.794121	3	3	3	5.8	5.8	5.8	67.618	0.00055432	5.6854	13625000	34
18.7891	18.7408	18.6964	18.8879	18.9127	18.9122		2.35433	-0.162186	Q8N163	Q8N163	Cell cycle and apoptosis regulator protein 2	CCAR2	0.89367	15	15	15	21.6	21.6	21.6	102.9	0	64.573	68943000	207
20.0076	19.9485	19.935	20.0704	20.0614	19.9441		0.593442	-0.0615985	Q8N1F7	Q8N1F7	Nuclear pore complex protein Nup93	NUP93	0.958202	16	16	16	23.9	23.9	23.9	93.487	0	44.136	120010000	310
17.8817	17.7935	17.7759	15.6841	17.7973	16.6902		0.829223	1.09316	Q8N3U4	Q8N3U4	Cohesin subunit SA-2	STAG2	2.1334	3	3	2	3.2	3.2	2.4	141.32	0.0010127	4.8703	7613800	9
17.9284	17.8341	16.61	17.792	17.6902	17.6407		0.22953	-0.250101	Q8N5K1	Q8N5K1	CDGSH iron-sulfur domain-containing protein 2	CISD2	0.840837	2	2	2	19.3	19.3	19.3	15.278	0.0026224	3.6799	9950500	17
19.6905	20.1822	20.7577	19.6134	15.5841	20.3096		0.495056	1.70772	Q8N684	Q8N684	Cleavage and polyadenylation specificity factor subunit 7	CPSF7	3.26644	5	5	5	12.5	12.5	12.5	52.049	0	25.518	51767000	73
18.1543	18.4118	18.135	18.4534	18.4011	18.4483		1.03808	-0.200563	Q8N6T3	Q8N6T3	ADP-ribosylation factor GTPase-activating protein 1	ARFGAP1	0.870211	3	3	3	12.1	12.1	12.1	44.667	0.00061614	7.1224	17094000	58
16.8306	16.5849	16.8145	16.8474	16.9094	16.8476		0.693166	-0.124791	Q8N766	Q8N766	ER membrane protein complex subunit 1	EMC1	0.917137	2	2	2	2.8	2.8	2.8	111.76	0.0022036	3.761	6136700	25
15.8624	15.8953	15.8266	15.8793	15.9638	16.0371		0.927379	-0.0986303	Q8N8A6	Q8N8A6	ATP-dependent RNA helicase DDX51	DDX51	0.933919	3	3	3	5.6	5.6	5.6	72.456	0.0022242	3.8491	3024600	25
18.1057	18.1028	18.0155	18.3855	18.1549	17.9432		0.263188	-0.0864944	Q8N8S7	Q8N8S7	Protein enabled homolog	ENAH	0.941808	4	4	4	10.5	10.5	10.5	66.509	0.00079177	10.533	19298000	54
16.5928	16.5328	16.5129	16.4988	16.4915	16.5514		0.455046	0.0322297	Q8NB90	Q8NB90	Spermatogenesis-associated protein 5	SPATA5	1.02259	3	2	2	4.1	2.8	2.8	97.903	0.0037098	3.2834	4105100	18
18.9835	18.8996	18.8413	18.811	18.7023	18.6198		1.33531	0.197076	Q8NBJ5	Q8NBJ5	Procollagen galactosyltransferase 1	COLGALT1	1.14637	9	9	9	14.6	14.6	14.6	71.635	0	24.651	52444000	75
17.4631	17.2995	17.4068	17.548	17.7524	17.3839		0.665715	-0.171666	Q8NBJ7	Q8NBJ7	Sulfatase-modifying factor 2	SUMF2	0.887817	3	3	3	12.6	12.6	12.6	33.843	0.00063492	7.4369	13080000	53
20.0786	20.3189	20.3835	20.1263	20.1696	20.2496		0.323963	0.0785344	Q8NBS9	Q8NBS9	Thioredoxin domain-containing protein 5	TXNDC5	1.05594	10	10	10	29.9	29.9	29.9	47.628	0	21.846	124720000	96
20.6965	20.7277	20.4142	20.7406	20.7824	20.7892		0.715866	-0.157954	Q8NC51	Q8NC51	Plasminogen activator inhibitor 1 RNA-binding protein	SERBP1	0.896295	9	9	9	29.7	29.7	29.7	44.965	0	122.86	173040000	200
17.8344	17.9786	17.6806	16.0425	17.6342	17.6677		0.589123	0.716444	Q8NC56	Q8NC56	LEM domain-containing protein 2	LEMD2	1.64313	5	5	5	12.1	12.1	12.1	56.974	0.00074963	9.8184	17720000	40
17.7128	17.779	17.7965	17.5439	17.699	17.7297		0.77074	0.105242	Q8NCA5	Q8NCA5	Protein FAM98A	FAM98A	1.07567	4	4	3	14.3	14.3	11.8	55.4	0	42.733	17194000	72
17.0849	17.0757	17.1171	16.9341	17.0543	17.1291		0.386579	0.0533861	Q8NDI1	Q8NDI1	EH domain-binding protein 1	EHBP1	1.0377	4	4	4	4.2	4.2	4.2	140.02	0.0010055	4.8369	6955000	11
17.3813	17.309	17.2427	17.2693	17.4725	17.291		0.165303	-0.0332826	Q8NI36	Q8NI36	WD repeat-containing protein 36	WDR36	0.977194	5	5	5	7.5	7.5	7.5	105.32	0.000668	8.1287	13542000	39
17.2942	17.1189	17.2457	16.9587	17.1091	16.9382		1.35483	0.217587	Q8TAD7	Q8TAD7	Overexpressed in colon carcinoma 1 protein	OCC1	1.16279	2	2	2	54	54	54	6.4069	0.00056148	5.7789	7434700	27
19.1139	19.1851	19.0609	19.0892	19.2337	19.1897		0.383212	-0.0509084	Q8TAT6	Q8TAT6	Nuclear protein localization protein 4 homolog	NPLOC4	0.965328	6	6	6	12.3	12.3	12.3	68.119	0.00089686	12.912	39151000	65
18.2322	16.3103	18.0933	16.0961	18.1096	16.2632		0.333139	0.722325	Q8TBX8	Q8TBX8	Phosphatidylinositol 5-phosphate 4-kinase type-2 gamma	PIP4K2C	1.64984	2	2	2	6.2	6.2	6.2	47.299	0.0010081	15.568	4776200	33
17.2489	17.2344	17.2358	17.627	17.2996	17.3435		0.829002	-0.183669	Q8TC07	Q8TC07	TBC1 domain family member 15	TBC1D15	0.880461	4	4	4	7.2	7.2	7.2	79.49	0.00070077	8.7787	11148000	51
16.749	17.068	16.8907	17.2977	16.9818	17.176		0.891775	-0.249267	Q8TC12	Q8TC12	Retinol dehydrogenase 11	RDH11	0.841324	4	4	4	18.6	18.6	18.6	35.386	0.00064267	7.5622	9279700	33
18.5862	18.6264	18.4534	18.3913	18.63	18.5102		0.199792	0.0448761	Q8TCJ2	Q8TCJ2	Dolichyl-diphosphooligosaccharide--protein glycosyltransferase subunit STT3B	STT3B	1.03159	4	4	4	5.7	5.7	5.7	93.673	0.00068776	8.5575	20215000	47
18.0026	19.2222	19.3667	18.8885	19.6845	18.7736		0.185077	-0.251667	Q8TCT9	Q8TCT9	Minor histocompatibility antigen H13	HM13	0.839925	5	5	5	14.9	14.9	14.9	41.488	0.00085837	12.001	36794000	62
17.3342	17.1056	17.2058	17.2436	17.3198	17.4813		0.620476	-0.133022	Q8TD16;Q96G01	Q8TD16	Protein bicaudal D homolog 2	BICD2	0.911919	9	9	9	14.2	14.2	14.2	93.532	0.00091408	13.365	13530000	41
17.5375	17.4983	17.3822	16.9074	17.455	17.4709		0.437424	0.194921	Q8TD55	Q8TD55	Pleckstrin homology domain-containing family O member 2	PLEKHO2	1.14466	4	4	4	8.8	8.8	8.8	53.349	0.00056561	5.8678	12033000	27
17.3095	17.4534	17.219	17.3496	17.7825	17.6441		0.849692	-0.26479	Q8TEA8	Q8TEA8	D-tyrosyl-tRNA(Tyr) deacylase 1	DTD1	0.83232	2	2	2	14.8	14.8	14.8	23.423	0.00072886	9.4565	9301700	39
16.9392	16.9573	17.0396	16.7089	17.1862	16.8851		0.134133	0.0519574	Q8TEQ6	Q8TEQ6	Gem-associated protein 5	GEMIN5	1.03667	3	3	3	3	3	3	168.59	0.00064309	7.5632	7464400	51
18.2389	18.29	18.2035	18.622	18.5433	16.7691		0.165542	0.266048	Q8TF05	Q8TF05	Serine/threonine-protein phosphatase 4 regulatory subunit 1	PPP4R1	1.20251	5	5	5	5.4	5.4	5.4	107	0.000625	7.2743	24324000	60
16.3697	16.09	17.4167	17.4986	17.3246	17.1275		0.761335	-0.691413	Q8WTT2	Q8WTT2	Nucleolar complex protein 3 homolog	NOC3L	0.619247	3	3	3	5.4	5.4	5.4	92.547	0.00064475	7.6348	9293000	22
16.8639	16.948	16.856	17.0081	17.1257	17.4299		1.08766	-0.298599	Q8WUF5	Q8WUF5	RelA-associated inhibitor	PPP1R13L	0.813041	7	7	7	12.3	12.3	12.3	89.09	0.00097466	14.896	23735000	56
19.29	19.2424	19.2374	19.4347	19.4337	19.5062		2.63184	-0.201608	Q8WUM4	Q8WUM4	Programmed cell death 6-interacting protein	PDCD6IP	0.869581	18	18	18	24.9	24.9	24.9	96.022	0	49.747	150220000	183
16.2411	16.5187	16.2248	16.1311	16.2171	16.1331		0.777028	0.167732	Q8WVB6	Q8WVB6	Chromosome transmission fidelity protein 18 homolog	CHTF18	1.12329	3	3	3	5.1	5.1	5.1	107.38	0.00067024	8.1733	4373400	34
16.9737	17.0528	17.1246	17.2307	16.8892	17.0609		0.0308409	-0.00987053	Q8WVM8	Q8WVM8	Sec1 family domain-containing protein 1	SCFD1	0.993182	7	7	7	17.6	17.6	17.6	72.379	0.00087796	12.506	13515000	24
18.6472	18.8329	18.7906	18.9057	18.4174	16.9929		0.492662	0.651548	Q8WW12	Q8WW12	PEST proteolytic signal-containing nuclear protein	PCNP	1.57085	4	4	4	30.9	30.9	30.9	18.925	0.00094607	14.174	24912000	34
18.4014	18.4497	18.4163	18.6409	18.677	18.4792		1.32321	-0.176558	Q8WWM7	Q8WWM7	Ataxin-2-like protein	ATXN2L	0.884812	7	7	7	7.3	7.3	7.3	113.37	0.000819	11.132	38460000	74
17.8452	17.9268	17.7791	17.2808	17.0492	17.7415		1.11569	0.493226	Q8WWY3	Q8WWY3	U4/U6 small nuclear ribonucleoprotein Prp31	PRPF31	1.40759	4	4	4	12.8	12.8	12.8	55.455	0	42.24	18480000	26
17.0001	16.673	16.6147	16.9608	17.1203	16.9032		0.785532	-0.232196	Q8WXI9	Q8WXI9	Transcriptional repressor p66-beta	GATAD2B	0.851338	4	4	4	11.5	11.5	11.5	65.26	0.0010417	16.072	7769500	45
19.3848	19.2964	19.2407	19.1705	18.9777	19.0536		1.57522	0.240018	Q8WXX5	Q8WXX5	DnaJ homolog subfamily C member 9	DNAJC9	1.18101	5	5	5	23.5	23.5	23.5	29.909	0.00073855	9.6547	39748000	37
16.9317	16.9475	16.99	15.7816	16.7654	16.4304		1.02339	0.630628	Q8WY22	Q8WY22	BRI3-binding protein	BRI3BP	1.54824	2	2	2	14.3	14.3	14.3	27.835	0.0014085	4.3019	3579100	6
19.2505	19.5227	19.1392	19.2277	19.3586	18.8146		0.355323	0.170476	Q92499	Q92499	ATP-dependent RNA helicase DDX1	DDX1	1.12543	10	10	10	16.6	16.6	16.6	82.431	0.0011223	17.74	66947000	76
17.572	17.6348	17.8014	16.4752	17.4638	17.5466		0.654399	0.507542	Q92520	Q92520	Protein FAM3C	FAM3C	1.42163	4	4	4	25.6	25.6	25.6	24.68	0.0008244	11.246	13060000	37
19.6917	19.7986	19.6894	19.6293	19.5442	19.5512		1.54699	0.151686	Q92522	Q92522	Histone H1x	H1FX	1.11087	4	4	4	23.9	23.9	23.9	22.487	0.00063613	7.464	39780000	69
18.3534	18.2409	18.2113	18.157	18.2476	17.8596		0.653507	0.180482	Q92538	Q92538	Golgi-specific brefeldin A-resistance guanine nucleotide exchange factor 1	GBF1	1.13326	10	10	10	8.2	8.2	8.2	206.44	0.00098619	15.18	28057000	32
17.6427	17.5321	16.0626	17.5802	17.7209	17.6946		0.501124	-0.586115	Q92541	Q92541	RNA polymerase-associated protein RTF1 homolog	RTF1	0.666134	5	5	5	8	8	8	80.313	0.0006566	7.8546	19090000	25
17.2087	17.3129	17.412	16.8893	17.2054	17.3661		0.446187	0.157615	Q92552	Q92552	28S ribosomal protein S27, mitochondrial	MRPS27	1.11544	5	5	5	18.4	18.4	18.4	47.611	0.001	15.444	8700600	31
18.0887	17.8927	17.8106	18.2013	18.2172	15.7358		0.262809	0.545928	Q92572	Q92572	AP-3 complex subunit sigma-1	AP3S1	1.45996	2	2	2	13.5	13.5	13.5	21.732	0.00054171	5.4609	15492000	46
18.2395	18.2627	18.1283	17.8892	18.135	18.1008		0.899855	0.168533	Q92575	Q92575	UBX domain-containing protein 4	UBXN4	1.12392	2	2	2	6.9	6.9	6.9	56.777	0.00059701	6.6069	12048000	24
23.7642	23.6865	23.609	23.7958	23.8486	23.6785		0.581289	-0.0877908	Q92616	Q92616	Translational activator GCN1	GCN1L1	0.940963	26	26	26	12.1	12.1	12.1	292.75	0	54.551	552340000	181
16.9517	16.8358	16.9163	17.0667	17.2658	17.3623		1.61591	-0.330334	Q92620	Q92620	Pre-mRNA-splicing factor ATP-dependent RNA helicase PRP16	DHX38	0.795352	4	4	4	4.1	4.1	4.1	140.5	0.00072569	9.3977	10015000	45
17.6685	17.3787	17.4956	17.7187	17.6629	17.7539		1.05164	-0.197558	Q92621	Q92621	Nuclear pore complex protein Nup205	NUP205	0.872025	14	14	14	8	8	8	227.92	0	24.95	31297000	97
16.0032	16.6687	16.7071	16.4121	16.7559	16.6936		0.253628	-0.160853	Q92643	Q92643	GPI-anchor transamidase	PIGK	0.894496	2	2	2	7.8	7.8	7.8	45.251	0.0082459	2.6526	3398900	10
20.6824	20.7892	20.7816	19.4271	20.6929	20.5872		0.562062	0.515313	Q92734	Q92734	Protein TFG	TFG	1.4293	7	7	7	23.8	23.8	23.8	43.447	0	58.03	75368000	126
19.2935	19.1963	19.2253	19.2026	19.4002	19.0293		0.0886649	0.0276693	Q92769	Q92769	Histone deacetylase 2	HDAC2	1.01936	5	5	4	15.4	15.4	12.9	55.364	0.00096525	14.639	42900000	82
17.841	17.7778	17.0929	17.4806	17.5862	17.7192		0.033557	-0.0247657	Q92783	Q92783	Signal transducing adapter molecule 1	STAM	0.98298	2	2	2	5.2	5.2	5.2	59.179	0.0030069	3.5694	7476200	12
16.151	16.3751	15.7548	16.4282	16.4033	16.2153		0.589555	-0.255308	Q92805	Q92805	Golgin subfamily A member 1	GOLGA1	0.837808	3	3	3	4.2	4.2	4.2	88.183	0.0014111	4.3206	4558700	21
16.2423	19.7566	19.7081	19.6455	19.5362	19.5897		0.366853	-1.02148	Q92820	Q92820	Gamma-glutamyl hydrolase	GGH	0.49261	5	5	5	17.3	17.3	17.3	35.964	0.00086059	12.037	56538000	65
20.6523	20.6347	20.6478	20.543	20.5396	20.4908		2.61549	0.120435	Q92841	Q92841	Probable ATP-dependent RNA helicase DDX17	DDX17	1.08706	18	18	13	29.1	29.1	21.1	80.272	0	148.33	317340000	481
17.3503	17.3653	17.1589	17.4279	17.2654	17.2566		0.104671	-0.0251897	Q92878	Q92878	DNA repair protein RAD50	RAD50	0.982691	6	6	6	4.7	4.7	4.7	153.89	0.00066622	8.0739	14222000	27
17.0857	17.0024	16.7441	17.1628	16.0899	15.9702		0.612865	0.536425	Q92888	Q92888	Rho guanine nucleotide exchange factor 1	ARHGEF1	1.45037	6	6	6	8.6	8.6	8.6	102.43	0.00069589	8.7116	11198000	19
18.8874	18.6926	18.6784	18.5802	18.8095	18.6132		0.361285	0.0851765	Q92890	Q92890	Ubiquitin fusion degradation protein 1 homolog	UFD1L	1.06082	6	6	6	28.3	28.3	28.3	34.5	0.00079554	10.617	33481000	23
18.8003	18.9045	18.6886	18.6259	18.7327	18.3486		0.811992	0.22871	Q92896	Q92896	Golgi apparatus protein 1	GLG1	1.17179	8	8	8	8.1	8.1	8.1	134.55	0	20.143	41951000	74
18.2276	18.0594	17.9992	18.0702	18.0933	17.9048		0.330298	0.0726204	Q92900	Q92900	Regulator of nonsense transcripts 1	UPF1	1.05163	13	13	13	16.2	16.2	16.2	124.34	0	29.004	47287000	92
17.7148	17.4458	17.4791	18.0545	17.8303	17.8236		1.45516	-0.356244	Q92930	Q92930	Ras-related protein Rab-8B	RAB8B	0.781196	3	2	2	18.8	13.5	13.5	23.584	0.00054855	5.5759	9042800	55
19.5486	19.6468	19.5441	19.5867	19.5355	19.6512		0.0849174	-0.0113462	Q92973	Q92973	Transportin-1	TNPO1	0.992166	8	8	7	11.2	11.2	9.9	102.35	0	32.069	83592000	182
17.9844	17.8823	17.8078	17.8178	17.9352	17.9282		0.0115374	-0.00222969	Q93008;O00507	Q93008	Probable ubiquitin carboxyl-terminal hydrolase FAF-X	USP9X	0.998456	9	9	9	4.9	4.9	4.9	292.28	0	40.361	28557000	119
18.0037	17.4543	17.7837	18.3873	18.383	17.8838		0.953536	-0.470814	Q93009	Q93009	Ubiquitin carboxyl-terminal hydrolase 7	USP7	0.721557	7	7	7	8.7	8.7	8.7	128.3	0.00071225	9.0472	13186000	28
18.1335	18.1607	18.3177	18.382	18.4054	18.3744		1.46253	-0.18331	Q93052	Q93052	Lipoma-preferred partner	LPP	0.88068	3	3	3	7.5	7.5	7.5	65.746	0	22.097	20943000	76
17.7894	17.6957	17.4198	17.6311	17.9142	17.8883		0.544388	-0.17624	Q93062	Q93062	RNA-binding protein with multiple splicing	RBPMS	0.885006	4	4	4	19.9	19.9	19.9	21.802	0.00087489	12.419	11046000	50
16.3304	18.1103	18.1063	17.7499	18.274	18.5004		0.447889	-0.659078	Q969E4;Q6IPX3;Q5H9L2	Q969E4;Q6IPX3;Q5H9L2	Transcription elongation factor A protein-like 3;Transcription elongation factor A protein-like 6;Transcription elongation factor A protein-like 5	TCEAL3;TCEAL6;TCEAL5	0.633283	3	3	3	18.5	18.5	18.5	22.502	0.00068918	8.5879	9729600	23
17.0543	17.012	16.9963	15.5089	16.9686	17.0402		0.443004	0.514992	Q969G3	Q969G3	SWI/SNF-related matrix-associated actin-dependent regulator of chromatin subfamily E member 1	SMARCE1	1.42899	3	3	3	11.4	11.4	11.4	46.649	0.00060901	6.8848	5956200	19
20.1636	20.2232	20.0651	20.3114	20.309	20.1674		0.779124	-0.111959	Q969H8	Q969H8	Myeloid-derived growth factor	MYDGF	0.92533	3	3	3	20.8	20.8	20.8	18.795	0.00058651	6.3756	63406000	52
17.4993	18.7823	18.9658	18.6687	18.9976	15.499		0.22467	0.694002	Q969T9	Q969T9	WW domain-binding protein 2	WBP2	1.61776	3	3	3	12.6	12.6	12.6	28.087	0.00056593	5.8751	23189000	44
16.8104	16.9261	16.8244	16.6251	16.8002	16.7906		0.786032	0.115012	Q969V3	Q969V3	Nicalin	NCLN	1.08298	4	4	4	10.3	10.3	10.3	62.974	0.00091491	13.368	7855700	42
17.8972	17.7343	17.7275	16.8958	15.5762	17.9092		0.663823	0.992623	Q969Z0	Q969Z0	Protein TBRG4	TBRG4	1.9898	4	4	4	8.2	8.2	8.2	70.737	0.00055897	5.746	11096000	32
17.841	17.6361	17.5884	16.9767	17.5851	17.3057		0.973867	0.399336	Q96A33	Q96A33	Coiled-coil domain-containing protein 47	CCDC47	1.3189	3	3	3	10.6	10.6	10.6	55.873	0.00080775	10.973	12977000	41
16.5554	16.4381	16.4427	16.3318	16.5632	16.5912		0.0639853	-0.0166823	Q96A65	Q96A65	Exocyst complex component 4	EXOC4	0.988503	5	5	5	7.8	7.8	7.8	110.5	0.00064809	7.6908	6226400	20
18.9906	18.5312	18.5465	18.9808	18.7057	18.5561		0.107377	-0.058101	Q96AC1;Q9BQL6	Q96AC1	Fermitin family homolog 2	FERMT2	0.960528	9	9	9	14.6	14.6	14.6	77.86	0.00091575	13.423	39355000	44
20.8084	20.7673	20.6779	20.8641	20.7452	21.1566		0.595836	-0.170759	Q96AG4	Q96AG4	Leucine-rich repeat-containing protein 59	LRRC59	0.888375	8	8	8	26.1	26.1	26.1	34.93	0	182.52	176010000	142
19.5877	19.6159	19.4416	19.7423	19.639	19.4265		0.193463	-0.054231	Q96AY3	Q96AY3	Peptidyl-prolyl cis-trans isomerase FKBP10	FKBP10	0.963108	9	9	9	19.1	19.1	19.1	64.244	0	22.619	85498000	108
19.353	19.253	19.1985	19.4548	19.5091	19.4506		1.84528	-0.203321	Q96C19;Q9BUP0	Q96C19	EF-hand domain-containing protein D2	EFHD2	0.868549	7	7	7	35	35	35	26.697	0	27.474	62815000	104
17.9055	17.787	17.5208	17.4561	17.9445	17.8788		0.0392668	-0.02204	Q96C23	Q96C23	Aldose 1-epimerase	GALM	0.984839	3	3	3	11.1	11.1	11.1	37.765	0.00060716	6.8446	11456000	49
18.3564	18.2119	18.2057	18.3889	18.2713	18.2944		0.420673	-0.0602029	Q96CS3	Q96CS3	FAS-associated factor 2	FAF2	0.959129	3	3	3	6.7	6.7	6.7	52.623	0.00099305	4.7464	21983000	38
17.3957	17.3165	17.0619	17.1899	17.4779	17.4497		0.34883	-0.114459	Q96CV9	Q96CV9	Optineurin	OPTN	0.923729	7	7	7	13.9	13.9	13.9	65.921	0.001004	15.511	14594000	86
19.6627	19.7289	19.595	19.6843	19.8638	19.8316		0.906352	-0.13099	Q96D15	Q96D15	Reticulocalbin-3	RCN3	0.913205	7	7	7	22.3	22.3	22.3	37.493	0	94.349	113460000	187
16.5422	16.4077	16.3603	16.5241	17.031	16.8261		1.0689	-0.357023	Q96EI5	Q96EI5	Transcription elongation factor A protein-like 4	TCEAL4	0.780774	3	3	3	17.2	17.2	17.2	24.647	0.00070621	8.8726	9364000	70
16.8708	16.873	16.524	17.0636	16.8369	16.8886		0.573993	-0.173758	Q96EK6	Q96EK6	Glucosamine 6-phosphate N-acetyltransferase	GNPNAT1	0.886531	3	3	3	21.7	21.7	21.7	20.749	0.0022153	3.8276	7210100	10
19.3284	19.4131	19.3936	19.2127	19.3976	19.3955		0.258193	0.0430908	Q96FQ6	Q96FQ6	Protein S100-A16	S100A16	1.03032	3	3	3	33	33	33	11.801	0.00054259	5.4862	29088000	46
19.4672	19.3692	19.234	19.4824	19.5745	19.517		1.08498	-0.167821	Q96FW1	Q96FW1	Ubiquitin thioesterase OTUB1	OTUB1	0.890186	4	4	4	19.9	19.9	19.9	31.284	0	25.036	54305000	115
18.35	18.496	18.4266	18.6172	18.7278	18.7562		2.00504	-0.276169	Q96G03	Q96G03	Phosphoglucomutase-2	PGM2	0.825781	3	3	3	5.7	5.7	5.7	68.283	0.0005534	5.6755	21966000	37
16.3545	16.1788	16.2202	16.4418	16.2678	16.3547		0.639916	-0.103585	Q96GM8	Q96GM8	Target of EGR1 protein 1	TOE1	0.930717	2	2	2	7.3	7.3	7.3	56.547	0.0036916	3.2337	4692500	23
17.5443	17.5202	17.2941	17.775	17.4715	17.3729		0.235972	-0.0869382	Q96GQ7	Q96GQ7	Probable ATP-dependent RNA helicase DDX27	DDX27	0.941519	5	5	5	7.5	7.5	7.5	89.834	0.0007326	9.5215	13839000	40
18.7163	18.5865	18.611	18.7037	18.8322	18.4405		0.0592804	-0.0208759	Q96HC4	Q96HC4	PDZ and LIM domain protein 5	PDLIM5	0.985634	6	6	6	17.8	17.8	17.8	63.944	0	30.853	37632000	115
18.6056	18.4276	18.3708	18.5409	18.6479	19.0599		0.745625	-0.281538	Q96HE7;Q86YB8	Q96HE7	ERO1-like protein alpha	ERO1L	0.822713	8	8	8	21.8	21.8	21.8	54.392	0	24.515	50473000	92
18.2986	18.893	18.722	18.8613	19.0451	18.9478		0.784031	-0.313522	Q96HS1	Q96HS1	Serine/threonine-protein phosphatase PGAM5, mitochondrial	PGAM5	0.804675	6	6	6	24.9	24.9	24.9	32.004	0.00079808	10.703	31414000	49
18.1416	16.0627	18.4964	18.0794	18.5363	18.2308		0.391498	-0.715251	Q96I24	Q96I24	Far upstream element-binding protein 3	FUBP3	0.609099	7	5	5	17.3	14.3	14.3	61.64	0.0009434	14.115	23075000	42
18.3529	18.2222	18.1648	18.4144	18.4372	18.5115		1.52469	-0.207731	Q96I99	Q96I99	Succinyl-CoA ligase [GDP-forming] subunit beta, mitochondrial	SUCLG2	0.865898	10	10	10	27.3	27.3	27.3	46.51	0	20.567	51275000	109
16.9942	16.764	16.6273	16.8705	16.7642	16.7171		0.0325858	0.0112305	Q96IJ6	Q96IJ6	Mannose-1-phosphate guanyltransferase alpha	GMPPA	1.00781	3	3	3	9.3	9.3	9.3	46.291	0.00055556	5.7002	7520500	17
18.859	18.9617	19.4983	19.5086	19.6355	19.5832		1.09483	-0.46947	Q96IX5	Q96IX5	Up-regulated during skeletal muscle growth protein 5	USMG5	0.72223	3	3	3	44.8	44.8	44.8	6.4575	0.00056786	5.926	20926000	33
18.2777	18.3967	18.2985	18.1774	18.5136	18.5267		0.272452	-0.0815919	Q96IZ0	Q96IZ0	PRKC apoptosis WT1 regulator protein	PAWR	0.945014	3	3	3	13.5	13.5	13.5	36.567	0	25.192	24226000	72
16.6884	16.3304	16.1663	16.4858	16.3413	16.3659		0.00540532	-0.00264676	Q96JG6	Q96JG6	Coiled-coil domain-containing protein 132	CCDC132	0.998167	4	4	4	5.1	5.1	5.1	111.17	0.00057405	6.0479	5951500	23
15.9203	15.8782	15.8019	15.8968	16.0374	15.942		0.785279	-0.0919431	Q96JH7	Q96JH7	Deubiquitinating protein VCIP135	VCPIP1	0.938258	3	3	3	3.9	3.9	3.9	134.32	0.0014104	4.3198	3191600	16
17.5949	17.9523	16.4584	17.5316	17.5515	17.9757		0.301704	-0.351088	Q96JJ7	Q96JJ7	Protein disulfide-isomerase TMX3	TMX3	0.783993	4	4	4	9.9	9.9	9.9	51.871	0.00058411	6.3178	10106000	27
16.6393	16.547	16.6752	16.6304	16.7503	15.825		0.30358	0.218614	Q96KA5	Q96KA5	Cleft lip and palate transmembrane protein 1-like protein	CLPTM1L	1.16362	2	2	2	4.5	4.5	4.5	62.228	0.0075386	2.689	4476600	19
18.4505	18.6258	18.3836	18.6487	18.5408	18.6024		0.633853	-0.110647	Q96KB5	Q96KB5	Lymphokine-activated killer T-cell-originated protein kinase	PBK	0.926173	4	4	4	16.8	16.8	16.8	36.085	0.00055006	5.6068	18692000	36
18.9757	18.762	18.6216	18.8016	18.9432	18.7585		0.153111	-0.0479959	Q96KP4	Q96KP4	Cytosolic non-specific dipeptidase	CNDP2	0.967279	7	7	7	21.1	21.1	21.1	52.878	0	20.695	48708000	88
17.2302	17.1819	17.0748	17.2987	17.2869	17.2574		1.17362	-0.118646	Q96KR1	Q96KR1	Zinc finger RNA-binding protein	ZFR	0.921052	3	3	3	4	4	4	117.01	0.00066756	8.09	8674900	57
18.1775	18.2044	18.1515	16.6915	18.5608	16.2588		0.643892	1.00741	Q96N66	Q96N66	Lysophospholipid acyltransferase 7	MBOAT7	2.0103	3	3	3	8.5	8.5	8.5	52.764	0.00067935	8.4497	19663000	49
19.9515	19.4225	19.5104	19.4483	19.4031	19.1881		0.704977	0.281624	Q96P70	Q96P70	Importin-9	IPO9	1.21556	6	6	6	7.5	7.5	7.5	115.96	0.00088261	12.616	37619000	71
19.3541	19.4284	19.3988	19.6365	19.646	19.5296		2.08697	-0.21025	Q96PK6	Q96PK6	RNA-binding protein 14	RBM14	0.864388	10	10	10	16	16	16	69.491	0	27.074	94055000	178
18.3596	18.425	18.2864	18.6409	18.6111	18.4601		1.44344	-0.213678	Q96PU8	Q96PU8	Protein quaking	QKI	0.862336	6	6	6	22	22	22	37.67	0.00078864	10.485	29840000	44
19.8204	19.7661	19.6781	19.7065	19.8298	19.8309		0.229265	-0.0342414	Q96QK1	Q96QK1	Vacuolar protein sorting-associated protein 35	VPS35	0.976545	10	10	10	14.4	14.4	14.4	91.706	0	134.31	130910000	331
17.8515	17.9061	18.2175	18.3683	17.8627	15.453		0.349692	0.763699	Q96RP9	Q96RP9	Elongation factor G, mitochondrial	GFM1	1.69784	3	3	3	4.5	4.5	4.5	83.471	0.0013908	4.2151	11087000	8
17.8551	17.3454	17.6029	17.9503	18.2382	17.6101		0.640787	-0.331758	Q96RT1;Q96NW7	Q96RT1	Protein LAP2	ERBB2IP	0.794567	9	9	9	8.9	8.9	8.9	158.3	0.0010977	17.215	21884000	63
16.7996	16.7299	16.6839	16.6134	16.0246	16.7142		0.588847	0.287022	Q96S55	Q96S55	ATPase WRNIP1	WRNIP1	1.22012	3	3	3	5.9	5.9	5.9	72.132	0.00056306	5.8102	7301800	15
16.6147	15.9283	16.4761	17.2184	16.6586	16.5108		0.691068	-0.45622	Q96S59	Q96S59	Ran-binding protein 9	RANBP9	0.728894	4	4	4	7.4	7.4	7.4	77.846	0.00060386	6.7578	4972900	28
15.7209	15.7949	15.7276	15.7246	15.7665	15.7139		0.169128	0.0127964	Q96S66	Q96S66	Chloride channel CLIC-like protein 1	CLCC1	1.00891	2	2	2	5.3	5.3	5.3	62.022	0.0065943	2.8784	2049600	14
17.7391	17.6901	17.761	17.7944	17.9403	17.6782		0.399616	-0.0742652	Q96SB4	Q96SB4	SRSF protein kinase 1	SRPK1	0.949826	6	6	6	13	13	13	74.324	0.0010953	17.184	29451000	70
17.2942	17.2757	17.0577	17.1286	17.2503	17.1356		0.166054	0.0377019	Q96ST3	Q96ST3	Paired amphipathic helix protein Sin3a	SIN3A	1.02648	5	5	5	5.9	5.9	5.9	145.17	0.00095511	14.348	15982000	75
16.8411	16.7627	16.7811	16.9869	17.0939	16.6852		0.436935	-0.127067	Q96T37	Q96T37	Putative RNA-binding protein 15	RBM15	0.915691	3	3	3	4.5	4.5	4.5	107.19	0.00082576	11.254	7647100	61
17.8648	17.886	17.4966	17.59	16.3393	17.5097		0.642603	0.602801	Q96T88	Q96T88	E3 ubiquitin-protein ligase UHRF1	UHRF1	1.51866	7	7	7	8.4	8.4	8.4	89.813	0.00087108	12.375	14312000	23
19.477	19.2995	19.3384	19.3407	19.5499	19.3564		0.196274	-0.044021	Q99426	Q99426	Tubulin-folding cofactor B	TBCB	0.969948	4	4	4	19.7	19.7	19.7	27.325	0.00086881	12.233	33295000	64
19.5084	19.6365	19.5709	19.9005	19.7288	19.9926		1.61346	-0.301978	Q99439	Q99439	Calponin-2	CNN2	0.811139	7	6	6	28.8	25.2	25.2	33.697	0.00094251	14.112	99392000	189
17.9936	17.8211	17.9808	17.5381	17.8798	17.9224		0.495068	0.151726	Q99459	Q99459	Cell division cycle 5-like protein	CDC5L	1.1109	11	11	11	22.6	22.6	22.6	92.25	0	33.815	30028000	58
18.9449	18.7754	18.9845	18.902	19.0825	18.7527		0.0317518	-0.0108223	Q99460	Q99460	26S proteasome non-ATPase regulatory subunit 1	PSMD1	0.992527	15	15	15	20.1	20.1	20.1	105.84	0	51.572	94344000	157
18.5414	18.427	18.4152	18.7006	18.572	18.4912		0.802132	-0.126733	Q99471	Q99471	Prefoldin subunit 5	PFDN5	0.915903	2	2	2	19.5	19.5	19.5	17.328	0.00062617	7.2875	18567000	51
21.0546	20.9918	20.8694	20.8	20.8841	21.0229		0.339531	0.0695992	Q99497	Q99497	Protein deglycase DJ-1	PARK7	1.04943	5	5	5	38.1	38.1	38.1	19.891	0	177.03	259620000	256
23.3975	23.3518	23.1678	23.4641	23.4746	23.4432		1.02712	-0.154919	Q99536	Q99536	Synaptic vesicle membrane protein VAT-1 homolog	VAT1	0.898183	10	10	10	38.2	38.2	38.2	41.92	0	113.59	490750000	348
18.0067	18.121	17.9903	18.0647	18.1324	18.2605		0.734718	-0.113199	Q99567	Q99567	Nuclear pore complex protein Nup88	NUP88	0.924536	6	6	6	12.6	12.6	12.6	83.541	0.00093458	14	17890000	49
17.0504	17.0426	17.113	17.0656	15.8194	17.2169		0.343744	0.368003	Q99570	Q99570	Phosphoinositide 3-kinase regulatory subunit 4	PIK3R4	1.29057	3	3	3	3.1	3.1	3.1	153.1	0.00050813	4.8904	5287400	13
18.841	18.7351	18.8201	19.1834	19.1189	18.9231		1.50867	-0.276417	Q99613;B5ME19	Q99613;B5ME19	Eukaryotic translation initiation factor 3 subunit C;Eukaryotic translation initiation factor 3 subunit C-like protein	EIF3C;EIF3CL	0.825639	10	10	10	12	12	12	105.34	0	58.387	91770000	208
18.5208	18.3886	18.2901	17.8544	18.3831	18.4166		0.39615	0.181793	Q99614	Q99614	Tetratricopeptide repeat protein 1	TTC1	1.13429	3	3	3	14.4	14.4	14.4	33.526	0.00089767	12.923	16597000	49
19.9825	19.8361	19.8856	20.0054	20.2787	20.231		1.33661	-0.270291	Q99615	Q99615	DnaJ homolog subfamily C member 7	DNAJC7	0.829152	9	9	9	20.2	20.2	20.2	56.44	0.00096618	14.655	64883000	75
20.4318	20.6356	20.5553	20.7641	20.5782	20.6939		0.792432	-0.137835	Q99623	Q99623	Prohibitin-2	PHB2	0.908882	9	9	9	31.4	31.4	31.4	33.296	0	34.546	141320000	131
17.8418	17.7595	17.8224	17.8055	17.9717	17.933		0.786512	-0.0954997	Q99661;Q8N4N8	Q99661	Kinesin-like protein KIF2C	KIF2C	0.935948	11	11	11	20.4	20.4	20.4	81.312	0	19.155	32973000	60
17.8297	17.9344	18.1032	17.9767	18.1099	17.9558		0.248092	-0.0583833	Q99700	Q99700	Ataxin-2	ATXN2	0.96034	6	6	6	6.2	6.2	6.2	140.28	0.00085543	11.855	21893000	44
19.1807	19.4059	19.1012	19.1218	19.2081	19.153		0.291928	0.0682856	Q99714	Q99714	3-hydroxyacyl-CoA dehydrogenase type-2	HSD17B10	1.04847	7	7	7	43.7	43.7	43.7	26.923	0	23.355	34510000	65
17.9323	19.2143	20.4959	21.2011	20.6805	20.4034		0.932118	-1.54752	Q99729	Q99729	Heterogeneous nuclear ribonucleoprotein A/B	HNRNPAB	0.342097	3	3	3	13.3	13.3	13.3	36.224	0	34.764	83122000	98
18.9617	18.6647	18.6318	18.9186	19.0033	19.0748		1.01163	-0.246183	Q99733	Q99733	Nucleosome assembly protein 1-like 4	NAP1L4	0.843124	6	5	5	20.5	17.9	17.9	42.823	0.0008547	11.854	39605000	83
19.4591	19.3921	19.2944	19.3484	19.3818	19.3096		0.270189	0.0352027	Q99798	Q99798	Aconitate hydratase, mitochondrial	ACO2	1.0247	13	13	13	22.7	22.7	22.7	85.424	0	58.974	111420000	180
19.7378	19.4317	19.2264	18.7834	18.7835	16.7378		0.912306	1.36374	Q99829	Q99829	Copine-1	CPNE1	2.57351	4	4	4	8.4	8.4	8.4	59.058	0.00058997	6.4456	32656000	39
20.8389	20.9249	20.7502	20.5975	20.763	20.885		0.387127	0.0895087	Q99832	Q99832	T-complex protein 1 subunit eta	CCT7	1.06401	11	11	11	26.5	26.5	26.5	59.366	0	89.512	221050000	323
18.9321	18.963	18.9093	19.0066	18.9075	19.04		0.511835	-0.0498835	Q99848	Q99848	Probable rRNA-processing protein EBP2	EBNA1BP2	0.966014	4	4	4	17.6	17.6	17.6	34.852	0.00076453	10.118	34747000	118
19.0836	19.2394	18.9752	19.2098	19.3651	19.5451		1.04136	-0.273932	Q99961;Q99962	Q99961	Endophilin-A2	SH3GL1	0.827062	6	6	6	22.6	22.6	22.6	41.489	0.001056	16.366	55235000	111
18.7269	18.4976	18.56	18.5072	18.0253	18.1693		1.07115	0.3609	Q9BPX3	Q9BPX3	Condensin complex subunit 3	NCAPG	1.28423	10	10	10	12	12	12	114.33	0	25.357	40582000	72
18.5584	18.2311	18.3147	18.4179	18.7055	18.4633		0.534441	-0.160837	Q9BQE5	Q9BQE5	Apolipoprotein L2	APOL2	0.894506	4	4	4	12.2	12.2	12.2	37.092	0.00053937	5.3977	16471000	34
18.5973	18.2642	18.2654	18.8249	18.7877	18.5407		1.13113	-0.342137	Q9BQG0	Q9BQG0	Myb-binding protein 1A	MYBBP1A	0.788872	13	13	13	12.6	12.6	12.6	148.85	0	29.701	56201000	116
19.0158	18.9257	18.9059	18.9267	18.9794	15.9111		0.424999	1.01007	Q9BR76	Q9BR76	Coronin-1B	CORO1B	2.01401	2	2	2	3.9	3.9	3.9	54.234	0.00595	3.0052	19614000	20
17.2017	17.3252	17.1482	16.9055	17.4346	17.4599		0.0779358	-0.0416368	Q9BRJ6	Q9BRJ6	Uncharacterized protein C7orf50	C7orf50	0.971552	3	3	3	29.4	29.4	29.4	22.083	0	23.92	12838000	65
17.7578	15.5627	16.9453	17.9544	17.8839	17.9488		0.850423	-1.17373	Q9BRP8	Q9BRP8	Partner of Y14 and mago	WIBG	0.443273	2	2	2	14.2	14.2	14.2	22.655	0.00069444	8.6888	5498700	40
17.0271	16.7133	16.6922	16.9112	17.1742	16.9766		0.715075	-0.209772	Q9BRX5	Q9BRX5	DNA replication complex GINS protein PSF3	GINS3	0.864674	3	3	3	19.9	19.9	19.9	24.534	0.00074294	9.7066	9819100	47
19.6003	19.5528	19.6128	19.2832	19.2747	19.4663		1.71789	0.247257	Q9BS26	Q9BS26	Endoplasmic reticulum resident protein 44	ERP44	1.18695	4	4	4	11.8	11.8	11.8	46.971	0	24.744	49706000	75
18.5271	18.2144	18.1395	17.8457	18.0055	17.9727		1.28742	0.352397	Q9BSD7	Q9BSD7	Cancer-related nucleoside-triphosphatase	NTPCR	1.27668	3	3	3	23.7	23.7	23.7	20.713	0.00059382	6.5277	14806000	30
19.3831	19.1795	19.1997	19.2145	18.8461	19.159		0.616923	0.18088	Q9BSJ8	Q9BSJ8	Extended synaptotagmin-1	ESYT1	1.13357	12	12	12	15.4	15.4	15.4	122.85	0	48.16	96847000	220
19.3295	19.3174	19.2849	19.0297	19.3073	19.2232		0.675419	0.123843	Q9BT78	Q9BT78	COP9 signalosome complex subunit 4	COPS4	1.08963	7	7	7	25.1	25.1	25.1	46.268	0	21.157	64288000	132
17.1797	17.168	17.16	17.0724	17.2667	17.423		0.346238	-0.0848287	Q9BTW9	Q9BTW9	Tubulin-specific chaperone D	TBCD	0.942896	7	7	7	6.8	6.8	6.8	132.6	0.00086957	12.306	13398000	42
18.6738	18.5614	18.5813	18.9259	18.7912	16.2846		0.283679	0.60494	Q9BUJ2	Q9BUJ2	Heterogeneous nuclear ribonucleoprotein U-like protein 1	HNRNPUL1	1.52092	6	6	6	6.7	6.7	6.7	95.737	0.00073801	9.6362	37398000	49
17.9336	17.9313	17.8992	17.8063	17.9266	17.8013		0.83836	0.0766614	Q9BUQ8	Q9BUQ8	Probable ATP-dependent RNA helicase DDX23	DDX23	1.05457	6	6	6	9.1	9.1	9.1	95.581	0.00072202	9.3446	23660000	43
17.9425	17.8137	17.6925	17.8784	17.8115	17.8165		0.0909407	-0.0192254	Q9BUR5	Q9BUR5	Apolipoprotein O	APOO	0.986762	2	2	2	13.1	13.1	13.1	22.284	0.00052247	5.1108	10214000	34
16.8033	16.3277	16.7885	16.7708	16.8774	16.8135		0.495312	-0.18072	Q9BUT1	Q9BUT1	3-hydroxybutyrate dehydrogenase type 2	BDH2	0.882263	2	2	2	9.4	9.4	9.4	26.724	0.0017921	3.9257	6009600	11
17.8507	17.8259	17.7494	17.9337	17.834	17.6875		0.0426716	-0.00973066	Q9BVG4	Q9BVG4	Protein PBDC1	PBDC1	0.993278	3	3	3	13.3	13.3	13.3	26.056	0.00055494	5.6934	11514000	26
17.0583	17.0615	17.0191	17.2052	17.3252	17.4309		1.8338	-0.274143	Q9BVJ6	Q9BVJ6	U3 small nucleolar RNA-associated protein 14 homolog A	UTP14A	0.826941	4	4	4	6.9	6.9	6.9	87.977	0.00076394	10.1	7941600	52
18.552	18.8378	18.7117	18.1528	18.548	18.4534		1.0222	0.315756	Q9BVK6	Q9BVK6	Transmembrane emp24 domain-containing protein 9	TMED9	1.24466	4	4	4	18.3	18.3	18.3	27.277	0.00065232	7.7625	17761000	18
16.5587	16.588	16.4712	16.985	16.9897	16.2426		0.327772	-0.199813	Q9BVW5	Q9BVW5	TIMELESS-interacting protein	TIPIN	0.870664	2	2	2	6.6	6.6	6.6	34.555	0.0013928	4.2216	4129800	26
17.6704	17.6495	17.3011	17.76	17.924	17.9673		1.19252	-0.343471	Q9BW19	Q9BW19	Kinesin-like protein KIFC1	KIFC1	0.788143	5	5	5	11.9	11.9	11.9	73.747	0.0010235	15.772	18351000	63
17.9219	17.9092	18.0397	17.2865	17.7892	17.703		1.0648	0.364012	Q9BW27	Q9BW27	Nuclear pore complex protein Nup85	NUP85	1.287	6	6	6	12.3	12.3	12.3	75.019	0.00072098	9.3338	17151000	25
18.5472	18.4725	18.4821	18.4452	18.6946	18.6196		0.481133	-0.0858491	Q9BWF3;Q9BQ04	Q9BWF3;Q9BQ04	RNA-binding protein 4;RNA-binding protein 4B	RBM4;RBM4B	0.94223	5	5	5	19.5	19.5	19.5	40.313	0	73.899	43313000	138
19.5973	19.0956	18.904	19.0136	18.9391	19.0346		0.413977	0.203161	Q9BWM7	Q9BWM7	Sideroflexin-3	SFXN3	1.15122	4	4	4	16.8	16.8	16.8	35.503	0.00068166	8.4851	32316000	31
18.7384	18.8674	18.8314	19.0085	18.9371	19.0364		1.69805	-0.181598	Q9BXJ9;Q6N069	Q9BXJ9	N-alpha-acetyltransferase 15, NatA auxiliary subunit	NAA15	0.881726	9	9	9	11.2	11.2	11.2	101.27	0.0011186	17.665	49417000	104
18.8693	18.9066	18.8409	19	19.1216	19.127		2.00342	-0.210603	Q9BXP5	Q9BXP5	Serrate RNA effector molecule homolog	SRRT	0.864176	7	7	7	9.5	9.5	9.5	100.67	0.00092764	13.856	48234000	91
18.7905	18.5754	18.6003	18.5331	18.6066	18.6246		0.385544	0.0672881	Q9BXS5;Q9Y6Q5	Q9BXS5	AP-1 complex subunit mu-1	AP1M1	1.04775	6	6	6	16.3	16.3	16.3	48.586	0.00063898	7.4987	23271000	35
18.4414	18.3677	18.2874	18.6053	18.7192	18.5562		1.78627	-0.261389	Q9BY44	Q9BY44	Eukaryotic translation initiation factor 2A;Eukaryotic translation initiation factor 2A, N-terminally processed	EIF2A	0.834284	6	6	6	13.2	13.2	13.2	64.989	0.0010799	16.888	35525000	98
18.298	18.1814	18.0547	18.2873	18.3562	18.3996		1.02803	-0.169668	Q9BY77	Q9BY77	Polymerase delta-interacting protein 3	POLDIP3	0.889048	5	5	5	17.6	17.6	17.6	46.089	0.001087	17.068	20274000	84
17.7153	17.8952	17.7025	17.7636	18.0768	17.9763		0.685975	-0.167872	Q9BYT8	Q9BYT8	Neurolysin, mitochondrial	NLN	0.890155	6	6	6	10.1	10.1	10.1	80.651	0.00075131	9.8512	20762000	47
17.219	17.2836	15.9297	17.3879	17.4629	17.3616		0.601149	-0.593412	Q9BZD4	Q9BZD4	Kinetochore protein Nuf2	NUF2	0.662774	3	3	3	8.8	8.8	8.8	54.303	0.00062578	7.2873	10192000	18
16.2433	17.5155	17.4684	17.697	17.4656	17.4633		0.477777	-0.466213	Q9BZE1	Q9BZE1	39S ribosomal protein L37, mitochondrial	MRPL37	0.723862	2	2	2	7.3	7.3	7.3	48.117	0.001001	4.8041	6191400	31
17.0213	16.928	16.7446	17.0322	17.0654	16.817		0.260482	-0.0735683	Q9BZE9	Q9BZE9	Tether containing UBX domain for GLUT4	ASPSCR1	0.950285	3	3	3	9.9	9.9	9.9	60.182	0.00084388	11.613	5436100	28
17.2584	17.0119	16.886	15.967	16.852	17.1528		0.457504	0.394836	Q9BZF1	Q9BZF1	Oxysterol-binding protein-related protein 8	OSBPL8	1.31479	5	5	5	8.4	8.4	8.4	101.19	0.00070028	8.7783	10170000	31
21.5278	21.8679	18.9293	19.1818	20.0718	20.0612		0.44243	1.00338	Q9BZF9	Q9BZF9	Uveal autoantigen with coiled-coil domains and ankyrin repeats	UACA	2.00469	8	8	8	6.1	6.1	6.1	162.5	0	40.262	57662000	38
16.6446	16.9015	16.5237	16.6246	16.103	16.6214		0.510873	0.240228	Q9BZJ0	Q9BZJ0	Crooked neck-like protein 1	CRNKL1	1.18118	3	3	3	4.5	4.5	4.5	100.45	0.00097324	4.5944	4471200	22
15.3669	15.4573	15.4628	15.5532	16.0635	15.5478		0.775551	-0.292529	Q9BZL4	Q9BZL4	Protein phosphatase 1 regulatory subunit 12C	PPP1R12C	0.816469	2	2	2	3.5	3.5	3.5	84.88	0.00096899	4.5568	2312700	18
18.1828	18.2772	18.3071	18.0195	18.26	18.3736		0.12524	0.0379397	Q9BZQ8	Q9BZQ8	Protein Niban	FAM129A	1.02665	8	8	8	11	11	11	103.13	0	33.18	30490000	95
18.9399	18.8093	18.6762	18.7556	18.896	18.7126		0.0761121	0.0203743	Q9BZZ5	Q9BZZ5	Apoptosis inhibitor 5	API5	1.01422	5	5	5	11.6	11.6	11.6	59.004	0.00075358	9.8924	46395000	88
17.4026	17.1732	17.1268	17.4983	17.5897	17.4116		1.25265	-0.265697	Q9C0B1	Q9C0B1	Alpha-ketoglutarate-dependent dioxygenase FTO	FTO	0.831797	3	3	3	7.1	7.1	7.1	58.281	0.00053419	5.3352	8554200	17
18.0361	18.0103	18.0824	18.1707	18.2399	18.2636		2.18658	-0.181826	Q9C0C2	Q9C0C2	182 kDa tankyrase-1-binding protein	TNKS1BP1	0.881587	22	22	22	19.2	19.2	19.2	181.79	0	59.167	63155000	205
17.8395	17.7317	17.8472	17.0949	17.5334	17.7735		0.772118	0.338857	Q9GZS3	Q9GZS3	WD repeat-containing protein 61;WD repeat-containing protein 61, N-terminally processed	WDR61	1.26475	3	3	3	15.1	15.1	15.1	33.58	0.00054289	5.5041	12792000	15
18.2665	17.4346	17.5938	17.5862	17.7412	17.9608		0.00259781	0.00220362	Q9GZT8	Q9GZT8	NIF3-like protein 1	NIF3L1	1.00153	3	3	3	9.8	9.8	9.8	41.968	0.00059172	6.4885	16627000	36
18.1531	18.1695	17.9848	17.7796	18.1679	18.2175		0.114628	0.047514	Q9GZU8	Q9GZU8	Protein FAM192A	FAM192A	1.03348	2	2	2	9.8	9.8	9.8	28.912	0.00088889	12.735	12590000	42
19.6462	19.2798	18.9046	18.7201	19.1392	18.9739		0.60471	0.332485	Q9H074	Q9H074	Polyadenylate-binding protein-interacting protein 1	PAIP1	1.25918	3	3	3	6.7	6.7	6.7	53.524	0.0010025	4.8152	26683000	32
17.4682	17.473	17.3862	17.5572	17.6606	17.6932		1.75998	-0.194522	Q9H0B6	Q9H0B6	Kinesin light chain 2	KLC2	0.873863	7	6	6	14.6	13.2	13.2	68.934	0.0011038	17.291	21548000	75
18.3035	18.1802	18.1606	18.4498	18.2607	18.3353		0.879533	-0.133816	Q9H0D6	Q9H0D6	5-3 exoribonuclease 2	XRN2	0.911418	10	10	10	15.2	15.2	15.2	108.58	0	32.178	47791000	113
18.652	18.5842	18.5243	18.7288	18.8243	18.6953		1.41754	-0.162636	Q9H223	Q9H223	EH domain-containing protein 4	EHD4	0.893391	11	11	9	24.4	24.4	20.3	61.174	0	35.432	67642000	201
22.3196	22.5651	21.9431	21.5771	22.0877	22.0954		0.644797	0.35585	Q9H299	Q9H299	SH3 domain-binding glutamic acid-rich-like protein 3	SH3BGRL3	1.27974	4	4	4	39.8	39.8	39.8	10.438	0	113.8	208530000	157
17.5696	17.6219	17.6721	17.6901	17.7305	17.7305		1.37617	-0.0958055	Q9H2D6	Q9H2D6	TRIO and F-actin-binding protein	TRIOBP	0.93575	3	3	3	1.7	1.7	1.7	261.37	0.00058858	6.4214	8922100	30
17.1735	16.9758	16.9443	17.2149	16.9756	17.0918		0.250238	-0.0628942	Q9H2M9	Q9H2M9	Rab3 GTPase-activating protein non-catalytic subunit	RAB3GAP2	0.957342	4	4	4	3.7	3.7	3.7	155.98	0.00063412	7.4106	9361900	42
18.0953	18.2668	18.2722	18.5912	18.1962	18.4933		0.748586	-0.215465	Q9H307	Q9H307	Pinin	PNN	0.861269	8	8	8	12.8	12.8	12.8	81.627	0.00091743	13.44	33450000	55
17.3023	17.3022	17.207	17.4336	17.4788	17.3151		1.12013	-0.13868	Q9H330	Q9H330	Transmembrane protein 245	TMEM245	0.90835	3	3	3	6.1	6.1	6.1	97.356	0.00069348	8.6775	13362000	45
18.0229	18.1097	17.9691	17.8076	18.146	18.2516		0.0875232	-0.0345103	Q9H3P7	Q9H3P7	Golgi resident protein GCP60	ACBD3	0.976363	3	3	3	9.3	9.3	9.3	60.593	0	67.836	26126000	135
16.831	16.831	16.6306	16.6968	16.7532	16.8408		0.00227765	0.000549952	Q9H3S7	Q9H3S7	Tyrosine-protein phosphatase non-receptor type 23	PTPN23	1.00038	4	4	4	2.8	2.8	2.8	178.97	0.00056117	5.7727	8496400	22
17.3617	17.5131	17.3505	17.226	17.4067	16.2493		0.544829	0.447769	Q9H3U1	Q9H3U1	Protein unc-45 homolog A	UNC45A	1.36393	6	6	6	7.4	7.4	7.4	103.08	0.00078309	10.427	14545000	29
16.7978	16.9528	16.9563	15.9656	16.797	16.83		0.574944	0.371427	Q9H3Z4	Q9H3Z4	DnaJ homolog subfamily C member 5	DNAJC5	1.29363	1	1	1	17.2	17.2	17.2	22.149	0.0006079	6.862	4371500	6
18.213	18.3195	17.9046	16.0483	18.3244	18.306		0.312734	0.586149	Q9H425	Q9H425	Uncharacterized protein C1orf198	C1orf198	1.50123	4	4	4	14.1	14.1	14.1	36.346	0.00053191	5.2742	12159000	25
19.8441	19.8977	19.8959	19.6363	19.7393	19.8522		0.989075	0.136611	Q9H444	Q9H444	Charged multivesicular body protein 4b	CHMP4B	1.09932	2	2	2	13.4	13.4	13.4	24.95	0.00090662	13.192	41611000	54
18.2547	18.5151	18.3258	18.5297	18.1324	18.2719		0.142749	0.053868	Q9H4A4	Q9H4A4	Aminopeptidase B	RNPEP	1.03804	7	7	7	12.8	12.8	12.8	72.595	0.0010256	15.788	35047000	76
17.8821	17.7395	17.7078	17.8638	18.0428	18.072		1.20573	-0.216357	Q9H4A6	Q9H4A6	Golgi phosphoprotein 3	GOLPH3	0.860736	3	3	3	14.8	14.8	14.8	33.81	0.00082645	11.273	12929000	60
17.2476	17.2185	17.1155	16.5385	17.2157	17.1626		0.428367	0.221598	Q9H4G4	Q9H4G4	Golgi-associated plant pathogenesis-related protein 1	GLIPR2	1.16602	2	2	2	16.9	16.9	16.9	17.218	0.00051867	5.0464	5776800	39
15.6765	17.8605	18.1121	18.3156	18.2079	18.0807		0.563324	-0.98502	Q9H4M9	Q9H4M9	EH domain-containing protein 1	EHD1	0.505219	8	7	6	18.4	16.3	14.2	60.626	0	20.148	20379000	45
17.0168	17.078	17.0413	17.2327	17.2071	17.367		1.87827	-0.223537	Q9H583	Q9H583	HEAT repeat-containing protein 1;HEAT repeat-containing protein 1, N-terminally processed	HEATR1	0.856463	7	7	7	4	4	4	242.37	0.00080386	10.833	12384000	17
17.9237	17.8921	16.9335	17.4769	17.7292	17.5395		0.00122503	0.00125313	Q9H6E4	Q9H6E4	Coiled-coil domain-containing protein 134	CCDC134	1.00087	2	2	2	13.5	13.5	13.5	26.56	0.0013986	4.2466	8821800	29
17.2377	16.6531	16.8936	17.1763	16.3513	17.1882		0.0235088	0.0228443	Q9H6T3	Q9H6T3	RNA polymerase II-associated protein 3	RPAP3	1.01596	5	5	5	10.5	10.5	10.5	75.718	0.00098135	15.014	12513000	56
18.5032	16.5661	18.6974	18.7376	19.1175	19.2696		0.734398	-1.11931	Q9H773	Q9H773	dCTP pyrophosphatase 1	DCTPP1	0.460313	4	4	4	30	30	30	18.681	0.00063532	7.4371	18933000	80
17.5402	17.422	17.3905	17.6491	17.9608	17.6998		1.39336	-0.319007	Q9H788	Q9H788	SH2 domain-containing protein 4A	SH2D4A	0.801622	2	2	2	5.9	5.9	5.9	52.726	0.0048544	3.1382	8384000	14
17.5594	17.7219	17.7303	17.8931	17.8463	15.9866		0.272528	0.428497	Q9H7D7	Q9H7D7	WD repeat-containing protein 26	WDR26	1.34583	2	2	2	3	3	3	72.123	0.0022183	3.8361	9399500	34
18.1787	18.2577	18.228	17.8763	18.7246	16.0943		0.351709	0.656443	Q9H832	Q9H832	Ubiquitin-conjugating enzyme E2 Z	UBE2Z	1.57619	3	3	3	10.7	10.7	10.7	38.21	0.0037083	3.2795	20210000	15
19.6808	19.6191	19.5338	19.8715	19.9393	19.8233		2.0981	-0.266804	Q9H910	Q9H910	Hematological and neurological expressed 1-like protein	HN1L	0.831159	5	5	5	36.8	36.8	36.8	20.063	0	56.341	91329000	171
18.0773	17.9303	17.6724	18.1249	18.0106	17.8006		0.21908	-0.0853539	Q9H9A6	Q9H9A6	Leucine-rich repeat-containing protein 40	LRRC40	0.942553	7	7	7	13.6	13.6	13.6	68.249	0.00077942	10.384	21700000	38
18.9411	18.8421	18.8322	18.8911	18.8599	18.8247		0.121883	0.0132535	Q9H9B4	Q9H9B4	Sideroflexin-1	SFXN1	1.00923	5	5	5	20.2	20.2	20.2	35.619	0.00084602	11.626	26995000	66
17.0423	17.2436	17.0133	16.0897	16.2341	16.9851		1.08742	0.663416	Q9H9H4	Q9H9H4	Vacuolar protein sorting-associated protein 37B	VPS37B	1.58383	2	2	2	9.8	9.8	9.8	31.307	0.00050787	4.8896	4291700	19
17.4865	17.5546	17.4954	17.5462	17.6362	15.8035		0.361183	0.516891	Q9HAV4	Q9HAV4	Exportin-5	XPO5	1.43087	4	4	4	4.3	4.3	4.3	136.31	0	20.451	10703000	55
20.5117	20.356	20.3935	20.1214	20.3232	20.1852		1.30051	0.210468	Q9HB71	Q9HB71	Calcyclin-binding protein	CACYBP	1.15706	7	7	7	42.1	42.1	42.1	26.21	0	25.547	107050000	108
18.4942	18.4967	16.5547	18.6968	18.7298	18.7412		0.605389	-0.87409	Q9HC35	Q9HC35	Echinoderm microtubule-associated protein-like 4	EML4	0.545598	8	8	8	10.2	10.2	10.2	108.91	0.00096432	14.627	42590000	43
19.0123	18.7952	18.6953	18.9954	19.0011	18.7307		0.226422	-0.0748208	Q9HC38	Q9HC38	Glyoxalase domain-containing protein 4	GLOD4	0.94946	6	6	6	25.9	25.9	25.9	34.793	0.00079745	10.7	35678000	50
17.613	17.4901	17.4601	17.2047	17.4056	17.1364		1.36216	0.272183	Q9HCE1	Q9HCE1	Putative helicase MOV-10	MOV10	1.20763	6	6	6	8.6	8.6	8.6	113.67	0.0008643	12.096	15399000	53
16.474	16.2527	16.511	16.619	15.949	16.5517		0.0598257	0.0393209	Q9HCG8	Q9HCG8	Pre-mRNA-splicing factor CWC22 homolog	CWC22	1.02763	2	2	2	3.3	3.3	3.3	105.47	0.00052854	5.2083	3093100	37
16.752	17.1404	17.0892	17.1152	15.6899	16.169		0.699553	0.669161	Q9HCN4	Q9HCN4	GPN-loop GTPase 1	GPN1	1.59015	3	3	3	10.7	10.7	10.7	41.74	0.00050736	4.8804	5799400	23
17.1705	17.3136	17.1741	16.8155	17.0051	15.0244		0.672621	0.9377	Q9HCN8	Q9HCN8	Stromal cell-derived factor 2-like protein 1	SDF2L1	1.91547	2	2	2	19.9	19.9	19.9	23.598	0.00079365	10.543	6936900	29
18.0785	16.4902	17.8381	18.1958	19.4201	18.3529		0.883212	-1.18735	Q9HD15	Q9HD15	Steroid receptor RNA activator 1	SRA1	0.439108	2	2	2	9.3	9.3	9.3	25.673	0.001834	4.1093	15073000	43
19.2625	19.1941	18.9904	19.2653	19.2863	18.6487		0.135045	0.082222	Q9HDC9	Q9HDC9	Adipocyte plasma membrane-associated protein	APMAP	1.05865	6	6	6	15.4	15.4	15.4	46.48	0.00089606	12.907	47420000	68
18.1224	18.1357	18.154	18.0392	18.2929	17.1199		0.376699	0.320018	Q9NP61	Q9NP61	ADP-ribosylation factor GTPase-activating protein 3	ARFGAP3	1.24835	5	5	5	12	12	12	56.928	0	19.909	26326000	61
18.3382	18.5894	18.3521	18.37	18.5092	18.401		0.000528123	-0.000148773	Q9NP72	Q9NP72	Ras-related protein Rab-18	RAB18	0.999897	6	6	6	33.5	33.5	33.5	22.977	0.00078493	10.451	39220000	64
17.4444	17.5051	17.5826	17.6158	17.3328	17.1966		0.424225	0.128967	Q9NP77	Q9NP77	RNA polymerase II subunit A C-terminal domain phosphatase SSU72	SSU72	1.09351	2	2	2	12.4	12.4	12.4	22.574	0.00060423	6.7715	8015300	29
19.3424	19.4011	19.1565	19.0798	19.2342	19.3194		0.364922	0.0888875	Q9NP79	Q9NP79	Vacuolar protein sorting-associated protein VTA1 homolog	VTA1	1.06355	3	3	3	12.7	12.7	12.7	33.879	0.00096246	14.602	36426000	56
18.0606	18.0967	17.9612	17.7534	18.0613	18.0967		0.233152	0.0690505	Q9NPQ8;Q9NVN3	Q9NPQ8	Synembryn-A	RIC8A	1.04903	5	5	5	14.3	14.3	14.3	59.709	0	31.237	22439000	97
17.6465	17.9283	17.7459	17.733	17.8628	17.5881		0.148298	0.0456009	Q9NQG5	Q9NQG5	Regulation of nuclear pre-mRNA domain-containing protein 1B	RPRD1B	1.03211	5	5	5	19	19	19	36.899	0	24.037	22150000	70
18.9433	18.9327	18.7651	18.3258	18.8977	18.9067		0.352812	0.170284	Q9NQP4	Q9NQP4	Prefoldin subunit 4	PFDN4	1.12528	3	3	3	20.9	20.9	20.9	15.314	0.00075586	9.9255	19200000	59
17.432	17.3103	17.3886	17.338	17.3495	17.3355		0.429238	0.0359999	Q9NQR4	Q9NQR4	Omega-amidase NIT2	NIT2	1.02527	3	3	3	15.6	15.6	15.6	30.608	0.00072727	9.4298	6091400	51
[truncated: 179 more rows]

## Sheet: 4. LFQ proteomics P vs PN
		log2 LFQ values									Peptide information and statistics
[truncated: 1,752 more rows]
