# Supplementary material for: Mass Spectrometry-Based Redox and Protein Profiling of Failing Human Hearts
Source: Int J Mol Sci. 2021 Feb 11;22(4):1787. doi: 10.3390/ijms22041787 (PMC7916846; doi:10.3390/ijms22041787)
Supplement: Supplementary file 1 [file ijms-22-01787-s001.zip › Supplementary Table S4. Cysred to Cysox ratios of titin peptides.xlsx]

## Sheet: Cysred to Cysox_Titin peptides
		NON-FAILING (CONTROL) HEARTS													FAILING HEARTS																	STATISTICS AND PEPTIDE INFORMATION
NF 69	NF 70	NF 72	NF 73	NF 155	NF 172	NF 176	NF 18	NF 26	NF 54	ICM 6	ICM 615	ICM 618	ICM 619	DCM 621	DCM 632	ICM 637	ICM 640	ICM 641	DCM 648	ICM 71	ICM 33	ICM 9	ICM 116	ICM 23	Significant	Grouping	Fold change Control/Failing	Lenght	Mass	PEP	Score	MS/MS count	-Log Student's T-test p-value Non-failing_Failing	Student's T-test Difference Non-failing_Failing	Student's T-test Test statistic Non-failing_Failing	Sequence	Proteins	Leading razor protein	Gene names	Protein names	Cysteine position
10.9167	1.73324	1.89491	1.91519	1.40915	70.4428	2.97603	1.76765	1.13984	1.73844	0.941073	1.92498	1.85411	1.80076	1.55854	1.5563	1.65231	1.31206	2.16156	1.42037	1.20302	1.16399	0.965392	11.6776	0.982217			4.47255	22	2226.04	1.1041e-56	85.945	20	0.965656	0.907378	1.67123	VTTGDTCTLECTVAGTPELSTK	Q8WZ42	Q8WZ42	TTN	Titin	8530
74.3283	7.03675	20.3097	9.19647	10.6696	121.808	151.885	232.817	59.8032	15.3016	32.2152	9.73405	1.69547	10.7385	8.73895	15.4399	6.59485	18.5847	16.8979	6.84414	34.2106	2.2226	1.90955	13.8757	60.9105	+	Control_Failing	4.38354	22	2256.13	9.3417e-98	109.64	126	1.90228	1.83667	2.7089	IIAQNDVGLSETSPASEPVVCK	Q8WZ42	Q8WZ42	TTN	Titin	31351
51.8891	10.3816	61.2645	4.60382	24.7135	60.752	1.36971	186.504	44.1392	12.9481	11.5534	1.74717	2.76937	25.0387	10.8834	28.887	6.82113	13.9695	27.3267	2.66891	5.86626	15.3074	16.9027	3.01908	28.5073			3.41757	12	1344.57	7.5632e-35	106.32	117	1.08487	1.2584	1.81714	TQVVDCGEYTCK	Q8WZ42	Q8WZ42	TTN	Titin	4455
1.29495	1.66068	1.45457	1.77921	1.23534	1.55504	1.83568	15.2118	43.4065	1.48127	2.30919	1.74224	1.31638	1.35132	1.47788	2.9582	0.814077	1.12274	1.77538	1.05805	4.88643	2.67634	1.60466	3.19481	3.83461			3.31149	19	2114.08	1.1778e-52	90.694	23	0.481098	0.505952	0.994569	VNEPDKLITTCECVVPNLK	Q8WZ42	Q8WZ42	TTN	Titin	16691/16693
450.889	3.14557	5.25689	3.15863	2.99513	15.1803	1.17035	6.40687	17.1904	2.2245	171.239	2.99042	1.5819	2.975	1.90262	1.84048	3.31857	2.24025	5.64902	2.59906	2.38728	18.7438	11.1068	2.15257	1.12813			3.28406	14	1615.61	8.0693e-78	114.56	86	0.458991	0.816038	0.958977	LDDECEYACGVEDR	Q8WZ42	Q8WZ42	TTN	Titin	13821
43.0912	6.81753	11.5487	6.72279	3.74501	13.471	100.566	4.98001	5.74254	6.88139	2.3406	5.84632	5.01059	6.30432	7.68593	6.20573	10.0686	6.09223	6.54095	4.40451	10.2767	2.29799	1.64351	5.33427	16.0301	+	Control_Failing	3.178	21	2239.14	8.2361e-82	108.1	68	1.31748	0.98631	2.08722	AENIVGLGLPDTTIPIECQEK	Q8WZ42	Q8WZ42	TTN	Titin	18428
3.72965	1.03052	0.985213	0.485751	0.557599	2.52253	21.4407	2.2234	5.30896	1.07344	2.11692	0.638846	1.07629	1.03963	0.896522	0.896686	1.00476	1.32972	1.21064	0.53067	1.45049	1.77387	5.06984	0.626531	1.73772			2.75883	18	1956.94	7.6385e-65	115.15	151	0.741586	0.686351	1.37851	VCNAVVTGLSSGQEYQFR	Q8WZ42	Q8WZ42	TTN	Titin	25195
160.693	7.58932	9.92736	5.65098	6.05972	33.2783	2.03886	1.1803	1.17964	7.99723	32.3454	6.65039	10.8072	5.76576	9.19806	1.55763	4.10534	1.46399	6.65459	4.47848	1.27533	1.25302	2.10087	5.57248	39.2334			2.66787	19	1974.9	4.599e-86	132.51	134	0.307521	0.518562	0.697335	EAAADEWTTCTPPTGLQGK	Q8WZ42	Q8WZ42	TTN	Titin	25979
8.62246	5.22257	77.0878	44.263	7.29102	5.18416	1.49139	11.3315	7.11917	1.65164	1.47125	3.00657	4.60063	13.9933	1.01995	8.14339	37.9148	0.975049	5.92453	1.8409	12.5529	1.53606	1.80317	2.22851	1.95406			2.56552	9	1056.54	0.008816	48.423	25	1.05699	1.20338	1.78353	CNLPQNLQK	Q8WZ42	Q8WZ42	TTN	Titin	20565
30.4551	0.531942	4.86905	10.4598	3.3922	8.38006	6.98287	8.91596	19.9783	3.63821	3.14548	6.63497	1.89121	1.30689	3.03038	3.00607	4.13891	8.14277	6.9958	2.69536	2.45161	4.49017	1.25953	13.5761	3.26097			2.21738	10	1148.57	4.3749e-37	130.41	101	0.93761	0.83616	1.63602	TCEIEVSQLK	Q8WZ42	Q8WZ42	TTN	Titin	28445
7.43679	22.6268	5.10362	5.52096	9.03197	8.07812	30.0056	12.0859	8.3786	4.43145	7.93412	4.52742	3.86053	4.94185	3.35967	4.32812	4.083	3.42585	4.57217	3.98624	10.3304	11.9072	8.01815	3.39888	0.959857	+	Control_Failing	2.12285	13	1467.69	1.8995e-155	179.6	122	2.03726	1.01647	2.84456	CDITGLLEGQEYK	Q8WZ42	Q8WZ42	TTN	Titin	16181
9.92956	2.33181	2.13758	1.34085	1.77442	8.1333	13.7073	13.898	13.3963	1.11975	8.60765	1.13907	1.13652	2.04554	1.97245	1.51036	1.14884	1.82208	1.3962	2.20693	11.5189	10.0809	1.32864	1.89323	3.61624			1.97679	10	1141.58	0.00090578	75.294	45	0.950709	0.883777	1.65251	IIGYFVEACK	Q8WZ42	Q8WZ42	TTN	Titin	20156
7.68801	3.84052	3.23203	2.83178	3.14247	19.4593	1.99791	2.23366	42.4432	3.3133	4.42194	3.51884	2.14747	2.88342	3.12538	2.29641	3.17349	2.98047	3.47661	2.16953	10.4675	7.94557	10.9489	2.0401	9.51438			1.90231	19	2124.05	9.451e-86	119.76	84	0.342189	0.350616	0.760315	VNFETTATSTILNINECVR	Q8WZ42	Q8WZ42	TTN	Titin	22055
2.41464	1.15344	9.94844	11.8679	3.5267	1.4407	1.57158	2.68872	6.95071	2.28333	1.9147	3.64021	1.99653	3.20159	2.29324	2.53209	2.20652	2.39577	1.21572	2.56367	6.44522	0.358593	0.706467	0.290122	5.90804			1.746	20	2086.98	7.7277e-34	77.566	57	0.845514	0.774561	1.51768	NGGSPIIGYHVEMCPVGTEK	Q8WZ42	Q8WZ42	TTN	Titin	15251
29.2149	2.0649	4.19869	4.71187	4.75686	23.8353	2.12837	29.3602	31.5459	4.12496	0.48065	4.08549	2.46454	6.7058	4.40008	6.22011	4.88507	4.20082	6.36884	5.45621	62.4184	1.29334	0.914724	4.15789	2.79177			1.74518	19	1855.87	4.6415e-80	108.18	68	0.942869	1.06912	1.64265	NAAGAISPPSEPSDAITCR	Q8WZ42	Q8WZ42	TTN	Titin	22379
2.59447	2.63258	2.41081	2.08751	1.13861	21.0433	1.31841	3.08639	1.03635	2.42282	2.61154	5.37375	3.10056	2.4917	2.12951	1.94636	2.083	1.64279	2.56892	0.780503	2.3477	0.791206	2.51959	3.10187	1.68547			1.69603	20	2266.01	1.0678e-53	85.423	24	0.246597	0.223665	0.581189	ETSHLAWTICEGELQMTSCK	Q8WZ42	Q8WZ42	TTN	Titin	26860
56.8595	2.63446	97.1728	30.5136	8.46406	2.79688	0.762047	0.96993	20.9615	7.81367	0.928537	39.969	1.99099	44.1947	19.3631	2.363	2.71571	21.7515	25.5118	0.960558	2.16909	2.01719	0.815371	0.890465	38.4659			1.68256	34	3841.74	1.8255e-142	90.643	23	0.33773	0.716443	0.752329	CLQDQNTYTLVIDKVNTEDHQGEYVCEALNDSGK	Q8WZ42	Q8WZ42	TTN	Titin	4360
5.73749	3.48522	3.21708	3.43238	1.93981	11.0694	1.96228	0.621094	1.89359	3.02994	3.8138	2.79929	1.62022	2.61554	2.38057	2.06428	1.79404	2.22042	2.44294	1.61212	2.0097	2.0758	1.39653	1.41615	2.23879			1.67945	15	1870.9	4.8593e-50	93.269	44	0.776426	0.436664	1.4259	FRVPDLLEGCQYEFR	Q8WZ42	Q8WZ42	TTN	Titin	18007
12.3499	7.99446	3.56053	5.61614	2.56824	5.32189	2.41789	12.0043	7.4755	4.26158	2.11797	2.28506	1.23445	3.39714	3.35332	11.8141	3.26536	2.06154	9.0825	6.1609	2.24898	1.43763	2.42177	4.86362	1.85345	+	Control_Failing	1.65554	11	1227.54	0.00031279	74.76	90	1.48666	0.833956	2.27408	SWSTVTTECSK	Q8WZ42	Q8WZ42	TTN	Titin	20767
32.2436	1.0296	2.12335	1.01059	2.32776	4.48914	3.11735	4.6118	11.4125	1.60362	20.9881	2.52738	1.47157	4.2696	1.37067	1.96218	1.53913	1.29058	1.97704	1.08732	4.62156	1.11433	10.0175	1.41489	5.18251			1.5773	17	1989.75	3.1693e-12	79.762	35	0.306214	0.393578	0.694919	DCRLDDECEYACGVEDR	Q8WZ42	Q8WZ42	TTN	Titin	13811
16.5385	3.06698	3.52932	1.41122	2.91549	6.01811	7.50509	10.4487	10.2683	2.31419	1.25167	2.29573	3.3072	1.15393	2.32387	1.34018	2.72231	1.56554	4.17793	2.8187	7.91045	7.63279	7.79646	1.96612	12.6628			1.57608	15	1678.75	4.748e-05	82.482	27	0.837207	0.680446	1.50679	EGETATFVCELSHEK	Q8WZ42	Q8WZ42	TTN	Titin	12522
10.6404	5.07209	3.08776	4.10679	2.38029	1.85601	1.70596	2.94525	4.90771	3.67907	1.1298	4.4954	3.28112	4.15561	3.35223	1.39501	2.29008	2.28961	3.03007	3.92293	3.0917	1.7681	1.70889	0.504496	2.38465			1.56115	14	1596.72	5.6593e-157	167.32	88	1.12277	0.620449	1.86236	GVNYTQLSIDNCDR	Q8WZ42	Q8WZ42	TTN	Titin	25012
2.42792	1.33736	5.56731	4.24705	4.86682	3.44927	4.80754	3.78504	8.163	4.04133	2.05573	4.77589	4.2105	5.03964	1.11001	1.11357	4.74004	1.23027	5.06166	1.34584	0.61187	1.73546	2.07625	4.20673	1.71986	+	Control_Failing	1.56066	23	2517.18	1.0063e-45	93.776	74	1.41449	0.801729	2.19521	CSLTWSPPLQDGGSDISHYVVEK	Q8WZ42	Q8WZ42	TTN	Titin	24663
7.08614	6.73814	5.42973	2.7587	5.05226	6.1562	1.47036	3.74421	4.96437	3.41473	0.794786	4.37903	2.6422	5.768	3.77352	4.56872	1.13424	4.01918	5.61311	0.955829	1.14724	1.20206	2.12643	3.60083	4.36372	+	Control_Failing	1.52363	17	1922.87	7.1776e-33	98.185	49	1.31187	0.766872	2.08089	EQQEVVFNCEVNTEGAK	Q8WZ42	Q8WZ42	TTN	Titin	13588
13.5132	0.162174	0.232929	1.35084	0.785694	2.20792	7.51691	1.18938	6.8304	0.267585	1.54575	0.626985	1.15946	1.23574	1.46645	0.885284	1.9583	2.2421	1.93933	1.80937	4.36354	5.64002	8.01493	0.814231	0.787114			1.48123	12	1280.57	3.6339e-16	92.856	45	0.223877	-0.356296	-0.535854	DSCTASLQVSDR	Q8WZ42	Q8WZ42	TTN	Titin	8595
11.0431	8.5292	6.11944	3.60903	3.34132	12.0418	1.4551	4.84363	6.67062	7.73033	5.30628	7.61603	3.26982	5.43948	7.23107	3.27397	7.6517	7.58033	7.71753	3.70081	1.44345	2.51858	0.84458	1.09945	1.60207			1.47937	27	2858.33	2.6864e-45	61.538	68	0.902722	0.673587	1.59169	SAILEIPSSTVEDAGQYNCYIENASGK	Q8WZ42	Q8WZ42	TTN	Titin	8867
1.85361	9.94665	10.2101	8.47997	2.80222	37.8678	10.478	27.6886	23.0202	5.24823	17.6033	15.1064	8.04398	9.92344	2.83445	3.725	5.99392	4.99675	5.6349	12.2743	5.55112	11.1728	9.29529	1.44055	27.7508			1.46019	18	1899.92	3.7386e-65	119.83	52	0.323472	0.361208	0.726571	GQPLTASPDCEIIEDGKK	Q8WZ42	Q8WZ42	TTN	Titin	12723
3.16771	0.904488	4.42881	0.748541	29.5978	2.4838	1.85527	2.30619	3.3139	1.0309	3.48761	0.734638	0.527829	4.91002	3.59422	2.47096	0.437232	1.09233	1.84798	1.07329	2.60166	12.6902	2.39918	1.50775	11.9326			1.45702	16	1675.79	8.5554e-51	114.46	37	0.16358	0.246343	0.409238	GSDKWVACGEPVAETK	Q8WZ42	Q8WZ42	TTN	Titin	14564
14.9884	7.88702	1.10593	4.02788	4.81425	9.61362	12.2202	11.2623	12.5773	3.06286	1.12784	8.32194	2.69197	7.7366	5.44609	1.26179	5.06661	5.73423	8.86997	0.898655	1.99026	1.07549	10.0691	3.15343	21.2537			1.44443	29	3201.54	0	193.71	70	0.794015	0.778298	1.44953	EPPVEFTKPLEDQTVEEGATAVLECEVSR	Q8WZ42	Q8WZ42	TTN	Titin	13233
5.10326	7.06476	6.64072	5.89695	5.36798	7.62295	5.14546	5.72533	40.8799	6.64086	8.75101	5.65062	5.18574	5.58366	5.38707	3.32365	6.08602	5.35301	6.60098	6.20409	8.22098	11.6995	9.05234	1.34971	11.6342			1.44013	24	2565.25	0	178.53	148	0.412028	0.293907	0.881376	LMLQNISPSDAGEYTAVVGQLECK	Q8WZ42	Q8WZ42	TTN	Titin	2873
1.6248	1.63316	2.19284	1.29351	1.22462	2.62222	3.31206	2.171	2.37514	1.28013	0.901912	1.19177	1.04193	1.79501	1.30372	3.23254	0.71163	1.49891	1.56961	0.908701	1.70639	0.547712	1.26756	1.32111	1.60949	+	Control_Failing	1.43606	11	1092.49	1.6923e-13	132.25	60	1.65758	0.569824	2.45651	GSESTGPVTCR	Q8WZ42	Q8WZ42	TTN	Titin	29964
1.88386	4.23455	15.9282	1.06633	5.1163	5.6783	7.35543	1.401	6.31087	4.42354	3.50222	1.2542	1.2474	3.60473	3.4685	7.58085	4.85927	1.1185	4.52416	3.77875	6.69804	4.14313	3.46119	3.62877	4.01297			1.40812	24	2673.29	1.0739e-108	98.883	29	0.303104	0.277207	0.689159	CSLTWSPPLQDGGSDISHYVVEKR	Q8WZ42	Q8WZ42	TTN	Titin	24663
6.50266	7.35064	25.2369	26.1747	39.3917	4.73213	5.61182	2.03348	10.3913	18.7534	4.80085	16.8787	17.4773	27.2065	7.68204	8.08501	17.3112	7.57009	21.1073	1.62179	4.8518	3.28761	2.93313	7.31679	8.42543			1.40058	25	2777.24	1.1082e-153	139.72	58	0.331056	0.373051	0.740316	DSMVVCWGHPDSDGGSEIINYIVER	Q8WZ42	Q8WZ42	TTN	Titin	22601
5.0531	6.76781	10.5038	11.9371	7.47094	3.25467	6.2347	1.92867	1.92996	5.0284	13.7127	5.79408	5.91156	1.40865	5.10882	4.41429	5.81355	0.958845	4.68387	1.17245	2.22407	3.83283	3.49764	3.92488	2.18868			1.39471	23	2587.24	8.2178e-233	170.44	55	0.766383	0.566865	1.41232	CTLAWSLPQEDGGAEITHYIVER	Q8WZ42	Q8WZ42	TTN	Titin	30084
13.0286	5.38688	3.79711	7.9059	5.08561	9.1004	0.401205	19.1948	0.871768	5.01243	7.56468	6.63492	1.25756	7.71149	4.38793	6.0293	2.61306	2.10621	5.71756	1.40703	9.92646	7.32633	6.5366	1.2795	5.70248			1.37369	14	1647.83	2.5951e-56	136.99	49	0.0712955	0.105843	0.193065	LLWTVVSEDIQSCR	Q8WZ42	Q8WZ42	TTN	Titin	21456
1.9531	3.37124	3.72903	3.38825	2.37101	2.23069	1.99916	1.4896	11.1818	2.82447	1.44154	1.81128	2.86501	3.12293	2.3539	2.81843	3.16988	1.28743	3.90107	4.46085	1.83181	2.29224	1.59063	2.53181	3.0935			1.34313	15	1657.87	4.5302e-73	150.11	151	0.468937	0.257998	0.975061	LVVDDTCTLVIPQSR	Q8WZ42	Q8WZ42	TTN	Titin	17116
6.40763	1.9335	2.46089	2.60295	1.10495	2.78203	2.37388	5.16375	5.61447	1.89993	1.39183	2.12949	1.91779	3.35332	2.46	1.49077	2.82308	2.94398	2.19731	2.49393	2.30409	3.73402	1.71109	1.49783	3.8086			1.33811	9	979.418	0.000239	70.1	26	0.590544	0.294227	1.16309	TAGPDCNFR	Q8WZ42	Q8WZ42	TTN	Titin	15168
6.79075	5.36129	4.08345	10.1105	2.2196	5.40611	8.37721	1.16721	3.21257	5.59982	1.41571	4.75241	7.65992	6.02195	3.35776	3.35049	3.35799	5.93242	3.96376	4.49911	0.387522	2.10319	6.60821	2.19463	3.38034			1.33071	13	1567.73	1.3726e-14	107.37	78	0.541592	0.455546	1.0892	VPDLLEGCQYEFR	Q8WZ42	Q8WZ42	TTN	Titin	18007
12.1576	1.67759	8.85143	1.29834	8.48709	9.47312	14.9289	20.1941	12.1909	6.65584	1.27802	9.43871	8.19214	6.6216	6.74103	0.958581	10.1727	9.38795	10.1242	1.59314	9.53908	0.9897	10.8754	7.27572	16.103			1.31642	33	3629.62	4.4955e-167	99.987	46	0.38526	0.465399	0.835828	THTLTVMTEEQEDEGVYTCIATNEVGEVETSSK	Q8WZ42	Q8WZ42	TTN	Titin	31532
20.3183	9.40945	8.90509	7.33232	8.57597	4.76009	10.1322	21.7854	11.3851	9.60849	9.21957	8.6461	8.07857	11.2412	6.29366	6.80092	8.95188	8.18192	8.15288	7.62031	9.81202	11.0101	8.56189	6.54775	10.8203			1.29537	21	2358.08	0	237.05	398	0.757012	0.258997	1.39959	CNTAPHQIPQEEYTATGLEEK	Q8WZ42	Q8WZ42	TTN	Titin	20166
7.52025	11.7232	6.58896	5.52464	6.24837	11.7405	1.26583	16.2972	3.86608	5.28048	10.4862	4.47225	9.78838	5.76276	4.85214	5.75322	5.45886	8.48844	7.74368	0.802882	6.48349	9.65114	1.25485	3.78239	3.89218			1.28656	24	2756.29	7.2572e-115	128.35	41	0.384691	0.355141	0.83485	CSLSWGRPQEDGGADIDYYIVEKR	Q8WZ42	Q8WZ42	TTN	Titin	26827
11.2328	5.72073	9.71194	7.81789	8.42736	11.1861	14.2278	10.905	9.35988	7.67826	9.83183	9.75587	6.29777	9.55225	6.75043	6.79409	4.01628	6.39826	9.67908	7.04998	8.29907	7.83227	6.89897	7.01479	8.52819	+	Control_Failing	1.25896	22	2519.16	0	192.18	233	1.48062	0.32552	2.26753	CHYMTIHNVTPDDEGVYSVIAR	Q8WZ42	Q8WZ42	TTN	Titin	9814
12.8647	23.0063	13.3702	10.5652	12.0553	13.6872	13.8792	14.0176	14.8443	10.2694	11.6796	15.8561	14.7118	12.2974	8.09051	9.87595	11.2961	9.75222	9.66045	8.07891	13.7463	11.0052	10.9855	8.80455	9.40006	+	Control_Failing	1.2578	29	3009.37	5.6426e-86	89.086	291	1.79756	0.324635	2.60201	CGPGEPAYVDEPVNMSTPATVPDPPENVK	Q8WZ42	Q8WZ42	TTN	Titin	14494
2.92846	3.03665	3.29674	2.6732	2.01068	2.42377	3.07923	2.80967	12.0195	2.74103	3.99512	2.86445	3.67163	2.79549	2.43804	2.43566	2.83667	3.3324	3.64245	3.36237	2.49464	1.65945	1.41467	3.45171	3.92314			1.25296	21	2284.16	4.1028e-134	108.75	50	0.32609	0.165849	0.731328	EPQIEPTADLTGITNQLITCK	Q8WZ42	Q8WZ42	TTN	Titin	29586
17.3216	10.2297	9.88876	7.04407	6.11448	22.892	16.6103	29.3861	4.23743	7.68524	15.8596	5.42221	6.88888	7.77493	9.12428	9.17654	8.70262	5.3373	9.11315	6.39219	20.1481	10.9094	19.378	6.57686	17.2763			1.24693	24	2529.12	0	172.37	215	0.301858	0.211455	0.686845	INNLTESDQGEYVCEISGEGGTSK	Q8WZ42	Q8WZ42	TTN	Titin	33718
22.1142	5.30135	3.80752	2.07887	1.88351	4.89935	3.31395	9.65389	10.1535	1.94949	8.40629	2.72042	4.44046	2.94137	2.10976	2.0836	2.40601	1.74371	2.2631	2.03225	6.67561	8.16029	16.6847	1.54185	14.995			1.23394	14	1504.58	2.5935e-283	154.72	113	0.279682	0.304533	0.645184	SDIGQYTCDCGTDK	Q8WZ42	Q8WZ42	TTN	Titin	13016
29.8432	7.11281	5.87883	4.00791	6.32265	12.3919	2.92856	4.92861	1.69841	6.04839	8.58471	4.40912	3.30871	4.99599	3.83801	4.22008	3.66192	3.20306	4.83887	5.3796	3.37141	13.3143	17.295	3.3697	16.1184			1.21853	20	2127.04	1.9962e-189	151.87	180	0.114163	0.117547	0.297385	VLAENEIGIGEPCETTEPVK	Q8WZ42	Q8WZ42	TTN	Titin	28378
10.1102	6.07321	5.19391	2.39595	1.93441	3.08333	2.63498	4.07206	7.46576	3.85748	6.69192	3.68775	0.760709	3.19674	2.74005	2.67356	3.21433	4.23476	1.22419	4.19942	3.41953	4.20038	4.37405	10.0726	4.00499			1.19656	12	1330.68	5.8582e-41	132.56	114	0.399605	0.294792	0.860362	VCEGDIVQLEVK	Q8WZ42	Q8WZ42	TTN	Titin	2368
23.7585	3.82996	2.70834	6.16551	0.325381	2.13853	1.49463	86.807	2.18027	15.7548	5.04761	10.23	3.19552	98.0102	4.85631	39.0199	3.10921	2.46581	6.11567	4.56106	1.3497	1.53935	2.25755	0.911672	1.23277			1.18402	20	2072.99	1.472e-15	94.721	35	0.0453633	0.104393	0.126012	VTATNTAGSTSCQAHLQVER	Q8WZ42	Q8WZ42	TTN	Titin	32806
29.3934	1.14957	12.5367	7.48478	5.85715	13.6879	25.8905	2.78821	6.5502	10.3327	7.01202	13.1688	11.5661	7.00488	8.91095	5.68492	5.33723	7.36931	6.36478	28.5275	16.1173	12.8759	8.7668	7.8295	4.09851			1.15184	29	2973.47	8.7398e-23	58.768	41	0.110853	-0.12347	-0.28959	VYAENAAGVGKPSHPSEPVLAIDACEPPR	Q8WZ42	Q8WZ42	TTN	Titin	27695
25.9059	8.2093	8.77653	4.14244	7.73269	15.8784	14.137	3.14849	2.07599	2.6575	21.8638	5.37364	4.43145	6.01035	5.32153	4.43775	7.44251	6.51827	6.32879	4.88545	8.38023	3.64202	6.18186	11.7858	18.7863			1.14504	20	2206.94	3.8528e-192	141.5	122	0.0228674	-0.0253078	-0.0650351	VNTEDHQGEYVCEALNDSGK	Q8WZ42	Q8WZ42	TTN	Titin	4360
12.6328	11.6953	13.4945	21.3861	1.62393	1.18873	2.47706	2.21048	2.25533	6.85654	15.9173	2.18115	3.43891	6.96098	5.67834	4.32302	5.46272	6.59444	8.5837	7.79955	1.37842	11.9311	0.618106	4.98423	13.7742			1.14158	16	1696.81	5.617e-41	88.768	44	0.0384948	-0.060014	-0.107688	SDTGTYIIEAVNVCGR	Q8WZ42	Q8WZ42	TTN	Titin	14696
3.29569	1.25525	2.06099	2.47947	1.9292	0.967359	1.65124	1.80446	4.1714	2.09262	0.2019	2.85969	2.09638	2.31509	2.17228	2.1384	1.76779	2.37897	2.65842	1.50805	2.47804	1.28135	1.41212	2.63666	0.865843			1.13175	19	2082.02	0.0049761	35.376	10	0.334514	0.258073	0.74655	NPYDPPGRCDPPVISNITK	Q8WZ42	Q8WZ42	TTN	Titin	20418
24.8556	3.22422	3.01129	4.53292	2.27991	3.67789	1.64263	1.58368	5.96834	2.83276	1.64427	3.59462	2.77191	2.80045	3.88108	2.36633	2.90825	3.10768	4.25264	3.75476	1.17817	18.4492	13.9472	2.94203	3.54685			1.13027	16	1688.88	1.5778e-06	69.125	55	0.0223574	0.0275763	0.0636196	TVTNLECVVTGLQQGK	Q8WZ42	Q8WZ42	TTN	Titin	18394
33.1489	9.34277	5.92535	4.67103	5.89573	10.6056	12.219	12.1023	12.1628	5.23141	18.501	6.02362	7.54175	7.5013	5.78112	6.2007	5.36122	6.04034	5.95396	2.99613	11.1059	9.03046	37.0774	6.11965	13.3864			1.12338	10	1299.59	5.1707e-302	187.99	378	0.258133	0.211382	0.603765	CVENQIYEFR	Q8WZ42	Q8WZ42	TTN	Titin	19092
1.84597	1.12083	4.15838	7.81302	4.07249	2.48435	32.8901	14.0824	66.7692	7.42345	1.61894	5.48796	76.9511	6.65648	46.9219	4.65106	7.1768	10.1149	12.7267	1.39949	2.33755	3.31213	2.26649	9.23729	1.38959			1.11309	9	944.486	4.8552e-06	103.56	69	0.0957965	0.183593	0.253605	CNAAAQLVR	Q8WZ42	Q8WZ42	TTN	Titin	19478
9.3007	6.26389	6.18053	2.0774	5.55744	11.2561	1.8055	0.655186	1.39507	6.83836	1.51271	2.19661	5.21939	6.07229	5.4036	2.94443	5.06928	2.57925	5.78862	0.915126	1.18649	9.13098	16.279	2.56963	2.5923			1.10849	26	2610.22	1.0942e-112	90.303	44	0.0738767	0.0995227	0.199566	NAAGAISPPSEPSDAITCRDDVEAPK	Q8WZ42	Q8WZ42	TTN	Titin	22379
3.27765	0.973076	0.853192	0.869044	1.01575	1.94531	1.07657	1.40016	5.52506	0.822101	2.95353	0.849006	1.46114	0.897236	0.819579	0.791508	0.698715	0.662449	0.877282	0.822402	1.17134	3.82747	3.88343	1.20788	3.13447			1.10722	24	2614.35	1.7816e-76	103.68	31	0.133037	0.129778	0.341074	APCTVSVLDTPGPPINFVFEDIRK	Q8WZ42	Q8WZ42	TTN	Titin	15721
214.715	7.32353	86.4132	39.7345	7.74846	19.8301	1.33194	1.86825	0.134114	8.1258	134.17	5.52073	43.9719	6.02692	2.63752	8.67426	5.7938	155.134	5.90031	65.9692	2.07816	65.8467	1.45744	8.84707	16.57			1.09883	8	1047.4	0.00019522	136.8	102	0.23217	-0.583322	-0.55254	EGCEYEYR	Q8WZ42	Q8WZ42	TTN	Titin	26978
4.97001	5.8856	6.66276	3.21469	4.81418	13.3575	1.7016	3.73749	5.47053	3.97954	6.23474	3.25442	6.18683	3.72053	2.82077	3.16648	5.88156	6.18027	3.88431	4.83411	2.21092	7.31704	11.8969	2.56541	3.61614			1.09381	22	2223.02	1.0949e-116	107.17	163	0.123204	0.0915854	0.31847	VTAVNAAGNSEPSEASNFISCR	Q8WZ42	Q8WZ42	TTN	Titin	30262
1.68456	3.32833	2.75387	1.70158	1.81248	1.83795	1.05365	1.09716	9.83912	3.50606	2.33061	3.08654	3.34953	2.55483	2.18759	1.92742	3.12613	2.36275	2.77279	1.83369	2.42997	2.46297	2.56872	2.36541	4.09303			1.08796	12	1363.66	1.2181e-09	91.858	74	0.318982	-0.187654	-0.718388	FTCEIQSAPNVR	Q8WZ42	Q8WZ42	TTN	Titin	4404
16.1211	3.83357	5.56843	2.93002	3.08357	3.71188	13.8112	6.55252	5.80727	2.73866	14.4342	5.35249	3.27188	5.29276	2.67081	2.96736	5.73383	2.89068	5.8219	2.74196	8.30534	15.891	4.22072	3.29887	5.95871			1.08311	18	2090.92	2.7171e-273	171.42	149	0.0814167	0.0759997	0.218385	EKDTMATFECETSEPFVK	Q8WZ42	Q8WZ42	TTN	Titin	2196
12.6095	1.22129	2.84278	2.88048	2.77264	8.99043	4.57328	6.94633	3.77524	3.20953	1.384	3.99859	3.494	2.98496	2.45665	2.41588	3.298	7.6257	4.01483	5.26119	5.3164	5.01097	9.02045	3.74283	9.35592			1.07714	22	2431.16	1.7472e-68	108.01	87	0.0136249	-0.0134897	-0.0391427	VKCENLGGESEWSEISEPITPK	Q8WZ42	Q8WZ42	TTN	Titin	31828
7.63231	1.88716	1.77888	1.85311	1.30477	3.67876	3.45049	7.21195	8.28614	1.70111	7.73151	2.32038	3.01686	2.05715	1.95445	1.66032	1.78655	1.83428	2.66536	2.36533	4.65887	6.56935	10.9137	2.34393	2.32432			1.07333	20	1864.94	2.7956e-69	109.03	190	0.0472108	0.0489761	0.130899	VLACNAGGPGEPAEVPGTVK	Q8WZ42	Q8WZ42	TTN	Titin	31037
16.5977	13.2639	10.0882	10.3369	9.08395	11.2644	13.0897	7.68045	13.4372	10.7437	5.88173	10.8428	10.3967	10.823	5.95958	11.6581	11.878	9.52778	11.787	1.17989	17.133	17.9257	15.4883	10.819	10.8341			1.06935	35	3603.76	1.2617e-138	98.433	90	0.377455	0.256455	0.822354	LTVAGGAISKPLTDQTVAESQEAVFECEVANPDSK	Q8WZ42	Q8WZ42	TTN	Titin	2641
1.05026	1.38419	1.61956	2.13567	0.762393	2.50908	4.72849	2.41571	4.65303	1.06363	2.92116	2.05878	2.51072	1.52427	1.68349	1.6994	1.2784	1.95504	2.29674	1.13715	2.97288	5.09842	1.79649	1.31906	1.37219			1.05878	15	1525.72	0.0003417	64.136	85	0.061936	-0.0493597	-0.169237	ACDALYPPGPPSNPK	Q8WZ42	Q8WZ42	TTN	Titin	25924
10.7388	5.04988	4.2733	4.02752	3.7391	13.3529	1.64588	2.67662	16.0229	3.41882	11.0892	3.29498	2.94913	6.08978	5.06633	3.04996	3.25968	3.24741	6.44326	3.39716	9.61809	10.3599	13.8503	2.8697	9.15278			1.03927	21	2448.08	1.091e-48	77.731	47	0.0773538	-0.0783511	-0.208275	AEDQGQYTCKYEDLETSAELR	Q8WZ42	Q8WZ42	TTN	Titin	9743
18.8176	2.11089	3.5073	1.02667	1.96937	11.7271	10.912	29.1083	25.4642	2.01083	29.2822	5.0578	2.57918	2.36046	1.9885	2.12572	3.19691	3.10915	3.50479	3.49202	17.892	22.5349	37.689	2.56769	18.6915			1.02505	18	1942.83	1.6177e-190	124.46	252	0.00755791	0.0146522	0.0218605	DCGFPDEGEYIVTAGQDK	Q8WZ42	Q8WZ42	TTN	Titin	13722
2.80063	4.48631	5.98246	4.91527	5.54674	5.74896	0.650266	1.59005	4.30287	4.1943	1.33604	5.06928	5.00386	5.83038	5.43628	3.12163	5.36248	5.18801	6.05266	4.88677	1.5351	2.89963	0.841131	4.95728	2.33802			1.00782	11	1185.61	4.638e-08	83.314	133	0.0129415	-0.0144031	-0.0372075	CDPPVISNITK	Q8WZ42	Q8WZ42	TTN	Titin	20418
11.467	12.2097	7.32029	7.12861	8.29959	10.4433	14.02	7.33115	6.28564	6.5419	10.8814	7.10158	6.896	7.57413	7.62338	7.32516	7.14567	7.51754	8.07157	6.70264	11.4542	8.6671	11.4232	8.34337	18.9377			1.00668	20	2203.99	4.2521e-171	169.59	230	0.0339384	0.0158964	0.0953925	CENLGGESEWSEISEPITPK	Q8WZ42	Q8WZ42	TTN	Titin	31828
2.26446	2.43419	2.56548	2.48894	1.51158	1.58898	2.01831	1.2467	1.30098	2.24407	1.60667	1.74015	2.81372	2.9161	2.10685	1.1787	2.38254	1.65104	2.531	1.91597	1.52357	3.0053	1.91887	1.26932	0.883582			1.00177	21	2199.06	5.1904e-19	75.661	51	0.0677129	0.0354198	0.183992	ANHVNVPECAFTVTDLVEGGK	Q8WZ42	Q8WZ42	TTN	Titin	21258
20.4189	4.83046	4.3914	3.67114	3.63547	2.08959	1.55426	1.94933	25.4946	3.88981	15.9228	4.10397	1.70508	4.30998	3.83464	3.41809	4.11625	1.23205	4.25102	4.13011	2.18422	38.7566	8.66248	3.97818	7.15881			1.00114	16	1671.74	5.7825e-126	150.11	70	0.0346256	-0.0506266	-0.0972541	AGESEPSEPSDPVLCR	Q8WZ42	Q8WZ42	TTN	Titin	15004
9.94933	1.44682	4.23764	4.01208	3.5536	10.444	5.02328	1.25435	14.2983	3.05165	3.66441	4.49388	1.85389	4.48429	4.32776	1.34569	4.23511	4.32323	4.46175	8.52583	2.5134	2.35574	0.992132	3.65621	36.1449			0.983157	15	1734.86	0.00034189	78.021	31	0.17821	0.212963	0.440872	DILHPPEVELDVTCR	Q8WZ42	Q8WZ42	TTN	Titin	18841
13.9677	3.93597	3.60813	2.27083	2.70913	8.99735	0.949788	1.16383	11.2068	3.19005	10.1185	3.11111	3.00536	2.37147	2.61087	1.4805	2.62397	3.52001	2.9139	3.91044	2.52433	9.0264	12.9218	2.61205	18.5078			0.959891	17	1923.75	7.9522e-42	112.8	73	0.11858	-0.145632	-0.307725	LEDEGEYTCMASNDYGK	Q8WZ42	Q8WZ42	TTN	Titin	3575
2.56673	6.63423	3.65642	3.57611	3.3445	2.09857	2.03788	2.99088	3.25548	5.11992	3.26778	5.92736	0.898281	3.74649	3.28855	4.65329	5.00826	4.58658	5.11821	4.23728	3.82699	2.03679	2.90585	2.47612	3.62321			0.9518	13	1506.68	1.5612e-27	131.17	83	0.0651525	-0.0449843	-0.177472	VTGLSEGCEYFFR	Q8WZ42	Q8WZ42	TTN	Titin	21862
4.64053	2.96837	3.34826	3.12113	2.62686	3.8241	1.10707	2.30363	1.67553	1.9934	3.2685	2.97638	2.87976	2.72036	2.06928	2.18192	2.0216	6.86124	3.22158	4.10693	2.99428	3.22178	1.8076	1.95488	2.7371			0.919822	13	1471.68	2.3448e-15	85.457	77	0.276355	-0.140514	-0.638852	NCAIVDESVYGFR	Q8WZ42	Q8WZ42	TTN	Titin	2769
24.3433	11.1094	13.9169	7.58737	10.5336	18.4909	1.07614	5.07089	18.3588	6.99105	5.3717	12.4121	9.46807	12.9062	10.1816	4.56888	10.4717	8.48039	11.4149	10.8958	14.7201	42.3891	30.0497	10.8561	0.897323			0.903292	27	3005.41	2.1599e-199	129.73	201	0.0795079	-0.11019	-0.213645	ELQDIEVPESYSGELECIVSPENIEGK	Q8WZ42	Q8WZ42	TTN	Titin	2288
7.39167	2.35481	2.52676	2.66017	1.6235	6.37626	1.29725	8.95498	13.1503	2.87502	11.1751	2.82056	2.83884	2.50649	2.15393	2.481	2.42802	2.54799	2.91875	2.6253	3.09104	7.35533	22.3317	2.3141	12.155			0.903024	24	2396.2	2.6756e-109	110.83	226	0.0578897	-0.0709698	-0.158808	ICAINSEGVGEPATLPGSVVAQER	Q8WZ42	Q8WZ42	TTN	Titin	26006
20.5659	6.44451	5.50969	2.34328	5.5997	0.963097	6.72032	14.566	13.9819	1.14351	0.924721	4.24387	1.45803	7.55148	6.26602	3.28937	2.94805	1.91506	6.907	1.66905	12.8651	1.0174	23.8381	2.70983	52.2982			0.898811	27	2921.4	7.9669e-156	139.73	64	0.182376	0.294706	0.449768	DGVHDIPEDAQLETAENSSVIIIPECK	Q8WZ42	Q8WZ42	TTN	Titin	16808
6.57828	4.08521	8.15311	3.48073	3.92622	6.93031	8.28712	10.8852	5.64808	2.75362	11.4259	6.68464	5.3062	5.80836	2.9763	3.78407	5.54251	2.80249	4.41355	3.16082	9.64566	7.71176	8.20845	3.47646	22.4689			0.880829	16	1833.78	0	198.46	140	0.0630501	-0.0535066	-0.172095	DTMATFECETSEPFVK	Q8WZ42	Q8WZ42	TTN	Titin	2196
7.08958	4.89205	5.40746	1.46231	4.22102	7.03851	5.54712	7.25769	5.18829	3.90543	12.7018	4.48613	1.57375	4.66566	3.57323	4.0741	0.787136	3.68788	4.16845	4.68114	14.9201	6.07629	8.93551	4.26283	10.2047			0.878551	23	2601.27	1.9106e-89	114.03	51	0.0301845	0.0330067	0.0851769	CYLAWNPPLQDGGANISHYIIEK	Q8WZ42	Q8WZ42	TTN	Titin	25746
2.59577	4.37705	3.76837	3.49638	2.88026	3.97243	5.02669	2.82854	3.94329	2.83866	3.72606	4.4544	3.48271	4.8552	3.12709	2.05597	0.834403	1.10795	4.83394	1.54968	5.30756	2.90347	12.8489	2.8973	7.31846			0.8742	18	2042	1.1039e-91	103.27	80	0.109438	0.0959885	0.286246	ILVIQNAHLEDAGNYNCR	Q8WZ42	Q8WZ42	TTN	Titin	13461
4.20417	7.86284	3.25686	2.95021	2.64711	3.35718	3.19501	45.0908	7.02671	3.86726	1.7566	3.65345	4.62999	5.1461	2.81468	3.32004	3.41591	3.03383	3.88221	2.52132	2.14601	93.2298	4.32143	3.40428	9.96355			0.850229	12	1312.61	8.6111e-38	126.76	272	0.154785	0.207419	0.389913	YCVVVENSTGSR	Q8WZ42	Q8WZ42	TTN	Titin	17817
3.74109	9.79381	6.66932	7.02852	6.68112	6.76378	4.23623	3.65895	9.35476	9.25742	9.69291	8.6064	5.56226	7.55405	6.45139	7.73258	8.23889	3.19388	5.92847	3.98144	4.34023	9.74505	24.5377	3.60278	12.2798			0.829801	17	1921.89	0	209.79	148	0.223202	-0.148631	-0.534487	FSCDTDGEPVPTVTWLR	Q8WZ42	Q8WZ42	TTN	Titin	33509
21.9331	4.83568	4.32012	4.65206	3.95147	8.27621	17.1931	12.738	5.31187	1.31502	19.0486	4.72443	6.64763	5.55151	4.30765	4.93558	4.54248	4.30061	4.20974	5.42928	1.23305	4.97181	34.5621	3.72841	44.6857			0.829352	16	1737.8	6.132e-126	158.29	89	0.000672363	-0.00101649	-0.00196003	DPCDPPGQPEVTNITR	Q8WZ42	Q8WZ42	TTN	Titin	23366
10.3922	12.1446	11.653	7.26051	10.57	11.5223	14.8701	9.18277	11.9255	8.25804	14.1549	10.011	1.418	8.66086	8.80211	6.6486	10.0084	9.83735	10.6404	25.3658	15.4034	26.0867	20.3378	7.25045	20.4675			0.828674	14	1600.83	0	183.96	341	0.0356013	-0.0336684	-0.0998928	CNEHLVPILTYTAK	Q8WZ42	Q8WZ42	TTN	Titin	15556
4.4573	8.42671	5.37483	5.77804	6.37334	3.10076	4.87043	4.28136	6.19941	7.39715	8.34152	1.67649	1.6801	5.67374	4.99042	3.1386	5.88768	5.07937	6.06535	0.640174	4.94263	4.38139	34.8486	3.29587	20.5519			0.758936	15	1699.82	6.8957e-81	133.14	78	0.181053	0.204123	0.446948	FGIGSYLQSEVIECR	Q8WZ42	Q8WZ42	TTN	Titin	30852
1.30377	1.86503	1.50048	6.06266	1.36813	1.86202	1.47782	0.896945	2.50443	1.24514	2.25758	3.27197	1.85191	5.69391	2.01199	1.97682	2.63295	3.61053	3.27844	1.22403	4.1013	1.01713	1.95624	2.17401	3.56727			0.741633	20	2099.96	0.00030295	49.141	35	1.07693	-0.514469	-1.80761	VCAVNAAGQGPFSEPSEFYK	Q8WZ42	Q8WZ42	TTN	Titin	28068
22.6758	4.3386	4.38191	2.59062	9.26769	8.8645	19.0663	3.52494	14.1982	3.9702	9.97253	4.16435	3.9327	4.15362	4.84266	11.654	4.06591	8.64982	10.8649	3.8161	48.6956	16.333	42.2278	3.36891	12.8247			0.73493	14	1643.68	0	226.04	122	0.206601	-0.242926	-0.500556	CLLDDEAEYSCEVR	Q8WZ42	Q8WZ42	TTN	Titin	13362
2.99833	3.29124	4.08697	5.63502	4.80348	2.63733	7.0913	3.07729	2.58967	3.14762	5.20641	3.25853	3.42338	3.14984	2.25674	2.38939	3.79329	6.28011	3.40261	7.03241	12.4916	6.41736	8.30615	5.5818	7.54165			0.733098	13	1620.72	5.9053e-39	127.76	164	0.753436	-0.361764	-1.39472	IENLQEGCSYYFR	Q8WZ42	Q8WZ42	TTN	Titin	26193
5.19193	3.68575	2.44988	2.37357	1.43518	3.53145	1.74234	8.31935	2.94378	3.20541	5.62401	4.83532	1.9335	2.37861	2.29307	5.52364	5.90227	1.73734	3.74218	1.6384	21.3038	9.79347	1.74991	1.64699	2.98738			0.715803	22	2270.07	2.4581e-268	176.97	205	0.215087	-0.204124	-0.517986	VSAVNCAGQGEPIEMNEPVQAK	Q8WZ42	Q8WZ42	TTN	Titin	28174
0.867396	1.78126	2.91454	2.66588	1.11915	45.3855	2.05113	7.70567	43.9344	1.82506	4.52244	14.0815	18.7095	3.25805	1.89584	1.6546	7.27834	1.96379	3.04533	8.25959	43.5986	39.7579	0.787215	9.78044	79.6554			0.694128	22	2127.99	1.0819e-30	77.19	82	0.51527	-0.849473	-1.0485	SLAGQYSCTATNPIGSASSSAR	Q8WZ42	Q8WZ42	TTN	Titin	9056
8.89627	2.96479	2.87494	3.46364	2.36156	1.65949	1.26453	0.852503	1.31444	1.90716	5.92338	3.29042	4.46311	1.69114	0.774794	1.87922	2.09693	9.70468	3.0027	2.08752	5.37584	6.07797	3.58	3.4652	6.40949			0.691029	10	1133.54	6.3503e-12	126.19	26	0.865318	-0.594559	-1.5435	QGESIQLECK	Q8WZ42	Q8WZ42	TTN	Titin	7313
0.894626	1.21856	1.73843	1.62381	0.822312	2.00661	1.42787	1.81258	2.77824	1.14267	2.31792	1.36639	1.55785	1.42277	1.15678	1.50749	1.08061	0.906438	1.94389	1.37087	4.86436	1.63666	6.21933	1.37244	7.38071			0.64254	21	2571.18	3.4131e-266	142.94	78	0.617832	-0.392936	-1.20334	LCPTTSFLVENLDEHQMYEFR	Q8WZ42	Q8WZ42	TTN	Titin	16276
11.179	11.4358	14.3666	1.62512	3.28201	20.3255	3.26572	11.7466	1.30425	15.2738	10.6629	7.68327	0.461378	3.57821	2.14575	1.26373	4.92833	1.93534	2.024	2.55457	20.6633	13.1783	38.7448	59.9451	50.9073			0.637616	11	1234.59	2.4771e-14	150.06	144	0.0536126	0.112562	0.147698	VETNCNLSVEK	Q8WZ42	Q8WZ42	TTN	Titin	2526
5.58315	6.31578	5.87452	11.6101	17.4784	3.11174	29.8397	3.00287	2.63512	5.71732	18.7767	4.25241	4.03031	5.90108	4.28267	4.28454	1.91642	22.2607	16.9258	17.3608	47.4886	8.27862	1.62723	32.9238	24.2582			0.637341	11	1265.64	1.3499e-30	152.07	119	0.351648	-0.438104	-0.777147	YTVILDNAVCR	Q8WZ42	Q8WZ42	TTN	Titin	28570
14.0416	3.12538	2.57914	1.36427	2.48539	7.37974	4.81745	8.3295	7.4452	1.17717	47.762	18.8908	2.76882	6.26047	1.43284	2.5427	1.80142	3.09048	3.47141	4.15282	6.50446	5.50858	2.17287	2.81567	37.5469			0.539232	11	1015.48	2.5434e-13	103.34	188	0.260187	-0.349517	-0.607755	VCAENAAGPGK	Q8WZ42	Q8WZ42	TTN	Titin	15904
0.896821	2.45389	2.54866	2.39124	1.17517	1.87644	50.0261	0.990863	1.47111	1.86475	21.3331	3.63383	3.03787	26.3858	0.37935	0.318947	6.57094	24.8183	0.755889	1.19305	15.7775	21.6633	1.31851	3.51616	52.9295			0.536631	11	1204.65	0.00083634	76.655	85	0.587521	-1.01	-1.15859	LTCVVESSVLR	Q8WZ42	Q8WZ42	TTN	Titin	33664
14.4834	5.16318	6.46504	42.0884	4.80831	63.6774	6.0094	17.6078	17.6587	3.57928	87.0028	1.61688	53.6847	107.499	4.32752	2.28642	1.46469	2.33409	1.55957	3.27687	69.8259	92.6475	32.389	2.74842	54.6299			0.526416	8	925.433	0.00095067	81.548	94	0.0248732	0.063059	0.0705872	VSECYVAR	Q8WZ42	Q8WZ42	TTN	Titin	23359
2.74857	3.06877	3.02719	2.97628	4.36306	3.32421	2.24208	4.12456	13.9191	4.8429	16.5396	2.62502	24.6088	13.541	4.33079	2.10579	0.675312	3.52829	4.92922	1.69108	36.4099	5.13011	44.1432	21.9998	2.20404			0.362975	13	1547.67	1.8279e-13	95.508	106	0.608353	-0.72301	-1.18943	VTSLMEGCDYQFR	Q8WZ42	Q8WZ42	TTN	Titin	30236
8.75089	4.58646	6.01244	3.70563	3.21969	0.896884	9.70912	4.18852	1.93988	4.33941	0.871567	4.94771	6.8312	5.82218	3.6424	4.06614	3.86158	5.84203	4.13128	33.2541	3.96025	27.2305	50.9482	5.96007	35.2121			0.361293	15	1594.74	2.0753e-56	146.79	238	0.888241	-0.894332	-1.57312	DPCDPPGTPEPIMVK	Q8WZ42	Q8WZ42	TTN	Titin	23366
