# Supplementary material for: Mass Spectrometry-Based Redox and Protein Profiling of Failing Human Hearts
Source: Int J Mol Sci. 2021 Feb 11;22(4):1787. doi: 10.3390/ijms22041787 (PMC7916846; doi:10.3390/ijms22041787)
Supplement: Supplementary file 1 [file ijms-22-01787-s001.zip › Supplementary Table S5. Quantitative proteomics (patient samples).xlsx]

## Sheet: MatrixForLFQ_Normalized values
						FAILING HEARTS													NON-FAILING (CONTROL) HEARTS															STATISTICS AND PROTEIN INFORMATION
DCM 621	DCM 641	DCM 648	ICM 116	ÎCM 23	ICM 33	ICM 6	ICM 615	ICM 618	ICM 619	ICM 632	ICM 637	ICM 640	ICM 71	ICM 9	NF 155	NF 172	NF 176	NF 18	NF 26	NF 54	NF 69	NF 70	NF 72	NF 73	Peptides	Razor + unique peptides	Unique peptides	Sequence coverage [%]	Unique + razor sequence coverage [%]	Unique sequence coverage [%]	Mol. weight [kDa]	Q-value	Score	Intensity	MS/MS count	Significant	negative Log P-value	Difference Failing to Non-failing	Protein IDs	Majority protein IDs	Protein names	Gene names
0.793901	2.50005	1.61875	1.78081	1.67061	-2.41154	0.189	0.419614	-0.874888	1.45579	-0.955887	3.62873	0.0580843	-1.72388	4.04707	0.972459	-2.88644	-0.413264	-3.18071	-1.63415	-2.29379	-0.730116	-2.54618	-1.58097	2.09694	7	7	7	35	35	35	29.557	0	69.398	112050000	100	+	1.96066	2.0327	P07451	P07451	Carbonic anhydrase 3	CA3
0.947097	2.38246	1.84847	0.396571	-0.539786	-1.47145	0.788486	-1.51768	-1.33674	2.17352	1.66122	3.40074	1.02113	-1.19247	0.63557	-0.896008	-1.84496	-1.04714	-1.3543	-0.99742	-1.15142	-1.18679	-1.3547	-1.01813	-0.815136	15	15	15	11.5	11.5	11.5	195.05	0	70.527	86211000	92	+	2.78414	1.77974	Q14767	Q14767	Latent-transforming growth factor beta-binding protein 2	LTBP2
1.44235	1.35789	1.4472	2.04126	0.946171	1.33049	-1.92839	-0.913909	-1.67842	0.486521	1.2641	1.55398	-0.450532	0.153504	0.50046	-2.73719	-1.13802	-0.0617239	-1.1598	-1.50813	0.702805	-0.896766	-0.896286	-1.6896	-1.13843	14	14	14	21.1	21.1	21.1	129.93	0	175.88	55259000	89	+	2.61938	1.55583	Q9NQC3	Q9NQC3	Reticulon-4	RTN4
-1.9581	0.889903	1.92584	1.0078	0.656112	-1.18735	0.050796	0.930034	1.05433	-0.0751768	2.67093	-0.228395	1.94216	-0.188459	0.9251	0.456298	0.969736	-1.28092	-2.54119	-2.08546	0.913885	-1.07251	-2.46018	-2.02055	-0.481977	10	10	10	50.6	50.6	50.6	28.87	0	52.604	251050000	133	+	2.13026	1.52132	P00915	P00915	Carbonic anhydrase 1	CA1
0.555709	0.947713	1.94182	0.276774	-1.6939	-0.0774491	0.243849	-0.626838	0.0894935	2.15501	0.779321	2.39126	0.239896	-0.215129	0.805533	-1.38404	-0.877385	-1.42727	-0.0559724	-0.944896	-0.609027	-2.92538	-0.737962	-0.221488	0.492984	11	11	11	32.2	32.2	32.2	43.809	0	212.5	363930000	134	+	2.54806	1.38991	P51888	P51888	Prolargin	PRELP
0.835296	1.93432	1.99795	0.170406	-1.57842	-0.976271	0.649545	-0.779916	0.00708308	1.13821	1.81884	2.50791	0.487909	-0.0590977	-0.967488	-1.1004	-0.8993	-1.44877	0.0559074	-0.981902	-0.210341	-0.907691	-1.86926	-0.997748	-0.710724	9	9	9	28.9	28.9	28.9	43.417	0	190.56	119980000	82	+	2.50884	1.38611	Q9BXN1	Q9BXN1	Asporin	ASPN
-0.183814	1.31206	1.03711	0.12758	1.42218	-0.362376	-1.39987	0.804004	0.165521	1.52254	1.76599	1.50432	-0.194674	0.423444	0.287269	0.517007	-1.98738	-0.729766	-1.51506	-0.729745	-1.71103	0.327013	-0.934418	-2.2745	0.806587	19	19	19	53.3	53.3	53.3	45.398	0	323.31	237440000	168	+	2.67631	1.37188	P06727;CON__Q32PJ2	P06727	Apolipoprotein A-IV	APOA4
0.0847841	0.540211	0.526436	0.00830514	0.0837694	-0.290111	0.238997	-1.1021	0.558709	1.93193	1.33195	1.91552	-0.214425	0.175939	1.46484	-0.621955	-1.28848	-1.0123	0.248097	-0.918584	-1.77905	-1.29238	-0.613984	-1.38865	0.400238	7	7	7	20.8	20.8	20.8	33.922	0	126.09	446170000	188	+	3.28301	1.31036	P20774	P20774	Mimecan	OGN
0.268592	0.736541	1.68939	-0.211926	0.693557	-1.00724	-0.0954292	-0.241614	-0.0689895	1.43994	0.672323	0.0813904	-0.75304	-0.0253429	0.424919	-0.198678	-1.31861	-1.86634	-0.826438	-1.2343	-0.892056	-1.15329	-0.696413	-0.917702	-0.869859	6	6	5	14.5	14.5	12.4	59.578	0	102.91	97520000	92	+	4.10061	1.23757	P04196	P04196	Histidine-rich glycoprotein	HRG
0.409237	1.52238	1.76446	-0.445183	0.1191	0.138735	0.0064448	-0.987871	0.252008	1.77718	0.292193	0.85949	0.254301	-1.09725	0.500756	0.0808276	-1.07156	-2.04674	-1.03662	-0.482405	-0.736364	-1.10464	-1.09709	-0.148342	0.0750544	7	7	6	18.3	18.3	15.6	54.64	0	34.37	56524000	81	+	2.66613	1.11452	Q12805	Q12805	EGF-containing fibulin-like extracellular matrix protein 1	EFEMP1
0.796425	0.709834	1.62783	0.995119	-0.387785	-0.100486	0.118565	-1.16335	-0.0390011	2.50548	1.52566	1.56715	-1.33226	-0.75425	0.554413	-1.02482	-1.14776	-1.75271	-0.355491	-0.781858	-0.583591	-0.337925	-0.208729	-0.229414	-0.201061	13	13	12	43.2	43.2	41	41.654	0	323.31	548170000	315	+	2.13182	1.10389	P21810	P21810	Biglycan	BGN
-0.29398	0.166998	1.23652	0.0250511	-0.216717	-0.388281	0.525845	-0.879047	-0.0184975	0.902882	-0.871339	2.53656	-0.17395	0.293368	0.240832	-0.829157	-0.641806	-1.12941	-0.468861	-1.37424	-0.725582	-1.17677	-0.804128	-0.737914	-0.915906	9	9	9	11	11	11	130.93	0	33.168	26436000	50	+	3.06409	1.08613	Q8IUX7	Q8IUX7	Adipocyte enhancer-binding protein 1	AEBP1
0.545787	0.930719	0.927057	0.269256	-0.324212	0.29247	-0.681218	0.377939	0.340295	1.35554	1.08178	0.909711	0.273591	-0.0798732	-0.413495	-0.396559	-0.762517	-1.15378	-1.19824	-0.522545	0.548228	-0.954089	-2.5088	-0.275844	0.4647	14	14	11	15.4	15.4	12.3	139.09	0	133.76	143240000	166	+	2.84912	1.06297	P08603;Q02985	P08603	Complement factor H	CFH
0.444631	0.152951	0.43443	0.539502	0.540504	0.661435	-1.1618	-0.342774	0.48311	1.38653	0.378056	1.92429	0.853709	-0.446366	0.375054	0.716449	-1.16486	-0.565307	-0.605658	-1.51914	0.904176	-0.87601	-0.2315	-2.1729	-0.708507	8	8	8	68.7	68.7	68.7	15.887	0	323.31	896360000	318	+	2.31872	1.03721	P02766	P02766	Transthyretin	TTR
0.526333	0.361966	0.186581	0.387568	-0.754798	0.712613	-0.134351	-0.786865	0.349116	1.93061	0.291148	1.64087	1.02685	-0.0300461	0.0387691	-0.937147	-0.427169	-0.356477	-0.467384	-0.590599	-0.281427	-1.51074	-0.954151	-0.556526	0.335259	11	11	6	28	28	17	46.312	0	56.618	115690000	127	+	2.78818	0.957727	P36955	P36955	Pigment epithelium-derived factor	SERPINF1
0.354272	0.85877	0.668439	-1.31929	-0.0910213	0.260263	0.550611	0.183423	0.347043	1.55832	0.607106	0.802262	0.829471	-0.0676449	0.152658	0.934419	-1.4745	-0.45148	-0.326489	-2.05278	0.0610172	-0.861409	-0.828353	-0.333508	-0.3616	8	8	8	7.4	7.4	7.4	178.19	0	323.31	232100000	242	+	2.47972	0.949114	P39060	P39060	Collagen alpha-1(XVIII) chain;Endostatin	COL18A1
0.176989	1.1266	0.895058	0.30654	0.181097	0.441195	0.808754	-0.490265	-0.239937	0.486248	-0.0659401	1.07572	0.831034	-0.407769	0.342837	0.120676	-1.80358	-0.839703	0.263302	-1.43298	-0.273282	-1.28318	-0.112382	0.424655	-0.531694	11	11	6	39.9	39.9	30	37.654	0	323.31	1382400000	520	+	2.77593	0.911361	P01876	P01876	Ig alpha-1 chain C region	IGHA1
-0.127094	-0.336096	0.624073	-0.337622	0.683338	-0.785285	0.364445	-0.797697	-0.751513	1.08047	0.637125	1.26493	0.951964	-0.292412	0.683706	-1.02607	-1.09962	-0.527147	-0.798148	-0.324738	-0.930385	-1.37593	-0.362247	0.127247	-0.704002	9	5	3	21.3	15.6	9.9	48.934	0	323.31	129220000	173	+	2.73376	0.892926	P0DOX2	P0DOX2
0.0413985	0.434795	0.811048	0.175609	0.219757	0.131082	-0.0353189	-0.0785966	0.8999	0.569601	0.164776	0.998822	0.775233	-0.465433	0.627522	-0.267663	-0.704323	-0.645882	-0.706702	-0.844704	-0.08859	-0.980342	-0.301536	-0.0744432	-0.656009	44	44	43	59.3	59.3	57.6	77.063	0	323.31	4062900000	1557	+	4.97896	0.878366	P02787	P02787	Serotransferrin	TF
0.382273	0.259888	1.49136	0.302792	-0.352213	0.219786	0.22699	-0.69235	-0.468012	1.61059	0.649511	0.947015	-0.188435	-0.177691	0.989087	-0.740003	-0.685861	-1.14051	0.0740035	-0.488741	-0.8513	-0.579608	-0.447892	-0.208611	-0.132077	11	11	11	35.8	35.8	35.8	38.429	0	323.31	1430000000	519	+	2.87292	0.866766	P51884;CON__Q05443	P51884	Lumican	LUM
0.889874	0.540846	0.816054	0.730362	-0.000125504	0.930035	-0.945213	-0.174385	0.252753	0.451994	-0.501168	1.38121	1.22094	0.103911	-0.639421	-1.02027	-0.690208	0.00370827	-0.92391	-0.861513	0.148324	-0.718467	-0.264455	-0.565213	-0.165652	34	34	1	27.6	27.6	0.7	192.78	0	323.31	351540000	369	+	2.66721	0.842943	P0C0L4	P0C0L4	Complement C4-A;Complement C4 beta chain;Complement C4-A alpha chain;C4a anaphylatoxin;C4b-A;C4d-A;Complement C4 gamma chain	C4A
-0.459607	0.182195	1.19972	0.156249	0.598458	-0.438666	0.36299	-0.0323172	0.0394582	0.355624	0.373787	0.512789	0.771555	-0.0703981	0.17165	-0.710984	-0.0178309	-0.195315	0.393744	-1.43371	-0.483549	-1.00174	-0.437357	-1.17506	-0.838478	5	5	5	36.4	36.4	36.4	16.476	0.00065147	26.693	73236000	89	+	3.50101	0.838261	Q86U28	Q86U28	Iron-sulfur cluster assembly 2 homolog, mitochondrial	ISCA2
0.275765	0.362963	0.639279	0.355284	-0.0612827	0.355418	-0.0425125	0.119265	0.0699886	0.603785	0.0608864	0.878036	1.01152	-0.287024	0.404436	-0.643427	-0.669183	-0.0583149	-0.904842	-0.402185	-0.166775	-0.972603	-0.280333	-0.482481	-0.165661	21	21	20	27.7	27.7	24.6	122.2	0	323.31	474330000	519	+	5.02269	0.790968	P00450;CON__ENSEMBL:ENSBTAP00000031900	P00450	Ceruloplasmin	CP
0.473835	-0.182549	0.944813	0.403538	0.31172	0.323675	0.320982	-1.3108	0.0732212	0.732002	0.38839	0.553116	1.27632	-0.0905781	0.309069	-0.375692	-0.351307	-0.0992146	-0.468941	-0.79528	-0.420797	-0.531288	-0.640799	-0.0952797	-0.748156	14	14	7	42.8	42.8	25.6	49.328	0	323.31	4130100000	925	+	3.12073	0.754459	P0DOX5;P01857	P0DOX5;P01857	Ig gamma-1 chain C region	IGHG1
0.742968	0.855547	0.796547	-0.00294673	0.0741578	0.0195562	-0.54537	0.224657	0.511496	0.611366	0.0887019	0.0674674	0.877312	-0.874812	0.315491	-0.21253	-1.02997	-0.37233	-0.541012	-1.13214	-0.0833829	-0.863123	-0.0613645	-0.526666	0.197253	9	9	8	17.5	17.5	14.8	71.957	0	91.268	171820000	133	+	2.84081	0.713336	P01042	P01042	Kininogen-1;Kininogen-1 heavy chain;T-kinin;Bradykinin;Lysyl-bradykinin;Kininogen-1 light chain;Low molecular weight growth-promoting factor	KNG1
0.900505	0.374208	0.464634	-0.44364	-0.138739	0.827211	0.54161	-0.87357	-0.179308	0.725011	0.645767	1.3514	-0.0523325	-0.000208473	0.13549	-0.534043	-0.398352	-0.338618	-0.777632	-0.149277	-0.763415	-0.436469	0.237068	-0.211836	-0.905459	14	14	14	7.5	7.5	7.5	333.14	0	44.289	33948000	70	+	2.69936	0.713006	Q99715	Q99715	Collagen alpha-1(XII) chain	COL12A1
0.108964	0.47877	0.0663441	0.447089	0.0506523	0.101216	0.051749	-0.188239	-0.0573647	1.0123	0.307942	1.24347	0.507571	-0.162538	-0.0638004	-0.225398	-0.923356	-0.492398	0.0433186	-0.473642	-0.734281	-0.129463	-0.462499	-0.466081	-0.0403229	52	52	51	20.3	20.3	20	458.38	0	323.31	486920000	458	+	3.49248	0.650687	P22105;Q16473	P22105	Tenascin-X	TNXB
0.0383919	-0.00509377	-0.457347	-0.220184	0.374703	-0.295938	0.125565	0.0874413	-0.511121	-0.176532	-0.318283	-0.678547	-0.992638	-0.453341	-0.0633204	0.0955704	0.142899	0.196601	0.413094	0.191949	0.283531	0.344803	0.686056	0.573595	0.618145	11	11	10	50.9	50.9	44.2	30.658	0	323.31	597650000	389	+	4.08113	-0.591041	Q9Y277	Q9Y277	Voltage-dependent anion-selective channel protein 3	VDAC3
0.127993	-0.285833	-0.429993	-0.728518	-0.593166	0.39468	0.14654	0.424074	-0.244158	-0.988834	-0.042827	-0.711246	0.0690409	-0.616531	-0.351102	0.608698	0.167505	0.65052	0.0373974	0.713095	0.813666	-0.126701	0.431582	0.311373	0.222745	13	13	13	50.7	50.7	50.7	38.157	0	323.31	389150000	276	+	3.27485	-0.638313	Q02338	Q02338	D-beta-hydroxybutyrate dehydrogenase, mitochondrial	BDH1
-0.316673	-0.0472143	-0.386925	-1.06146	0.0125372	-1.07272	-0.253479	0.153202	-0.0694941	-1.2889	-0.242774	-1.34431	-0.485945	-0.231591	-1.06967	-0.0277079	0.565232	0.203692	0.0570013	0.109829	-0.0293148	0.188228	-0.149136	0.62573	0.324804	3	3	3	29.1	29.1	29.1	18.325	0	29.944	43615000	49	+	3.26194	-0.70053	Q8N5N7	Q8N5N7	39S ribosomal protein L50, mitochondrial	MRPL50
-1.04513	-0.7885	-0.867033	-1.15415	-0.90043	-0.991618	-0.802239	-1.02879	-1.14024	-1.05714	-0.280259	0.473953	-0.669835	-0.960191	-0.153134	-0.0089016	0.301743	0.574192	-0.88015	-0.870565	0.116155	0.431234	-0.00432269	-0.197671	0.28388	3	3	3	15.1	15.1	15.1	32.41	0	32.877	11054000	35	+	3.05848	-0.732208	Q5SRE7	Q5SRE7	Phytanoyl-CoA dioxygenase domain-containing protein 1	PHYHD1
-0.855842	0.0734981	-0.984129	0.223166	0.537772	-0.999374	0.0691302	-0.562092	-0.261316	-0.571123	-0.683495	-1.26275	-0.513936	-0.231959	0.32054	0.295988	0.457424	0.308811	0.364216	0.485936	0.556916	0.984328	0.174226	-0.772079	0.744717	5	5	5	25	25	25	25.177	0.0014279	10.746	114880000	63	+	2.76793	-0.740176	Q00688	Q00688	Peptidyl-prolyl cis-trans isomerase FKBP3	FKBP3
-0.528307	-0.558838	-0.582868	0.398777	-0.938686	-0.0420204	-0.207361	0.195408	-0.220596	0.194441	0.217702	-2.20982	-0.378283	0.23142	-0.23119	0.682248	0.326605	0.157587	0.445984	0.677624	0.715104	0.732335	-0.260153	0.656553	0.526332	10	10	9	46.2	46.2	40.9	28.313	0	131.7	323140000	251	+	2.71914	-0.776703	Q9BS92	Q9BS92	Protein NipSnap homolog 3B	NIPSNAP3B
0.0771872	-1.2133	-0.970594	-0.619506	-0.13186	-1.07688	0.647824	-0.151496	0.664111	0.019961	-1.21502	-1.03919	-0.795596	-0.937036	-1.2249	-0.0794214	0.468814	0.0533529	-0.265165	0.529503	-0.0295669	0.820285	0.751992	0.265654	0.20225	7	7	7	14.2	14.2	14.2	106.92	0.0011669	19.778	27822000	49	+	2.68164	-0.802856	E7EW31	E7EW31	Proline-rich basic protein 1	PROB1
-0.973399	0.272527	0.583209	-0.296247	0.215554	-0.0965092	-0.0282471	0.259515	0.163672	-1.39625	-0.201811	-0.799809	-0.555876	-0.433924	-1.53461	-0.156326	0.498696	0.378453	0.0899551	0.485398	0.711782	0.466255	0.784721	1.16815	0.395122	34	19	16	43.6	25.5	22.8	111.75	0	323.31	334870000	266	+	2.86363	-0.803701	P13637;P54707	P13637	Sodium/potassium-transporting ATPase subunit alpha-3	ATP1A3
0.113876	-0.253691	-1.0192	0.618639	-0.728363	-1.01365	-0.864047	-1.2545	-0.974567	-1.0638	-0.433386	-0.705693	-0.428338	-0.651541	-0.165457	-0.280336	1.38125	0.40313	-0.748717	-0.881607	0.190441	0.526773	0.199653	0.552478	0.915071	7	7	7	18.7	18.7	18.7	60.246	0	157.92	49029000	69	+	2.57564	-0.814062	Q13564	Q13564	NEDD8-activating enzyme E1 regulatory subunit	NAE1
0.262032	-0.737791	-1.34286	-1.03234	-0.851181	-0.0770815	-0.572426	-0.664665	-0.502647	0.440045	-0.348384	-0.314899	-0.3446	-0.414455	-0.427465	0.354977	0.154738	0.691496	0.203386	0.447937	0.822171	0.109789	0.319552	0.273551	0.32474	5	5	5	18.4	18.4	18.4	51.172	0	84.706	99605000	54	+	4.6619	-0.832149	Q9H993	Q9H993	Protein-glutamate O-methyltransferase	ARMT1
-0.300247	-0.187532	-0.723394	-0.400402	0.197346	-1.10135	-0.143057	-0.979513	-0.854463	-1.00826	-0.554096	-1.50342	0.535202	-0.620066	0.161268	0.368021	0.377337	0.558293	-0.673853	0.927489	-0.270691	1.09133	-0.150225	0.346948	0.963749	12	12	12	31.8	31.8	31.8	59.67	0	40.348	65584000	79	+	2.93327	-0.852639	P48643	P48643	T-complex protein 1 subunit epsilon	CCT5
-0.0333973	-0.932722	-0.439525	-0.468002	-1.14362	0.788706	-0.577449	-0.607481	-0.485782	1.36346	-0.361621	0.632282	-0.536221	-1.60049	-0.774703	0.146616	0.805733	0.590044	0.502474	0.490942	0.818807	0.792343	-0.30247	0.515409	0.816665	9	9	8	57.1	57.1	51.8	25.703	0	116.5	351300000	116	+	2.51796	-0.862761	Q9Y235	Q9Y235	Probable C->U-editing enzyme APOBEC-2	APOBEC2
-1.42855	0.43111	-1.10881	-1.13194	-1.14272	-0.938685	0.512754	0.099044	-0.939219	-1.35408	0.732119	-1.10683	-0.637666	-1.36381	-1.09042	0.22249	0.754077	0.38524	1.10525	-1.01408	0.748322	0.144185	0.534956	-0.275012	0.116906	3	3	3	19.4	19.4	19.4	27.385	0.0012755	24.771	48837000	65	+	2.63803	-0.97008	Q15056	Q15056	Eukaryotic translation initiation factor 4H	EIF4H
-0.768792	0.196433	0.472369	0.722947	0.375706	-0.073007	-0.772641	0.0658099	-0.799716	-0.449642	-1.7887	-2.17212	-0.545003	-0.85253	0.538061	0.343369	-0.176421	0.113763	0.221278	0.528546	0.955808	1.23813	0.828235	0.978797	0.81933	8	8	8	26.5	26.5	26.5	43.447	0	195.12	116190000	131	+	2.54935	-0.975139	Q92734	Q92734	Protein TFG	TFG
-1.09993	-0.702469	-1.06435	-1.03692	-1.04252	-0.981063	-1.12995	-0.717648	-0.877204	-1.53277	-0.808437	-1.20725	0.428685	-0.126579	-0.520948	0.474893	0.660066	-1.09517	0.382116	0.649799	-0.971153	1.2554	0.241206	-0.0158169	-0.0547001	3	3	3	14.4	14.4	14.4	27.388	0.0026397	8.3388	33880000	29	+	3.34301	-0.98062	Q96EY8	Q96EY8	Cob(I)yrinic acid a,c-diamide adenosyltransferase, mitochondrial	MMAB
-0.000783443	-0.494571	-0.762994	-0.185598	0.179867	-1.10841	-0.124263	-0.498711	-0.613708	-1.36678	-0.373118	-0.199244	-1.21127	-0.605736	-1.41619	-0.304168	0.638056	0.849616	0.626763	0.191784	-0.00867293	0.562441	0.571129	0.77264	0.491829	6	6	6	15.7	15.7	15.7	58.314	0	35.837	121620000	86	+	4.91305	-1.02458	Q9HAT2	Q9HAT2	Sialate O-acetylesterase	SIAE
0.171285	-0.778752	-1.13766	-0.413302	0.334052	-0.850945	0.0024044	-0.431954	-0.928789	-1.16573	0.121826	-0.586142	0.244829	-1.6996	-1.829	-0.112609	-0.191453	0.983812	-0.559176	0.436517	-0.0864468	0.375343	0.866917	1.01397	1.5783	4	4	4	23.1	23.1	23.1	24.763	0	117.65	83606000	106	+	2.90671	-1.02702	P24534	P24534	Elongation factor 1-beta	EEF1B2
-0.237959	-1.4354	-0.629267	-0.525526	0.580439	0.34338	-0.951616	0.505953	0.0192909	-0.77944	-0.0631075	-1.45129	-0.146146	-0.160323	-1.42317	-0.459845	1.50202	1.52821	-0.051321	0.59108	1.11158	1.10336	-0.108621	0.536307	0.601417	16	16	15	48.6	48.6	48.4	54.636	0	147.46	136090000	91	+	3.03137	-1.05903	P24298;Q8TD30	P24298	Alanine aminotransferase 1	GPT
0.770162	-1.81113	0.477951	-1.06963	-1.0326	-2.48049	0.403335	0.83188	-1.10385	-0.103692	-0.78289	-0.770727	-1.15176	0.0930119	0.677534	1.32762	0.293825	1.12382	0.31673	1.02347	1.19843	-0.285496	0.310854	0.130486	0.580561	2	2	2	28.2	28.2	28.2	13.735	0	323.31	131060000	171	+	2.26569	-1.07222	O14907	O14907	Tax1-binding protein 3	TAX1BP3
-0.0948758	0.229005	-0.0150819	0.591772	-0.0354314	-0.857459	0.183174	0.0126185	0.263576	0.366998	0.383376	-0.482219	0.395612	0.298257	0.0687647	0.177791	-0.00393728	-0.447051	-0.805329	0.43423	0.602407	-0.0110598	0.418826	-1.93882	0.264855	3	3	3	26	26	26	20.434	0	76.47	76273000	120		0.457564	0.218015	A0A024RBG1;Q9NZJ9;Q96G61;Q8NFP7	A0A024RBG1;Q9NZJ9	Diphosphoinositol polyphosphate phosphohydrolase 2	NUDT4
-0.476648	0.360764	1.84606	-0.165911	0.667385	-1.38118	-0.945539	0.859341	0.844572	-0.43848	-0.0643091	-1.15747	1.53566	0.24302	0.869273	-0.206913	0.432959	-1.02561	0.332811	-0.703606	-1.52922	0.661654	0.17072	-0.544711	-0.184609	9	9	9	38.4	38.4	38.4	28.17	0	323.31	970200000	296		0.635678	0.432755	P0DPI2;A0A0B4J2D5	P0DPI2;A0A0B4J2D5
0.0990311	-0.974665	0.942134	-1.25842	-0.954223	-1.01956	0.915708	0.417738	-0.33376	0.710321	0.186074	-0.426919	0.441707	-0.952134	-1.50544	-1.16044	-0.957066	-1.09371	-0.794762	0.340993	-0.469687	0.1412	0.504041	0.793643	-0.217925	2	2	2	74.6	74.6	74.6	7.6794	0	85.881	36259000	65		0.049434	0.0438775	A0A0U1RRL7	A0A0U1RRL7
0.182248	-0.677024	-1.20459	-0.752841	-0.11127	-1.32407	-0.0332065	-0.271564	0.142825	-1.19678	-0.424205	0.2249	-0.429359	-0.425493	-0.36243	-0.0224166	-0.0954681	-0.864227	0.153346	0.0555081	0.0700136	0.277428	0.261586	0.387313	0.420247	10	10	10	16.8	16.8	16.8	102.36	0	32.384	33551000	52		1.92297	-0.508524	A0FGR8	A0FGR8	Extended synaptotagmin-2	ESYT2
0.137686	0.288384	-2.47604	0.0147002	0.293322	0.176678	0.238558	-0.0432641	-0.178814	0.604864	-0.132897	-0.24366	-0.425047	-0.0428566	-0.216408	0.420853	-0.0080869	-0.0730665	0.11299	0.49124	0.320983	0.561895	0.153013	-0.490071	0.515049	7	7	7	19.6	19.6	19.6	67.867	0	259.36	127280000	112		0.759481	-0.334133	A1L0T0	A1L0T0	Acetolactate synthase-like protein	ILVBL
0.0141076	-0.30392	0.414258	-0.710195	0.463574	0.372847	0.318393	0.0416307	0.482381	-0.553323	-0.25064	-0.257363	0.435233	0.235251	-0.511565	0.0558538	0.134969	-0.352626	-0.532237	0.154286	0.181884	-0.0782578	0.642087	0.308776	-0.705404	18	18	18	12.8	12.8	12.8	214.82	0	270.17	115500000	131		0.0697859	0.0317782	A3KMH1	A3KMH1	von Willebrand factor A domain-containing protein 8	VWA8
0.123421	0.0044899	-0.0476456	1.87273	0.249298	-0.00158691	-0.0931625	-0.131252	-0.242331	0.0372257	0.0978901	0.0166294	-1.43883	0.35324	-0.146304	0.28698	-0.413727	-1.22776	-0.245762	-0.170919	0.847181	-0.121304	0.29186	0.444623	-0.344983	58	58	58	25.9	25.9	25.9	382.3	0	323.31	283910000	431		0.17371	0.108969	A4UGR9	A4UGR9	Xin actin-binding repeat-containing protein 2	XIRP2
0.00929095	-0.246435	-0.206386	0.174572	0.0801909	0.00614192	-0.018316	0.00463893	0.0565322	-0.56604	0.0491821	-0.0849026	-0.172667	0.0133144	-0.209357	0.0156081	-0.0214498	0.319832	0.30352	0.0882991	0.246423	0.101917	-0.0784367	0.194503	-0.0599754	55	55	54	46.1	46.1	45.4	205.42	0	323.31	672880000	888		1.86179	-0.18504	E9PAV3;Q13765	E9PAV3	Nascent polypeptide-associated complex subunit alpha, muscle-specific form	NACA
-0.080165	0.414365	-0.209577	-0.0400973	0.454194	-0.104163	0.445313	-0.312398	-0.537419	0.0643071	-0.117147	-0.278154	0.0171764	-0.157573	0.290881	0.108613	-0.0656996	-0.0159064	-0.245503	0.124137	0.0917576	0.593602	0.0712727	-0.300821	-0.210996	18	18	16	71.1	71.1	62.6	36.071	0	323.31	1417600000	770		0.0814135	-0.0250761	O00151	O00151	PDZ and LIM domain protein 1	PDLIM1
0.0335386	0.123451	0.269542	0.243768	-0.401516	-0.101462	-0.17417	0.220131	-0.104424	-0.20097	-0.0783953	-0.0308622	-0.761484	0.183154	0.604653	-0.0650427	0.0932653	-0.10977	0.0893819	0.0842759	0.116768	-0.150007	-0.258861	0.218276	0.156758	31	31	29	36	36	33	121.68	0	179.94	343920000	364		0.101396	-0.0291742	O00159	O00159	Unconventional myosin-Ic	MYO1C
0.15414	-0.442141	-1.27019	-0.0835058	-1.75508	0.162117	0.172993	0.117779	-0.235956	-0.489477	-0.190942	-0.153525	0.079097	0.930574	0.0378754	0.145607	0.089136	-0.280113	0.254068	0.435354	0.615445	-1.1809	-0.794541	0.222327	0.434591	10	10	10	15.3	15.3	15.3	104.64	0	30.02	36582000	54		0.345864	-0.191847	O00192	O00192	Armadillo repeat protein deleted in velo-cardio-facial syndrome	ARVCF
-0.146882	-0.364328	0.291053	0.174573	-0.159724	-0.373811	-0.247722	0.294991	0.0257805	-0.167678	0.205544	-0.315334	1.04824	0.813381	0.450464	-0.117902	0.154923	0.846309	0.00432281	-0.213905	-0.948444	-0.872311	-0.160591	0.328823	-0.549774	10	10	10	54.3	54.3	54.3	23.705	0	295.75	784400000	380		0.691782	0.254758	O00217	O00217	NADH dehydrogenase [ubiquinone] iron-sulfur protein 8, mitochondrial	NDUFS8
0.0578654	0.0808947	-0.115808	0.180483	-0.136398	-0.229301	0.0512965	0.187798	0.456793	-0.874138	0.0946939	0.251364	-0.268793	0.14213	-0.528979	-0.139518	0.14041	0.189873	-0.0474393	0.19719	-0.059046	-0.251881	0.0828722	0.288664	0.248976	12	12	12	38.2	38.2	38.2	47.463	0	106.8	131430000	137		0.445218	-0.10835	O00231	O00231	26S proteasome non-ATPase regulatory subunit 11	PSMD11
0.229384	-0.0851831	0.0782939	-0.0637368	-0.278045	0.200065	0.101699	0.187757	0.014947	-0.0606222	0.323317	-0.370458	0.289421	-0.226568	-0.338041	-0.47564	-0.0961255	0.0711203	0.0592776	0.116809	0.171654	0.232111	-0.358028	-0.0745752	0.351168	16	16	16	34.9	34.9	34.9	52.904	0	63.375	107540000	94		0.00130105	0.00037153	O00232	O00232	26S proteasome non-ATPase regulatory subunit 12	PSMD12
-0.118583	0.484444	-0.161398	0.857144	-0.116058	0.69644	-0.108927	-0.161625	0.302477	0.233191	0.442078	0.343674	0.0663019	-0.142356	0.0999495	-0.377603	-0.165994	-0.204508	-0.747444	-0.411556	0.421216	-0.925294	-0.0966085	-0.587215	0.378255	8	8	8	45.2	45.2	45.2	26.922	0	165.12	171730000	165		2.13008	0.452792	O00299	O00299	Chloride intracellular channel protein 1	CLIC1
0.0690111	0.171722	-0.623629	-0.559756	0.338525	0.242277	0.129903	0.385316	0.209556	-0.461354	-0.27782	-0.17739	-0.299094	0.0881756	0.0342129	-0.0249583	-0.109488	0.12086	-0.122368	0.234384	0.455479	0.0259178	-0.570033	0.348656	0.371896	17	17	17	38.9	38.9	38.9	54.122	0	250.51	842560000	522		0.44415	-0.121724	O00330	O00330	Pyruvate dehydrogenase protein X component, mitochondrial	PDHX
-0.0893342	0.320305	-0.00395177	0.455878	-0.313822	0.310252	-0.232504	0.126776	-0.480448	0.688837	0.600985	0.389099	0.0314791	-0.3172	-0.264923	0.353583	-0.851797	0.375363	-0.435566	-0.223572	0.36101	-0.509882	-0.174074	0.142149	-0.258644	18	18	16	24.8	24.8	22.3	123.63	0	76.199	97964000	109		0.674547	0.203572	O00410	O00410	Importin-5	IPO5
-0.270941	-0.684562	-0.999589	0.0978338	0.585257	-1.00448	-0.390135	-0.135071	-0.136083	-1.32723	-0.352906	-1.08762	-0.330742	-0.965742	0.369022	-0.438423	0.108839	-0.115642	0.569876	0.124489	0.125675	0.110313	0.430891	2.02793	-0.326815	7	6	6	10.8	9.8	9.8	89.86	0	81.118	35458000	55		1.99438	-0.703912	O00423	O00423	Echinoderm microtubule-associated protein-like 1	EML1
0.142896	0.214953	0.0218475	-0.0766289	0.341044	-0.0715363	-0.103072	0.0951126	0.178986	0.181023	0.111091	-0.499884	0.328157	0.271015	-0.681912	-0.0447514	-0.187322	0.0605267	-0.512195	-0.240884	0.342136	0.226488	-0.123894	-0.31765	0.344453	21	21	21	39.7	39.7	39.7	81.876	0	323.31	298410000	326		0.277296	0.0755154	O00429	O00429	Dynamin-1-like protein	DNM1L
-0.139977	0.179634	0.823455	1.0096	-1.96933	1.15799	-0.732165	0.923856	-1.05339	-0.420971	0.971415	1.19121	0.347553	0.296772	-0.466265	0.411619	-0.79863	-1.01949	-1.10999	0.608308	0.310001	-0.662434	-1.0085	-0.371664	-0.608091	13	13	12	8.5	8.5	7.3	217.32	0	34.305	48367000	59		0.965694	0.566179	O00468	O00468	Agrin;Agrin N-terminal 110 kDa subunit;Agrin C-terminal 110 kDa subunit;Agrin C-terminal 90 kDa fragment;Agrin C-terminal 22 kDa fragment	AGRN
0.0590004	0.088776	-0.265066	-0.399004	0.412941	-0.948928	-0.0711494	0.0373005	0.719727	-1.64755	0.396389	0.480568	1.01292	0.779438	0.364343	0.00592079	0.59636	0.716135	0.415703	0.279829	-1.08071	-2.08597	-0.330546	0.37346	0.0901104	9	9	9	55.6	55.6	55.6	9.3697	0	323.31	2485400000	560		0.228332	0.169951	O00483	O00483	Cytochrome c oxidase subunit NDUFA4	NDUFA4
0.203271	0.674931	-0.911308	-0.314754	0.920472	-0.300727	-0.54656	-0.218114	-0.885787	0.394276	0.683276	0.0234326	-1.00361	0.0625943	-0.063079	0.561333	-0.0449002	0.261159	-0.344045	-1.24634	-0.0470553	-0.988859	0.185527	0.150559	0.00835885	5	5	4	27.4	27.4	22.3	34.577	0	48.51	68738000	63		0.103335	0.0649806	O00487	O00487	26S proteasome non-ATPase regulatory subunit 14	PSMD14
-0.753482	-0.808948	-0.932839	-1.29945	-1.16093	0.169057	-0.776795	0.10599	0.208501	-1.12382	-1.09999	-1.05703	0.503497	0.209986	-1.27645	-0.31087	1.42248	-1.33632	-0.843717	-0.751443	-0.483459	0.98437	0.0998883	0.822764	0.0199761	4	4	4	22.1	22.1	22.1	32.444	0.0011621	19.593	32573000	41		1.12169	-0.568546	O00560	O00560	Syntenin-1	SDCBP
0.822041	-0.74904	0.133231	0.0624451	-0.61585	-0.873984	0.305315	-0.156108	-0.100349	-0.970832	-0.982826	0.231047	-0.81956	-0.327514	-1.35857	-1.18127	0.433543	-1.18304	0.289568	-1.17384	0.324209	-0.436407	-0.281229	1.1445	0.328219	11	10	2	18	18	3.9	73.243	0.0012129	21.652	31327000	49		0.286056	-0.186463	O00571	O00571	ATP-dependent RNA helicase DDX3X	DDX3X
1.15547	-1.03195	-1.50641	-0.722346	1.09636	0.231622	-0.332704	-0.891715	0.464339	-1.01737	-1.30794	-0.0607994	-0.18649	0.995128	-0.510365	0.150615	0.170592	0.552245	-0.64014	0.412299	0.147607	0.266904	0.0200417	0.230096	0.405818	9	9	9	20.6	20.6	20.6	61.806	0	33.801	113460000	134		0.772487	-0.413286	O00748	O00748	Cocaine esterase	CES2
-0.0193776	0.170739	0.445558	-0.489308	0.885701	0.213397	0.0166884	-0.00665563	0.350377	-0.647853	-0.694836	0.478851	0.109558	1.11261	0.751947	0.065671	-0.0950593	-0.733535	-0.503785	0.347442	0.00195293	0.484957	-1.21853	-0.329363	-0.69714	6	6	6	24	24	24	35.102	0	93.168	73585000	104		1.30216	0.446232	O00764	O00764	Pyridoxal kinase	PDXK
1.04434	0.250726	-0.854878	-1.35004	1.87171	0.319863	-1.03581	-0.390828	0.683412	-1.05892	-0.146154	-0.628391	1.1827	-0.0485738	-1.59433	0.204154	0.0397921	-0.264729	-0.189048	0.730256	1.51274	-0.591733	1.38904	-1.0753	-0.587721	6	6	6	68.8	68.8	68.8	17.135	0	323.31	966430000	159		0.256567	-0.233757	O14558	O14558	Heat shock protein beta-6	HSPB6
-0.783645	-1.303	-1.54854	-1.19883	-0.705402	-1.08537	-0.949132	0.887295	0.754103	-1.26348	-1.94879	0.236959	0.578365	0.50098	-0.0359808	1.08907	1.13481	-0.830484	1.19012	1.37915	0.849536	0.0943388	0.377654	-0.263875	-0.389186	5	5	5	32.1	32.1	32.1	17.417	0	63.562	189310000	81		1.97152	-0.987411	O14561	O14561	Acyl carrier protein, mitochondrial	NDUFAB1
-0.155144	-0.218336	-0.537222	0.341198	-0.0924782	0.202171	0.155771	0.00908432	0.541944	0.392713	-1.06735	0.0753464	0.459351	-0.998947	0.305109	0.302181	-0.718275	-0.215052	-0.0312294	0.0226761	0.548172	-1.00679	0.0878758	0.392531	0.197911	8	8	8	21.1	21.1	21.1	72.955	0.001287	25.543	44083000	47		0.00494013	0.00288043	O14576	O14576	Cytoplasmic dynein 1 intermediate chain 1	DYNC1I1
-1.15197	-0.965128	1.05214	0.579157	0.646015	-1.08668	-0.985914	-0.739632	-0.166981	-0.701004	-0.534404	-0.206699	0.436755	0.0236744	0.175364	-0.194031	-0.343809	-0.0184786	-0.783583	-0.402041	0.933592	-0.390947	0.57495	-1.07206	-1.01228	4	4	4	23	23	23	29.04	0.0026189	8.1294	19874000	30		0.0373497	0.0291814	O14618	O14618	Copper chaperone for superoxide dismutase	CCS
-0.145841	-0.0654887	-0.122177	-0.195974	-0.20541	0.054022	0.104023	0.1486	0.286112	0.0417234	-0.295926	-0.562787	-0.133584	-0.187743	-0.352616	0.311854	-0.521894	-0.238907	0.42586	0.123499	0.153213	0.0312052	0.252625	0.550403	0.545211	31	31	30	50.9	50.9	49.5	87.687	0	323.31	781350000	558		1.66076	-0.272178	O14639	O14639	Actin-binding LIM protein 1	ABLIM1
0.10327	0.252587	0.228543	-0.723562	0.317025	0.376465	-0.00870855	-0.233274	0.0725045	-1.53527	-0.059827	-0.393432	-0.666362	-1.30163	-0.603612	0.0248532	-0.0230289	-0.359151	0.0925297	-0.120052	0.714875	0.679599	0.451533	0.592482	0.586369	7	7	7	13.5	13.5	13.5	72.683	0	37.076	37013000	71		1.76852	-0.542353	O14744	O14744	Protein arginine N-methyltransferase 5;Protein arginine N-methyltransferase 5, N-terminally processed	PRMT5
-0.18057	-0.429892	-0.339585	0.2725	0.300437	-1.24329	-0.894549	0.658237	-0.452981	-0.767249	-0.134205	-0.408995	-1.10255	-0.48374	1.12861	0.434425	0.424047	0.523028	0.412147	0.0400058	-0.692959	0.95677	0.230782	0.732534	-0.226246	5	5	5	11.2	11.2	11.2	61.247	0	158.98	319780000	157		1.52767	-0.555308	O14773	O14773	Tripeptidyl-peptidase 1	TPP1
0.261499	-0.194741	0.216403	-0.0685471	-0.0261162	-1.30105	0.15516	-0.055537	0.163575	0.265582	-0.00354843	-0.101195	-0.259934	0.102954	-0.783601	-0.1477	0.318229	0.252351	0.0404541	0.120437	0.487098	0.115466	0.176894	0.0190556	0.24681	7	7	7	37.5	37.5	37.5	27.887	0	174.41	286750000	175		1.16515	-0.271516	O14818;Q8TAA3	O14818;Q8TAA3	Proteasome subunit alpha type-7;Proteasome subunit alpha type-7-like	PSMA7;PSMA8
0.0768349	-0.102362	0.13792	-0.0590485	-0.380746	0.299043	-0.168841	0.226999	0.151658	0.0618698	-0.127921	-0.347945	0.0359182	-0.164264	-0.42879	-0.359305	0.134628	-0.390958	0.291951	0.0803577	0.243369	0.122542	0.148755	0.160558	0.357778	6	6	6	30.8	30.8	30.8	38.287	0	49.26	78772000	166		0.737701	-0.131613	O14828	O14828	Secretory carrier-associated membrane protein 3	SCAMP3
-0.288275	0.118915	-0.632809	0.214353	0.409919	-0.261132	-0.844059	0.863979	0.190132	-1.31753	-0.289301	-0.247578	-0.731907	0.0325031	-0.524864	0.134866	0.220793	0.743055	0.110847	0.336944	0.742264	0.164864	0.234398	-0.0636005	0.683222	19	19	18	22.4	22.4	20.9	137.46	0	145.05	109180000	191		2.0911	-0.551276	O14841	O14841	5-oxoprolinase	OPLAH
0.0985906	1.04691	0.737236	-0.826967	-1.35021	-1.18758	-1.6299	-0.00271628	-0.721186	-1.38109	-0.27358	-0.25414	-0.0422585	0.345116	-1.25022	0.051172	0.0548647	-0.954999	-0.791916	0.365026	0.278388	0.23618	0.374308	0.214507	0.371695	5	5	5	15.8	15.8	15.8	46.36	0	145.81	65471000	95		0.914009	-0.466055	O14874	O14874	[3-methyl-2-oxobutanoate dehydrogenase [lipoamide]] kinase, mitochondrial	BCKDK
0.774086	0.594353	-1.36733	-1.32513	-0.23877	-0.708183	-0.316404	-0.547575	0.550468	0.86182	1.01707	-0.0515057	0.321589	0.149115	0.15445	0.862545	-0.446913	0.126997	0.262838	0.917206	-0.196455	0.292149	-0.742944	-0.962402	0.0189365	5	5	5	34.2	34.2	34.2	16.516	0	323.31	568440000	327		0.0272238	-0.0219922	O14880	O14880	Microsomal glutathione S-transferase 3	MGST3
-2.58094	-0.93101	-1.04389	1.16273	0.864099	2.0976	-2.96251	0.81999	0.440538	0.579891	0.509491	-0.671936	1.01482	-0.071632	-0.297426	1.09668	0.653701	0.0259929	-0.843622	-2.19778	-1.052	0.671263	0.246991	-2.58478	2.23521	5	5	5	46.3	46.3	46.3	9.9062	0	240.3	296540000	101		0.0650852	0.103489	O14949	O14949	Cytochrome b-c1 complex subunit 8	UQCRQ
0.0424001	0.519167	-0.0555327	1.02459	0.450123	-0.25943	-0.474179	-0.336945	-0.312443	0.598186	0.0207567	-0.133927	-0.44424	-0.674743	0.544972	0.416038	-0.341387	-0.532023	-0.471772	-0.266793	0.143924	-0.0383387	-0.264199	0.54959	0.296205	9	9	4	62.6	62.6	29.2	19.794	0	323.31	534460000	326		0.187849	0.0847926	P19105;O14950	P19105;O14950	Myosin regulatory light chain 12A;Myosin regulatory light chain 12B	MYL12A;MYL12B
-0.341286	-0.287897	-0.26116	0.00259603	0.111212	0.587584	0.0603467	-0.320433	-0.229074	-0.427418	0.35928	0.18281	-0.381639	-0.0914797	0.401705	0.617857	0.399166	-0.403065	-0.0739955	0.565565	0.137284	0.304549	0.0968119	-0.51259	-0.496732	16	16	16	40.1	40.1	40.1	46.435	0	323.31	2579100000	591		0.316187	-0.105809	O14958	O14958	Calsequestrin-2	CASQ2
-0.265002	0.338687	0.384254	-0.288674	0.0927005	-0.93207	0.0673023	-0.203339	-0.172251	0.236808	0.429809	0.293059	-0.0540857	-0.0490065	-1.28664	0.113876	-0.233096	-0.478758	-1.16711	0.407491	0.125833	0.256352	-0.494418	-1.29153	-0.507543	12	12	12	13.6	13.6	13.6	115.28	0.0012055	21.349	33321000	37		0.54631	0.232994	O14974	O14974	Protein phosphatase 1 regulatory subunit 12A	PPP1R12A
-0.617535	0.829149	0.787956	-1.06677	-0.165621	-1.01536	0.405237	0.661198	0.0130768	-0.681231	-0.0249092	0.209008	0.0239246	0.205325	-0.172824	-0.366945	-0.0974617	-0.218159	-1.10635	0.465694	0.235835	-0.357711	-0.459369	0.110123	0.230597	9	9	9	11.8	11.8	11.8	123.38	0	57.119	354090000	96		0.215071	0.11575	O14980	O14980	Exportin-1	XPO1
-0.934717	-0.153835	-0.873458	-0.959689	-1.15355	-1.32434	-1.08563	0.630328	-1.17781	-1.30878	-0.801533	-0.773428	-0.977905	-0.260884	-1.40739	0.459517	-0.347446	0.563378	-0.0663161	-0.792626	0.0909287	0.0383888	-1.14653	0.351255	-0.219689	7	7	7	6.7	6.7	6.7	205.12	0.0012019	21.264	13746000	21		2.51316	-0.730594	O15031	O15031	Plexin-B2	PLXNB2
-0.159108	0.139314	0.195176	-0.00308317	0.203252	-0.1494	0.0800887	0.158738	-0.370858	0.426877	0.200145	-0.115996	-0.0965166	-0.0719957	-0.128499	0.174565	-0.131495	-0.499513	-0.134709	0.0701552	0.00688076	-0.00168324	0.00205135	-0.0205507	0.226165	63	63	63	49.9	49.9	49.9	172.77	0	323.31	1840600000	1236		0.267945	0.0513556	O15061	O15061	Synemin	SYNM
-0.031852	0.0427844	-0.349189	-1.14806	-0.563247	0.290707	0.145257	0.111123	-0.113403	0.124501	0.0969683	0.370843	-0.0842241	0.295912	0.488722	0.607444	-0.0936253	-0.0691426	-0.132455	0.0310981	0.00135288	-0.225797	0.267361	-0.30466	-0.906478	6	6	6	30.5	30.5	30.5	23.818	0	109.93	102710000	122		0.145713	0.0609465	O15173	O15173	Membrane-associated progesterone receptor component 2	PGRMC2
-0.381186	0.313262	0.635959	-0.58437	0.339664	0.0794748	-0.0720183	-0.269093	0.0347474	-0.246375	-0.0808655	-0.0022789	-0.219125	0.238411	-0.240465	0.485265	-0.551795	0.169648	0.302814	-0.255997	-0.16076	-0.163372	-0.0321842	0.178448	0.482191	41	41	39	15.5	15.5	14.7	399.73	0	323.31	264790000	388		0.24125	-0.0757097	O15230	O15230	Laminin subunit alpha-5	LAMA5
0.317475	0.0671809	-1.04476	0.62521	0.443726	-0.614597	-0.0447251	-0.668352	-0.363014	0.440813	-0.246809	-0.431684	-0.0430012	-0.144173	-0.0128403	0.0859073	0.570561	-0.324421	0.508999	-0.839175	0.329636	0.478182	0.336243	-0.300417	0.0348644	7	7	7	44.3	44.3	44.3	19.051	0	28.553	175720000	97		0.534456	-0.202675	O15273	O15273	Telethonin	TCAP
-0.0170215	0.767734	0.335907	-0.644347	-0.274811	-1.06877	-0.429451	0.147602	-1.11451	0.777513	0.863568	0.43088	-0.292329	0.296138	-0.347877	0.697496	-0.437851	0.32694	-0.242283	0.107082	1.14102	-1.01792	-0.776607	0.0832451	-0.380119	10	10	9	17.7	17.7	16.3	104.74	0	30.042	41102000	84		0.0158329	0.0119149	O15327	O15327	Type II inositol 3,4-bisphosphate 4-phosphatase	INPP4B
-0.306907	-0.108005	-0.494821	-0.408744	0.535258	0.154046	0.0493135	-0.13193	0.0448789	-0.587628	0.231305	-0.272019	0.385616	0.357108	-0.493644	0.21667	0.20958	0.550874	-0.0132056	0.29062	0.848333	0.0858948	-0.197318	-0.723826	-0.22145	14	14	14	47.2	47.2	47.2	44.287	0	323.31	508410000	263		0.547543	-0.174362	O15382	O15382	Branched-chain-amino-acid aminotransferase, mitochondrial	BCAT2
0.447641	0.365421	-1.19728	-0.000974949	0.000217144	-0.906384	-0.534624	0.367403	0.661291	0.25909	0.325942	-0.238	0.334948	0.00949154	0.304122	-0.920275	-0.454787	-0.965435	0.23044	0.776441	-0.894164	0.671898	-0.417602	0.148247	-0.244882	7	7	7	39.1	39.1	39.1	29.815	0	58.217	46436000	78		0.446416	0.220232	O15400	O15400	Syntaxin-7	STX7
0.31538	-0.563046	0.135778	0.307201	-1.19204	-0.964166	-0.438632	0.715126	0.440996	-0.578623	-0.213828	-0.372021	-0.399893	0.0752176	0.255361	0.0562853	-0.109934	0.269981	0.530599	0.110935	-0.157242	-0.258734	0.43679	0.588777	0.0455736	6	6	6	32	32	32	20.108	0	323.31	430430000	169		0.971763	-0.316449	O43181	O43181	NADH dehydrogenase [ubiquinone] iron-sulfur protein 4, mitochondrial	NDUFS4
-0.586639	0.149804	0.52695	0.103612	-0.267829	-0.940609	0.142846	0.135627	-0.192577	0.556941	-0.0790695	-0.22596	-0.727234	-0.546706	0.421213	-0.0288879	-0.2912	-0.620137	0.220063	0.151427	0.706457	-0.521862	0.569534	0.00549278	0.398136	7	6	6	20.9	18.3	18.3	54.099	0	35.333	46768000	90		0.408234	-0.160878	O43237	O43237	Cytoplasmic dynein 1 light intermediate chain 2	DYNC1LI2
-0.25153	0.341804	0.467689	-0.257706	0.640501	0.400325	0.207203	-0.114094	-0.16219	-0.509409	0.38521	-0.0206665	0.574365	-0.060017	-0.311772	-0.477244	0.0168911	-0.579083	-0.0448421	0.321685	0.089996	-0.150225	-0.291491	-0.212462	-0.0029377	11	11	11	24.5	24.5	24.5	60.977	0.0012399	22.895	96827000	133		0.948078	0.221619	O43242	O43242	26S proteasome non-ATPase regulatory subunit 3	PSMD3
-0.300695	-0.526956	0.0172106	-0.0516142	0.101134	-1.25234	0.0788732	0.282675	-0.385681	0.329823	-1.08631	0.492377	-0.43023	0.668631	0.218295	0.417143	0.0185247	-0.968524	0.63078	0.357306	-0.041568	-0.0876267	0.254451	0.130194	-0.118215	5	5	5	10.5	10.5	10.5	74.977	0	35.109	19347000	56		0.413045	-0.182234	O43301	O43301	Heat shock 70 kDa protein 12A	HSPA12A
0.169016	-1.09305	0.29241	0.271767	-0.048944	0.663888	-0.0842547	-0.331138	0.156024	0.251116	-0.361647	0.106411	0.0192242	-0.221209	-0.0486526	-0.255228	0.322037	-0.065866	-0.257993	0.0102125	0.463421	0.34062	0.186541	-0.439135	-0.0455742	12	12	12	56.4	56.4	56.4	32.251	0	323.31	110200000	182		0.111952	-0.0431728	O43396	O43396	Thioredoxin-like protein 1	TXNL1
0.113466	0.41838	-1.31483	0.147697	0.484476	0.141203	0.229086	0.641479	0.247552	0.580078	-0.243606	-0.0134668	0.0808325	-0.583192	0.270976	0.161216	0.112276	-1.25515	-0.467459	-0.239462	0.595796	0.15451	0.287814	-1.04175	0.492085	9	9	9	61.2	61.2	61.2	22.237	0	127.5	148710000	140		0.417045	0.200021	O43399	O43399	Tumor protein D54	TPD52L2
-0.951891	0.0246272	0.0897536	-0.796483	-0.0680432	0.37844	0.141922	0.323471	-0.709288	-0.747774	0.0673187	-1.04122	-0.0493691	0.0256679	-0.165635	-0.219103	0.310743	-0.343596	-0.111325	0.182399	-0.110542	-0.121913	-0.0981362	0.452609	-0.725775	5	5	4	12.7	12.7	9.8	48.84	0.0026667	8.6103	39517000	45		0.410204	-0.153437	O43464	O43464	Serine protease HTRA2, mitochondrial	HTRA2
-0.177864	0.0154878	-0.0313071	-0.0524272	0.324186	0.157642	-0.0745219	-0.165184	-0.126839	-0.215414	0.0336874	-0.0325605	0.386284	-0.0204546	-0.133143	-0.153866	0.0891973	0.399719	-0.0188311	0.0300199	0.0890921	-0.115139	0.109497	-0.185446	-0.131817	7	7	7	27.3	27.3	27.3	39.589	0	94.45	221830000	209		0.0992691	-0.0187378	O43488;Q8NHP1;O95154	O43488	Aflatoxin B1 aldehyde reductase member 2	AKR7A2
-0.930673	0.352057	0.387037	0.296518	-0.504459	-0.0893706	-0.23904	0.643353	0.0942499	0.742924	-0.558976	0.412209	-1.40432	-0.802083	1.11339	-0.621992	-0.543112	-1.19606	-0.0682677	0.480776	0.453465	-0.265517	0.451505	-0.0863258	0.686656	14	14	14	24.6	24.6	24.6	112.59	0	49.272	44015000	55		0.0514206	0.0384088	O43491	O43491	Band 4.1-like protein 2	EPB41L2
0.0234959	-0.180274	-0.0626553	-0.196111	-0.114634	0.340583	0.184682	0.0466225	0.326108	-0.0497692	-0.077792	-0.277722	0.164464	-0.00530319	-0.451644	-0.300217	-0.0591782	-0.15174	0.0804264	0.112661	0.0634739	0.42048	0.0597851	0.192243	-0.0879848	13	13	13	28.8	28.8	28.8	51.355	0	118.2	209770000	202		0.278311	-0.0549916	O43615	O43615	Mitochondrial import inner membrane translocase subunit TIM44	TIMM44
-0.0754477	-0.0574805	0.129665	0.126561	0.369445	0.058555	-0.0845153	0.164081	0.227479	-0.434882	-0.371428	-0.838997	-0.0661013	-0.943915	-1.19044	-0.137076	-0.0846202	-0.0313517	-0.0221049	-0.148308	-0.167002	-0.0129988	0.909963	0.118131	1.37235	5	5	5	21.2	21.2	21.2	21.75	0	49.307	495800000	161		1.15331	-0.37886	O43674	O43674	NADH dehydrogenase [ubiquinone] 1 beta subcomplex subunit 5, mitochondrial	NDUFB5
1.06003	0.477787	0.422368	-0.709907	0.569835	-1.20569	0.743165	-0.804067	-0.929574	0.290513	0.13422	-0.694269	0.362757	-0.182917	-1.45356	-3.49824	0.703033	-1.72833	0.3861	0.573745	0.930027	0.65797	-0.294073	0.162699	0.377142	4	4	4	29.6	29.6	29.6	11.402	0	35.607	419030000	83		0.0370773	0.0450386	O43676	O43676	NADH dehydrogenase [ubiquinone] 1 beta subcomplex subunit 3	NDUFB3
-0.0601574	-0.153242	0.407334	-0.123474	-0.770843	0.495345	0.0123848	0.101092	0.346629	-0.951694	-0.744593	-0.0867653	0.45685	0.889421	0.610199	-0.0152031	-0.11219	0.282614	0.134335	0.407071	0.708267	-1.11864	-0.0545979	0.0126286	-0.672768	5	5	5	50.5	50.5	50.5	10.921	0	323.31	916550000	290		0.128091	0.0714141	O43678	O43678	NADH dehydrogenase [ubiquinone] 1 alpha subcomplex subunit 2	NDUFA2
0.640973	0.25997	0.597926	-0.474616	-0.949987	0.405373	0.21045	-0.999828	0.02035	1.14038	0.323193	0.214449	0.00059948	-0.230491	0.383885	-0.0924639	-0.253065	-0.203983	0.0578294	-0.35931	0.0826193	-0.37124	-0.0453657	-0.0264677	-0.331182	38	18	18	49.7	28.9	28.9	104.85	0	323.31	1053600000	497		0.728238	0.257105	O43707	O43707	Alpha-actinin-4	ACTN4
0.0129347	-0.0398721	-0.227567	-0.330909	0.0698653	0.282365	-0.0786638	-0.136941	-0.0273694	0.241733	-0.00211334	-0.10091	-0.0571537	0.362606	-0.594492	-0.41768	0.251037	0.232865	0.191251	-0.0230493	-0.334164	0.167984	0.132284	0.129358	0.2966	12	12	12	40.9	40.9	40.9	32.943	0	323.31	602910000	274		0.518473	-0.104414	O43772	O43772	Mitochondrial carnitine/acylcarnitine carrier protein	SLC25A20
-0.869588	0.114837	0.0943708	0.866462	0.762622	-1.15696	0.102723	-0.238683	0.0726556	-0.130015	-0.261734	-0.447781	-0.334685	-0.21164	-0.233055	0.119283	0.187177	-0.705581	-0.729787	-0.516063	0.888506	0.280674	0.231085	-0.112583	0.201214	14	14	14	31.4	31.4	31.4	62.942	0	93.019	68484000	85		0.215435	-0.109091	O43776	O43776	Asparagine--tRNA ligase, cytoplasmic	NARS
-0.206523	-0.0220389	-0.244911	0.501956	0.27641	-0.147144	0.100638	0.0503469	-0.320495	0.0928865	0.208923	-0.28602	-0.176064	0.414289	0.174223	-0.083919	-0.0568099	0.178347	-0.0528578	-0.065885	-0.0390951	-0.855748	0.0396078	0.0234964	-0.35936	8	8	7	24.1	24.1	22.1	45.283	0	214.62	281150000	176		0.761852	0.154988	O43813	O43813	LanC-like protein 1	LANCL1
-0.0422471	0.232218	0.667697	0.246367	0.193938	-0.133365	0.189103	-0.622443	-0.0324529	0.206811	0.293775	-0.367106	0.23924	-0.129384	0.596227	0.16972	-0.18613	-0.537082	-0.0940545	-0.258079	0.106088	-0.102952	-0.371289	-0.380684	0.116084	8	8	8	15	15	15	86.131	0.0012912	25.729	43318000	62		1.3158	0.256396	O43815	O43815	Striatin	STRN
0.154439	-0.114433	-0.914335	-0.0636419	0.33908	0.588074	-0.0107625	-0.029218	-0.0344442	-0.405748	0.00942841	0.283516	-0.00691948	-0.700666	-0.332641	0.354918	0.0278632	-0.25916	-0.246126	0.613494	0.523938	0.753756	-0.258829	-0.508999	0.237416	13	13	13	44.2	44.2	44.2	42.183	0	323.31	468650000	185		0.64709	-0.206379	O43837	O43837	Isocitrate dehydrogenase [NAD] subunit beta, mitochondrial	IDH3B
0.288729	0.474276	-0.215458	-0.367834	-0.0932484	0.201242	-0.0137596	1.07272	-0.265316	-0.919663	-0.950482	-0.450564	-0.131344	-0.900969	0.681055	-0.477585	0.241354	0.131063	-0.346428	-0.629753	0.481617	0.660131	-0.543028	0.214729	-0.0116274	8	8	7	27.6	27.6	22.5	37.106	0	65.036	169100000	85		0.139394	-0.0780883	O43852	O43852	Calumenin	CALU
-0.363054	0.225096	-0.346889	-0.309373	-0.845756	1.23508	-0.169355	1.23079	-0.00154826	-0.734304	0.602086	-0.501914	0.274388	-0.341714	-0.989341	-0.124229	0.20356	0.195027	-0.171449	-0.0235915	-0.335239	0.382251	0.180186	0.596795	0.132502	7	7	7	50	50	50	12.517	0	164.73	265590000	180		0.342088	-0.172635	O43920	O43920	NADH dehydrogenase [ubiquinone] iron-sulfur protein 5	NDUFS5
0.143813	0.187428	0.331027	0.137303	-0.21169	-0.853517	0.586692	0.435473	-0.256387	0.172887	-0.136721	-0.468298	0.0298824	0.270948	0.203882	-0.917106	0.612439	-0.0516445	-0.771272	0.454554	-0.30335	0.665575	0.094595	-0.091011	-0.265503	25	25	25	29.4	29.4	29.4	110.4	0	323.31	325190000	326		0.219455	0.0954538	O60237	O60237	Protein phosphatase 1 regulatory subunit 12B	PPP1R12B
-0.0418376	-0.651913	-0.858538	-0.927483	-1.40012	-1.13626	0.0338593	-0.621311	2.72265	-0.796927	-0.541944	-0.819193	-1.61795	-1.89152	8.45228	0.0239621	-1.20697	-0.986633	1.37306	-0.438251	-1.85971	-1.16134	-2.00284	-1.68296	3.12519	16	16	16	37.9	37.9	37.9	55.99	0	323.31	100300000	54		0.215353	0.475236	O60240	O60240	Perilipin-1	PLIN1
-0.436102	-0.248738	-1.11509	-1.19614	0.407024	0.056724	-0.00970702	0.205984	0.365512	-1.00965	-0.117966	-0.101073	0.0668676	-0.0202391	-1.10107	-1.22017	0.0631823	0.250455	0.460758	-1.24856	-0.622773	-0.845486	0.507913	-0.862128	0.287269	3	3	2	47.1	47.1	26.5	7.5217	0.00066667	28.491	43740000	51		0.0567925	0.0393762	O60262	O60262	Guanine nucleotide-binding protein G(I)/G(S)/G(O) subunit gamma-7	GNG7
0.130337	0.0342584	0.190674	0.0416971	0.574826	0.14605	-0.219825	-0.105073	-0.462989	0.224986	0.0809832	0.354011	0.0118017	0.459037	0.0871649	-0.412363	-0.0790839	-0.548208	0.270495	0.214219	-0.0629683	-0.427392	-0.147399	-0.353984	-0.00125408	8	8	7	9.5	9.5	8.9	146.2	0	32.364	23800000	47		1.59124	0.25799	O60271	O60271	C-Jun-amino-terminal kinase-interacting protein 4	SPAG9
-0.01737	0.326315	0.268261	-0.44433	0.0107348	-0.269602	0.357588	-0.111757	0.347147	0.0402091	0.0740206	-0.119346	0.0726301	0.0108549	-0.488453	-0.0663392	-0.17511	-0.0551584	-0.03882	-0.17177	0.0576479	0.32828	0.0581743	-0.0244616	0.0306532	42	42	41	49.3	49.3	47.7	111.63	0	323.31	1188700000	878		0.0369206	0.00948388	O60313	O60313	Dynamin-like 120 kDa protein, mitochondrial;Dynamin-like 120 kDa protein, form S1	OPA1
0.0896141	0.532829	0.122108	-0.553315	0.322179	0.338096	-0.214408	-0.257363	-0.377677	-0.687194	-0.418484	0.0975325	0.257477	0.775753	0.11719	0.280547	0.0883801	-0.190253	0.2854	0.221057	-0.795872	0.469498	0.251322	0.201061	-0.955478	10	10	10	11.8	11.8	11.8	146.56	0.0012618	24.127	42068000	75		0.0478412	0.0240563	O60343	O60343	TBC1 domain family member 4	TBC1D4
-0.590623	-0.337649	0.131313	0.599616	-1.05542	0.122861	0.647756	-0.037028	-0.248093	0.438484	-0.179282	0.00957574	-0.345365	-0.916103	0.195027	0.550763	-0.136098	-0.322077	-0.764516	-0.0547092	0.0632543	-0.0258399	-0.0417567	0.137998	0.186389	8	8	7	45.1	45.1	39.5	18.762	0	124.04	93820000	61		0.136979	-0.0636695	O60493	O60493	Sorting nexin-3	SNX3
0.462791	0.792171	0.100412	0.521783	0.112918	-0.123913	0.142276	0.159143	-0.295579	1.04969	0.518927	-0.254647	-0.860427	-0.784421	-0.107064	-0.343171	0.169919	-0.83224	-0.665942	-1.25026	0.562827	0.430211	-0.338195	0.227866	0.604924	11	11	9	29.1	29.1	25.8	69.602	0	59.493	73816000	71		0.49507	0.23901	O60506	O60506	Heterogeneous nuclear ribonucleoprotein Q	SYNCRIP
-0.683494	-0.247734	-1.11952	0.846463	0.338503	-0.00566439	0.259121	-0.620479	-0.119813	-0.000207461	-0.0070858	-0.479183	-1.08507	0.761086	-0.546122	-0.374721	0.150763	-0.294935	0.253149	-0.184446	0.552288	-0.109468	0.353121	0.375946	0.184492	9	9	8	20.6	20.6	18.8	68.036	0	93.55	80652000	92		0.70497	-0.271232	O60662	O60662	Kelch-like protein 41	KLHL41
-0.251739	-0.0536855	0.059405	0.565966	0.0103118	0.352883	-0.182144	-0.224696	-0.0273794	0.496491	-0.128402	-0.188303	0.0366234	-0.0672012	-0.362499	-0.295209	-0.128515	0.0892588	0.0128504	-0.423799	0.192528	0.2578	-0.182844	0.130337	0.311961	11	11	11	35.9	35.9	35.9	47.074	0	323.31	223850000	242		0.0194594	0.00593859	O60664	O60664	Perilipin-3	PLIN3
-0.268822	0.103643	-0.129719	0.0994106	-0.263071	0.0395256	-0.169648	-0.0500359	-0.0994114	0.36573	-0.0528803	-0.427133	-0.300693	-0.0681791	-0.137862	-0.107941	0.173647	0.0386845	0.126321	0.141687	0.285518	0.166635	0.0427103	0.536916	-0.0450315	16	16	15	27.1	27.1	26	108.17	0	176.06	138710000	142		2.11843	-0.226524	O60716	O60716	Catenin delta-1	CTNND1
-0.127958	-0.2145	-0.959499	-1.10546	-0.889569	0.195565	0.323407	-0.571107	0.000151316	-0.89211	-0.882742	-0.916885	-0.553008	-0.641338	-0.967421	-0.117469	-0.223863	0.304526	-0.13986	-0.592627	0.0029474	0.791194	0.00434358	0.464644	0.295094	2	2	2	26.5	26.5	26.5	12.732	0.0096547	5.117	42024000	42		2.7014	-0.625725	P41567;O60739	P41567;O60739	Eukaryotic translation initiation factor 1;Eukaryotic translation initiation factor 1b	EIF1;EIF1B
-0.443956	0.076107	0.0217705	0.365353	-1.29451	0.103464	-0.976259	0.118305	-0.642746	0.268095	-0.993284	1.28328	-0.629586	-0.832946	0.902872	-0.0953407	0.205149	-0.305727	0.0332127	0.296314	-0.242106	-0.451729	-0.906092	-0.660885	-0.20185	10	8	8	22.7	18.7	18.7	58.47	0.0011608	19.582	36770000	51		0.0806514	0.0546361	O60749	O60749	Sorting nexin-2	SNX2
-0.0784948	-0.0731447	0.203751	0.174933	-0.0829789	0.148453	-0.102239	0.0394366	-0.0502889	-0.16041	-1.14011	0.306901	-0.261857	-0.384717	0.376621	-0.0132463	0.176152	0.176199	-0.155981	-0.202141	-0.350098	0.356176	0.16641	0.287012	0.643659	14	14	13	22.8	22.8	19.9	107.89	0	93.185	89550000	172		0.694876	-0.18069	O60763	O60763	General vesicular transport factor p115	USO1
0.121687	-0.438564	-1.152	-1.29894	-0.875843	0.638474	0.0626221	-0.101763	0.36421	-0.468927	-0.93099	-0.0755653	-0.289515	0.635246	-0.845716	-1.07955	0.619684	-1.11541	-1.02776	0.0784206	-0.944234	-0.979963	-0.145105	-1.05379	0.720655	2	2	2	18.8	18.8	18.8	15.139	0.0025907	7.887	26912000	51		0.291027	0.182334	O60783	O60783	28S ribosomal protein S14, mitochondrial	MRPS14
-0.109362	-0.161675	0.0120523	0.0707452	-0.336823	0.275495	0.0310304	-0.0596926	-0.0083182	-0.0781787	0.171086	0.0473446	-0.260042	-0.25737	-0.298971	-0.115908	-0.769617	0.854473	0.268118	0.12766	0.28101	0.0273556	0.251608	0.0544666	-0.0164886	10	10	10	34.3	34.3	34.3	53.818	0	323.31	119200000	173		0.729876	-0.160446	O60784	O60784	Target of Myb protein 1	TOM1
0.312807	0.116583	-1.08221	0.567179	-0.0424348	0.444841	0.126428	0.0884055	-1.28103	0.081745	-0.702359	-0.498475	0.251336	-0.305688	-0.413846	0.377809	0.268856	-0.0686532	-0.197943	0.287611	0.724492	0.677747	0.248908	0.0178861	-0.982657	12	12	11	28.3	28.3	26.3	58.476	0.00066094	27.603	68850000	93		0.726161	-0.291187	O60825;P16118	O60825	6-phosphofructo-2-kinase/fructose-2,6-bisphosphatase 2;6-phosphofructo-2-kinase;Fructose-2,6-bisphosphatase	PFKFB2
0.135174	-0.820981	0.189273	0.420897	0.317176	-0.987954	-0.128835	0.231686	-0.733346	0.0198046	-1.41739	0.557561	-0.243764	-0.500766	-0.0359676	0.445	0.0642477	-0.508634	-0.708331	0.368538	0.463973	0.453822	-0.970876	0.481702	1.21171	7	7	7	10.3	10.3	10.3	138.83	0	28.714	157210000	40		0.699689	-0.329944	O60841	O60841	Eukaryotic translation initiation factor 5B	EIF5B
0.444646	0.361144	0.68029	-1.28772	-1.15499	0.423393	0.590152	0.993211	-1.54973	0.020181	-1.06482	-1.12068	-1.32958	-0.821702	-0.696171	-0.763684	0.0452894	-1.21229	0.837993	-2.08289	0.0667152	1.14635	-0.223265	0.97887	1.1219	8	8	8	19.2	19.2	19.2	45.745	0	34.425	65890000	41		0.42669	-0.358991	O60884	O60884	DnaJ homolog subfamily A member 2	DNAJA2
0.19935	0.0985319	-1.11065	-0.388044	-0.0850772	0.404671	0.170487	0.0999376	0.125612	-0.515678	0.289415	-0.333809	-0.245842	0.217386	0.328262	0.100565	-0.00309549	0.168659	-0.779621	0.403702	-0.553372	0.281606	0.301092	-0.486052	0.201315	5	5	5	39.9	39.9	39.9	22.629	0	191.85	168580000	138		0.0278947	-0.0131761	O60936	O60936	Nucleolar protein 3	NOL3
-0.209361	0.228776	-0.287549	-0.0832565	0.26778	-0.349597	-0.085017	-0.311942	0.144937	0.231424	0.148917	-0.253466	-0.299281	0.124315	0.0158245	-0.00356178	0.098716	0.137943	0.212135	0.00857468	0.38115	0.0423328	-0.0860203	-0.00676613	-0.0670059	18	18	17	48.7	48.7	48.5	66.193	0	323.31	478780000	281		0.81899	-0.119583	O75083	O75083	WD repeat-containing protein 1	WDR1
-0.0337009	-0.209181	-0.402025	-0.32391	0.121729	-0.0486641	0.352646	0.103062	0.146122	-0.233953	0.0290861	-0.447556	0.0898218	0.0696096	0.313043	0.404963	-0.100517	0.101377	0.348442	-0.226389	0.0464544	0.54386	0.0655508	-0.527543	-0.182326	33	33	33	56	56	56	77.134	0	323.31	8935500000	3490		0.305935	-0.0789786	O75112	O75112	LIM domain-binding protein 3	LDB3
-1.04894	0.0664721	0.0529052	0.208976	0.271901	-1.14282	-0.567321	0.389323	-0.156743	-0.789903	-0.932348	-1.17585	-0.660316	-0.792888	-1.43474	0.47187	-0.540418	-1.34768	0.128331	-0.325297	-0.074399	0.333838	-0.125051	0.34014	0.185786	4	4	4	3.8	3.8	3.8	135.62	0.0011044	17.321	32094000	28		1.04773	-0.418865	O75128	O75128	Protein cordon-bleu	COBL
0.15688	0.554114	-0.42119	-0.683887	0.196582	0.0564925	-0.0429166	0.17644	0.291051	-0.753352	-0.144743	-0.0798548	-0.336458	0.248512	-0.917295	0.307137	0.208319	-0.0560163	0.0160395	-0.0056928	0.241587	0.345507	0.254803	0.387942	-1.07221	8	8	8	17.3	17.3	17.3	60.13	0	31.522	141420000	107		0.490283	-0.17605	O75131;Q96FN4;Q8IYJ1;Q96A23;O95741;Q86YQ8;Q9HCH3;Q9UBL6	O75131	Copine-3	CPNE3
0.0240839	0.323002	-1.17068	-0.315554	-1.26333	-0.0599863	0.120907	-0.0902006	0.092306	-1.05815	-0.0408471	0.499541	-0.266969	0.139399	-1.09767	-0.0547811	0.303768	-0.424891	-0.003956	0.0853022	-0.639913	0.450045	0.377372	-0.344598	-0.813943	9	9	9	10.8	10.8	10.8	146.67	0.0010965	16.985	22808000	43		0.360599	-0.17105	O75153	O75153	Clustered mitochondria protein homolog	CLUH
0.184087	-0.0790393	-0.190344	-0.0395056	-0.971749	0.217244	0.0326246	0.263294	-0.402976	0.720407	-0.0910584	-0.199323	-0.341852	0.660803	-1.4313	0.367427	-0.0590083	-0.12654	-0.0801894	0.164268	0.54901	0.446782	0.44842	0.040852	-0.082336	15	15	14	17.5	17.5	16.8	135.25	0	183.03	94089000	133		0.813175	-0.278114	O75155	O75155	Cullin-associated NEDD8-dissociated protein 2	CAND2
-0.130613	0.156075	0.106747	-0.0113481	0.0833098	0.0112807	0.246014	-0.0574678	-0.141061	0.0720202	0.130488	-0.0299105	-0.0613131	-0.261793	-0.61835	0.230757	0.0672633	-0.509721	-0.251798	0.128541	0.266266	0.220761	0.227028	0.0527521	0.0740706	6	6	5	27.6	27.6	24.5	36.087	0	71.619	84717000	122		0.436015	-0.0843201	O75190;Q8WWF6;Q8NHS0	O75190	DnaJ homolog subfamily B member 6	DNAJB6
0.240232	-0.0263941	-0.799856	-0.119343	0.00277303	-0.645781	-0.099972	0.425579	0.871866	-0.273476	-0.0980572	-0.517859	0.172439	-0.293112	0.31686	-0.0263941	-0.408148	0.780754	-0.10079	0.178951	0.293441	-0.548529	0.56875	0.114971	-0.00890389	11	11	11	50	50	50	35.509	0	323.31	694410000	374		0.375433	-0.140684	O75208	O75208	Ubiquinone biosynthesis protein COQ9, mitochondrial	COQ9
-0.2714	-0.0347249	-0.331087	-0.128326	0.264996	-0.0348546	-0.184881	0.23445	0.0943492	-1.09121	0.0472778	-0.155792	0.296973	0.324337	-0.709905	-0.160597	0.340061	0.463795	0.555411	0.284018	-0.573246	0.0662407	0.279148	0.233952	0.191014	5	5	5	21.1	21.1	21.1	23.563	0	323.31	956420000	363		1.13709	-0.279966	O75251	O75251	NADH dehydrogenase [ubiquinone] iron-sulfur protein 7, mitochondrial	NDUFS7
-0.180867	-0.0235277	-0.325266	-0.118542	0.163667	0.0387587	-0.068501	0.145656	0.188314	-0.0866533	-0.916842	-0.0371328	-0.113453	-0.090346	-0.54815	-0.219969	0.0496802	-0.0307165	0.149009	0.318958	0.675855	0.161662	0.541158	0.408479	-0.0812307	19	19	18	47.5	47.5	47.3	52.545	0	323.31	1838600000	843		2.00235	-0.328814	O75306	O75306	NADH dehydrogenase [ubiquinone] iron-sulfur protein 2, mitochondrial	NDUFS2
-0.0900029	0.113696	-0.48379	-0.357619	-0.252078	0.0278578	0.246327	-0.181838	0.433045	-0.311109	-0.551762	-0.0559967	0.0423424	0.424466	-0.580211	-0.0772142	0.303412	0.169894	0.31726	0.142158	0.167947	-0.0525654	0.293185	0.0905563	0.222038	14	14	12	35	35	32.2	33.742	0	137.15	2017000000	250		1.60065	-0.262779	O75323	O75323	Protein NipSnap homolog 2	GBAS
-0.321136	0.74383	-0.793884	0.68335	0.646481	-1.13992	0.28407	0.615523	-0.537071	-0.051595	0.13229	-0.0346125	0.384867	0.961434	-0.0623663	-0.771116	0.683779	-2.47313	0.333991	0.16302	0.231051	0.868149	-1.20582	-0.966516	-0.308475	6	6	6	44.4	44.4	44.4	12.855	0	118.65	148600000	61		0.735116	0.445257	O75347	O75347	Tubulin-specific chaperone A	TBCA
-0.0755136	0.668926	0.462172	-0.295961	0.0407145	-0.676407	-0.0780332	0.417818	-0.88986	-0.051378	0.471225	0.463695	-0.395836	0.439678	-0.573554	-0.00662587	-0.146288	0.379395	-0.391781	0.642821	-0.241925	0.28169	-0.629285	0.251829	-0.0675169	9	9	7	35.8	35.8	28.8	39.617	0	323.31	176550000	149		0.0231228	-0.0120523	O75367	O75367	Core histone macro-H2A.1	H2AFY
0.634388	0.411276	0.552473	-1.08893	-1.26648	-1.21742	-0.307754	-0.709215	-0.724095	0.471465	0.450754	0.459627	-0.860708	-0.1666	-1.1301	-0.99195	-0.0974232	0.219984	-0.541235	-0.254249	0.926864	-0.673415	-0.285567	0.573819	-0.155381	5	5	5	52.6	52.6	52.6	12.774	0.0015432	13.65	69593000	74		0.266145	-0.171566	O75368	O75368	SH3 domain-binding glutamic acid-rich-like protein	SH3BGRL
0.213377	0.083242	0.385881	0.299089	-0.378207	0.38388	-0.475184	-0.0509323	-0.135439	0.0624062	-0.106993	0.125742	-0.151888	-0.313473	0.72092	0.166496	-0.134488	0.000283813	-0.269022	-0.151383	-0.17117	-0.0795025	-0.182875	0.277086	-0.117846	41	31	31	24.4	20.3	20.3	278.16	0	239.54	164620000	328		0.476155	0.110403	O75369	O75369	Filamin-B	FLNB
0.329215	-0.585841	0.130624	0.460273	-1.91175	0.341077	0.15931	0.0394964	0.090701	-0.326472	0.46844	-0.112792	0.0839107	0.768796	-1.01992	-0.455005	0.564605	0.296969	0.395451	0.471349	0.156436	0.794308	0.0584362	-0.272954	-0.924665	7	7	7	61.3	61.3	61.3	13.711	0	323.31	438400000	245		0.316633	-0.180822	O75380	O75380	NADH dehydrogenase [ubiquinone] iron-sulfur protein 6, mitochondrial	NDUFS6
0.0952263	0.134338	-0.537359	-0.800287	-0.248585	0.36363	-0.0742302	0.386673	0.422413	-0.591249	0.170814	0.242935	0.0771729	0.393234	0.136995	0.441755	0.333055	0.241438	0.00766563	-0.174484	0.0568691	0.223686	-0.408749	-0.384398	-0.508559	23	23	23	52.1	52.1	52.1	51.712	0	323.31	4433700000	1230		0.0702465	0.0286202	O75390	O75390	Citrate synthase, mitochondrial	CS
-0.0078064	0.375245	1.08437	-0.677414	0.0132317	0.060738	-0.110931	-0.187536	-0.0960175	0.0447353	-0.45714	0.249407	-1.10174	-0.0557289	0.13658	0.36711	0.0799602	-0.343231	-0.562523	-0.0399319	-0.401903	0.24185	0.233486	0.537264	0.617922	8	8	8	34	34	34	24.593	0	81.301	93825000	90		0.284258	-0.121667	O75396	O75396	Vesicle-trafficking protein SEC22b	SEC22B
0.000799815	0.324298	-0.6524	-1.16163	-0.177381	-0.798168	-0.143125	-0.190837	-0.670156	0.47791	-0.562321	-0.120663	-0.430174	-0.804592	0.585285	0.490647	0.0382106	-0.070989	0.0535399	-0.150672	0.90197	-0.874386	0.509062	0.626837	-1.51	7	7	7	30	30	30	29.763	0.0011561	19.424	56835000	63		0.601379	-0.289632	O75431	O75431	Metaxin-2	MTX2
-0.134265	0.031093	-0.335646	-1.30551	-0.32136	-1.11076	-0.231516	0.395227	0.279743	-0.787814	0.500944	-0.755731	0.520819	-0.194593	0.329563	0.264509	0.39817	0.0826334	-0.0544249	0.413652	0.0416891	0.154402	-0.410158	-0.0706976	-0.116237	6	6	6	23.2	23.2	23.2	38.169	0.0010828	16.265	38086000	76		0.777786	-0.278341	O75436	O75436	Vacuolar protein sorting-associated protein 26A	VPS26A
-0.124877	-0.303916	0.11534	0.0607269	0.225222	0.0751923	0.0860203	0.0543297	0.261153	-0.161895	0.150769	0.14488	0.311816	-0.297551	0.032159	-0.322492	0.16927	-0.424373	0.220877	0.0694206	0.0829365	0.0909435	0.0598003	-0.580024	0.00426979	14	13	13	36.4	35	35	54.366	0	120.87	143990000	150		0.573871	0.104895	O75439	O75439	Mitochondrial-processing peptidase subunit beta	PMPCB
-0.331735	0.00116259	-0.325225	-0.471127	0.188348	0.416417	-0.142356	-0.178714	0.61778	0.263782	0.0301882	-0.0763048	0.178851	0.227995	-0.072225	-0.0276422	0.173839	0.142453	-0.0162534	-0.310729	0.19661	-0.0150332	-0.184942	-0.0346483	-0.250492	16	16	16	54.2	54.2	54.2	30.241	0	323.31	1669400000	777		0.21616	0.0544729	O75489	O75489	NADH dehydrogenase [ubiquinone] iron-sulfur protein 3, mitochondrial	NDUFS3
-0.262875	-0.131161	-0.580873	-0.0385666	0.101614	0.0748253	-0.00598907	0.0235291	0.0403385	-0.0847225	0.226415	-0.83275	0.279918	0.315725	-0.167153	0.269585	0.0446453	0.117701	0.256603	0.175346	-0.0660841	0.198534	-0.112353	-0.0127947	0.170542	19	19	16	62.9	62.9	53.8	43.585	0	323.31	1116500000	733		0.964873	-0.173621	O75521	O75521	Enoyl-CoA delta isomerase 2, mitochondrial	ECI2
-0.0157799	-0.813968	0.328437	-0.0717548	-0.624411	-1.10519	-0.531142	0.551782	-0.130351	-0.031855	0.471676	0.197498	-0.12847	0.0499056	1.76518	-0.860256	-0.938706	0.12569	0.399383	-0.97102	0.198915	-0.322561	-0.17409	-1.84449	-0.213564	6	6	6	11.7	11.7	11.7	88.884	0	72.293	34649000	58		0.937812	0.454174	O75534	O75534	Cold shock domain-containing protein E1	CSDE1
-0.399825	0.0741554	0.0494457	0.156333	-0.379025	-0.67935	-0.452342	0.243063	-0.17165	-0.682501	-0.768015	-0.974854	0.783348	0.397358	-1.27195	-0.756911	0.72801	0.925764	0.124193	-0.141211	-0.0918335	0.150692	0.0142761	0.540105	-0.0510754	4	4	4	21.7	21.7	21.7	24.669	0.0015068	12.649	117810000	60		1.16972	-0.415921	O75608	O75608	Acyl-protein thioesterase 1	LYPLA1
-0.0186153	-0.211847	0.202956	-0.22925	-0.120784	0.232918	-0.085836	0.13531	0.259856	-0.285009	0.0788267	-0.308808	0.0384577	0.235348	-0.386471	0.208577	-0.112875	-0.283739	0.13024	0.178099	0.139452	0.108862	-0.21121	0.454771	-0.149227	29	29	24	53.5	53.5	45.9	74.761	0	323.31	2411100000	1267		0.391864	-0.0771582	O75746	O75746	Calcium-binding mitochondrial carrier protein Aralar1	SLC25A12
-0.16655	-0.194417	-1.01992	0.123843	-0.265137	0.526401	0.0624116	-0.305852	-0.939902	0.543134	-0.832931	-0.92673	-0.971084	-1.10869	-0.180448	-1.00732	-0.765877	-0.300271	0.23879	-0.262353	-0.575792	0.396214	0.347958	0.418011	0.702742	6	6	5	22.9	22.9	18.2	29.062	0.0012092	21.412	17416000	42		0.670623	-0.296268	O75822	O75822	Eukaryotic translation initiation factor 3 subunit J	EIF3J
0.328516	-0.0658568	-0.0700453	-0.98048	0.538559	0.657463	0.128248	0.345427	0.512617	0.241104	-0.738901	-0.88476	-0.48413	0.231202	0.425549	-1.64675	0.497671	0.324228	-0.597044	-0.213659	0.410035	0.0170673	0.171799	0.202362	0.649777	16	14	13	43.2	39.6	37.2	46.659	0	201.26	218630000	235		0.0454836	0.0307522	O75874	O75874	Isocitrate dehydrogenase [NADP] cytoplasmic	IDH1
-1.39217	-0.623625	0.10462	-1.38998	-1.1151	-0.658889	0.935082	-0.872605	-0.784576	-1.387	-0.738369	0.433378	1.3847	-0.291773	1.65782	0.759897	-0.411558	0.636215	-0.0317343	0.0232699	-0.323799	-0.663214	-0.697136	-1.34816	0.586554	8	8	8	13.4	13.4	13.4	98.828	0	151.42	41588000	39		0.18941	-0.168933	O75891	O75891	Cytosolic 10-formyltetrahydrofolate dehydrogenase	ALDH1L1
-0.129841	-0.127134	-0.427469	0.410273	-0.0360335	-0.213932	-0.487703	-0.362968	0.279789	0.774445	-0.0929468	0.190973	0.0431826	0.0239565	0.574131	0.461344	-0.364063	-0.311943	0.235134	0.300102	-2.17912	0.415524	-0.137281	0.729273	0.432303	4	4	4	20.2	20.2	20.2	21.614	0	323.31	482660000	270		0.110402	0.0697876	O75915	O75915	PRA1 family protein 3	ARL6IP5
0.0542843	-0.269595	-0.90565	0.231588	0.294963	0.240369	0.119746	-0.0473087	0.227119	0.118243	-0.11028	-0.416883	-0.512914	0.654124	-0.156447	0.189307	-0.209826	-0.100007	0.304141	-0.247374	0.112803	0.133622	0.0717916	0.049922	0.17426	45	45	42	29.9	29.9	27.9	237.29	0	323.31	397170000	418		0.261906	-0.0797734	O75923	O75923	Dysferlin	DYSF
-0.433063	-0.0944459	-0.484913	0.231671	0.301733	0.135956	0.0934508	0.113966	0.0821688	-0.767137	0.32613	-0.021933	0.0180737	0.077272	-0.0753178	-0.141487	0.408083	0.142071	0.516571	-0.104625	0.082132	-0.465172	0.408313	-0.0240559	-0.325442	16	16	16	82	82	82	18.491	0	323.31	2769500000	712		0.279585	-0.0827314	O75947	O75947	ATP synthase subunit d, mitochondrial	ATP5H
-0.0908024	0.297845	0.0882137	-0.111287	-0.0202133	-0.121589	-0.0133984	0.2109	-0.403278	0.417958	0.323931	-0.192518	-0.0564478	0.327204	0.429629	0.68905	-0.219888	-0.531131	-0.0216534	-0.170726	0.00310535	-0.0879038	-0.276579	-0.747122	0.276701	10	10	10	27.2	27.2	27.2	47.355	0	46.466	131220000	178		0.757073	0.181024	O75955	O75955	Flotillin-1	FLOT1
0.567158	-0.378875	0.0449013	-0.796238	-0.406269	0.749525	0.0684647	-0.0377365	0.674414	-0.0706059	0.204266	-0.435514	0.0388744	-0.13642	-0.869931	-0.236831	0.152583	-0.546598	-0.0897118	0.305819	-0.0626652	0.387303	0.240042	0.121505	0.51254	5	5	5	46.6	46.6	46.6	11.428	0	323.31	893370000	487		0.337435	-0.130664	O75964	O75964	ATP synthase subunit g, mitochondrial	ATP5L
0.0237334	-0.13573	-0.324371	-0.445068	0.119259	0.22675	0.228848	-0.0807531	-0.0370958	-0.295933	-0.197397	-0.406742	-0.0248693	0.406733	-0.370773	0.248194	0.254103	-0.106477	0.126742	0.1978	0.126214	0.322989	0.195235	0.184323	-0.235713	65	65	63	67.9	67.9	67.1	116.45	0	323.31	5553400000	2555		1.5577	-0.218902	O76041	O76041	Nebulette	NEBL
0.374498	-0.662812	-1.23676	-0.0818811	-1.24184	0.598722	-0.922818	-0.186495	-0.103535	-0.997625	-0.575209	-1.30464	-1.14083	-1.19337	1.39678	0.0190081	-0.0996595	0.0494742	0.230457	0.12223	-0.270917	-1.21122	-0.819396	-0.437339	-0.113314	4	4	4	40.2	40.2	40.2	13.331	0.0026443	8.3765	49971000	36		0.378565	-0.232121	O76070	O76070	Gamma-synuclein	SNCG
0.522233	-0.33926	0.0568738	0.184741	-0.274726	0.548323	0.165774	-0.0227294	0.131039	-0.153173	-0.251453	-0.544828	0.254212	0.0886347	-0.152456	-0.00968501	0.284699	-0.00823924	0.241334	-1.3272	0.158348	-0.0253618	0.125212	0.244793	0.1029	15	15	15	35.5	35.5	35.5	67.454	0	244.89	174600000	163		0.0855974	0.0355337	O94826	O94826	Mitochondrial import receptor subunit TOM70	TOMM70A
0.242713	-0.572139	-1.55419	-0.828926	-1.18239	-0.887074	0.0376482	0.618012	-0.470454	-0.891051	-0.545895	-0.367073	1.01947	0.0666769	-1.31446	0.451064	0.483323	0.293675	0.470347	-1.18369	-0.423901	-0.83962	0.245298	-0.265627	0.271055	12	12	12	19.1	19.1	19.1	89.594	0.0012203	22.102	50094000	86		0.770414	-0.392134	O94874	O94874	E3 UFM1-protein ligase 1	UFL1
-0.051318	0.0870716	0.17674	-0.598557	0.000361633	0.0617802	0.537992	0.213418	-0.6246	0.104186	0.270526	-0.180178	0.115012	0.0390007	0.0440361	0.579276	-0.498853	0.00965042	-0.229581	0.232433	-0.0582569	0.332927	-0.286877	-0.172669	-0.10352	30	28	28	26.7	26.6	26.6	124.11	0	323.31	2629700000	1053		0.0980219	0.0325785	O94875	O94875	Sorbin and SH3 domain-containing protein 2	SORBS2
0.211026	0.602624	0.614928	0.176577	-1.44099	-0.895206	0.542868	0.821582	0.221642	-1.22734	-0.133281	-0.331407	0.0787281	0.110285	0.0499405	-0.0899536	0.0284851	-0.0621311	0.0612667	0.434613	-0.00605354	0.428259	0.220597	-0.369754	-0.0473133	10	10	10	18.2	18.2	18.2	90.063	0	31.996	56830000	75		0.180708	-0.0996697	O94901	O94901	SUN domain-containing protein 1	SUN1
-0.207431	-0.821252	0.129182	-0.018855	0.334207	0.496356	0.380639	0.242471	-0.200059	-2.33655	-0.926535	-0.611143	0.174906	-0.482652	-1.41755	0.583476	0.555289	-0.897506	-0.382777	0.424048	0.174683	0.422541	0.646092	0.0207217	-0.345148	3	3	2	12.7	12.7	9.5	30.344	0.0012747	24.73	64324000	76		0.973653	-0.471093	O94903	O94903	Proline synthase co-transcribed bacterial homolog protein	PROSC
-0.868554	-0.00169064	0.0544312	0.258882	-1.14352	0.234561	-0.192374	0.109582	0.19044	0.681895	-0.239525	-0.300242	-0.389376	-0.256413	0.461511	-0.253194	0.204833	0.0638954	0.178548	-1.52981	0.0491903	0.246452	0.0104368	0.564192	-0.146227	8	8	5	31.3	31.3	21.2	37.839	0	29.324	55750000	73		0.0560219	-0.0321908	O94905	O94905	Erlin-2	ERLIN2
0.123819	0.0760422	0.248569	0.053791	0.387148	0.279911	0.337769	0.374079	0.213005	0.24329	0.0900738	0.0226624	0.336572	-0.409308	-0.28373	-0.175074	-0.213923	-0.0116158	-2.28142	0.34461	0.243783	-0.258523	0.137819	-0.0237415	0.144393	6	6	6	13.3	13.3	13.3	73.46	0	72.579	37643000	69		0.981254	0.348949	O94925	O94925	Glutaminase kidney isoform, mitochondrial	GLS
-1.03241	-0.02535	0.347045	-0.188924	0.92442	0.0015722	-0.21034	0.133408	-0.436157	0.49148	0.166843	0.00634727	-0.131331	-0.173867	-0.0618786	-0.101039	-0.328723	-0.283481	0.7085	-0.9644	0.237966	0.0656582	-0.123242	-0.209576	0.223079	15	15	15	21.8	21.8	21.8	86.401	0	67.913	101510000	136		0.143179	0.0649163	O95140	O95140	Mitofusin-2	MFN2
-0.510793	-0.764518	-1.02436	0.487765	-0.073114	-0.274355	-0.222507	0.542986	0.00701182	-0.167903	-0.0809715	-1.62021	0.729098	0.107013	-1.02617	-0.446304	-0.132841	0.833529	0.317791	0.403252	1.21248	0.256952	-0.197152	-0.587186	1.20614	4	4	4	50	50	50	9.2787	0	107.87	295490000	107		1.30907	-0.546068	O95167	O95167	NADH dehydrogenase [ubiquinone] 1 alpha subcomplex subunit 3	NDUFA3
-0.189555	-0.131052	-0.0621017	-1.50636	-0.136584	0.59361	0.15471	0.120252	0.384048	-0.301165	-0.446465	0.508199	0.116004	0.848815	-0.22565	-0.0439323	0.569027	0.687238	0.108005	-0.24614	-0.811816	-0.864341	0.220456	0.830617	-0.17582	6	6	6	41.9	41.9	41.9	15.208	0	323.31	866380000	332		0.0735442	-0.045549	O95168	O95168	NADH dehydrogenase [ubiquinone] 1 beta subcomplex subunit 4	NDUFB4
0.159746	-0.336958	-0.40267	-0.0833911	-0.109957	0.297175	-0.101745	-0.262672	0.268271	0.264378	-0.607998	-0.553053	-0.300779	0.0927774	-0.283972	0.271113	0.428551	-0.675283	0.149189	0.134255	-0.252447	0.663069	0.781521	0.298943	0.161938	9	9	9	43	43	43	21.766	0	323.31	671990000	302		1.49504	-0.326808	O95169	O95169	NADH dehydrogenase [ubiquinone] 1 beta subcomplex subunit 8, mitochondrial	NDUFB8
-0.526	-0.562026	-1.06859	-0.390155	-0.0706076	-1.19432	0.236092	-0.516601	0.179471	0.0459543	-0.300968	0.518032	0.0404285	-0.81629	0.522992	1.14932	0.39884	1.51918	1.15011	-0.35065	-1.00888	-0.314003	-0.128957	1.27031	0.217335	10	10	10	69.9	69.9	69.9	12.551	0	66.965	314920000	125		1.56836	-0.650433	O95182	O95182	NADH dehydrogenase [ubiquinone] 1 alpha subcomplex subunit 7	NDUFA7
-0.360802	0.0543765	0.131046	-0.2563	0.0708541	-0.290077	-0.19216	-0.0250341	0.736875	-0.610664	-0.163102	-0.0384335	0.300542	0.343164	-1.00994	0.136541	-0.487904	-0.0851537	0.596924	0.581478	-0.0515369	0.531036	-0.25199	0.384277	-0.0440163	19	19	19	29.4	29.4	29.4	83.353	0	323.31	214950000	196		0.710635	-0.218276	O95202	O95202	LETM1 and EF-hand domain-containing protein 1, mitochondrial	LETM1
0.159872	0.361876	-0.0470352	-0.136095	-0.125443	0.096138	0.408142	-0.525194	-0.362352	-0.204069	-0.01726	-0.000128216	-0.329066	-0.844067	-1.59625	0.513304	0.103769	-0.667646	0.103251	0.321484	0.385921	0.476873	0.973426	-0.320683	-0.325016	10	10	10	34.6	34.6	34.6	39.007	0	81.235	45298000	74		1.08393	-0.367197	O95210	O95210	Starch-binding domain-containing protein 1	STBD1
-0.726123	-0.0283234	0.454779	-0.748323	0.153722	0.215152	0.596764	-0.186923	-1.40162	0.325	-2.29591	-0.0407675	0.142657	0.497404	-0.618755	0.271619	-0.02061	0.838286	-0.0112278	0.267825	1.25981	0.756146	-0.667114	0.979189	-0.0126589	9	9	8	49.8	49.8	44.9	27.228	0	66.5	148560000	111		1.30722	-0.610211	O95292	O95292	Vesicle-associated membrane protein-associated protein B/C	VAPB
-0.159595	-0.108791	0.10475	-0.175533	0.120581	-0.187542	-0.27729	0.176878	0.268952	-0.198234	-0.27912	-0.287655	0.0324457	0.112005	-0.843558	-0.123026	0.172011	0.0903533	0.174093	0.122393	-0.0331518	0.089525	0.545221	0.839527	-0.17524	13	13	13	33.5	33.5	33.5	40.75	0	323.31	1417000000	467		1.62511	-0.283618	O95299	O95299	NADH dehydrogenase [ubiquinone] 1 alpha subcomplex subunit 10, mitochondrial	NDUFA10
0.0462343	-0.362373	-0.237924	-0.0527304	0.36163	0.422398	0.124369	0.356852	0.000351088	0.710089	0.81863	0.386021	-1.02963	-0.443681	0.601961	-0.064226	-0.0874003	-0.491215	-1.04921	-0.726053	-0.753158	-0.246897	-0.414421	-0.982983	0.0515444	7	7	7	43.4	43.4	43.4	27.547	0.0010787	16.063	47003000	60		2.37046	0.589882	O95336	O95336	6-phosphogluconolactonase	PGLS
0.166517	0.526295	-0.452185	-0.494854	0.122177	0.826151	0.55506	0.228817	1.02701	-0.120861	0.128008	-0.433534	0.372074	0.253243	-0.282659	-0.933121	-0.14122	-0.316349	-0.221681	-0.771755	-0.524765	-0.10033	0.266098	0.008465	0.3134	25	25	25	17.6	17.6	17.6	309.42	0	144.88	97067000	175		1.45482	0.403543	O95359	O95359	Transforming acidic coiled-coil-containing protein 2	TACC2
-0.0543251	0.538595	-0.0899334	1.14976	-1.20694	-0.698743	0.110025	-0.861933	-0.084444	0.486969	-0.141314	-0.302974	-0.202599	-0.557334	-0.204175	0.130585	-0.154631	-0.967685	-0.0423145	0.0785866	0.450454	-0.0666531	0.0553543	0.813735	0.155505	12	12	12	18.2	18.2	18.2	119.52	0	44.513	72749000	85		0.394087	-0.186585	O95373	O95373	Importin-7	IPO7
0.077726	0.253147	-0.0478043	-0.162106	0.222416	-0.0840248	0.307905	-0.143937	-0.0952763	0.431507	0.374426	0.0466171	-0.349825	0.220445	-0.358456	0.0269314	0.0033432	-0.353062	-0.186402	-0.250363	0.1793	0.479984	-0.102694	-0.286978	-0.202818	40	40	40	25.7	25.7	25.7	247.74	0	323.31	317500000	467		0.566749	0.11546	O95425	O95425	Supervillin	SVIL
-0.0803408	-0.0123725	-1.06016	-0.034822	0.241629	0.0745149	-0.29281	-1.09277	0.519846	0.724949	0.0848898	-0.0324255	0.311267	-0.583588	-0.589572	0.482636	-0.174049	-0.227766	0.373929	0.557583	0.448863	0.120477	0.0810064	0.129539	0.0295424	8	8	8	35.5	35.5	35.5	38.274	0	113.62	115190000	94		0.971189	-0.303627	O95433	O95433	Activator of 90 kDa heat shock protein ATPase homolog 1	AHSA1
-0.869286	-0.339983	-1.44296	0.729769	0.124332	-0.686511	0.5855	0.133222	-0.777205	-1.49704	-0.12938	-1.39895	-0.0870326	-0.0739043	-1.39321	0.308155	-0.830908	-0.965957	-0.710087	-0.989311	-0.22192	0.354067	0.106149	0.519008	-0.466988	5	5	5	8.7	8.7	8.7	88.892	0.0026053	7.9834	12076000	26		0.288988	-0.185064	O95479	O95479	GDH/6PGL endoplasmic bifunctional protein;Glucose 1-dehydrogenase;6-phosphogluconolactonase	H6PD
-0.246892	-0.347124	-1.02081	-0.80856	0.106474	-1.26806	0.187123	0.119341	-0.923467	0.122283	-0.3465	0.0545887	-0.505067	0.00149193	1.82988	-0.483957	0.00874767	-0.740306	0.494916	0.0390879	-0.42131	-0.216129	0.126864	-0.333076	-0.190744	7	7	5	14.6	14.6	10.6	80.419	0.0011601	19.577	49877000	60		0.0451998	-0.0314292	O95573	O95573	Long-chain-fatty-acid--CoA ligase 3	ACSL3
-0.784614	0.649056	-0.969083	-0.871803	-0.964823	0.0548809	0.288325	-0.198798	-0.544322	-0.667436	-0.619072	0.784923	-1.15291	0.298879	-1.23625	-0.042308	0.114949	-0.0460369	-0.22434	0.0717075	-0.798861	-0.7527	-1.22489	0.536176	0.223987	7	7	6	15.1	15.1	12.4	68.856	0	136.35	20248000	30		0.318974	-0.181305	O95671	O95671	N-acetylserotonin O-methyltransferase-like protein	ASMTL
-2.86612	1.08012	1.1489	-1.40092	1.21463	1.0729	1.01029	0.802173	1.02511	-2.05709	0.100886	0.110934	-0.884519	0.533147	0.0286432	-2.75541	-0.790279	0.831966	0.89344	-1.3809	-0.780574	0.481946	0.480601	-0.0158171	-0.0552458	3	3	3	8.5	8.5	8.5	51.417	0	214.15	106270000	108		0.328245	0.3703	O95674	O95674	Phosphatidate cytidylyltransferase 2	CDS2
-0.184242	-0.0203298	-0.466304	-0.267616	0.108802	-1.33876	0.205186	-0.503793	0.173537	0.112366	-0.0529755	-0.306258	-0.193349	-1.54643	0.507747	0.416752	1.39021	0.599459	-0.0703309	-0.154937	1.13487	0.782277	-1.47255	0.6429	0.503761	7	7	7	15	15	15	58.022	0.0012658	24.466	108080000	79		1.53213	-0.628736	O95747;Q9UEW8	O95747	Serine/threonine-protein kinase OSR1	OXSR1
-0.283976	0.696636	0.154405	0.686922	0.231479	-1.18443	0.0877608	0.161068	-0.672951	-0.787368	0.181285	0.230292	0.0910083	-0.221158	0.307378	0.0832117	-0.404677	-0.268358	-0.699425	0.227903	0.128722	-0.343854	-0.943609	-0.0533551	-0.320319	11	10	8	20.6	18.7	15.3	94.511	0	34.04	44197000	83		0.641708	0.237933	O95757	O95757	Heat shock 70 kDa protein 4L	HSPA4L
-0.801562	0.25022	-0.0483521	-1.14775	-0.977309	0.189485	0.493663	0.393605	0.50027	0.832578	-0.153711	0.205508	-0.237869	0.0166348	0.28959	0.142297	0.0451824	-0.234626	0.492309	-0.130015	0.053788	0.0393417	-0.351903	-0.593543	0.732163	12	12	8	17.9	17.9	12.8	107.54	0	43.04	74633000	103		0.0572009	-0.0324994	O95782	O95782	AP-2 complex subunit alpha-1	AP2A1
-0.287798	0.182655	0.034269	0.0071351	-0.0940917	-0.0578616	-0.224678	0.258592	-0.243347	-1.26877	0.055942	-0.0647074	-0.28031	0.583537	-0.280076	-0.291882	0.667898	-1.0216	-0.248856	0.297966	-0.287182	0.400445	-0.445441	-0.0379511	0.355743	5	5	5	13	13	13	63.182	0.001269	24.54	22101000	34		0.107677	-0.0508818	O95793	O95793	Double-stranded RNA-binding protein Staufen homolog 1	STAU1
-0.688599	-0.153003	0.0160191	0.0289795	-0.12077	0.00279732	-0.395078	0.277036	0.388189	0.11601	-0.172532	-0.323497	-0.20454	0.301093	0.199328	-0.0839279	-0.0750359	0.449233	0.0293705	0.20878	0.0178076	0.201521	-0.163892	-0.0668711	0.211583	15	15	15	47.8	47.8	47.8	47.173	0	323.31	891480000	581		0.590479	-0.121428	O95810	O95810	Serum deprivation-response protein	SDPR
-0.503087	0.220607	0.513867	-0.337483	-1.05487	-0.666726	-0.38194	0.642394	-0.950349	0.755353	-0.277824	-1.29087	-1.53224	-0.960834	-0.565591	0.660935	0.78795	-0.936666	0.313344	-0.776884	0.505406	-0.51422	0.192305	0.373862	1.30408	7	7	7	37.9	37.9	37.9	23.772	0.0012041	21.331	40390000	64		1.35796	-0.616984	O95816	O95816	BAG family molecular chaperone regulator 2	BAG2
0.303509	0.324455	-0.258283	-0.440754	0.28331	-0.877663	-0.172571	-0.124933	-0.00416361	0.102291	-0.133388	0.0281019	0.00571156	0.254079	-0.588973	0.250446	-0.0281123	0.547239	-0.00835978	0.103588	0.123633	-0.338353	0.211503	-0.00461102	0.442296	17	17	17	40.9	40.9	40.9	61.594	0	323.31	337420000	209		0.983211	-0.216545	O95817	O95817	BAG family molecular chaperone regulator 3	BAG3
0.110779	-0.0292741	0.563829	-0.344	-0.16106	0.211513	0.268261	-0.145958	-0.157158	0.223654	0.0336132	-0.225969	-0.152237	0.214325	-0.157894	-0.305193	-0.454338	0.129333	0.0751055	0.0145072	-0.183243	-0.0750675	0.029623	0.376642	0.140207	20	20	19	46.7	46.7	46.7	55.003	0	323.31	405840000	391		0.171188	0.0420707	O95822;Q5T655	O95822	Malonyl-CoA decarboxylase, mitochondrial	MLYCD
-0.379107	-0.276917	0.226553	-0.187271	-0.0819455	0.487545	-0.028639	0.230984	0.259636	-0.0562326	0.1437	-0.432641	-0.127176	0.216079	-0.415292	-0.00270475	-0.0633775	-0.166842	-0.183611	0.221929	0.152188	0.199622	-0.0365688	0.354148	-0.0540592	27	27	27	55.1	55.1	55.1	66.9	0	323.31	2399300000	1253		0.307282	-0.0701206	O95831	O95831	Apoptosis-inducing factor 1, mitochondrial	AIFM1
-0.118925	0.460223	0.023806	0.491583	0.567467	-0.724756	0.530056	-0.938152	-0.0342461	0.193131	-8.32e-05	0.262732	0.0634659	0.581233	-0.120313	0.18706	-0.291362	0.470616	-0.306331	-0.51017	-0.109994	0.292895	-0.865678	0.0117424	-0.116	11	11	10	22.8	22.8	21.6	70.678	0	104.48	90368000	127		0.599362	0.206204	O95834;Q6ZMW3	O95834	Echinoderm microtubule-associated protein-like 2	EML2
-0.903936	-0.944581	-1.0834	-1.12831	-0.111287	0.625254	-0.108331	-0.731891	-1.04668	-1.11035	0.307093	-0.412733	0.363287	-1.01702	0.38575	0.161973	-0.232961	-0.334648	-1.02435	-1.10933	0.482601	-1.23421	-0.222463	-0.153602	0.48428	9	9	7	37	37	28.9	33.392	0	47.741	60027000	49		0.230368	-0.142872	O95861	O95861	3(2),5-bisphosphate nucleotidase 1	BPNT1
-0.131003	0.27491	-0.223288	-0.604523	0.999603	-1.017	0.0928763	0.697195	0.19626	0.470095	0.809973	0.955	-0.452617	-0.160141	0.503403	0.718794	-0.256041	-1.54407	-0.00308812	0.329279	0.564955	-0.195732	0.261353	-2.37934	0.0931417	9	9	8	44.9	44.9	42.1	29.644	0	134.33	102220000	133		0.672588	0.401791	O95865	O95865	N(G),N(G)-dimethylarginine dimethylaminohydrolase 2	DDAH2
0.624597	-0.324821	-1.12315	0.220027	0.413455	-0.916667	-1.30366	-0.49627	0.22524	0.271625	-0.40231	-0.442981	-0.631867	-0.952169	-0.347959	0.455134	-0.530826	0.297639	0.147861	-1.1697	-0.649451	0.703437	-0.0237646	0.651595	0.49385	6	6	6	14.5	14.5	14.5	63.243	0	157.72	45269000	53		0.872078	-0.383371	O95870	O95870	Abhydrolase domain-containing protein 16A	ABHD16A
0.182547	-0.0659199	-0.144714	-0.220053	-0.245785	-0.139183	-0.561218	0.2332	0.643166	-0.192331	-0.15639	0.0173771	0.327399	-0.447333	-0.272557	-0.574209	0.0895252	0.310997	0.195709	0.48827	0.375455	0.374278	0.274833	-1.16056	0.667499	11	11	11	71.5	71.5	71.5	20.776	0	323.31	1206800000	467		0.489705	-0.173633	O96000	O96000	NADH dehydrogenase [ubiquinone] 1 beta subcomplex subunit 10	NDUFB10
0.849563	-1.04733	0.437538	0.273765	1.06935	0.012514	0.98027	-0.587837	0.378773	0.472408	-0.858876	-1.15618	-0.0471927	-2.62502	-0.15194	-0.749201	-1.44188	0.046873	-0.694807	-1.27329	-0.765736	0.375577	1.17409	0.175134	1.09935	5	5	5	23.5	23.5	23.5	37.893	0.0011001	17.128	40028000	62		0.0674777	0.0720427	O96008	O96008	Mitochondrial import receptor subunit TOM40 homolog	TOMM40
-0.52301	0.42486	0.108305	0.194998	-1.54884	-1.0766	-0.863674	0.223519	-0.972692	0.830881	0.704138	-1.18602	-1.27881	-1.69959	2.91698	0.168291	0.0913164	-1.01415	1.0559	-0.0535296	-1.28429	-0.687059	-0.724474	-0.803019	2.16906	10	10	10	30.9	30.9	30.9	39.854	0	69.33	120740000	56		0.115588	-0.141509	P00325;P07327;P00326	P00325;P07327;P00326	Alcohol dehydrogenase 1B;Alcohol dehydrogenase 1A;Alcohol dehydrogenase 1C	ADH1B;ADH1A;ADH1C
-0.0517662	-0.0230453	-0.00163536	0.0664894	-0.780856	-0.437478	0.837756	-0.446399	0.0580933	0.416726	-0.15876	-0.189007	-1.02204	-0.843328	-0.237988	-0.636464	0.106416	0.632722	0.187331	0.0721085	0.38969	0.482866	0.0965519	0.596909	0.885109	13	11	11	41.3	33.7	33.7	36.688	0	107.58	829200000	282		1.7045	-0.468873	P00338	P00338	L-lactate dehydrogenase A chain	LDHA
-0.683842	0.114048	-0.169535	0.0807379	-1.11986	0.562343	-0.182415	0.4823	0.274855	0.21023	0.435929	-0.590501	-0.288366	-0.122354	1.06079	0.293913	-0.37895	0.304607	0.0374335	0.174139	0.513188	-0.819349	-0.278736	-0.382784	0.472186	15	13	12	37.7	34.7	31.7	54.861	0	232.31	175920000	160		0.0180381	0.0107259	P00352	P00352	Retinal dehydrogenase 1	ALDH1A1
-0.398132	0.0583192	-0.199575	0.00401319	0.333372	0.0927793	0.101668	-0.0100821	0.0244733	-0.454449	0.228891	-0.0395573	0.312255	0.415895	-0.0307701	0.395617	-0.0202235	0.133522	0.0631391	-0.124441	-0.208514	-0.0282314	-0.189744	-0.362067	-0.0981567	24	24	24	47	47	47	61.397	0	323.31	1516700000	758		0.347457	0.0731833	P00367;P49448	P00367;P49448	Glutamate dehydrogenase 1, mitochondrial;Glutamate dehydrogenase 2, mitochondrial	GLUD1;GLUD2
0.152596	0.177632	-0.621202	-0.149277	0.0278856	0.195978	0.309618	-0.377735	0.31266	0.250923	0.361937	-0.0551792	0.205494	-0.120977	-0.287395	0.422188	-0.426958	0.0232126	-0.241909	-0.0556124	0.287611	-0.132852	-0.0954109	-0.103986	-0.0592419	14	14	13	65.4	65.4	52.8	34.234	0	323.31	1087800000	585		0.243748	0.0638264	P00387	P00387	NADH-cytochrome b5 reductase 3;NADH-cytochrome b5 reductase 3 membrane-bound form;NADH-cytochrome b5 reductase 3 soluble form	CYB5R3
0.0134636	0.00898704	-1.40933	0.294584	0.556078	0.115936	0.201223	0.507784	-0.422156	-0.207571	-0.211673	-0.893676	-0.120423	0.327918	-0.4882	0.209457	-0.0876678	0.101877	0.00875435	0.108587	0.287576	0.375163	0.311292	0.014266	0.397758	11	11	10	32.6	32.6	30.5	56.256	0	293.37	147300000	144		0.952627	-0.287843	P00390	P00390	Glutathione reductase, mitochondrial	GSR
0.0868618	0.0203583	-0.483437	-0.279511	0.114406	-0.584853	-0.0463264	0.315625	-0.212226	-0.112994	-0.00435085	-0.345095	-0.346535	0.316789	-0.12146	0.248485	0.617599	0.147727	0.0720779	0.0962078	0.147049	0.379213	0.398968	-0.183457	-0.241121	7	7	7	32.2	32.2	32.2	25.565	0	323.31	2933500000	778		1.79012	-0.280458	P00403	P00403	Cytochrome c oxidase subunit 2	MT-CO2
-0.27695	0.805589	-1.13597	0.107989	0.50879	0.372373	-1.00278	-0.794124	0.469995	0.458339	0.233171	-0.120161	-0.426737	0.0316391	-1.19612	0.288119	-0.231391	0.220199	-0.140523	0.350349	-1.03702	1.02797	-0.0325108	0.560518	0.959249	11	11	10	90.9	90.9	69.5	15.936	0	323.31	1213400000	205		0.661552	-0.327493	P00441	P00441	Superoxide dismutase [Cu-Zn]	SOD1
0.647039	0.455614	-0.209198	0.87529	-1.96957	0.972732	-0.41458	0.0671555	-0.417406	0.880466	-0.823363	0.35236	0.0413321	-1.83512	-0.241114	-0.634011	0.815136	0.205732	-0.654925	-0.619477	-0.127241	0.581163	-1.12092	0.857862	2.31503	14	14	14	24.5	24.5	24.5	83.266	0	64.628	114050000	79		0.306056	-0.269726	P00488;P16452	P00488	Coagulation factor XIII A chain	F13A1
-0.172172	0.554028	0.0917939	0.297709	0.0424985	0.381322	0.461883	-0.491715	-0.130735	0.18629	0.417167	-0.0426849	-0.232327	0.493822	-0.901734	-0.678191	-0.0686255	0.282334	-0.223153	-0.533267	0.53758	0.666599	-0.141154	-0.236964	-0.560305	5	5	4	26.6	26.6	21.1	24.579	0.0015136	12.861	69337000	50		0.429067	0.159191	P00492	P00492	Hypoxanthine-guanine phosphoribosyltransferase	HPRT1
-0.469285	0.190936	0.0451101	-0.851412	0.611417	0.0489686	0.178064	-0.340752	0.216518	-0.187108	0.337171	-0.261904	0.288332	0.46664	-0.283577	-0.231202	0.170247	0.485578	0.0157007	0.117219	-0.0776848	0.0502544	-0.0505318	-0.000952148	-0.467747	30	30	29	72.3	72.3	67.2	47.517	0	323.31	8208100000	1762		0.00445436	-0.00181356	P00505	P00505	Aspartate aminotransferase, mitochondrial	GOT2
-0.227964	-0.221391	-0.15319	-0.333276	0.199536	0.2235	0.146869	0.0173481	-0.18465	0.123307	0.30043	-0.446232	0.658072	-0.134775	-0.183811	-0.0629284	-0.18945	0.254008	0.272675	0.135606	0.322763	-0.298203	-0.0201855	0.0325489	-0.230608	31	31	31	74.8	74.8	74.8	44.614	0	323.31	4839500000	1378		0.129883	-0.0360377	P00558;P07205	P00558	Phosphoglycerate kinase 1	PGK1
-0.0349745	0.301465	-0.208768	-0.0142741	0.438351	-0.151996	0.306235	-0.169084	-0.446523	-0.473522	0.0431086	0.277306	-0.549426	-0.0774321	0.0460421	0.117737	0.180613	0.112778	-0.338603	0.380566	0.579451	-0.170909	0.0350634	-0.339998	0.156794	17	17	17	75.3	75.3	75.3	21.635	0	323.31	1988900000	626		0.47288	-0.118915	P00568;Q9Y6K8	P00568	Adenylate kinase isoenzyme 1	AK1
0.455097	-0.0976684	0.869508	0.341813	0.348554	-0.103278	-1.02512	-0.269707	-0.539252	1.02961	-1.11124	0.901868	0.643147	0.184193	0.94839	-0.687333	-0.203736	0.194324	-0.652222	-0.68571	0.388657	-0.445876	-0.866759	-0.471242	-0.171134	14	14	14	32	32	32	70.036	0	80.646	119990000	88		1.40809	0.531831	P00734;CON__P00735	P00734	Prothrombin;Activation peptide fragment 1;Activation peptide fragment 2;Thrombin light chain;Thrombin heavy chain	F2
0.915036	-0.301562	0.617156	0.67851	-2.33859	0.307078	-0.285867	-2.16645	0.365556	0.956258	-2.91322	-0.233419	1.28557	-0.74107	0.615334	0.257735	-0.460462	0.389922	-0.00267525	1.06836	0.444441	-1.35098	1.12639	0.655958	1.11099	17	17	10	43.1	43.1	28.3	45.205	0	323.31	827860000	380		0.599725	-0.539947	P00738	P00738	Haptoglobin;Haptoglobin alpha chain;Haptoglobin beta chain	HP
0.497209	1.41732	-0.649912	-0.391354	0.125328	-0.30942	-0.388249	0.823618	0.496089	1.3298	0.275977	1.56863	-0.154998	-1.0498	-0.26049	-0.7985	-1.08308	-0.980899	-1.9933	-0.158637	-0.588269	-0.990632	-0.532584	0.967769	-0.226228	15	15	12	25.3	25.3	19.1	90.568	0	68.032	57983000	33		1.88803	0.860419	P00747;CON__P06868	P00747	Plasminogen;Plasmin heavy chain A;Activation peptide;Angiostatin;Plasmin heavy chain A, short form;Plasmin light chain B	PLG
0.58858	0.410829	-0.225592	1.00775	-0.277734	0.093013	-0.468123	-0.367593	0.226838	0.970058	-0.261143	0.502651	0.158388	-1.24347	0.501579	-1.66331	-0.355464	0.654443	-1.06845	0.47475	0.101562	-0.143275	-0.376793	-0.226517	0.98702	15	15	15	25.3	25.3	25.3	85.532	0	303.71	270520000	208		0.466665	0.269339	P00751	P00751	Complement factor B;Complement factor B Ba fragment;Complement factor B Bb fragment	CFB
-0.894164	0.247792	0.718518	0.824229	0.973715	-1.07273	-0.300912	0.730294	0.297114	-0.545959	0.968436	-0.413092	0.374313	-0.503709	0.826022	-0.577316	0.16486	0.268307	-0.808008	-0.0257371	-0.570564	-0.793912	-0.408994	-0.84669	-0.842976	8	8	8	43.5	43.5	43.5	29.246	0	195.19	115020000	57		1.56938	0.592761	P00918	P00918	Carbonic anhydrase 2	CA2
0.630756	0.369661	0.406461	7.6e-05	-0.394367	0.675974	-1.45111	0.238518	0.18421	1.01932	0.818967	0.503226	0.807368	-0.636714	-0.234746	0.0400789	-1.07317	0.285648	-0.510424	-0.421631	-0.208673	-0.577554	-0.0185308	-0.475078	0.0217333	13	13	10	33.6	33.6	29.3	52.602	0	220.57	396340000	325		1.33872	0.4896	P01008	P01008	Antithrombin-III	SERPINC1
0.583772	-0.217171	0.257187	0.519665	-0.0714553	1.02896	-0.221909	-0.576824	0.0463178	-0.0839026	-0.16963	0.843716	0.408672	-0.0328026	0.408951	-0.705483	-0.0888961	0.391657	-0.652012	-0.2099	-0.475719	-0.078701	-0.105629	0.10014	-0.898996	23	23	23	60.5	60.5	60.5	46.736	0	323.31	5049900000	1213		1.79482	0.453924	P01009	P01009	Alpha-1-antitrypsin;Short peptide from AAT	SERPINA1
0.860644	-0.59732	0.446295	0.889605	-0.896354	1.34716	-0.759796	-0.155256	-0.553798	-0.0372941	-0.742098	0.155841	0.557945	-0.506867	-0.450926	-0.967447	0.580687	0.853813	-0.871513	-0.139427	0.047748	0.240182	-0.0893599	0.106191	0.681344	14	14	14	35.7	35.7	35.7	47.65	0	323.31	1239000000	566		0.102768	-0.0737031	P01011	P01011	Alpha-1-antichymotrypsin;Alpha-1-antichymotrypsin His-Pro-less	SERPINA3
0.619629	-0.598619	-1.4392	0.440546	0.121502	0.677349	-0.550228	-0.0719851	-0.432159	0.164068	-0.764851	-1.31535	-0.153306	-0.733834	-0.31467	-0.483295	-0.35976	0.647459	-0.918186	-0.174507	0.661032	-0.186796	-0.524528	-0.873447	0.518267	6	6	6	17.7	17.7	17.7	53.154	0.0011331	18.535	71735000	85		0.194906	-0.120698	P01019	P01019	Angiotensinogen;Angiotensin-1;Angiotensin-2;Angiotensin-3;Angiotensin-4;Angiotensin 1-9;Angiotensin 1-7;Angiotensin 1-5;Angiotensin 1-4	AGT
-0.0147373	1.00762	-0.449912	-0.172439	-0.369161	0.054631	-0.35633	0.664187	-0.482686	1.6655	-0.0996319	0.34717	0.595528	-0.00742111	0.232563	-0.599822	-0.0356934	-0.269336	-0.300323	-0.341502	0.0756268	-0.521839	-0.260662	0.00337448	-0.364709	30	30	29	29.6	29.6	28.2	163.29	0	323.31	503360000	424		1.40686	0.435814	P01023;CON__ENSEMBL:ENSBTAP00000024146;P20742	P01023	Alpha-2-macroglobulin	A2M
0.650701	0.414111	0.552642	0.885135	0.229936	0.787591	-1.0917	-0.121089	0.118211	0.5878	0.287678	1.28021	0.470936	-0.120638	-0.610584	-1.15407	-0.669061	0.187799	-0.842231	-0.535773	-0.0305004	-1.31621	0.0725746	-0.391602	0.358135	65	65	56	50.9	50.9	46	187.15	0	323.31	1994300000	1428		2.19042	0.720157	P01024	P01024	Complement C3;Complement C3 beta chain;C3-beta-c;Complement C3 alpha chain;C3a anaphylatoxin;Acylation stimulating protein;Complement C3b alpha chain;Complement C3c alpha chain fragment 1;Complement C3dg fragment;Complement C3g fragment;Complement C3d fragment;Complement C3f fragment;Complement C3c alpha chain fragment 2	C3
0.923722	1.50522	0.262524	-0.983862	0.75931	-0.990402	0.623666	-3.10763	0.0614916	-0.670694	-0.308379	-0.0754444	1.38031	-0.972413	-1.29167	-1.07719	0.482699	-0.0451577	-0.253505	-0.541639	0.111701	-0.608198	-0.759822	-1.83745	1.48908	10	2	2	95.3	17.8	17.8	11.765	0	119.51	185030000	99		0.094066	0.111664	P01834	P01834	Ig kappa chain C region	IGKC
0.0396352	0.31001	-0.0209536	-0.584855	0.573725	0.16112	0.614131	-1.81558	0.815878	1.91573	0.409315	0.810622	1.99511	0.204522	0.782805	1.21343	-0.578353	-1.61965	0.46287	-1.48714	0.693512	-0.634077	-0.899755	-0.475551	-2.8865	11	6	5	38.3	24.5	20.2	35.9	0	84.012	576610000	248		1.6372	1.0352	P01859	P01859	Ig gamma-2 chain C region	IGHG2
0.772843	1.81483	-0.620422	0.114842	0.233999	-0.135792	0.721913	-0.679247	-0.792522	1.60352	0.734667	0.402371	0.749913	-1.56384	1.07554	-0.58094	-0.21965	-1.17063	-1.06275	-0.963959	0.950758	-1.16589	-2.12965	0.279126	-0.498891	11	5	3	34	19.4	11.9	41.287	0	312.02	194160000	129		1.77923	0.951755	P01860	P01860	Ig gamma-3 chain C region	IGHG3
-0.0554324	0.536866	3.10493	-2.44968	-0.800288	-1.06276	-0.235749	0.846311	0.0457925	0.20238	0.0476884	0.142959	0.661605	-1.0896	1.60203	0.30304	-1.49817	-1.05245	-1.01615	-0.866293	-0.824292	-1.90915	-0.280446	0.652413	-0.0928069	8	8	8	18.3	18.3	18.3	49.439	0.0011261	18.285	53894000	71		0.967898	0.758234	P01871;P0DOX6	P01871;P0DOX6	Ig mu chain C region	IGHM
-0.172773	0.143532	-1.32085	-0.930856	-1.0976	0.232472	-0.158813	-0.765388	0.868962	-0.999354	0.737078	-1.24633	-0.928522	-3.06976	-0.523799	0.301772	0.676366	-2.21353	-0.974128	0.322009	1.6034	0.497107	1.2305	1.47102	-1.01701	7	3	0	25.2	10.1	0	40.921	0.0012099	21.476	28729000	74		1.08954	-0.805217	P01892	P01892	HLA class I histocompatibility antigen, A-2 alpha chain	HLA-A
-0.946697	0.910822	0.775805	1.23078	0.736603	-4.37037	-0.0457417	1.2963	1.01469	1.31638	1.49232	0.188433	1.08187	0.313202	1.12882	0.535244	1.29725	0.714169	-1.49033	-2.97491	0.746582	-0.968092	-2.19776	-1.18285	-0.602528	14	7	7	95.2	61.9	61.9	16.055	0	323.31	541580000	262		1.01161	1.02054	P02042;P02100	P02042	Hemoglobin subunit delta	HBD
-0.290043	-0.384222	-0.0752224	0.22394	1.14832	-0.0380272	-0.0607323	-0.01269	0.126978	0.00217972	1.37491	0.723072	1.05186	0.995861	-1.01509	-0.242096	-0.187117	0.100982	-0.254912	-0.0573372	-0.941269	0.356003	0.0937368	-0.534975	-2.1041	16	16	14	85.1	85.1	68.8	17.184	0	323.31	11948000000	1717		1.47048	0.628515	P02144	P02144	Myoglobin	MB
0.0887135	-0.29589	0.0123451	0.411732	0.815259	0.517417	0.035508	-0.208652	0.113139	-1.23753	0.732395	1.65792	-0.174864	0.502226	-0.2148	-0.0873825	-0.573146	0.109664	-0.0271484	0.325976	-0.454178	-0.272223	-0.572264	-0.736363	-0.467844	16	16	16	61.1	61.1	61.1	20.159	0	323.31	4020600000	656		1.27976	0.459152	P02511	P02511	Alpha-crystallin B chain	CRYAB
-0.0637342	0.371704	0.362158	0.0782183	-0.404137	-0.0917322	-0.154125	0.243479	-0.179138	0.461138	0.171246	0.287531	-0.0792366	-0.0669724	-0.180032	-0.151648	-0.172186	-0.153889	0.0476416	-0.193749	-0.311946	0.0590633	-0.277849	0.0280231	0.370173	51	51	50	66.3	66.3	65.1	74.139	0	323.31	2990000000	1743		0.694833	0.126061	P02545	P02545	Prelamin-A/C;Lamin-A/C	LMNA
-0.0680758	0.710149	0.621545	0.785995	0.766671	0.0143159	-0.980496	0.0314859	0.302642	0.400428	-0.117465	0.313519	0.403185	-0.0973333	0.208819	-0.0712058	-0.717564	-0.0543868	-0.707669	-1.03384	0.106999	-0.14853	0.114613	0.364924	-1.14873	30	30	30	72.7	72.7	72.7	30.777	0	323.31	3643200000	932		1.96287	0.549231	P02647;CON__P15497	P02647	Apolipoprotein A-I;Proapolipoprotein A-I;Truncated apolipoprotein A-I	APOA1
0.348651	0.252067	0.880008	1.10496	0.00653992	0.0570503	-0.349398	0.0558277	-0.503634	0.329244	-0.00522594	0.803389	-0.0633219	-0.414793	0.0630838	-0.79805	-0.577668	0.0343033	-0.524561	-0.315339	0.188563	-0.0852488	-0.437752	-0.0394896	-0.00920467	13	13	13	47.3	47.3	47.3	36.154	0	263.55	809400000	147		1.71429	0.427408	P02649;CON__Q03247	P02649	Apolipoprotein E	APOE
0.991429	0.267127	-0.890271	1.44827	-0.699762	1.35267	-0.592389	-0.526138	-0.185216	0.477992	-0.586192	0.346544	0.465043	-0.178177	-0.351044	-1.25514	0.359298	0.531787	-0.81587	-0.463788	0.502933	-1.12782	0.187311	0.387884	0.353515	31	31	31	45.7	45.7	45.7	94.972	0	323.31	1128700000	764		0.333753	0.223315	P02671	P02671	Fibrinogen alpha chain;Fibrinopeptide A;Fibrinogen alpha chain	FGA
0.92063	0.282694	-0.419219	1.76014	-0.114587	1.0565	-0.563995	-0.351861	-0.104675	0.266366	-0.700054	0.223126	0.778752	-0.240112	-0.0660185	-0.870866	0.283631	0.63531	-0.608331	-2.17174	0.0981565	-0.558034	-0.0256552	0.034062	0.455777	31	31	26	65.2	65.2	56.6	55.928	0	323.31	1130100000	756		0.83176	0.454615	P02675	P02675	Fibrinogen beta chain;Fibrinopeptide B;Fibrinogen beta chain	FGB
0.974732	0.262497	-0.391435	1.36893	-0.807947	1.36325	-0.505748	-0.630563	-0.186123	0.439461	-0.235223	0.313409	0.655641	-0.141353	-0.196574	-0.902059	0.224739	0.743752	-0.775133	-1.17835	-0.223058	-0.780576	0.0750799	-0.0557032	0.588357	19	19	19	54.3	54.3	54.3	51.511	0	323.31	1265300000	570		0.735945	0.380492	P02679	P02679	Fibrinogen gamma chain	FGG
-1.03193	-0.309477	1.12703	-0.514568	0.251122	-1.26982	-0.647219	-0.350845	0.240971	1.19719	2.24022	-0.28266	1.02822	-0.476115	-0.0458287	-0.832041	-0.162159	-1.14939	-1.34914	-1.10219	0.218818	-1.21575	-1.0262	-1.28166	-0.440703	4	4	4	5.3	5.3	5.3	101.79	0.0011547	19.374	22803000	37		1.93527	0.911127	P02730	P02730	Band 3 anion transport protein	SLC4A1
0.7642	-0.140518	0.76894	0.652971	0.112137	0.989794	-0.694309	-0.131657	-0.10409	0.282196	-0.0467852	1.29307	-0.405601	-0.545765	-1.2677	-0.754906	-0.269011	-1.0926	-0.260141	-0.123009	0.125748	-0.377655	-0.167826	0.55312	0.839401	8	8	8	28.3	28.3	28.3	25.387	0	323.31	594640000	393		0.460311	0.25448	P02743	P02743	Serum amyloid P-component;Serum amyloid P-component(1-203)	APCS
1.31971	-0.0769708	-0.253921	0.225531	0.527094	0.96119	-1.26545	-0.059942	-0.750643	0.673542	1.14331	1.73925	-1.01424	0.145457	-1.62235	-0.647175	0.182419	0.681788	0.101515	-1.61869	-0.386745	-0.854234	-0.540393	-1.13084	0.044194	12	12	11	25.2	25.2	22.2	63.173	0	50.101	142280000	127		0.813679	0.529587	P02748;CON__Q3MHN2	P02748	Complement component C9;Complement component C9a;Complement component C9b	C9
0.514776	0.576748	0.889956	0.303871	0.914705	0.498451	-1.49952	-0.507357	-0.395374	0.599592	-0.9076	1.76003	0.761572	0.705679	-1.07683	-0.00713908	-0.257425	0.157923	-0.942909	-0.846302	0.443913	-0.702209	-0.870821	0.350555	-0.464291	7	7	7	24.9	24.9	24.9	38.298	0	262.26	127160000	77		0.962275	0.523117	P02749	P02749	Beta-2-glycoprotein 1	APOH
1.40492	-0.261398	0.0192127	1.8768	-1.38191	1.48215	-1.00136	-0.507618	-0.788231	-1.14641	-1.91742	0.0150045	-1.02208	0.660579	-0.935492	-1.08448	0.841385	0.504395	-0.278986	0.321524	0.970676	0.541419	1.27631	1.03168	-0.620667	9	9	9	42.4	42.4	42.4	38.177	0	278.3	252570000	167		0.768551	-0.583876	P02750	P02750	Leucine-rich alpha-2-glycoprotein	LRG1
0.760675	0.49271	0.786584	1.18067	-0.538788	0.691848	-0.246079	-0.824879	-0.335177	1.40858	-0.0811314	0.256464	-0.212252	0.217634	0.336515	-0.469775	-0.371428	-0.897994	-0.429347	-1.2076	0.441316	-0.551657	-0.253216	0.351446	-0.505118	42	42	41	29.2	29.2	28.4	262.62	0	323.31	603620000	769		1.89839	0.648896	P02751	P02751	Fibronectin;Anastellin;Ugl-Y1;Ugl-Y2;Ugl-Y3	FN1
0.269649	0.245504	0.669988	0.373476	0.198822	0.220346	-0.674222	-0.52331	0.272306	0.767147	0.125495	0.321801	-0.00350456	-0.758929	-0.47758	-0.160437	-0.973229	-0.824067	-0.455649	0.593677	-0.268714	0.395314	-0.043782	-0.526925	1.23682	7	7	6	26.7	26.7	26.7	38.999	0	299.69	189080000	166		0.336134	0.171165	P02760	P02760	Protein AMBP;Alpha-1-microglobulin;Inter-alpha-trypsin inhibitor light chain;Trypstatin	AMBP
0.896606	-1.71337	0.330369	1.1379	-0.291033	0.649593	-0.52011	-0.425908	-0.0267911	0.94573	-0.793883	0.556495	0.330277	-0.399539	-0.263511	-0.466258	-0.349213	0.84941	-0.572543	-0.444376	0.205628	0.0880041	0.11769	-0.259301	0.418139	10	10	7	45.3	45.3	32.8	23.511	0	323.31	509690000	278		0.0958921	0.0688037	P02763	P02763	Alpha-1-acid glycoprotein 1	ORM1
0.546218	0.300062	-0.422543	0.501701	-0.0129515	0.378202	-0.861624	-0.45954	0.00810178	0.932233	-0.222139	1.08356	0.457762	-0.80027	0.634972	-0.239127	-0.284934	0.114982	-0.295584	-0.205195	0.0933228	-1.27826	0.403355	-0.0393505	-0.332945	17	17	15	40.3	40.3	36.1	52.917	0	323.31	299200000	300		0.87435	0.343957	P02774;CON__Q3MHN5;CON__ENSEMBL:ENSBTAP00000018229	P02774	Vitamin D-binding protein	GC
0.96928	0.429739	-0.647516	-0.254265	-0.239626	0.455282	0.754455	0.421337	0.984928	0.0506589	0.885873	0.110261	-0.298182	0.274022	0.093774	-0.344651	-0.573113	-0.0458605	-1.04338	-0.917271	-0.773673	-1.00788	-0.361485	0.587651	0.48964	12	12	12	22.1	22.1	22.1	84.87	0	47.114	103730000	95		2.23194	0.665004	P02786	P02786	Transferrin receptor protein 1;Transferrin receptor protein 1, serum form	TFRC
0.537278	0.252774	0.0374723	0.386521	-0.054048	0.0478864	-0.987806	0.335566	0.0737233	0.885302	0.232488	1.24747	0.523647	-0.585142	1.0084	0.283	-0.284395	0.470477	-0.429038	-1.55471	0.105358	-1.19628	-0.100788	-0.861201	-0.373949	14	14	13	46.3	46.3	39.8	51.676	0	323.31	819180000	342		1.86335	0.656921	P02790	P02790	Hemopexin	HPX
-0.289271	0.659904	1.38848	0.709807	-0.000405248	0.560475	-1.21127	-1.36901	-1.51209	0.568177	-0.508205	-0.833934	0.75824	-0.181245	-0.700517	-1.11401	0.505574	0.853067	0.41005	-0.15947	-0.180963	1.42234	0.851204	-0.465625	-0.161295	11	11	11	68.9	68.9	68.9	21.225	0	323.31	768400000	220		0.458239	-0.326811	P02794	P02794	Ferritin heavy chain;Ferritin heavy chain, N-terminally processed	FTH1
-0.911308	0.330188	-1.366	-0.997504	-1.22747	-0.87937	-1.03135	0.493215	-0.790766	-0.918138	-0.0837013	-0.0595695	0.261744	0.229371	-0.155524	-0.546208	0.854015	0.77806	-0.786041	-1.90927	-1.47622	-0.401344	-0.0214855	1.16786	0.538876	3	3	3	8.8	8.8	8.8	35.66	0	37.487	57569000	43		0.413721	-0.293569	P03886	P03886	NADH-ubiquinone oxidoreductase chain 1	MT-ND1
-0.0280973	-0.270529	0.155144	-0.272143	0.366888	0.135418	-0.099888	-0.05431	0.165157	-0.432413	-1.88876	-0.0622412	-0.142823	-0.470254	-0.285754	-0.186365	0.322954	-0.204332	0.11516	0.287357	0.511678	0.487888	1.05156	0.505922	0.292787	5	5	5	10.4	10.4	10.4	67.026	0	323.31	374550000	222		1.98661	-0.530768	P03915	P03915	NADH-ubiquinone oxidoreductase chain 5	MT-ND5
-0.332297	0.374624	-0.848749	-1.09912	-1.23488	-1.33897	-0.0920031	-0.0089247	-0.370342	-1.01056	-0.229455	1.18558	-0.248279	0.327407	0.182742	-0.577608	0.533544	0.28689	-0.848339	0.186117	0.11947	-0.149028	-0.998697	0.134858	-1.3233	2	2	2	35.3	35.3	35.3	7.9916	0	28.569	33890000	53		0.0707702	-0.0526053	P03928	P03928	ATP synthase protein 8	MT-ATP8
0.821774	0.147446	0.0437641	0.729752	0.118275	1.06451	-1.18253	-0.178547	-0.0784168	0.632376	0.603475	1.95067	-1.41444	0.44613	-0.512295	-0.457777	-0.515739	-0.499571	-0.288925	-0.356388	0.771175	-1.25301	-0.521283	0.183971	-0.254393	11	11	11	32.4	32.4	32.4	54.305	0	125.07	271960000	176		1.03701	0.53199	P04004;CON__Q3ZBS7	P04004	Vitronectin;Vitronectin V65 subunit;Vitronectin V10 subunit;Somatomedin-B	VTN
-1.78062	0.436806	0.644331	0.763195	0.422068	-2.12973	0.301457	-0.012781	0.561798	0.658018	0.295276	-0.281138	0.342014	-0.557576	0.766924	-0.0729293	0.179617	0.951706	0.00416959	-0.927105	-0.203156	0.141801	0.16999	-0.0925678	-0.581568	15	15	15	35.3	35.3	35.3	59.755	0	164.42	162310000	151		0.0864612	0.0716737	P04040	P04040	Catalase	CAT
-0.180085	-0.50443	0.437917	-0.305611	0.427833	0.288938	0.278989	-0.103409	0.132922	-0.689768	0.0857203	-0.235412	0.318693	0.52314	0.0462477	0.175395	-0.240597	0.298765	0.0222066	-0.039065	-0.055578	-0.105751	-0.184042	-0.2409	-0.152118	32	32	7	81	81	22.5	39.42	0	323.31	7872700000	2192		0.309368	0.0869474	P04075	P04075	Fructose-bisphosphate aldolase A	ALDOA
-0.926312	-0.0502563	-0.845074	-1.05749	-0.9384	-1.09004	1.49091	-0.814115	-1.01732	-0.768156	0.735102	0.326233	0.281775	-0.21722	-0.808977	0.956973	-0.252601	1.31802	-0.978625	-1.71053	-0.0513954	-0.599716	0.180882	-0.136204	0.289522	4	4	4	53.1	53.1	53.1	11.139	0	75.921	277040000	110		0.387247	-0.281589	P04080	P04080	Cystatin-B	CSTB
0.45907	0.0240534	-0.677609	0.994568	-0.223681	0.397528	-0.0202295	-0.198763	-0.276835	0.241991	-0.0219486	0.387063	-0.376004	-0.473	0.647544	-0.249453	-0.0135385	-0.126217	-0.0782987	-0.252586	-0.0670784	-0.363431	-0.00054245	-0.140015	0.407413	17	17	17	50.9	50.9	50.9	38.714	0	323.31	478750000	431		0.453426	0.147291	P04083	P04083	Annexin A1	ANXA1
0.77111	1.89409	1.99793	0.515098	-0.971867	-0.424624	-2.16682	0.263142	-0.165846	1.5721	1.57866	1.29036	0.0872038	-1.06427	-0.288017	-0.413019	-1.14956	0.886391	-0.437925	-2.17019	-0.632519	0.643926	0.692774	-2.15161	-0.156512	34	34	34	10.3	10.3	10.3	515.6	0	63.86	120050000	93		0.996241	0.814708	P04114	P04114	Apolipoprotein B-100;Apolipoprotein B-48	APOB
-0.230563	-0.53377	-7.32e-05	-2.10621	0.358848	-1.91065	0.0712273	1.35417	-0.0749176	0.498573	0.922917	-0.0662567	0.81321	0.0161369	-1.20901	0.550599	0.725372	1.35502	0.393224	-0.450856	0.0611904	-0.549773	0.27908	-0.140939	-0.126552	10	10	10	50	50	50	24.75	0	323.31	1306600000	368		0.494256	-0.349394	P04179	P04179	Superoxide dismutase [Mn], mitochondrial	SOD2
0.771867	0.129884	0.742291	0.588486	-0.223895	0.187848	-0.949331	0.477187	0.249137	-0.656367	-0.496577	1.41072	0.696229	-0.02875	-0.886452	0.00277405	-0.485372	0.113013	-0.505113	-0.442409	0.464006	-0.862824	-0.671502	0.124881	0.250266	11	11	11	38	38	38	54.253	0	323.31	265300000	198		0.737295	0.33538	P04217	P04217	Alpha-1B-glycoprotein	A1BG
0.473151	1.14434	1.67691	-0.896221	-0.66217	-1.14178	0.605757	-0.592415	-0.126169	0.392241	-0.92178	0.850864	1.09631	-0.719999	1.63477	0.541119	-0.812827	-0.0157201	-1.88959	0.490547	0.0440655	-0.256508	-0.920637	-0.586218	-0.220869	12	12	12	6.8	6.8	6.8	309.26	0	39.194	69656000	54		0.850849	0.550251	P04275	P04275	von Willebrand factor;von Willebrand antigen 2	VWF
-0.0236745	-0.186242	-1.27056	0.215686	-0.419692	0.364008	-0.941233	0.200759	0.417253	0.613464	-0.963427	0.627276	-0.672882	-1.13312	0.590071	-1.13704	0.170406	-0.274472	0.152698	-0.288962	-0.461725	-0.826437	0.26597	1.91895	-2.26766	21	4	3	61	14.2	10.1	49.585	0	323.31	53307000	30		0.112158	0.102672	P04350	P04350	Tubulin beta-4A chain	TUBB4A
-0.0163396	0.0662181	0.0547396	-0.303773	-0.0298723	0.826525	0.0152804	-0.207542	-0.201669	0.248521	0.597042	0.312141	0.654402	0.145308	-0.220469	-0.0283502	-0.487832	0.413548	-0.0801862	-0.269267	-0.121531	-0.589474	-0.115143	-0.446045	-0.216232	27	27	27	75.2	75.2	75.2	36.053	0	323.31	9021500000	2206		1.67147	0.323419	P04406;O14556	P04406	Glyceraldehyde-3-phosphate dehydrogenase	GAPDH
-0.0413991	-0.124096	-0.402317	0.334858	0.397156	-0.684143	0.300318	0.160259	-0.278345	0.482502	0.173438	0.103938	0.108884	0.164859	-0.122155	-0.0963136	-0.29463	-0.021021	0.155928	0.111246	0.0224295	0.0217733	-0.278012	-0.516953	0.321799	8	8	8	47.4	47.4	47.4	28.315	0	323.31	313900000	263		0.365369	0.0956258	P04632;Q96L46	P04632	Calpain small subunit 1	CAPNS1
0.0270466	-0.56121	-0.154716	0.0297073	-0.441179	0.57238	-0.0555111	0.376505	-0.336113	0.231905	-0.669458	-0.270076	0.0899931	0.0643011	-0.410581	0.825487	-0.252563	0.225527	-0.897487	0.41022	0.510104	0.0702349	-0.0445169	0.518546	0.141453	21	21	21	90.2	90.2	90.2	22.782	0	323.31	3912300000	1049		0.838824	-0.251168	P04792	P04792	Heat shock protein beta-1	HSPB1
-0.0911552	-0.0597145	0.331563	0.103249	-0.0806801	0.251115	-0.22243	-0.323676	0.182742	0.0408829	-0.121483	-0.162861	-0.100008	-0.146768	0.0822184	0.0609406	0.048661	-0.165265	0.222808	-0.299039	-0.00234203	-0.0787333	0.199818	0.103668	0.22649	20	20	19	42.8	42.8	41.4	68.569	0	187.41	522620000	402		0.322084	-0.0528343	P04843	P04843	Dolichyl-diphosphooligosaccharide--protein glycosyltransferase subunit 1	RPN1
0.234222	0.184437	-0.109331	0.239418	0.164536	-0.943893	0.0463886	-0.0582447	-0.162231	0.340488	0.0250374	0.111635	-0.523213	-0.310105	0.473753	0.00855064	-0.562162	-0.299852	0.0350971	-0.0613155	0.250106	-0.894564	-0.235876	0.715591	0.387636	13	13	13	30.4	30.4	30.4	69.283	0	175.1	94060000	98		0.107393	0.0465387	P04844	P04844	Dolichyl-diphosphooligosaccharide--protein glycosyltransferase subunit 2	RPN2
0.17191	-0.0131617	-0.170434	0.23533	-0.151261	-0.122796	0.0954103	0.132001	0.270619	0.227981	-0.0667429	0.098382	0.0836897	0.119872	0.0285025	0.0832452	0.120021	-1.41054	0.394496	0.137181	0.104997	-0.622228	-0.0371447	0.301539	-0.0108671	8	7	6	29.3	26.2	21.1	40.45	0	194.9	160070000	195		0.539324	0.15655	P04899	P04899	Guanine nucleotide-binding protein G(i) subunit alpha-2	GNAI2
-0.517593	0.0337551	0.767705	0.268082	-0.830541	0.504765	-0.0561707	0.349414	-0.462096	0.0152596	-0.309933	-0.229044	-0.744345	-0.112595	-0.559807	-1.39303	0.322081	0.568572	0.0676067	0.362185	0.341902	0.270226	-0.063242	0.524258	0.88258	28	13	13	37	19.1	19.1	112.89	0	131.66	132440000	145		0.799696	-0.313857	P05023	P05023	Sodium/potassium-transporting ATPase subunit alpha-1	ATP1A1
0.360711	-0.26868	0.0976933	-0.00947871	0.00186239	-0.875468	-0.132201	0.165053	-0.884698	-0.293021	-0.35405	-0.582146	-0.731102	-0.0514868	-0.379801	0.283337	0.52476	-0.0847064	-0.235961	0.475329	0.81193	0.565643	0.179871	-0.19943	0.74057	11	11	11	38.3	38.3	38.3	35.061	0	130.15	278870000	137		2.89638	-0.568588	P05026	P05026	Sodium/potassium-transporting ATPase subunit beta-1	ATP1B1
-0.388646	-0.040418	0.0394217	-0.101516	-0.117421	-0.0771306	0.161849	0.241368	0.344121	-0.352636	0.254429	-0.420774	-0.238923	0.00364552	0.028607	-0.053388	-0.14174	0.35533	0.0600096	0.0707976	0.105363	-0.345079	-0.0971807	0.17816	0.531752	30	30	27	58.4	58.4	54	56.381	0	323.31	2529500000	1213		0.561208	-0.110671	P05091	P05091	Aldehyde dehydrogenase, mitochondrial	ALDH2
-0.848269	0.954357	-0.740519	-0.871717	-0.952637	-0.995494	0.371168	0.33213	-0.349697	-1.24688	0.961173	0.708817	0.602309	0.10162	-1.6951	1.16777	-0.281813	0.289198	-1.16709	0.352556	-1.03415	0.6768	0.865876	-2.09952	0.912173	14	4	3	37.6	13.1	12.8	32.852	0.0054122	7.0808	244970000	73		0.228244	-0.212762	P05141	P05141	ADP/ATP translocase 2;ADP/ATP translocase 2, N-terminally processed	SLC25A5
0.533548	0.534808	0.813277	0.335843	-0.290187	-0.142581	-1.16828	0.449315	0.156873	0.524453	-0.454711	1.71477	-0.337829	-0.52041	-0.94733	-0.963676	-0.571322	0.833366	-1.50596	-1.07448	0.182116	-0.989141	0.249558	0.222337	0.880637	7	7	7	15	15	15	55.154	0	39.417	125420000	98		0.551241	0.35376	P05155	P05155	Plasma protease C1 inhibitor	SERPING1
-0.023187	-0.100255	-0.299074	-0.304365	0.137356	0.0735385	0.0734183	0.216611	0.12625	-0.505714	-0.258269	-0.372464	-0.195141	0.38351	-0.656205	-0.122049	0.133742	0.0844542	0.346461	0.162812	-0.327275	-0.00230656	0.446294	0.580974	0.400882	28	28	26	48.4	48.4	47.1	80.058	0	322.83	464960000	371		1.64209	-0.283998	P05165	P05165	Propionyl-CoA carboxylase alpha chain, mitochondrial	PCCA
0.0047521	-0.258708	-0.822301	-0.258708	0.148053	0.132359	-0.0853625	-0.0340529	0.331761	-0.311795	-0.558034	-0.712106	-0.104377	-0.116624	-0.219952	-0.00112635	0.254968	0.331237	0.0772046	0.491719	0.180013	0.304273	0.240836	0.71726	0.26871	19	19	18	49.5	49.5	45.6	58.215	0	323.31	369170000	412		3.47006	-0.477516	P05166	P05166	Propionyl-CoA carboxylase beta chain, mitochondrial	PCCB
-0.755066	-0.159622	0.562674	0.897383	0.603827	0.0540664	1.03728	-0.91661	0.0718734	0.340298	-0.0927531	-0.318398	0.274288	0.681711	-0.0589511	-0.076835	-1.13052	-0.363189	-1.06208	0.141461	0.618429	-0.864363	-1.72643	0.594642	0.0274652	8	8	8	29.5	29.5	29.5	36.112	0	52.766	61113000	57		1.22111	0.532275	P05198	P05198	Eukaryotic translation initiation factor 2 subunit 1	EIF2S1
-0.974439	-0.69646	-0.125381	0.333504	-1.62733	-0.900793	-0.13924	0.159288	-0.76566	0.820116	0.882209	-1.47223	-0.779545	0.401868	-0.997564	0.396685	-0.00121117	0.289944	-0.105	-0.00137711	-0.81534	-0.383834	-0.437362	-1.25591	0.793032	2	2	1	51.8	51.8	14	11.514	0.0054144	7.1004	69964000	34		0.373508	-0.240073	P05386	P05386	60S acidic ribosomal protein P1	RPLP1
-0.16528	0.145915	0.46819	0.537685	0.269618	-0.23309	-0.465644	0.118543	0.0430728	0.358235	0.0689163	0.0167637	-0.360584	0.220064	0.549339	0.0595122	-0.319764	-1.06736	0.055379	0.194991	0.41098	-0.802233	-0.49835	0.237965	0.157139	7	7	7	80	80	80	11.665	0	310.56	374900000	245		0.936007	0.261957	P05387	P05387	60S acidic ribosomal protein P2	RPLP2
0.12456	0.0560694	0.0399771	0.625995	-0.243075	0.593453	-0.121139	0.188521	-0.993352	0.00799281	0.188485	0.49495	-0.905237	-1.03019	0.706179	-0.0611848	0.125363	-0.366326	0.114659	-0.0915155	-0.821395	0.202521	-0.527996	0.231066	-0.47381	8	8	8	42.6	42.6	42.6	34.273	0	39.505	147960000	108		0.327836	0.149074	P05388;Q8NHW5	P05388;Q8NHW5	60S acidic ribosomal protein P0;60S acidic ribosomal protein P0-like	RPLP0;RPLP0P6
-0.417757	-0.119302	-0.29565	-0.224363	0.73955	0.0869411	-0.139408	0.138703	0.10141	-0.248857	-0.252689	0.192158	0.298691	0.095322	0.605069	0.0205177	-0.0931545	0.235728	0.12872	0.0869221	0.274628	-0.548717	0.140862	-0.720607	-0.0847164	18	18	17	94.7	94.7	89.5	14.858	0	323.31	9370800000	1359		0.304066	0.0933029	P05413	P05413	Fatty acid-binding protein, heart	FABP3
0.288219	0.597894	0.318019	-1.12241	-0.263795	-1.7376	-0.00594966	0.512899	0.607217	0.537977	-0.0354742	-0.678689	0.254061	0.132939	-0.369148	-1.40848	0.0582021	0.194995	0.721944	0.70087	0.280148	-0.289039	-0.12573	0.170205	0.660727	16	16	16	23.1	23.1	23.1	88.414	0	323.31	236990000	199		0.254257	-0.16064	P05556	P05556	Integrin beta-1	ITGB1
-0.0520857	0.0874273	-0.105821	0.320377	-0.123419	-0.102636	0.0395528	-0.186083	0.0918027	0.692669	0.337709	0.154155	-0.0307451	-0.100127	0.0824274	0.211271	-0.505726	-0.297985	0.0764695	-0.145815	0.0309557	0.13965	-0.115613	-0.572745	0.0743326	29	29	29	41	41	41	85.696	0	323.31	2652200000	1430		1.08914	0.184201	P06396;CON__Q3SX14	P06396	Gelsolin	GSN
-0.172098	-0.215751	0.571595	-0.335296	0.0517601	0.245648	-0.417821	0.0593533	0.565218	-0.770832	0.210204	-0.0730927	0.476315	0.245065	-0.0304615	0.218323	-0.0880142	-0.0201241	0.0533489	0.254691	-0.358171	0.0185459	0.194859	-0.248534	-0.43473	34	34	34	74.9	74.9	74.9	56.559	0	323.31	22592000000	4797		0.20895	0.068301	P06576	P06576	ATP synthase subunit beta, mitochondrial	ATP5B
0.302726	-0.851075	-1.1113	1.25112	-0.604363	-1.1659	-0.223943	-1.04152	-0.447989	1.04815	-1.6865	-1.28477	-0.697806	-1.00137	0.501903	-0.970937	1.38356	-0.883018	-0.932212	-0.501836	-0.147175	-1.0602	1.89698	-1.07311	1.13397	5	5	5	50.9	50.9	50.9	13.242	0	46.96	158470000	47		0.406037	-0.352112	P06702	P06702	Protein S100-A9	S100A9
-0.0968234	-0.622487	-0.486857	0.159244	-0.0377185	1.09192	-0.106709	0.28255	0.429981	-0.94303	0.0891703	-0.0865328	0.140114	0.136345	-0.672358	-0.47602	0.262805	0.550437	0.189441	-0.196734	0.0515535	0.30088	0.375337	-0.294308	-0.0402014	31	31	30	68.8	68.8	66.7	43.101	0	323.31	15430000000	3093		0.294187	-0.120532	P06732	P06732	Creatine kinase M-type;Creatine kinase M-type, N-terminally processed	CKM
-0.247386	-0.062137	-0.0664228	-0.114585	0.157706	0.237061	-0.0152067	-0.156774	0.037213	0.0772597	-0.0162392	0.123991	0.302425	-0.0484104	0.524857	0.364974	-0.0971063	0.0640341	-0.190849	0.0122191	-0.322708	0.0507565	0.0356541	-0.426735	-0.223591	28	28	25	60.6	60.6	57.1	47.168	0	323.31	2709200000	1158		0.776144	0.122225	P06733	P06733	Alpha-enolase	ENO1
-0.235977	-0.147789	-0.0588473	-0.233091	0.216946	-0.024681	0.119619	0.0785142	0.0728227	-0.324524	0.293995	-0.0599422	0.382799	-0.19836	-0.376724	-0.23686	-0.0365161	0.663908	0.0687352	0.0777398	0.117592	0.30348	0.123529	-0.177153	-0.409216	26	26	20	50	50	39.8	63.146	0	323.31	3391300000	1339		0.356914	-0.0825399	P06744;Q8N196	P06744	Glucose-6-phosphate isomerase	GPI
-0.179745	0.923294	1.15891	1.50375	0.148992	-2.05181	0.383928	0.639988	-1.84717	0.411169	-0.728951	-0.275723	-1.16106	0.509654	-0.111314	-2.30329	0.195074	0.0980947	0.452556	0.466259	1.58534	1.05274	-2.03589	-0.27032	1.43552	6	6	6	28.9	28.9	28.9	32.575	0	100.97	112380000	84		0.0897731	-0.112681	P06748	P06748	Nucleophosmin	NPM1
0.175466	0.0765244	-1.33256	1.00638	0.182405	-0.0462917	-0.030209	-2.48557	0.998228	0.598018	-1.00095	0.417033	-1.32454	-0.373088	-0.284328	0.481184	-0.188229	0.642601	-0.416727	0.338785	0.310683	1.04499	0.574692	0.742848	-0.107343	37	13	12	77.2	33.7	30.9	32.95	0	323.31	1594200000	324		1.03085	-0.570581	P06753	P06753	Tropomyosin alpha-3 chain	TPM3
-0.737501	0.0160127	-1.0441	-1.17929	0.45555	-0.813877	0.432354	-0.372711	0.870301	-1.34864	1.2932	0.216717	1.3232	-1.50821	0.587852	1.65749	-0.553091	-0.3885	0.105988	-0.782061	0.907898	-1.36898	0.309433	-1.55786	-0.203247	6	6	6	17.9	17.9	17.9	53.162	0	161.76	131340000	96		0.0619629	0.0666838	P06858	P06858	Lipoprotein lipase	LPL
-0.678787	0.207657	1.2338	-0.141079	-0.569755	0.760836	-0.820236	0.589268	-0.457674	-0.147167	1.47884	0.759701	0.188792	-0.361139	0.569068	-0.542299	-0.0820843	-0.281091	0.154808	0.773804	-0.144256	-1.88596	0.0515791	-0.138238	-0.518379	7	7	2	47.6	47.6	7.9	13.92	0	323.31	1819200000	469		0.854158	0.435353	Q16778;P33778;P23527;P06899;Q8N257;Q96A08;Q6DRA6;Q6DN03	Q16778;P33778;P23527;P06899;Q8N257;Q96A08	Histone H2B type 2-E;Histone H2B type 1-B;Histone H2B type 1-O;Histone H2B type 1-J;Histone H2B type 3-B;Histone H2B type 1-A	HIST2H2BE;HIST1H2BB;HIST1H2BO;HIST1H2BJ;HIST3H2BB;HIST1H2BA
0.256599	-0.167975	0.235103	-0.818877	-0.0636103	0.559797	-0.252838	0.373399	0.119938	0.538353	-0.749323	-0.314994	-0.323972	-0.396385	1.01955	0.282871	-0.201943	-0.861132	-0.122343	0.122658	0.13015	0.937621	-0.207409	-0.105539	0.0103001	8	8	8	17.6	17.6	17.6	52.948	0.0012804	25.124	87418000	96		0.00426549	0.0024609	P07099	P07099	Epoxide hydrolase 1	EPHX1
0.145743	-0.914184	0.172358	0.565197	1.12466	0.0364763	0.953716	0.663797	-0.668743	-1.35458	-0.0790304	0.21568	0.811555	1.01981	-1.35478	-0.760466	-1.06487	0.835276	-1.06518	-0.692524	-0.0826105	-0.378555	-0.404962	0.252892	-0.735968	4	4	4	62.1	62.1	62.1	10.044	0	257.27	793230000	161		0.937324	0.498875	P07108	P07108	Acyl-CoA-binding protein	DBI
-0.126067	-0.0412095	0.0688674	-0.337116	0.078366	0.402936	-0.123958	0.0493952	0.211724	-0.569156	-0.0434418	0.193911	0.231947	0.218941	0.496651	-0.0609201	-0.244672	0.442713	-0.106304	0.355401	-0.654253	-0.0993652	0.32885	-0.0901527	-0.583086	18	18	16	48.5	48.5	43.1	36.638	0	323.31	6627900000	1398		0.436252	0.118632	P07195;P07864	P07195	L-lactate dehydrogenase B chain	LDHB
-0.0382688	-0.189148	0.16251	-0.584104	-0.492372	0.640211	0.15909	0.629557	0.110348	0.303011	0.0857746	0.0531437	0.424087	0.0276367	-0.149638	-1.26546	1.01198	-0.807796	-0.0922086	0.452648	0.540078	0.245216	-0.542184	-0.713881	0.0297672	9	9	9	55.7	55.7	55.7	22.088	0	45.191	136030000	93		0.420708	0.190307	P07203	P07203	Glutathione peroxidase 1	GPX1
-0.317033	0.10756	0.22024	0.0974166	-0.0195249	-0.041551	0.0684668	-0.0518106	-0.212846	-0.103561	-0.0304173	0.112998	-0.442715	0.0945599	0.676603	0.381932	-0.119405	-0.0708249	0.0145365	0.0464045	-0.185275	-0.186099	0.00881882	-0.146422	0.0979492	19	19	19	38.2	38.2	38.2	57.116	0	323.31	793790000	454		0.109346	0.0263975	P07237	P07237	Protein disulfide-isomerase	P4HB
0.556322	1.73798	-1.16167	-1.81469	-0.950824	-1.17384	-3.2126	1.50074	1.12875	-3.02493	0.579784	-1.0463	0.0962732	-1.66375	-1.27177	1.85435	-0.873991	-1.98835	1.58092	1.68152	-0.063597	-1.25383	0.269207	0.862253	1.17366	3	3	3	16	16	16	20.863	0	60.56	335080000	171		0.9344	-0.972249	P07305	P07305	Histone H1.0;Histone H1.0, N-terminally processed	H1F0
-0.211724	0.335573	0.622232	0.178647	0.813802	-2.14642	0.0174441	0.397083	0.488327	-0.480866	0.166287	0.174617	0.158662	0.285926	-0.17505	-0.444479	0.339183	-0.31128	0.523839	-0.121359	-0.196773	-0.476645	-0.172288	0.399848	-0.164584	18	18	18	47.6	47.6	47.6	44.552	0	323.31	3246800000	1054		0.176978	0.10409	P07339	P07339	Cathepsin D;Cathepsin D light chain;Cathepsin D heavy chain	CTSD
0.424057	0.0895101	0.141029	0.232163	-0.420975	0.0298978	-0.497433	0.0518781	0.0324346	0.134524	-0.381912	0.256707	-0.141397	-0.430784	0.458737	0.126185	0.0369912	-0.25247	-0.09317	-0.0346221	-0.096353	0.229079	-0.00415173	-0.00168552	0.11176	26	26	26	61.1	61.1	61.1	38.604	0	323.31	2430100000	1121		0.0119692	-0.00359384	P07355;A6NMY6	P07355;A6NMY6	Annexin A2;Putative annexin A2-like protein	ANXA2;ANXA2P2
-0.0410828	-0.186482	0.101823	0.397686	0.115453	0.195825	-0.187483	-0.430819	0.00529633	0.253841	-0.0240103	-0.103139	-0.0637041	0.0320314	0.000680351	-0.173411	-0.448473	0.209465	0.121255	0.0671059	0.177549	-0.237385	0.0021471	-0.148095	0.363925	15	15	15	29.3	29.3	29.3	81.889	0	79.077	157260000	180		0.0443743	0.0109861	P07384	P07384	Calpain-1 catalytic subunit	CAPN1
0.403129	0.494457	0.173109	0.599172	-0.0297914	0.220186	-0.273669	-1.09658	-0.262694	0.983337	0.417072	-0.177162	-0.139347	0.339821	0.234598	0.242397	0.067367	-1.38662	-0.21102	0.0772204	-0.644324	0.128488	0.296324	-0.283482	-0.171988	28	6	5	63.1	19.6	16.2	49.67	0	323.31	1060500000	483		0.875212	0.314273	P07437;A6NNZ2;CON__ENSEMBL:ENSBTAP00000025008;Q9H4B7	P07437	Tubulin beta chain	TUBB
0.47915	1.0058	0.619396	0.0552994	-0.212992	-1.80471	0.243795	-0.777611	0.2374	1.56543	0.934248	0.291878	0.460368	0.0877289	0.548394	-0.496891	0.0153442	-0.161364	0.00355873	-0.771605	0.00419464	-1.61661	-0.904386	0.371275	-0.177089	13	12	12	45.1	42.9	42.9	39.746	0	243.97	422190000	281		1.35991	0.622262	P07585	P07585	Decorin	DCN
0.074874	-0.230855	0.144197	-0.0149698	0.109113	-1.55171	-0.0459241	0.665551	0.339299	-0.157323	0.483823	-0.0250309	-0.366158	0.445871	-0.283881	0.292899	0.670833	-0.282744	-0.317475	0.304233	-0.514411	-0.635676	0.360109	0.365995	0.16936	6	6	6	10.5	10.5	10.5	58.112	0	154.05	1106100000	170		0.135068	-0.0688539	P07602	P07602	Prosaposin;Saposin-A;Saposin-B-Val;Saposin-B;Saposin-C;Saposin-D	PSAP
-0.0460392	0.258772	0.147341	-0.712921	-0.81243	-1.06936	-0.441661	0.200552	-0.819754	0.546378	1.42451	-0.833681	-0.330509	0.198796	0.110985	0.0697998	0.125828	-0.598888	-0.389591	0.127509	0.0795046	-0.194143	-0.645139	-0.0837721	0.27345	8	8	8	17.1	17.1	17.1	63.111	0	40.023	103490000	56		0.0340442	-0.0217238	P07686	P07686	Beta-hexosaminidase subunit beta;Beta-hexosaminidase subunit beta chain B;Beta-hexosaminidase subunit beta chain A	HEXB
0.276916	0.401983	-1.09456	0.048219	0.543407	0.110563	-0.0548503	-0.340167	-0.0746733	0.289632	-0.41893	0.0740524	-0.604153	-0.173167	0.790443	-0.355052	0.0973047	-0.0173747	0.217595	-0.0489413	0.409006	-0.0142197	0.23113	-0.46477	0.170608	9	9	9	67.9	67.9	67.9	15.054	0	323.31	843940000	394		0.0846268	-0.0375476	P07737;CON__P02584	P07737	Profilin-1	PFN1
0.246587	0.284873	0.0763563	-0.251559	-0.103095	-0.889729	0.0540288	0.149602	0.21824	0.205861	-0.487352	-0.768111	-0.982028	0.09109	-0.674232	-0.117631	0.280485	0.0333741	-0.412562	0.225168	0.064328	0.733346	0.586802	0.873177	0.56298	20	20	20	17.7	17.7	17.7	170.59	0	105.18	114590000	140		1.85662	-0.471578	P07814	P07814	Bifunctional glutamate/proline--tRNA ligase;Glutamate--tRNA ligase;Proline--tRNA ligase	EPRS
-0.0720791	-0.175484	0.540199	0.0325504	-0.205128	0.0586048	-0.100283	0.242181	-0.137394	-0.643532	0.325481	-2.64683	0.618212	-0.223187	-0.944472	-0.521555	-0.0854877	0.991945	0.188146	-0.112683	0.286205	0.859871	0.355152	0.750391	0.619173	9	9	9	30.7	30.7	30.7	37.821	0	96.699	527430000	268		1.23803	-0.555193	P07858	P07858	Cathepsin B;Cathepsin B light chain;Cathepsin B heavy chain	CTSB
0.295041	0.29815	-0.565479	0.53525	-0.44732	0.306592	-0.202939	-0.05763	-0.322113	0.27876	0.361092	-0.468393	0.64426	0.167124	-1.73097	0.0328012	-0.247051	-0.183334	0.0462003	0.233073	-0.119596	0.212065	0.101841	0.520748	0.311832	37	22	19	49.5	31.6	29.5	84.659	0	323.31	1251200000	530		0.339504	-0.15143	P07900;Q14568;Q58FG1	P07900	Heat shock protein HSP 90-alpha	HSP90AA1
-0.0802513	0.405789	-0.335834	-1.16995	-0.778355	0.259911	-0.176511	0.0322765	-0.212804	-1.41128	-0.225709	-0.384366	0.11567	-0.40981	0.410165	-0.0954548	0.240206	-0.0373264	-0.823192	-1.0509	-0.10311	0.410165	0.00521584	-0.458224	0.640002	5	5	5	19	19	19	33.67	0.0011236	18.202	70957000	47		0.274892	-0.136809	P07910;P0DMR1;O60812;B7ZW38;B2RXH8	P07910	Heterogeneous nuclear ribonucleoproteins C1/C2	HNRNPC
-0.0545916	0.299574	-0.381162	0.195101	1.3255	-0.576526	-0.16382	0.189593	0.351052	-1.05897	2.48838	-1.9806	0.835807	1.16768	-2.75288	-0.124372	0.061049	-0.082767	0.0574499	-0.0371031	0.657309	0.119479	-2.05279	0.957612	0.560002	6	6	6	50.5	50.5	50.5	10.739	0	323.31	1471400000	191		0.0145918	-0.0193111	P07919;A0A096LP55	P07919	Cytochrome b-c1 complex subunit 6, mitochondrial	UQCRH
-0.242533	0.368416	-0.114145	-0.0225334	0.702141	-0.788616	-0.0390873	-0.10651	0.543451	-0.620619	-0.295922	-0.814603	-0.211568	0.282983	0.0785646	-0.774797	-0.121401	0.541332	0.470423	0.204479	-0.0811701	-0.358565	-0.00791836	0.698344	0.709855	33	33	32	22.8	22.8	21.8	198.04	0	323.31	579440000	381		0.568424	-0.21343	P07942	P07942	Laminin subunit beta-1	LAMB1
0.479179	-0.580755	-0.459194	0.203785	-0.113924	-0.99415	-0.126745	0.192362	0.58198	0.0393677	-0.742124	-0.287553	-0.549373	1.21773	-1.29859	-0.25355	0.310963	-0.104074	0.662716	0.162041	0.410428	1.05809	0.82109	0.540578	-1.17028	48	30	8	77.8	56	19	32.85	0	323.31	1936900000	514		0.863761	-0.406334	P07951	P07951	Tropomyosin beta chain	TPM2
-0.173531	-0.0175828	-0.179917	-0.301997	0.124198	-0.305083	0.294993	-0.274344	0.278562	-0.0233125	-0.271013	-0.540842	0.000917244	-0.0882761	0.348474	0.105872	-0.0715627	0.334661	-0.00413411	0.21318	0.129509	0.596123	-0.0805933	0.0951651	-0.189463	22	22	22	56.5	56.5	56.5	54.636	0	323.31	4103700000	1570		1.13693	-0.188126	P07954	P07954	Fumarate hydratase, mitochondrial	FH
0.15162	0.0853701	-0.10311	0.0807639	-0.435014	0.338489	-0.191691	-0.0509633	-0.130603	0.155532	0.117282	-0.494264	-0.343234	-0.325139	0.174125	-0.00201696	0.159621	-0.245383	0.00645739	0.180928	0.0971287	0.373629	0.0667866	-0.209222	0.542908	46	46	46	66.1	66.1	66.1	75.872	0	323.31	3048900000	1179		0.915591	-0.161806	P08133	P08133	Annexin A6	ANXA6
0.0349036	-0.393458	-0.664826	-0.0293683	0.322223	0.525573	-0.355544	0.219129	0.115514	-0.990601	-0.172145	-0.238103	-0.0586905	-0.051145	-0.623123	-0.120177	0.192819	0.621137	0.284318	0.23836	0.510296	0.0123278	0.375012	-0.00992909	0.255499	29	29	25	45.1	45.1	40.9	85.182	0	323.31	2854000000	1370		1.98254	-0.393277	P08237	P08237	ATP-dependent 6-phosphofructokinase, muscle type	PFKM
0.0697142	0.0480658	-0.193765	0.482327	-0.0705064	0.207169	-0.0166009	-0.0442785	-0.142381	0.0542227	-0.113938	0.0333092	0.0530331	0.144649	0.0264694	-0.0697091	-0.0483869	-0.356016	-0.11223	0.192374	0.0980637	-0.348803	-0.0515526	0.124585	0.0341846	40	40	21	53.5	53.5	35.4	83.263	0	323.31	3754200000	1525		0.671446	0.0895817	P08238;Q58FF7	P08238	Heat shock protein HSP 90-beta	HSP90AB1
0.141666	-0.240524	-1.10816	0.121477	-0.815703	0.395313	0.229181	-0.982782	0.151781	-0.292452	0.542444	-0.959838	0.358261	0.469084	-0.148897	-0.212078	0.178167	-1.10979	-0.112741	-0.359791	0.040024	-1.03144	-0.0155828	-0.291631	-0.953703	5	5	5	13	13	13	69.81	0.0014388	10.919	18810000	27		0.561724	0.244246	P08240	P08240	Signal recognition particle receptor subunit alpha	SRPR
-0.202559	-0.196461	-0.137798	0.271759	0.095232	0.295605	0.0169468	-0.017395	0.188906	0.000495911	0.0772717	-0.154864	-0.385245	0.543924	-0.149689	0.0969658	0.123968	-0.595667	-0.260742	0.320744	0.466607	-0.0138386	-0.0835598	-0.391286	0.0906803	25	25	25	64.4	64.4	64.4	43.295	0	323.31	2115700000	999		0.144294	0.0410215	P08559;P29803	P08559	Pyruvate dehydrogenase E1 component subunit alpha, somatic form, mitochondrial	PDHA1
-1.47352	1.0096	0.936904	-0.732939	-0.872414	0.618589	-0.46716	0.318368	1.10498	-1.06541	-1.29401	-0.210118	-0.207154	0.103077	-1.57557	0.560441	-1.02994	-0.881575	-0.121272	-0.740897	-0.663037	0.650284	0.330293	1.12837	1.73786	12	12	11	11.1	11.1	9.5	167.55	0	152.13	89995000	99		0.441825	-0.350838	P08572	P08572	Collagen alpha-2(IV) chain;Canstatin	COL4A2
-0.0497229	-0.00302531	-0.0595782	-0.185766	0.118812	1.15125	-0.0882151	0.0532968	0.236654	-0.046303	-0.41485	-0.742899	0.265537	0.244793	0.0757864	-0.191174	0.181053	-0.356921	-1.25636	0.496002	0.0976122	0.949533	-0.250271	-0.519148	0.293907	10	10	10	37.5	37.5	37.5	35.422	0	323.31	1274600000	415		0.18695	0.092628	P08574	P08574	Cytochrome c1, heme protein, mitochondrial	CYC1
-0.334092	-0.209902	-0.28662	0.178945	0.403959	-0.208245	0.202314	0.132936	-0.162831	-0.959471	-0.35592	-0.158973	0.144087	0.0343023	0.309098	0.345346	-0.0232492	0.323169	0.265945	0.331796	-0.52242	0.378497	0.149317	0.261508	-0.239496	28	28	23	87.7	87.7	85.1	21.932	0	323.31	27614000000	3984		0.900232	-0.211735	P08590	P08590	Myosin light chain 3	MYL3
-0.830789	-0.844104	-1.07768	1.92805	-1.05134	0.0639952	-0.165758	-1.16489	-0.201584	-1.06366	-1.0863	0.321499	-1.02609	-1.02807	-1.29791	-0.0369837	-0.105807	-0.330052	-0.940075	0.0130308	-0.948627	-0.898985	0.0524658	0.399132	0.17553	5	5	5	7.6	7.6	7.6	114.54	0.0027548	9.7032	7430800	16		0.4982	-0.306272	P08648	P08648	Integrin alpha-5;Integrin alpha-5 heavy chain;Integrin alpha-5 light chain	ITGA5
0.0525551	0.615631	0.769131	0.0917206	-0.620708	0.25407	-0.303837	-0.315607	-0.511047	0.928217	-0.0106932	0.25106	-0.460431	-0.409815	0.90328	-0.221863	-0.0868073	-0.337305	-0.0911484	-0.223001	0.0917887	-0.276894	-0.40099	0.600166	-0.28747	56	50	47	88.2	82.8	76.8	53.651	0	323.31	5450200000	2365		0.560299	0.205588	P08670;P14136	P08670	Vimentin	VIM
1.35532	0.034095	-0.514523	-1.02859	-1.3682	1.57708	-0.805931	0.037307	-0.923768	0.805804	-1.09106	0.518175	0.84339	-0.702017	-0.308485	-0.857568	-0.599868	-1.07036	-0.949399	-0.91388	0.711962	-0.0518415	1.05769	-0.891364	-0.977815	5	5	5	15.9	15.9	15.9	54.565	0	68.051	70245000	48		0.471833	0.349484	P08697;CON__P28800	P08697	Alpha-2-antiplasmin	SERPINF2
0.0264057	-0.132825	-1.20405	0.0895542	0.179434	-0.00158841	0.223513	0.0210556	-0.30306	0.507267	0.347123	0.8875	0.0520678	1.56155	0.253247	0.0647663	-0.172336	-0.114952	-0.426738	0.0395035	-0.744578	-0.568265	-0.788497	-0.91753	-1.78865	6	6	6	44.4	44.4	44.4	15.55	0	119.82	58077000	38		2.18786	0.708874	P08708	P08708	40S ribosomal protein S17	RPS17
0.0604467	0.164977	0.0967244	-0.0741778	0.144204	0.00102895	0.0599431	-0.186122	0.012166	-0.175401	0.551439	-0.318991	-0.359105	-0.0267263	0.668723	0.0964956	-0.0437155	0.0992498	-0.196366	-0.0594531	0.124641	-0.00848064	0.188175	-0.463259	-0.356415	21	21	21	68.8	68.8	68.8	35.936	0	323.31	1491300000	585		0.475968	0.103188	P08758	P08758	Annexin A5	ANXA5
0.148646	0.107897	0.0763632	0.208918	0.0793654	-1.28285	-0.0359605	0.288037	-0.0301565	0.40648	-0.0645	-0.0301544	0.016753	0.442605	-0.00601311	0.0048453	-0.0699647	0.03357	0.0724017	-0.00759443	0.164233	-0.139013	-0.20066	-0.371993	0.188742	9	9	9	46.8	46.8	46.8	32.854	0	244.32	253680000	340		0.162924	0.0542387	P08865	P08865	40S ribosomal protein SA	RPSA
0.481113	-0.126493	0.666779	-1.4713	-0.234226	-2.18347	0.0749397	0.128611	-0.713165	1.9347	0.305627	1.2176	0.0320519	-0.125341	1.22173	1.35026	-0.533884	0.516048	-1.3612	-0.930457	0.755124	-1.98715	-1.19249	-0.539144	0.31199	14	10	9	53.2	42.9	39.4	47.268	0	187.94	224320000	100		0.507619	0.441701	P09104	P09104	Gamma-enolase	ENO2
-0.13253	-0.113978	0.519365	-0.0344335	0.102842	-1.1613	-1.39345	-0.306576	-0.00454726	0.102415	-0.0829813	-0.0170118	0.445017	0.159468	-0.485275	-0.282448	0.272512	0.145838	0.889984	0.235006	-0.49075	-0.0444262	0.172081	0.230753	0.113127	7	7	7	26.2	26.2	26.2	44.292	0	282.06	141970000	179		0.828011	-0.284366	P09110	P09110	3-ketoacyl-CoA thiolase, peroxisomal	ACAA1
-0.123407	-0.229478	-0.342191	0.308888	0.519068	0.149084	0.0191292	0.0372185	-0.366144	0.281659	-0.135517	-0.398239	-0.126007	0.206496	0.261292	0.204768	-0.711431	0.431395	0.132475	-0.311033	0.262387	-0.325754	-0.138912	0.166596	0.227658	14	14	13	70.5	70.5	65.7	23.356	0	323.31	1562400000	924		0.0288081	0.0103085	P09211	P09211	Glutathione S-transferase P	GSTP1
0.0664959	-1.22843	-0.956802	0.765579	0.577993	-0.762741	0.465277	-0.220211	0.322517	0.279797	0.538555	-0.235003	0.746656	0.28379	0.976611	-0.523849	-0.124935	0.123005	0.535686	0.680614	-1.37385	0.410507	0.0586351	-1.0932	-0.312695	10	10	10	63	63	63	14.716	0	323.31	1279700000	375		0.477641	0.270014	P09382	P09382	Galectin-1	LGALS1
0.224347	-0.0857711	-0.57072	0.0957475	0.744143	0.808049	0.00089124	-0.029983	-0.222438	0.118498	0.0272615	-0.552828	-0.113816	0.375383	0.121469	-0.317104	-0.120365	0.186652	0.0159574	-0.847904	0.215898	-0.269404	0.491819	0.126505	-0.422289	7	7	7	41.8	41.8	41.8	25.789	0	226.09	341090000	344		0.48202	0.156706	P09417	P09417	Dihydropteridine reductase	QDPR
-0.470372	-0.259927	0.227956	0.242013	0.259034	-0.197434	-0.258521	0.20532	-0.0274876	-0.443692	0.0960581	-0.0309484	0.136255	0.359471	-0.162943	0.37329	-0.158978	0.321929	0.24377	-0.0569008	0.010338	-0.112732	0.0429976	0.154558	-0.493055	56	56	29	90.8	90.8	51.4	32.708	0	323.31	20929000000	3225		0.208625	-0.0542029	P09493	P09493	Tropomyosin alpha-1 chain	TPM1
0.365713	0.379929	1.14757	-0.443456	-0.187313	-1.01212	-1.01372	0.336954	0.44208	0.0576136	0.277639	-0.733505	1.11869	-0.167542	-0.0897427	0.0160563	-0.0895516	-0.119255	-0.719843	-0.172777	-0.634029	0.0216866	0.438187	-0.0879822	-0.777431	7	7	7	23.1	23.1	23.1	25.19	0.0010881	16.574	74565000	63		0.519564	0.244414	P09497	P09497	Clathrin light chain B	CLTB
0.402543	0.993714	-0.642448	0.33932	-0.3239	0.563239	-0.171146	-0.0715004	-1.46214	0.771611	0.258446	0.677557	0.210146	-0.40632	0.227041	-0.00117455	-0.261802	-0.921514	0.229618	0.555582	0.0658915	0.0956671	-0.211893	-0.644071	-0.272465	12	12	12	43.3	43.3	43.3	35.882	0	51.124	125620000	144		0.483852	0.227694	P09525	P09525	Annexin A4	ANXA4
0.0155973	0.25101	0.395289	-0.10019	0.221288	0.343507	0.162787	-0.187013	-0.457778	-0.195371	0.0048254	0.258749	0.257864	-0.024296	0.289333	0.0354204	0.0275125	-0.54489	-0.0938578	0.126689	-0.371103	-0.553723	0.318542	-0.101694	-0.0784971	21	21	21	51.9	51.9	51.9	54.177	0	323.31	2593600000	665		1.18878	0.205934	P09622	P09622	Dihydrolipoyl dehydrogenase, mitochondrial	DLD
0.0164825	0.316987	0.272779	0.515985	-0.103181	-1.13656	-0.11407	-0.378306	-0.0579785	0.0407134	0.122264	-0.0490925	-0.770904	-0.112762	0.138665	-0.25274	0.392677	-0.202235	-0.701285	0.254172	0.389602	0.426505	0.0168121	-0.208324	0.0472343	11	10	10	43	40.6	40.6	38.746	0	85.972	105400000	137		0.273932	-0.10284	P09651;Q32P51	P09651;Q32P51	Heterogeneous nuclear ribonucleoprotein A1;Heterogeneous nuclear ribonucleoprotein A1, N-terminally processed;Heterogeneous nuclear ribonucleoprotein A1-like 2	HNRNPA1;HNRNPA1L2
-0.22408	-0.0762775	-1.47796	0.68959	0.450069	1.52498	0.441934	0.183379	-2.87915	0.351072	0.508187	0.604349	0.666813	-0.0820461	0.236843	0.977884	0.344669	0.487518	-0.224767	-0.568856	-0.235874	-1.68186	0.743824	-0.764991	0.00475349	5	5	5	37.3	37.3	37.3	8.7813	0	37.977	1357300000	168		0.157547	0.15295	P09669	P09669	Cytochrome c oxidase subunit 6C	COX6C
0.117204	-0.242744	-0.0385314	0.0862263	0.131987	-1.22107	0.00870214	0.474027	-0.360856	0.271338	0.348216	0.113888	-0.158056	0.61233	-0.774785	-0.0567829	-0.0955612	-0.541806	0.0957707	0.151027	0.000240898	-0.200706	-0.771987	0.36451	0.466349	7	7	7	9.1	9.1	9.1	113.08	0.0010701	15.716	44430000	55		0.0332958	0.0167529	P09874	P09874	Poly [ADP-ribose] polymerase 1	PARP1
-0.0991575	-0.0895597	-0.744969	0.257349	0.501472	0.565082	0.0958937	-0.826563	0.311558	0.269831	0.34284	-0.280401	0.0334625	-0.0713425	-0.0829239	-0.146637	-0.16749	0.122333	0.127544	-0.176687	0.360735	-0.0523663	0.0604954	-0.290462	-0.0200367	17	17	17	33.9	33.9	33.9	69.284	0	138.21	255410000	264		0.0825917	0.0304286	P09960	P09960	Leukotriene A-4 hydrolase	LTA4H
-0.191756	-0.640294	-0.171239	-0.226764	0.38561	0.451366	0.0357695	0.032981	0.193059	-0.0333928	0.27937	0.373086	-0.328565	0.164807	0.0191925	-0.210805	0.0904551	0.298635	0.0568858	-0.0705098	-0.0985386	-0.111448	0.119824	-0.509261	0.0915325	26	22	22	67.9	55.5	55.5	39.455	0	323.31	3104600000	1621		0.213236	0.057205	P09972	P09972	Fructose-bisphosphate aldolase C	ALDOC
-0.882414	-0.0876292	0.358437	-0.367033	0.259838	-0.158357	0.207575	0.135069	0.140396	-0.130199	0.130301	-0.349187	-1.0101	-0.0879683	-0.175851	-0.0162715	-0.433924	0.354143	0.142109	0.47826	0.208592	0.231747	0.22116	0.302092	0.529219	17	17	17	54.9	54.9	54.9	54.205	0	244.67	190170000	240		1.55096	-0.336187	P0CAP1	P0CAP1	Myocardial zonula adherens protein	MYZAP
0.691591	-0.742306	-0.930012	1.70052	-1.05817	0.307892	-0.812794	-0.517767	-0.869632	-1.22266	-1.04087	-0.989553	-0.603275	0.370503	-1.31752	-0.996074	-0.0483875	-1.08119	-0.52869	-0.900267	0.377461	0.317181	0.62621	0.152362	0.789977	5	5	3	41	41	29.5	13.532	0	323.31	220130000	116		0.51395	-0.339795	P0DJI8	P0DJI8	Serum amyloid A-1 protein;Amyloid protein A;Serum amyloid protein A(2-104);Serum amyloid protein A(3-104);Serum amyloid protein A(2-103);Serum amyloid protein A(2-102);Serum amyloid protein A(4-101)	SAA1
-0.689675	0.090719	-0.0622217	-0.990258	-0.141989	0.879034	-1.089	-1.0689	-0.463717	-0.709632	-0.430952	-1.36807	-0.997394	-0.906843	-0.406671	-0.562783	-0.178684	1.12932	-0.927583	-1.02079	-0.4139	-0.479887	-0.640644	0.961964	1.41009	5	5	3	25.4	25.4	19.7	34.196	0.0014648	11.583	19981000	23		0.949658	-0.484748	P0DMN0;P0DMM9;P50226	P0DMN0;P0DMM9	Sulfotransferase 1A4;Sulfotransferase 1A3	SULT1A4;SULT1A3
0.0132758	-0.234557	-0.277974	0.30877	0.175452	0.403672	0.013642	-0.248885	-0.346124	-0.20314	-0.136852	0.0704218	-0.0185522	-0.165809	0.156243	0.205931	0.00348155	-0.0409005	0.2233	0.00405757	-0.0738634	-0.0182184	0.223467	0.124737	-0.161575	37	32	18	59.9	55.4	31.7	70.051	0	323.31	4717700000	1704		0.502359	-0.0817361	P0DMV9;P0DMV8	P0DMV9;P0DMV8	Heat shock 70 kDa protein 1B;Heat shock 70 kDa protein 1A	HSPA1B;HSPA1A
0.0680862	0.414621	0.705133	0.742569	0.400014	-0.279202	-0.211001	-0.282349	-0.123009	1.80713	0.448092	0.950606	0.203322	-0.687113	0.0634329	-0.0912289	-0.633437	-1.2499	-0.357121	-0.910311	0.159277	-1.21129	0.424313	0.285725	-0.63636	11	11	3	61.2	61.2	22.4	23.379	0	323.31	1652100000	905		2.00885	0.703389	P0DOX7;P01602	P0DOX7
0.589185	0.55325	0.131753	-0.95304	0.711533	-3.48356	1.17333	0.811683	-0.0364868	1.36274	-1.12205	0.36965	1.03295	0.302563	1.20489	0.0733288	-0.462615	-0.579541	-0.350728	0.459166	0.486942	-1.51213	-0.487616	-0.103415	-0.171784	8	8	3	74.5	74.5	34	11.265	0	323.31	595830000	283		0.512746	0.441399	P0DOY3;P0DOY2;P0CF74;A0M8Q6	P0DOY3;P0DOY2;P0CF74	Ig lambda-6 chain C region	IGLC6
-2.64026	1.90531	-1.21491	-1.12258	-3.00242	-1.45145	1.10383	0.887964	-0.982178	0.815828	-0.630518	-0.200123	-1.17956	0.155468	-1.18307	1.36443	-1.59399	2.10584	1.04696	-1.01131	-0.680328	0.897125	0.686392	1.43156	0.0725329	6	6	5	50.3	50.3	45.6	16.837	0	123.9	175230000	98		1.15882	-1.0145	P0DP25;P0DP24;P0DP23;P02585	P0DP25;P0DP24;P0DP23
0.342351	0.218591	-1.01473	0.536582	0.497743	-1.16143	0.36452	0.402297	-0.755112	0.476306	-0.277983	-0.298258	-0.0191864	-0.429068	-0.295185	-0.358153	-0.245793	0.630634	0.693237	-0.627042	0.190113	0.191492	0.514806	0.235805	0.187465	13	13	13	22	22	22	105.32	0	262.39	113230000	163		0.55776	-0.235427	P10253	P10253	Lysosomal alpha-glucosidase;76 kDa lysosomal alpha-glucosidase;70 kDa lysosomal alpha-glucosidase	GAA
-0.184623	0.198045	0.0358629	-0.375155	-0.264892	-1.09219	0.271203	0.33845	0.102357	0.565711	0.685079	-0.0590179	-1.55355	0.057626	0.939719	0.268785	-0.536407	-0.451318	0.0211401	0.0108404	0.36124	0.499627	-1.02658	-0.82829	0.924146	8	8	4	36.2	36.2	17	23.48	0	268.05	144860000	124		0.0764574	0.053323	P10301	P10301	Ras-related protein R-Ras	RRAS
-0.035635	0.0947571	0.0841351	-0.557987	-0.487741	0.209414	-0.614424	0.772966	0.232262	-0.182301	0.252895	-0.782087	-0.594303	-1.25107	1.0792	-0.102291	0.105457	-0.144777	0.0228386	0.603327	0.815344	-0.60812	0.979757	-0.346344	0.454727	5	5	1	23.7	23.7	7.3	21.865	0	210.11	722090000	236		0.658014	-0.296653	P10412;P16402;P22492;Q02539	P10412;P16402	Histone H1.4;Histone H1.3	HIST1H1E;HIST1H1D
-0.0409861	0.345067	-0.359845	-0.319444	-0.202897	0.359244	0.0927018	0.111669	0.207253	0.2049	0.315214	-0.236894	0.433329	-0.138025	-0.648933	-0.0345145	-0.408778	0.15376	-0.0793658	-0.0287638	0.236952	0.147207	-0.144016	0.230606	-0.19544	18	18	17	39.6	39.6	38.3	68.996	0	323.31	1837900000	736		0.065607	0.0203922	P10515	P10515	Dihydrolipoyllysine-residue acetyltransferase component of pyruvate dehydrogenase complex, mitochondrial	DLAT
0.422464	-0.411973	0.326957	0.448467	0.283779	-0.20679	-0.820729	-0.148413	0.177783	-1.28569	-0.746424	-1.09223	-0.920817	0.114024	-1.42741	-0.75516	0.178144	0.0632204	0.180547	0.261703	-0.673736	-1.06149	1.05384	0.53713	-0.64351	4	4	4	31.4	31.4	31.4	11.737	0	30.655	128060000	58		0.479197	-0.266536	P10599	P10599	Thioredoxin	TXN
-0.840917	-0.0318101	-0.237399	0.151704	0.371274	0.354676	-0.180408	-0.101379	0.583443	-0.477266	-0.0301828	-0.00297451	0.6184	0.549035	-0.0728731	-0.405794	0.157344	0.345093	0.377614	-0.0661748	-0.818477	-0.561538	0.151641	0.276668	-0.109698	12	12	11	62.8	62.8	62.8	13.696	0	240.46	1481200000	322		0.28397	0.108887	P10606	P10606	Cytochrome c oxidase subunit 5B, mitochondrial	COX5B
-0.434703	0.777371	0.239659	-1.51056	0.236409	-0.80532	0.973122	-0.767737	1.06915	-0.0780062	-0.708202	0.62697	-0.615448	0.991741	0.227308	-0.254146	0.0318456	-0.529983	0.462676	-0.177518	0.252071	-0.411129	0.436195	-0.318861	-1.18885	15	15	15	29.9	29.9	29.9	78.927	0	112.65	68554000	86		0.283077	0.184554	P10636	P10636	Microtubule-associated protein tau	MAPT
-0.662654	0.0855762	-0.356131	-0.892097	-0.984318	-0.784709	-0.179458	-1.27849	-0.223431	-1.02641	0.0436022	0.903134	0.952866	-0.584497	0.992497	0.201865	0.46421	-0.807175	0.390542	0.895316	-0.375028	-1.04303	0.225683	-2.31441	-0.428341	7	7	7	14	14	14	93.517	0	182.6	30471000	39		0.0131721	0.0127357	P10643;CON__Q29RQ1	P10643	Complement component C7	C7
0.0559775	0.217047	0.447352	0.0722624	0.344748	0.325562	0.442588	-0.841729	-0.312904	-0.168926	0.222479	0.0737749	-0.339136	0.463214	0.166358	-0.162061	-0.234645	0.104932	0.0304362	-0.32064	0.173596	-0.583881	0.114331	-0.374948	0.0842119	13	13	12	34.9	34.9	32.8	42.981	0	323.31	744940000	392		0.809163	0.194778	P10644	P10644	cAMP-dependent protein kinase type I-alpha regulatory subunit;cAMP-dependent protein kinase type I-alpha regulatory subunit, N-terminally processed	PRKAR1A
-0.904083	-0.271898	-0.0450036	-0.646309	1.48122	-0.0335118	0.731152	-1.88473	-0.228346	1.07218	-0.0847464	-0.0970106	-1.4993	0.442868	-1.35678	-0.0963151	-0.61429	-0.222944	-0.67752	0.822026	0.847579	0.505691	0.297509	0.265595	0.678601	8	8	8	48.9	48.9	48.9	31.462	0	285.68	378980000	185		0.623756	-0.402213	P10768	P10768	S-formylglutathione hydrolase	ESD
-0.294215	0.105916	0.0393557	-0.0447812	0.0866732	-0.0567766	0.133666	0.0118136	0.171005	0.0154223	0.279053	-0.227657	0.0818216	0.0654833	0.0212557	-0.151133	-0.0509191	0.108535	-0.112431	0.037868	-0.277752	0.112427	-0.241525	-0.0638502	0.250744	40	40	40	70.5	70.5	70.5	61.054	0	323.31	3932100000	2109		0.504729	0.0646727	P10809	P10809	60 kDa heat shock protein, mitochondrial	HSPD1
0.434807	-0.0123898	0.786097	0.931702	0.175202	0.205666	-0.681158	-0.144878	-0.0455853	0.714924	0.0322651	1.25162	0.110104	0.109955	-0.851297	-0.494339	-1.01326	0.0985321	-0.761823	-0.193494	-0.0515896	-0.936063	-0.210247	0.528517	0.0167355	10	10	10	28.3	28.3	28.3	52.494	0	268.96	409320000	298		1.50241	0.502839	P10909	P10909	Clusterin;Clusterin beta chain;Clusterin alpha chain	CLU
-0.582799	-0.163194	0.157863	0.20531	0.320085	-0.247531	0.0716848	-0.139787	-0.279893	-1.03031	-0.153946	-0.425386	0.372515	0.161854	0.415648	0.780009	0.097474	0.508048	-0.162492	0.465531	-0.300596	-0.14732	0.289604	0.207045	-0.419418	22	22	22	81.9	81.9	81.9	18.789	0	323.31	14107000000	2387		0.735222	-0.219648	P10916;Q9BUA6	P10916	Myosin regulatory light chain 2, ventricular/cardiac muscle isoform	MYL2
-0.100887	0.0193292	0.25827	0.100464	-0.0421504	0.30624	-0.0620059	-0.360184	0.0806753	-0.0556124	0.20992	0.0272995	0.0731789	0.0846115	-0.121239	0.13407	-0.0235442	-0.112829	-0.182024	0.040188	-0.0105556	-0.349026	0.146597	0.081699	-0.142485	31	30	30	51.4	51.4	51.4	72.332	0	323.31	3077300000	1529		0.517253	0.0696516	P11021	P11021	78 kDa glucose-regulated protein	HSPA5
-0.312775	0.0701009	-0.190334	-0.10652	0.60278	-0.924469	0.301153	-0.119459	0.224079	-0.080696	-0.489423	-0.239419	-0.242221	0.0318844	-0.258574	0.166748	-0.277456	0.0646707	0.205893	0.376284	0.0716106	-0.0898331	0.130952	0.477435	0.607587	54	54	52	42.9	42.9	39.4	177.6	0	323.31	1676000000	1129		1.42235	-0.288982	P11047	P11047	Laminin subunit gamma-1	LAMC1
-0.290305	0.0119161	-0.286342	-0.0726405	0.202468	0.354546	0.115401	-0.0420809	-0.0634261	-0.149207	-0.121633	-0.0246771	0.509449	-0.0749948	0.043503	0.110324	-0.210282	0.0237493	0.206551	0.0893277	-0.140547	0.0491449	-0.250885	0.187779	-0.177139	39	39	25	61.3	61.3	46.6	70.897	0	323.31	6903200000	2385		0.0855662	0.0186628	P11142	P11142	Heat shock cognate 71 kDa protein	HSPA8
-0.00620346	0.029422	-0.372891	-0.0507019	0.100766	0.247985	-0.156335	-0.017844	0.227205	-0.0772255	0.270488	-0.0262995	0.00978947	0.492455	-0.0499353	0.277471	-0.0595596	-0.0199535	-0.359567	0.237432	0.110911	-0.0597525	-0.370889	-0.236445	-0.140323	20	20	19	55.2	55.2	51.3	39.233	0	323.31	3315500000	1350		0.607165	0.103446	P11177	P11177	Pyruvate dehydrogenase E1 component subunit beta, mitochondrial	PDHB
-0.0402158	0.0501963	-0.0486368	0.149754	-0.270536	0.0934264	0.106259	0.0903498	-0.130929	-0.292938	-0.442647	-0.0480967	0.2128	0.228637	-0.279561	0.141995	0.00972621	0.430039	-0.249639	-0.0388521	0.332768	0.355968	0.0517797	-0.152284	-0.259364	15	15	15	45.9	45.9	45.9	53.486	0	323.31	370660000	268		0.57487	-0.10369	P11182	P11182	Lipoamide acyltransferase component of branched-chain alpha-keto acid dehydrogenase complex, mitochondrial	DBT
-0.0207958	0.154762	0.63707	0.156054	-0.00691986	0.276182	-0.213867	-0.0572338	-0.00521278	0.394258	-0.0154345	-0.0552866	-0.103892	0.198034	0.0182646	-0.264534	-0.33873	-0.109861	-0.479256	-0.121916	0.442459	0.064451	-0.317858	-0.179068	-0.0516703	49	49	37	56.5	56.5	43.2	96.695	0	323.31	3416200000	1405		1.57164	0.225997	P11216	P11216	Glycogen phosphorylase, brain form	PYGB
-0.0218597	-0.659292	-1.29475	-0.0585972	-0.0661388	0.499249	-0.0668331	0.274168	0.944949	-0.238052	-0.724076	-0.516683	-0.183766	-0.290765	-0.889878	-0.555288	0.135966	0.0447754	0.657624	0.40408	0.570491	0.0162153	0.605874	0.609342	0.803246	38	28	28	45.7	34.9	34.9	97.091	0	323.31	1261500000	883		1.84226	-0.548721	P11217	P11217	Glycogen phosphorylase, muscle form	PYGM
-0.289429	-0.025771	0.17257	0.0604622	-0.0785625	-0.177663	-0.19712	0.0893261	-0.0318344	0.182103	-0.0812111	-0.088707	0.131571	0.234322	0.0125008	0.436647	-0.0643032	-0.281407	0.0830032	0.121978	-0.0113068	-0.162226	-0.0814667	0.0608768	-0.0143528	60	57	56	40.1	38.3	37.6	246.47	0	323.31	1558600000	538		0.078667	-0.0145738	P11277	P11277	Spectrin beta chain, erythrocytic	SPTB
-0.0299168	-0.301991	0.319025	0.144957	0.496695	0.407412	0.116119	-0.216482	0.0684814	-0.731295	0.629292	0.151764	0.301068	0.378319	-0.452892	-0.0674114	-0.142267	0.202671	-0.269222	0.00322533	-0.279386	0.246134	-0.554931	0.0719149	-0.491281	29	29	29	55.1	55.1	55.1	46.588	0	323.31	4769100000	1396		0.864201	0.213426	P11310	P11310	Medium-chain specific acyl-CoA dehydrogenase, mitochondrial	ACADM
-0.318495	0.0131816	0.0462359	0.0316867	0.118158	-0.101305	-0.0675699	0.141558	0.0983866	-0.0401479	0.0384411	-0.316352	0.122292	0.224934	-0.413387	0.11235	-0.00682844	-0.119681	0.0485285	0.0439414	0.100472	0.180834	-0.115079	-0.0427166	0.220562	158	158	155	47.8	47.8	46.6	426.74	0	323.31	4001400000	3272		0.521397	-0.0703971	P11532	P11532	Dystrophin	DMD
0.312332	-0.0504977	-0.664864	0.297819	0.138219	0.563505	-0.378722	-0.068608	0.0399488	-0.156506	0.0263229	-0.346901	0.00829086	0.0720612	0.353262	-0.685456	0.39874	0.299156	-0.151436	0.106372	0.29187	0.182548	0.00239716	-0.035931	-0.553919	21	21	21	29.2	29.2	29.2	101.56	0	323.31	227860000	212		0.0653386	0.0242767	P11586	P11586	C-1-tetrahydrofolate synthase, cytoplasmic;Methylenetetrahydrofolate dehydrogenase;Methenyltetrahydrofolate cyclohydrolase;Formyltetrahydrofolate synthetase;C-1-tetrahydrofolate synthase, cytoplasmic, N-terminally processed	MTHFD1
-0.392591	-0.358482	-1.24767	0.185901	0.454341	0.500176	0.0050839	-0.990823	-0.0502426	0.356522	-0.0302996	-1.10354	0.125725	0.335976	-0.536056	0.362517	-0.12959	0.310874	-0.255012	0.00132452	0.350674	0.572119	0.202267	0.258223	-0.175088	12	12	12	36.6	36.6	36.6	39.724	0	176.48	414950000	138		0.994512	-0.332896	P11766	P11766	Alcohol dehydrogenase class-3	ADH5
-0.545282	-0.444017	-1.17191	-0.99198	-0.979639	-1.23	-0.0544083	-0.869513	-0.231406	0.379926	0.228119	-1.31871	-0.673332	0.0688496	-0.228628	0.303323	0.248032	0.363139	-0.0908463	0.0715397	-0.572227	0.292906	0.309811	0.170637	-0.168362	8	8	4	18.3	18.3	10.4	57.41	0.00065789	27.375	57414000	31		2.50598	-0.630257	P12081	P12081	Histidine--tRNA ligase, cytoplasmic	HARS
-0.0723939	0.390186	0.235307	0.0836844	-0.250474	0.201515	0.620248	-0.787888	0.294792	0.392829	0.0377508	0.442168	0.350245	-0.141218	0.551478	0.377414	-0.728623	-0.266814	-0.296174	-0.19361	-0.114396	0.00774632	-0.775821	-0.547967	0.190014	21	21	21	25.5	25.5	25.5	108.53	0	323.31	1572100000	713		1.80015	0.391372	P12109	P12109	Collagen alpha-1(VI) chain	COL6A1
0.171555	0.78403	0.253869	-0.453134	-0.285654	0.35686	0.616805	-0.876232	0.467154	0.724047	0.0754642	0.543776	0.0542431	-0.338865	0.303265	0.201031	-1.11658	-0.568162	0.195767	-0.471351	-0.0952549	-0.137056	-0.380264	-0.199644	0.174337	23	23	23	22	22	22	108.58	0	323.31	915850000	563		1.3912	0.39953	P12110	P12110	Collagen alpha-2(VI) chain	COL6A2
0.100216	0.613617	0.235302	-0.0621988	-0.256331	0.365879	0.541017	-0.784826	0.205181	0.649023	0.218112	0.652095	0.28379	-0.366801	0.218406	0.218725	-1.07103	-0.438377	0.131723	-0.44792	-0.184537	-0.258647	-0.4212	-0.0566965	-0.0845228	95	95	95	36.4	36.4	36.4	343.67	0	323.31	5517700000	3026		1.92357	0.435414	P12111	P12111	Collagen alpha-3(VI) chain	COL6A3
-0.0718048	0.0315487	-0.331252	-0.804414	0.400708	0.224563	-0.0691956	-0.010453	0.133537	-0.41491	0.000624084	-0.483852	0.263129	0.237194	-0.275671	0.827645	-0.242627	-0.107419	0.258292	0.17578	-0.292993	-0.124414	0.364756	0.312174	-0.000947571	19	19	6	51.7	51.7	17.8	33.064	0	323.31	7828700000	2666		0.780746	-0.195041	P12235;Q9H0C2	P12235	ADP/ATP translocase 1	SLC25A4
-0.436429	0.889289	-1.07593	-0.842301	-0.920856	-1.11295	-0.607598	0.814506	-2.79577	-0.324685	0.413303	-0.269394	0.50905	0.855488	-0.498369	0.949874	-0.181886	0.7026	-1.07025	0.990098	-0.36363	-0.723772	-0.164355	-0.227888	0.469568	18	5	3	52.3	15.8	9.7	32.866	0	45.534	382080000	108		0.551932	-0.398212	P12236	P12236	ADP/ATP translocase 3;ADP/ATP translocase 3, N-terminally processed	SLC25A6
0.0673594	0.24723	0.57254	-0.358853	-0.331767	-1.10161	-0.808428	0.226032	-0.315005	0.595939	-0.318309	0.338397	-0.41977	-1.51104	-1.63806	-0.118445	0.108798	0.147954	-0.363476	0.330121	0.253761	0.509855	-0.075875	0.774965	0.448016	15	15	15	9.3	9.3	9.3	267.29	0	51.32	26773000	72		1.39311	-0.51859	P12270	P12270	Nucleoprotein TPR	TPR
-0.347205	-0.492494	-0.185882	0.159386	0.672673	0.225928	0.0794914	0.412169	0.364543	-0.571637	0.35419	-0.313163	0.748057	-0.40471	-0.350316	-0.473327	0.0129726	0.494376	-0.259164	-0.0918304	0.055827	-0.104446	-0.113717	-0.0606129	0.188891	22	21	21	78.5	76.4	76.4	42.644	0	323.31	3556900000	1506		0.151612	0.0585051	P12277	P12277	Creatine kinase B-type	CKB
-0.346548	-0.379515	-0.094261	0.453575	0.331089	0.317333	-0.0591334	-0.350798	0.412739	-0.900442	-0.385227	-0.0731199	-0.0146368	-0.0915678	-0.271898	-0.0921248	0.251848	0.495325	-0.0841769	0.0450879	0.0123522	0.193854	0.36154	0.149548	0.119156	14	14	14	44.6	44.6	44.6	36.375	0	215.37	406300000	289		1.16454	-0.242068	P12429	P12429	Annexin A3	ANXA3
0.197211	-0.18953	-0.418925	-0.2364	0.157825	0.202605	0.0798922	0.351756	-0.121472	-0.936933	0.484588	-0.59067	0.538544	0.124582	-0.168415	0.371421	-0.0201005	0.31709	-0.374576	0.620135	-0.00292416	-0.202404	-0.0256559	-0.257851	0.100206	13	13	13	41.1	41.1	41.1	50.47	0	323.31	427500000	386		0.245826	-0.0875568	P12694	P12694	2-oxoisovalerate dehydrogenase subunit alpha, mitochondrial	BCKDHA
0.336915	0.382387	0.677879	0.281572	-0.288853	0.076118	0.0418372	-0.515183	-0.152279	0.85226	0.664947	0.278861	-0.332839	-0.106553	0.542893	-0.0571065	-0.58862	-0.422541	-0.385151	-0.239234	0.157727	-0.0986052	-0.500659	-0.826219	0.220447	53	35	28	60.8	45.1	36.9	103.06	0	323.31	1970700000	1099		2.12861	0.45666	P12814	P12814	Alpha-actinin-1	ACTN1
2.03102	0.876197	1.13184	-0.336474	-2.17091	1.97185	-0.910855	-1.44413	0.490112	1.03709	0.378398	1.33198	-0.845256	-0.117305	0.309095	0.556497	-1.06575	-2.61099	0.147508	0.296999	1.1248	0.0252907	-0.762204	0.199786	-1.64459	21	20	19	84.8	79.2	74.6	21.564	0	323.31	2020000000	765		0.672327	0.622109	P12829	P12829	Myosin light chain 4	MYL4
-0.175453	-0.241204	0.00693868	-0.0333598	0.215641	-0.0552485	-0.00538661	0.0640447	-0.0916293	-0.273953	-0.0184914	-0.0560967	0.323615	0.323904	-0.0928627	0.305336	-0.0530474	0.0789564	0.0375974	0.220768	-0.250787	-0.100675	0.140856	0.263956	-0.533418	277	277	104	77.3	77.3	36.3	223.09	0	323.31	198850000000	38344		0.0779048	-0.018257	P12883;Q494R4	P12883	Myosin-7	MYH7
0.245364	-0.274655	-0.275542	-0.977213	-0.343835	-0.186673	0.0222581	-0.940768	0.929328	-0.967276	-1.11432	-1.41065	-0.0859568	-0.302956	0.301393	-0.500581	0.395519	-1.0286	0.881902	-0.893086	-0.204727	-0.555777	-0.157393	0.195844	0.809572	5	5	5	12.8	12.8	12.8	54.548	0.0018587	10.01	14007000	22		0.462548	-0.253035	P12955	P12955	Xaa-Pro dipeptidase	PEPD
0.423586	-0.140226	0.115656	-1.36795	0.236651	-0.129253	-0.629146	0.833048	-0.203285	0.00732269	-0.817703	-1.10792	-0.905791	-0.201922	-1.06015	0.150231	0.335839	-0.00316582	-0.445734	0.816424	-0.381159	0.3915	-0.0093065	0.00509398	1.10158	13	13	13	25.3	25.3	25.3	69.842	0	34.724	65852000	62		1.44759	-0.525936	P12956	P12956	X-ray repair cross-complementing protein 6	XRCC6
0.56715	-0.263041	1.11614	-0.600724	0.439382	0.514343	-1.22222	0.441665	0.828996	0.284152	0.300135	-0.0744205	-0.461816	-1.14319	-1.43229	-0.811661	-0.363907	-0.589831	-1.18449	0.243324	-0.133005	0.957341	0.483441	-0.522935	0.594454	7	7	7	15.2	15.2	15.2	82.704	0.0012392	22.852	40022000	70		0.107518	0.0856774	P13010	P13010	X-ray repair cross-complementing protein 5	XRCC5
-0.745477	-0.0383385	-0.203954	-0.415263	-0.00348549	0.522889	-0.233632	-0.0519341	0.816739	0.232484	0.36638	-0.459182	-0.00991173	0.281079	-0.331695	0.204822	-0.672503	0.335311	0.085149	0.167192	-0.673059	0.60718	-0.0357048	0.319304	-0.0643913	12	12	12	47.3	47.3	47.3	19.576	0	323.31	3259800000	726		0.102782	-0.0455501	P13073	P13073	Cytochrome c oxidase subunit 4 isoform 1, mitochondrial	COX4I1
0.0448226	-0.200913	-0.0904886	0.415787	-0.240553	0.251009	0.145096	-0.0783292	-0.325678	0.0275763	0.120613	0.314621	0.519918	-0.128719	0.0134792	0.0512541	0.0297011	0.320452	-0.273491	-0.0762445	0.486286	-0.52276	-0.0499363	-0.884218	0.130716	11	11	11	29.7	29.7	29.7	49.973	0	323.31	571400000	425		0.499367	0.131373	P13489	P13489	Ribonuclease inhibitor	RNH1
0.752614	-1.13421	-0.746352	0.0720567	-1.40633	0.170875	-1.28158	-0.104812	2.79124	-1.78417	-0.808486	-0.550616	0.79993	-1.86239	-2.17758	-3.08276	2.21033	2.05202	1.10859	0.38248	0.668822	1.12214	-0.271531	2.54269	0.537015	210	47	45	69.4	26.9	26.8	223.73	0	323.31	1165100000	686		1.31641	-1.21163	P13533	P13533	Myosin-6	MYH6
0.264012	-0.596016	-0.377025	1.6975	-0.502737	-1.04291	-0.274713	-0.10613	0.208521	0.58811	-0.182133	-0.624668	-0.994358	-1.17045	-1.2498	0.207041	0.0121805	-0.288046	-1.41529	0.582596	0.941605	0.331551	0.495356	0.212681	-0.00394249	8	8	8	14.9	14.9	14.9	94.573	0.0012217	22.121	42206000	45		0.722522	-0.398427	P13591	P13591	Neural cell adhesion molecule 1	NCAM1
-0.803605	0.62747	1.46082	0.701013	-0.984735	-0.0443253	-1.0083	-0.971764	-1.23253	1.77815	1.10443	1.24687	-0.167668	-0.416693	-0.197789	-0.322489	0.318811	-0.832663	-0.289097	0.618518	-0.297915	0.376812	-1.37656	-0.307745	0.0362621	10	10	10	4.1	4.1	4.1	372.82	0	32.28	100140000	67		0.35906	0.280363	P13611	P13611	Versican core protein	VCAN
-0.00538483	0.0175148	-0.251456	0.715423	0.0189892	-0.0724777	-0.573597	-0.025639	-0.0938324	-0.111727	-0.101451	-0.188565	-0.185687	0.0213459	0.120101	-0.18653	0.210382	0.0796505	0.00322304	0.275461	0.160687	-0.121906	-0.129758	0.195906	0.229327	30	30	29	39.2	39.2	38	95.337	0	323.31	1109600000	731		0.652737	-0.119407	P13639	P13639	Elongation factor 2	EEF2
0.0064443	0.205015	0.302953	0.369556	0.223764	0.163812	-0.0163371	-0.0200087	-0.382815	0.514463	-0.266393	-0.537303	-0.255042	0.174317	-0.290561	-0.178116	0.179387	-0.913045	0.144319	-0.599391	0.203755	-0.163787	0.198039	0.589129	0.347846	14	14	14	28.4	28.4	28.4	72.932	0	96.39	88785000	142		0.078764	0.0319774	P13667	P13667	Protein disulfide-isomerase A4	PDIA4
0.45978	-0.782748	0.352057	-1.16388	-1.15999	-0.948473	0.441372	-0.707656	0.436192	-1.06479	-0.0149658	-0.317519	0.0444767	0.372216	0.487643	0.401327	0.2659	0.285834	0.534676	-1.032	-0.0451267	-0.522744	0.513374	0.871778	-1.38913	6	6	6	16.7	16.7	16.7	61.049	0.0014252	10.592	18091000	34		0.363312	-0.226141	P13674	P13674	Prolyl 4-hydroxylase subunit alpha-1	P4HA1
-0.588077	0.151352	-1.20884	1.26747	0.294579	-1.06174	0.0179792	0.15067	0.25631	0.366437	0.500078	-0.171584	0.123916	-0.457829	-1.65471	-0.976547	0.122658	-0.408489	0.25038	0.304116	-0.232787	0.483329	0.131389	-0.600735	0.224222	6	6	6	35.5	35.5	35.5	19.595	0	30.792	226590000	73		0.09028	-0.0640194	P13693;Q56UQ5	P13693	Translationally-controlled tumor protein	TPT1
0.0388142	-0.498862	0.164299	-1.20084	-0.0330109	-0.061272	-0.0425724	-0.209643	-0.190958	0.273742	-0.372765	-0.544485	-0.0827373	0.413539	-0.433871	0.498207	0.382961	0.544542	0.433244	-0.0986542	0.566757	-0.434843	0.907613	-0.314169	0.294962	9	9	9	31.5	31.5	31.5	36.294	0	323.31	210230000	143		1.98444	-0.463437	P13716	P13716	Delta-aminolevulinic acid dehydratase	ALAD
-0.0462036	0.183626	0.222963	1.97598	-0.180052	-0.0274925	-0.263395	-0.249247	-0.891804	1.12853	-0.193892	-0.32469	-0.181496	-0.695714	0.754733	-0.599442	0.104734	-0.37484	-0.413631	-0.569733	0.0909285	-0.939635	0.728967	0.0694288	0.691369	19	19	15	38.4	38.4	31.9	70.288	0	87.94	172350000	208		0.334114	0.201975	P13796	P13796	Plastin-2	LCP1
-0.156351	0.237613	0.203174	0.138319	0.223274	-2.01353	-1.26557	0.347053	0.336195	1.28983	0.175852	0.522486	-1.32114	-0.121817	0.0539913	-0.295876	0.128372	-0.331808	-0.0366843	-0.0695842	0.761763	-1.18505	0.231579	-0.806858	0.368053	12	9	9	24.1	19.2	19.2	70.81	0	28.714	112110000	79		0.0397936	0.0335684	P13797;Q14651	P13797	Plastin-3	PLS3
0.131325	-0.4382	-0.465856	0.214014	0.359896	0.377308	-0.0494574	0.250488	0.0948583	-0.518627	0.0141214	-0.199444	0.165395	0.470947	-0.650385	0.00548757	-0.141212	0.23493	-0.141643	0.0866891	0.516893	-0.676425	0.26151	0.00655689	0.0908312	14	14	14	24.9	24.9	24.9	81.224	0	129.28	215550000	283		0.111292	-0.0406029	P13798	P13798	Acylamino-acid-releasing enzyme	APEH
0.032881	-0.270158	0.221586	0.131142	0.414612	0.461102	0.150858	-0.221702	-0.18732	-0.161731	-0.255312	-0.418495	0.558823	0.100447	-0.22823	-0.128393	-0.149311	-0.338693	0.00223567	0.0428927	0.215166	0.315559	-0.494934	0.214354	-0.00737762	16	16	16	62.5	62.5	62.5	35.079	0	323.31	3076000000	1237		0.193484	0.0547503	P13804	P13804	Electron transfer flavoprotein subunit alpha, mitochondrial	ETFA
-0.0860643	0.161498	0.19992	0.172444	-0.307086	0.172969	0.164697	0.00148493	0.0681277	0.383641	-0.00542851	-0.16915	0.30419	0.0563009	-0.379542	-1.07813	-0.17739	0.226787	-0.0130033	0.110108	0.0900152	0.592716	0.0421751	-0.0204432	-0.510834	26	26	25	41.1	41.1	41.1	83.785	0	323.31	782870000	546		0.435482	0.123	P13807;P54840	P13807	Glycogen [starch] synthase, muscle	GYS1
0.358985	0.072274	-0.485423	-0.781753	0.261338	0.986144	0.210748	0.412049	0.0510777	-0.294715	-0.141735	0.290088	0.366991	0.218109	0.274553	-0.673133	0.143973	-0.538142	0.203463	0.0731152	0.264648	-0.120909	-0.188782	-0.273426	-0.689537	16	16	16	46.8	46.8	46.8	45.518	0	97.219	157680000	130		1.11133	0.299788	P13861	P13861	cAMP-dependent protein kinase type II-alpha regulatory subunit	PRKAR2A
0.264465	-0.664114	-0.136551	-0.398888	-0.293846	0.689148	0.376398	0.00694275	0.271025	-0.25408	-0.311418	-0.156654	0.138844	0.0378958	-0.335494	-0.27874	-0.297651	0.43512	0.0516777	0.229094	0.496367	0.373236	0.014525	-0.15406	-0.103242	27	24	23	59.4	51.8	50.5	46.986	0	323.31	2174700000	983		0.45076	-0.127721	P13929	P13929	Beta-enolase	ENO3
-0.22786	0.433953	0.613492	0.408225	-0.0367973	-0.123315	-0.188163	-0.346312	-0.12786	0.396039	0.0869339	-0.0139629	-0.133069	-0.102929	0.584191	0.410499	-0.451529	-0.137084	-0.683936	0.0606472	0.171029	0.0414722	-0.367419	-0.197082	-0.0691635	11	11	10	26.1	26.1	23.7	59.425	0	131.65	195770000	150		0.884683	0.203761	P14314	P14314	Glucosidase 2 subunit beta	PRKCSH
0.580604	0.0124659	0.274351	-0.383488	0.0917353	0.726987	0.0346942	0.249116	0.324131	-0.08705	0.220431	0.203448	0.0563782	0.755812	-1.51925	0.0643782	0.330873	-1.50579	-0.553385	-0.159619	-0.446603	1.01789	-0.528859	-0.467576	0.708329	3	3	3	30.1	30.1	30.1	9.3959	0	240.42	1058800000	281		0.495069	0.256727	P14406	P14406	Cytochrome c oxidase subunit 7A2, mitochondrial	COX7A2
-0.266681	0.135306	0.155076	-0.526879	-0.0348006	0.197663	0.141301	-0.227447	0.180297	-0.262279	-0.281941	-0.0525864	-0.140599	0.223186	-0.360726	-0.0367137	-0.0712424	0.406691	0.163196	0.0465116	0.0781815	-0.500445	0.049144	0.240825	0.744962	32	32	30	28.6	28.6	27.7	136.38	0	260.59	622590000	354		0.956332	-0.186852	P14543	P14543	Nidogen-1	NID1
0.181288	0.209593	0.0183776	0.456318	0.534001	-0.410095	0.202267	-0.0373151	0.302908	0.699318	0.393187	0.0482655	0.572828	0.191015	-0.192509	-1.43791	0.164654	-0.380726	-0.438144	-0.0645349	0.253443	-0.478586	-0.135384	-0.598616	-0.0536442	10	10	10	38.5	38.5	38.5	36.573	0	90.641	199430000	213		2.59667	0.528241	P14550	P14550	Alcohol dehydrogenase [NADP(+)]	AKR1A1
-0.121368	-0.192588	0.0819101	-0.108893	0.00661748	0.18682	-0.147185	0.130778	-0.0241194	0.0736779	-0.0504763	-0.0495684	0.0180109	-0.0773832	-0.437111	-0.271625	-0.143407	0.494927	0.0277395	0.00671476	0.335945	0.116375	-0.0649302	0.0556753	0.153463	46	46	44	74.6	74.6	72.5	57.936	0	323.31	5062200000	2329		0.901888	-0.11848	P14618;P30613	P14618	Pyruvate kinase PKM	PKM
-0.218493	-0.787459	-1.1083	0.150259	0.0236431	0.423406	0.625972	-0.843603	-0.738751	-1.89336	0.638256	-0.666616	-0.960053	0.468411	-1.21069	-1.09662	-1.01686	0.83937	0.13595	-0.0867447	-0.190986	0.129176	0.729769	-0.0851894	0.187865	7	7	7	53.5	53.5	53.5	11.139	0.001278	24.873	147960000	64		0.63629	-0.361066	P14621	P14621	Acylphosphatase-2	ACYP2
-0.169791	0.159463	0.736974	0.245995	0.316657	-0.190761	-0.0707657	-0.164884	0.000824738	0.00162773	0.263862	-0.379	-0.278035	-0.190619	0.33398	0.0982883	-0.0864422	-0.239545	-0.363778	-0.273862	0.026582	-0.199797	0.226892	0.0654671	0.13067	34	32	32	45.2	43.5	43.5	92.468	0	323.31	892000000	539		0.455634	0.102588	P14625;Q58FF3	P14625	Endoplasmin	HSP90B1
-1.07989	0.344058	-0.095529	-1.02123	-1.07344	-1.01593	0.197821	-0.003755	-0.168191	-1.20394	0.675928	-0.0380918	0.180473	-0.0108015	-0.54146	0.469103	-0.244798	0.374358	-0.938821	0.0657545	0.140505	0.683439	0.259956	-1.9226	0.572656	4	4	4	13.4	13.4	13.4	54.787	0	135.99	50934000	66		0.453564	-0.269554	P14672	P14672	Solute carrier family 2, facilitated glucose transporter member 4	SLC2A4
-0.000893519	-0.862256	-1.04911	0.245652	0.152351	0.175954	-0.158545	1.18816	0.188264	-1.01373	0.084183	-0.000863756	-0.256157	-1.08372	-1.26629	-0.126424	-0.808795	0.253396	-0.391471	0.144607	-0.113998	-0.148592	0.280979	0.154448	-0.792608	6	6	6	6.8	6.8	6.8	117.97	0.0013953	10.059	32800000	25		0.147135	-0.0889542	P14735	P14735	Insulin-degrading enzyme	IDE
-0.0923673	0.0815848	-0.940462	-0.63695	0.963659	-0.548735	0.0198439	-0.224373	-0.11063	0.456772	-0.402241	-0.733034	0.188369	-0.76726	0.0867744	0.073984	0.38727	0.739704	-0.210724	0.0414237	0.682792	-0.376629	0.112072	0.746753	0.462404	10	10	10	84.9	84.9	84.9	10.192	0	323.31	1565100000	1386		1.51554	-0.443175	P14854	P14854	Cytochrome c oxidase subunit 6B1	COX6B1
-0.670174	0.171224	-0.175694	-0.218789	0.269714	-0.316668	-0.0411325	0.670635	0.794439	-0.00859311	-0.883844	-0.582876	-0.574802	-0.458534	-0.00736961	-0.679123	0.483213	0.565185	-0.007525	-0.836711	0.124638	0.403977	0.556019	0.6537	0.769091	10	10	9	23.9	23.9	22.2	64.132	0	183.31	65692000	82		0.927801	-0.338744	P14866	P14866	Heterogeneous nuclear ribonucleoprotein L	HNRNPL
0.612821	0.433353	-0.84272	-1.36339	0.111212	0.0968512	0.635612	0.572595	-0.339384	0.123024	-0.293185	0.125474	-0.28196	0.334687	0.0785152	0.228449	-0.922779	0.164291	0.32818	-0.760895	-0.0522221	-0.231478	0.156343	0.430677	-0.26685	14	14	14	29.7	29.7	29.7	57.136	0	29.309	89123000	46		0.177174	0.0928621	P14868	P14868	Aspartate--tRNA ligase, cytoplasmic	DARS
-0.198407	-0.152585	-0.427982	0.259001	-0.118272	-0.0409368	-0.086181	0.318631	0.0955397	-0.33579	0.257475	-0.118496	0.0894777	0.506857	-0.246097	-0.167312	0.233321	0.0285956	0.401154	0.191224	-0.19516	0.353539	-0.0270689	-0.270767	-0.34976	34	34	27	59.2	59.2	51.5	81.744	0	323.31	1683600000	975		0.117935	-0.0329609	P14923	P14923	Junction plakoglobin	JUP
-0.0802509	-0.0738308	0.551398	0.753918	0.444154	0.387328	-0.354695	-0.85951	-0.0585205	0.129679	-0.1442	0.666036	0.642247	0.375184	-0.929402	0.0899113	-0.469815	-0.326053	0.175679	-0.309392	-0.0532158	-0.784949	0.158641	0.554347	-0.484689	11	11	11	56.8	56.8	56.8	13.53	0	323.31	1411200000	515		0.638394	0.241589	P14927	P14927	Cytochrome b-c1 complex subunit 7	UQCRB
-0.091407	0.657431	0.670361	-0.386352	-0.631145	0.578324	1.12896	-0.826745	0.602071	0.494626	-0.217818	-0.509548	-1.04173	-0.370625	2.21511	-0.496503	-1.24264	0.0302589	-0.00483246	-0.482408	0.0416754	-0.0230696	0.0431688	-0.691807	0.554651	8	8	7	53	53	53	14.719	0	323.31	553160000	320		0.647621	0.378585	P15090	P15090	Fatty acid-binding protein, adipocyte	FABP4
0.290127	-0.464741	0.00945841	-1.14519	0.281616	0.545198	0.375622	0.275213	0.286035	-1.90208	-2.48775	0.121881	-0.0378517	0.0710751	0.720056	-0.0624906	0.280857	0.605654	-0.182804	0.80752	1.32696	-1.15441	0.595586	0.387394	0.457067	12	12	11	52.8	52.8	50.3	35.853	0	203.37	555060000	192		0.830362	-0.510222	P15121	P15121	Aldose reductase	AKR1B1
0.205477	-0.308473	0.266234	-0.0706437	0.364871	-1.53753	-0.773902	0.204219	0.433144	-0.554628	-0.136094	-0.499597	0.254348	0.300117	-0.616456	-0.121869	0.408291	1.05996	0.239199	0.185651	0.227447	0.233649	0.435445	0.167403	-0.366261	18	18	12	69.6	69.6	51	28.766	0	323.31	2170400000	696		1.29639	-0.411486	P15259	P15259	Phosphoglycerate mutase 2	PGAM2
-0.0358805	0.111634	-0.244367	0.318802	-0.101806	0.189297	-0.0465846	-0.0200267	0.0502744	-0.019916	-0.264936	-0.193199	-0.103954	-0.905641	-0.704428	0.0612932	-0.539184	0.34134	-0.155462	0.0905862	0.554506	0.551851	0.407055	0.34055	0.318196	21	16	15	35.8	26.8	24.4	69.412	0	229.54	536180000	290		1.66454	-0.328455	P15311	P15311	Ezrin	EZR
0.0627444	-0.0691202	0.0179522	0.32494	0.392329	0.506958	-0.0304258	0.0473654	0.16872	-0.29759	-0.124453	0.131653	0.0559692	0.321016	0.423973	-0.15986	-0.349304	-0.257238	-0.191988	-0.165483	0.34696	-0.487385	-0.317217	-0.715225	0.364708	6	6	6	35.2	35.2	35.2	26.182	0	156.68	141680000	173		2.07426	0.322005	P15374	P15374	Ubiquitin carboxyl-terminal hydrolase isozyme L3	UCHL3
-0.940286	0.732754	-0.293083	-0.698089	-0.935295	-0.262623	-0.0753653	-0.796281	-0.178227	0.00988748	0.107112	0.450065	-0.126544	-0.404799	-0.120849	-0.41997	0.62318	-1.21262	-0.136553	-0.997837	-0.227416	0.378631	-0.388732	-0.340083	0.672616	6	6	6	25.6	25.6	25.6	31.324	0	68.679	106380000	75		0.0500561	-0.0305631	P15880	P15880	40S ribosomal protein S2	RPS2
-0.273698	-0.35093	-0.320471	0.0183366	0.103551	0.0558198	-0.0526931	0.28202	0.230226	-0.240752	-0.288849	-0.113749	0.0239809	-0.0993731	-0.852364	-0.269923	0.072471	0.0778268	0.36465	0.303565	0.0698488	0.342077	0.273943	0.288364	0.356121	152	152	149	54.9	54.9	53.8	331.77	0	323.31	6962900000	3744		2.23007	-0.313157	P15924	P15924	Desmoplakin	DSP
-0.604038	-1.01182	0.511694	-0.403555	-0.900999	-1.12793	-1.12808	2.07517	-0.496445	1.83935	0.714241	-0.874966	1.22913	1.25761	-3.33978	-1.19646	2.03373	-0.0923958	-0.626143	-1.04328	0.209814	-1.8888	1.10047	0.661619	0.0556922	3	3	3	38.1	38.1	38.1	7.2454	0.00066401	28.097	589480000	119		0.0480262	-0.0721189	P15954	P15954	Cytochrome c oxidase subunit 7C, mitochondrial	COX7C
0.948265	1.16937	-0.69593	-0.724451	0.787907	1.2394	-1.14858	-0.953579	-0.45223	-0.20565	0.922782	0.0641685	-1.65669	0.454759	0.253715	-0.656732	0.643948	1.46931	-0.755257	-1.42105	0.128353	0.124652	-1.14374	-0.874261	-0.291739	6	6	6	36.4	36.4	36.4	25.918	0	81.3	278780000	80		0.338092	0.277869	P16083	P16083	Ribosyldihydronicotinamide dehydrogenase [quinone]	NQO2
0.278258	-0.111428	0.179099	0.289535	0.0775041	0.382857	-0.393289	-0.404224	0.0466375	0.214696	-0.270953	-0.333479	-0.00191345	-0.124947	-0.0434879	-0.337653	-0.198453	0.00857252	-0.0298415	-0.00227076	0.112474	0.0389286	0.206651	-0.0154518	0.432178	13	13	11	58.8	58.8	48.4	30.375	0	109.21	243460000	249		0.14449	-0.0358557	P16152	P16152	Carbonyl reductase [NADPH] 1	CBR1
-0.544455	0.323906	0.0152242	-0.620104	0.352142	-0.137844	0.596647	0.0282972	0.653068	-0.998478	0.389766	-0.139824	-0.0394825	0.637468	-1.16601	0.388139	0.041023	-0.261072	-0.0954039	0.258911	-0.156102	0.273452	-0.514788	0.357366	0.358156	12	12	12	41.7	41.7	41.7	44.297	0	323.31	760410000	523		0.227242	-0.10828	P16219	P16219	Short-chain specific acyl-CoA dehydrogenase, mitochondrial	ACADS
-0.139945	-0.476136	-0.226251	-0.0418634	0.218356	0.0469046	-0.146497	-0.170016	0.664128	-0.533732	-0.390523	-0.14787	-0.387457	0.0923456	-0.690148	-0.128409	0.514459	-0.34483	0.612681	0.151151	-0.00860653	0.32176	0.282695	0.656591	0.271213	55	55	53	47.4	47.4	46.5	114.76	0	323.31	4922900000	2248		2.06643	-0.388117	P16615;O14983;Q93084	P16615	Sarcoplasmic/endoplasmic reticulum calcium ATPase 2	ATP2A2
-0.0636266	0.0672156	0.192622	-0.538034	-0.0492318	0.00319163	0.222165	0.126519	0.438758	0.262702	-0.278336	-0.828915	0.219675	0.392168	0.835994	0.141087	-0.569104	-0.714406	0.305636	0.174508	-0.173006	-0.813492	0.200779	-0.012114	0.457248	10	10	10	27.3	27.3	27.3	53.053	0	323.31	491880000	296		0.466967	0.167144	P16671	P16671	Platelet glycoprotein 4	CD36
-0.145425	0.103551	-0.616652	-0.238612	-0.148833	-1.35314	0.670976	0.0790586	-0.625531	0.0536242	0.210405	-0.291533	1.50398	0.271053	0.808649	-0.113347	0.416829	0.736194	-0.352517	0.180686	0.0233515	-0.76653	-0.877762	-1.89482	0.246675	4	4	4	15	15	15	46.374	0	47.727	34283000	58		0.418824	0.258896	P16930	P16930	Fumarylacetoacetase	FAH
0.191479	0.172085	0.0290895	0.76822	-0.492593	-0.0923381	-0.103475	-0.340545	-0.273204	-0.416564	-1.02862	-0.901333	-0.966636	0.804626	-0.061354	0.391814	0.0961423	0.023211	-0.164648	0.211327	0.744026	-1.28743	-0.570113	-0.302676	0.286823	9	8	8	48.9	44.4	44.4	40.089	0	203.42	112750000	132		0.227184	-0.123592	P16989	P16989	Y-box-binding protein 3	YBX3
-0.0605849	-0.279343	-0.0172499	-0.29516	0.539806	0.249014	0.117453	-0.288074	0.0918485	-0.333771	-0.593225	0.118689	0.138962	0.417738	0.0753216	-0.167019	0.0641919	0.62336	-0.260473	0.0160009	-0.188638	0.216376	-0.142252	-0.0636288	0.020657	25	25	24	67.6	67.6	63.4	46.247	0	323.31	8138300000	2033		0.0616524	-0.0197625	P17174	P17174	Aspartate aminotransferase, cytoplasmic	GOT1
-0.0400339	-1.00717	-0.262511	-1.30847	-0.0607133	-0.227818	0.792356	1.0273	0.0345816	-0.28036	-0.135344	-0.209129	-0.0757809	0.509378	-0.263336	0.803331	-0.127173	-0.175869	0.0106959	0.821849	-0.107435	-0.291843	0.40132	-0.213558	0.385729	9	9	9	31.7	31.7	31.7	43.008	0	315.15	277750000	177		0.589454	-0.251175	P17302	P17302	Gap junction alpha-1 protein	GJA1
-0.150429	-0.233855	0.109922	-0.133898	0.172994	0.290062	-0.311907	-0.0100291	0.493818	-0.449391	0.441963	-0.158676	0.393675	0.0457804	-0.547718	-0.110848	0.0272519	-0.10886	0.1515	0.263668	-0.31504	0.00146503	0.34441	-0.100418	-0.105442	30	30	25	60.6	60.6	54.7	47.504	0	323.31	9366100000	2882		0.0245255	-0.00794794	P17540	P17540	Creatine kinase S-type, mitochondrial	CKMT2
-0.490369	0.459264	-0.152159	0.293735	-0.37126	0.788219	0.0735029	0.519435	-0.299796	-0.205504	-0.22336	-0.295644	0.491354	0.136315	-0.115862	0.152301	-1.22947	0.113212	-0.406502	0.755391	-0.368373	0.282309	0.731301	0.146555	-0.784595	6	6	6	46.7	46.7	46.7	16.402	0	323.31	296840000	250		0.204614	0.101312	P17568	P17568	NADH dehydrogenase [ubiquinone] 1 beta subcomplex subunit 7	NDUFB7
-0.903185	0.613692	-0.454081	0.466033	0.699771	-1.32188	-1.06669	-0.883095	-0.909831	-1.63608	0.280204	0.0639277	0.178723	0.34641	0.00250912	-0.525367	-0.194968	-0.281058	0.585809	-1.09308	-0.269641	-0.333087	-0.00471401	-0.481183	0.216851	10	5	5	31.6	13.7	13.7	40.589	0.0011117	17.785	72095000	36		0.0886974	-0.0635275	P17612	P17612	cAMP-dependent protein kinase catalytic subunit alpha	PRKACA
-0.108234	0.542174	-0.492307	0.125987	0.428712	-0.00900002	-1.10749	-0.231536	0.0770977	0.545529	-0.307985	-0.86284	0.189126	-0.163848	-0.104829	-0.430768	0.618348	0.359978	-0.421138	0.102643	0.11341	0.410243	-0.310106	0.272525	0.764304	11	11	11	19.7	19.7	19.7	79.994	0	126.63	120470000	155		0.710803	-0.246573	P17655	P17655	Calpain-2 catalytic subunit	CAPN2
-0.0662411	0.190337	0.0731651	0.127021	0.0430843	-0.153638	0.0921089	-0.239825	-0.472003	0.109176	0.423389	0.475196	0.448081	-0.181124	0.155315	0.573882	-0.0682171	0.134317	-0.225932	-0.117236	-0.403079	-0.314193	-0.27102	-0.108233	-0.224332	66	66	60	87	87	82.8	53.535	0	323.31	26923000000	6423		0.864459	0.170674	P17661;Q16352	P17661	Desmin	DES
0.51356	-0.00766733	-1.08742	-0.665035	-2.26879	-1.19225	-0.0953977	0.817303	-1.09479	0.115158	0.347673	-0.286976	-0.863971	0.447883	-0.167899	-1.44705	-0.754764	1.95353	-0.70193	0.419359	-0.294541	-0.388564	-0.127753	-0.469107	0.939283	7	7	7	28	28	28	26.152	0.0011198	18.062	233140000	58		0.349315	-0.278754	P17931	P17931	Galectin-3	LGALS3
-0.068824	0.188159	0.162352	-0.227248	0.323071	0.297982	0.0778034	0.0477589	-0.0255024	-0.378925	-0.0654304	-0.373948	-0.201663	0.153314	-1.73342	0.362782	0.309943	-0.399734	-0.0763104	-0.593309	0.495897	0.688253	0.0840084	0.150104	0.802886	16	16	16	46.5	46.5	46.5	49.203	0	270.27	203480000	177		0.876032	-0.304087	P17980	P17980	26S protease regulatory subunit 6A	PSMC3
0.0120401	0.435897	0.298005	0.384189	-0.785192	-0.0154238	0.406943	0.0623254	0.00193685	0.336497	0.272346	0.0649086	-0.167828	-0.0131668	-0.287672	-0.0262957	-0.152652	-0.57673	-0.2968	-0.0847407	-0.535023	-0.259596	0.114467	0.19552	0.616045	13	13	12	33.5	33.5	31.7	60.343	0	122.46	162690000	165		0.63285	0.167634	P17987	P17987	T-complex protein 1 subunit alpha	TCP1
0.28029	0.122907	-0.484597	0.168155	-0.194474	0.468723	-0.0446112	0.47878	-1.03213	-0.00865773	1.06703	-0.371211	0.858796	-0.183152	-0.404731	-0.230805	0.167219	-0.786375	0.299743	0.00945445	-0.23211	-0.193299	-0.945731	-0.336579	0.740985	7	7	7	31.5	31.5	31.5	29.225	0.001227	22.258	105370000	87		0.44169	0.198824	P18124	P18124	60S ribosomal protein L7	RPL7
-0.121139	0.270319	-0.131464	0.0931171	0.00570717	0.0792603	0.130236	-0.120515	-0.137376	0.118397	-0.092886	-0.126266	0.306099	0.293348	0.0952129	0.369456	-0.374843	-0.0758282	-0.0232025	-0.0821243	0.0415688	0.0989933	-0.110395	-0.249249	-0.256426	81	81	79	64	64	63.4	123.8	0	323.31	9151100000	4488		0.817416	0.110342	P18206	P18206	Vinculin	VCL
0.00587832	0.112835	-1.44968	-0.576769	0.631048	-0.000383504	0.111698	0.0684336	0.162674	0.726656	0.525289	-1.1559	-0.247484	-0.165262	0.956508	0.242895	-0.561222	0.470928	-0.767944	0.822954	-0.0337679	0.237285	0.405308	0.023237	-0.545214	17	12	7	62.2	49.6	33.1	28.804	0	323.31	953410000	302		0.0736181	-0.0490765	P18669	P18669	Phosphoglycerate mutase 1	PGAM1
0.340353	0.471164	-0.343596	-0.721834	0.246559	-0.430495	-0.0718787	-0.111342	-0.205555	0.163337	-0.217947	-0.120055	0.833168	-0.215453	0.145444	-0.713164	0.621589	0.93621	-0.437201	0.255851	-0.568905	-0.730296	0.273361	0.738538	-0.137856	9	9	9	57.4	57.4	57.4	12.587	0	323.31	1917700000	652		0.0725306	-0.0396881	P18859	P18859	ATP synthase-coupling factor 6, mitochondrial	ATP5J
-0.117111	-0.229618	-0.168331	0.112184	0.211313	0.0370347	0.0652273	0.131113	0.0274274	-0.586827	-0.0995131	-0.455956	-0.0102949	-0.213399	-0.0421095	0.188934	-0.071646	-0.11812	0.281984	0.236437	0.0452948	0.156465	0.443025	0.0191641	0.157325	22	22	22	36	36	36	99.808	0	323.31	1674700000	894		1.91941	-0.223144	P19022;P55283	P19022	Cadherin-2	CDH2
-0.0667128	0.097775	0.366765	0.839863	-0.166467	0.39366	-0.311573	0.146897	-0.730514	0.230929	0.0433146	-0.223895	-0.409545	-0.122077	0.665743	-0.081964	-0.0635886	-0.403882	-0.156213	-0.094974	0.423651	-0.470458	-0.0555624	-0.121782	0.270611	16	16	15	26.3	26.3	23.4	76.613	0	156.19	180220000	147		0.392959	0.125694	P19338	P19338	Nucleolin	NCL
-0.115326	0.0710148	0.324688	-0.113641	0.0738682	0.103138	0.098267	0.168389	-0.0355755	0.278241	0.337347	0.320669	-0.0225067	0.219887	-0.248188	-0.00379906	-0.458755	-0.292812	-0.0914436	-0.00625381	-0.215946	-0.358047	-0.111689	-0.029232	0.107706	39	39	35	46.6	46.6	42.4	102.48	0	323.31	2541500000	1375		2.51618	0.243379	P19367;Q2TB90	P19367	Hexokinase-1	HK1
-0.390579	-0.126066	0.664141	-0.175414	0.188815	0.269822	-0.0616029	0.0435816	0.100373	-0.258119	-0.0365341	0.030822	0.152156	0.0133736	-1.37067	-0.408218	0.068627	0.307833	-0.106899	-0.116296	0.606694	0.225564	-0.0455444	0.648685	-0.224541	12	12	12	47.4	47.4	47.4	27.391	0	323.31	968000000	408		0.462302	-0.159317	P19404	P19404	NADH dehydrogenase [ubiquinone] flavoprotein 2, mitochondrial	NDUFV2
0.162219	-0.316426	0.404796	0.518319	0.431384	-0.936106	-0.325825	-0.461259	-0.141568	0.779905	-1.05206	0.703058	-0.472655	1.71668	0.038946	-0.37909	-0.495829	-0.397917	0.476699	0.680698	0.0312746	-0.0890829	-0.645958	1.09131	-1.32152	14	14	14	45.7	45.7	45.7	24.007	0	323.31	6179700000	779		0.255758	0.174902	P19429	P19429	Troponin I, cardiac muscle	TNNI3
0.333938	0.371347	0.17703	1.31621	0.444398	0.583336	-1.47198	0.780416	-0.642971	0.105466	-0.482607	1.35696	0.449615	0.600004	-1.65393	-0.645642	-1.03598	0.39678	-0.840254	0.127908	0.362402	-0.918865	0.32242	0.396162	-0.432169	10	10	10	14.3	14.3	14.3	106.46	0.0012763	24.833	99256000	136		0.604564	0.377873	P19823;CON__Q9TRI1	P19823	Inter-alpha-trypsin inhibitor heavy chain H2	ITIH2
0.811643	0.934559	1.42298	0.754272	0.521837	0.877632	-0.960789	-0.549065	-0.610705	1.56797	0.271931	1.14135	-0.138738	0.298884	-2.09597	-1.2454	-0.303566	-0.325547	-1.67448	-1.22134	0.562833	-1.05951	0.35172	0.00713234	0.660361	10	10	10	18.1	18.1	18.1	101.39	0	315.03	155860000	166		1.11507	0.707966	P19827;CON__Q0VCM5	P19827	Inter-alpha-trypsin inhibitor heavy chain H1	ITIH1
0.191166	0.441439	0.509474	0.648897	-1.12483	0.451347	-0.0480232	0.557364	-0.206104	-0.557676	0.0369074	-0.193683	0.343264	0.340409	-0.0660131	-0.96607	-0.388046	-0.450842	-0.163774	-0.0191498	-0.839743	-0.857254	-0.192144	0.232308	0.356207	6	6	6	14.5	14.5	14.5	49.955	0.0014786	11.873	31410000	76		1.39176	0.417114	P19971	P19971	Thymidine phosphorylase	TYMP
0.00796776	0.20167	0.0991238	-0.518336	0.319863	-0.374362	0.12206	0.28457	-0.755693	0.53193	0.0819212	-0.109828	0.177308	-0.0752233	-0.514757	0.0938518	0.213193	0.0184982	-0.321906	0.0775707	0.597245	-0.00426426	0.21168	-0.790372	0.426291	19	19	18	40.8	40.8	38.7	52.739	0	250.11	442210000	242		0.243341	-0.0869644	P20073	P20073	Annexin A7	ANXA7
-0.364672	0.966836	-0.999386	0.171062	0.334238	0.473524	-0.245932	0.823726	0.862045	-1.53919	0.290824	0.0724939	-1.52615	0.715944	-0.138377	0.754671	-0.169709	0.44284	0.819032	-2.32908	0.10717	-0.240796	-0.0178572	0.270822	0.465928	4	4	2	23.1	23.1	12.5	23.593	0.0011574	19.475	154560000	174		0.0173648	-0.0171697	P20340;Q14964	P20340	Ras-related protein Rab-6A	RAB6A
-0.557615	-0.174793	0.184428	0.0571902	0.32098	1.6963	0.140061	-0.374515	-0.531381	0.150942	0.372819	-0.682637	-0.342065	-0.201447	-0.844209	-0.958631	0.333361	-0.501379	0.0716632	0.143389	0.456454	0.208159	0.21342	0.359658	0.459847	7	7	7	31.5	31.5	31.5	26.489	0	323.31	148890000	180		0.243867	-0.13099	P20618	P20618	Proteasome subunit beta type-1	PSMB1
0.203675	-1.48654	-0.742915	-0.16644	0.5981	0.932126	0.335744	0.133079	0.274842	0.257474	0.177117	-0.46093	0.513039	-0.010063	-1.18818	-0.386123	0.246697	0.175231	0.459023	-0.833976	-0.39764	0.312847	0.208756	0.105852	0.739206	5	5	5	27.3	27.3	27.3	16.762	0	323.31	1538100000	373		0.173619	-0.104979	P20674	P20674	Cytochrome c oxidase subunit 5A, mitochondrial	COX5A
0.376339	0.391495	0.142487	1.03158	-0.755851	0.0394215	-0.511613	-0.04174	-0.28376	0.589918	0.00791335	-0.105765	0.444639	-0.601706	-1.48949	0.0421928	-0.261268	-0.56373	-0.26872	0.0732464	-0.0190012	-0.695955	0.358509	-0.0747874	-0.0098021	10	9	8	18.4	17.1	16.9	66.408	0	39.205	20827000	66		0.17129	0.090856	P20700	P20700	Lamin-B1	LMNB1
0.0626504	0.0394876	-0.393387	0.444055	0.164909	-1.28235	0.111784	0.0561941	0.0543268	-0.0940116	-0.343702	-0.909607	-0.145294	-0.185026	-0.560821	-0.0033076	-0.115364	0.842691	-0.0322516	0.144571	0.799992	0.670283	-0.191385	0.191664	0.673895	17	17	17	38.3	38.3	38.3	76.572	0	323.31	412270000	399		2.02251	-0.496798	P20810	P20810	Calpastatin	CAST
0.153198	-0.595736	-0.527311	-0.755627	0.874962	0.217361	-0.847672	-0.460062	0.554974	0.443512	0.0533897	-1.32219	0.36412	-0.950181	0.181894	0.349064	0.507839	0.316257	-0.462652	0.231892	0.341199	0.10584	0.510759	0.322089	0.393085	12	11	10	47.6	43.6	39.6	26.559	0	323.31	507800000	300		1.24157	-0.435895	P21266	P21266	Glutathione S-transferase Mu 3	GSTM3
0.573604	-0.356285	-1.20975	0.152012	-0.124022	-0.967139	-0.917655	0.430858	0.108221	-0.208603	0.161142	0.0150657	-0.978555	-0.625344	0.0303912	0.112537	0.558204	-0.280354	-0.498205	-0.467968	-0.191254	-0.907389	0.00113249	0.0184855	0.590381	8	8	7	20.7	20.7	18.6	56.5	0.0014111	10.315	26529000	33		0.322043	-0.154627	P21281;P15313	P21281	V-type proton ATPase subunit B, brain isoform	ATP6V1B2
0.846156	-0.0187164	0.587496	-0.0911957	-0.988096	0.0844826	-0.227596	-0.596204	-0.100492	1.65218	0.173105	1.08822	-0.340868	-0.810126	0.675586	-0.33387	-0.253938	-0.374559	0.572834	-0.758478	0.252901	-0.560181	-0.361897	-0.108349	-0.00839081	87	79	71	50.5	47.8	43.1	280.74	0	323.31	1540800000	1455		0.670499	0.322322	P21333	P21333	Filamin-A	FLNA
-0.207692	0.342496	0.476144	-0.233766	-0.0594435	-0.216331	0.293368	-0.0242072	0.0573091	-0.231069	0.101833	-0.185954	0.151394	-0.092028	-0.00353851	0.223103	-0.227931	0.231557	-0.246923	-0.176616	0.115818	0.139738	-0.0475792	-0.234492	0.0548092	18	16	16	36.8	34.5	34.5	59.681	0	246.79	606970000	422		0.12487	0.0280859	P21397	P21397	Amine oxidase [flavin-containing] A	MAOA
-0.0140413	-0.030002	-0.155443	0.014815	0.306979	-0.199497	0.167117	-0.141239	-0.135364	0.17948	-0.0133583	-0.0962956	0.0108688	0.251736	-0.0155594	-0.312856	-0.0149568	0.602828	-0.152494	-0.115327	0.477586	0.295518	0.0558155	-0.570409	-0.395902	25	25	25	37	37	37	98.398	0	323.31	667580000	450		0.0739886	0.0216995	P21399	P21399	Cytoplasmic aconitate hydratase	ACO1
0.239	-0.728164	-1.12825	-1.29037	-0.687545	-0.812528	-1.89254	-0.834248	0.693127	-0.842177	-3.20215	-0.786988	-0.84724	-1.12471	3.67531	0.229109	-0.981384	-0.710836	1.80187	-0.359724	-0.97003	-0.573779	0.452367	0.816032	0.926956	12	12	11	40.4	40.4	36.1	37.567	0	38.958	60594000	50		0.707722	-0.701023	P21695	P21695	Glycerol-3-phosphate dehydrogenase [NAD(+)], cytoplasmic	GPD1
0.0228162	-0.0838122	0.0792527	0.0435357	-0.072845	0.172526	-0.14027	0.0352712	0.0916353	-0.198324	0.0336205	-0.37204	-0.350426	-0.0777897	0.213445	0.0722394	-0.0905623	-0.111665	0.0757222	0.104479	0.0216995	0.604972	-0.0899776	0.133894	-0.117398	24	24	24	81.3	81.3	81.3	30.772	0	323.31	3222800000	1619		0.687557	-0.100567	P21796	P21796	Voltage-dependent anion-selective channel protein 1	VDAC1
0.201874	-0.0242026	-1.31852	0.332544	0.256157	0.439014	-0.137465	-0.122694	-0.485123	0.344215	-0.299866	-0.358647	-0.0773891	-0.136652	-0.167118	-0.254713	0.404291	0.660816	-0.236204	-0.0599883	0.461376	0.385032	0.325574	-0.122887	-0.00942268	16	16	16	46.1	46.1	46.1	31.629	0	323.31	1481000000	412		0.909838	-0.258979	P21912	P21912	Succinate dehydrogenase [ubiquinone] iron-sulfur subunit, mitochondrial	SDHB
0.27416	0.858667	0.494056	-0.250842	-0.0887764	-0.120936	-0.139167	-0.106381	-0.244698	0.786233	0.154744	0.617288	-0.670398	0.0288593	0.267327	-0.178794	-0.416356	-0.227029	-0.405213	-0.234923	0.364545	-0.388434	-0.29851	-0.254638	0.179216	29	29	28	48.9	48.9	47.9	77.328	0	323.31	2213600000	924		1.28723	0.310023	P21980;P49221	P21980	Protein-glutamine gamma-glutamyltransferase 2	TGM2
0.129978	-0.162659	-0.269907	-0.611069	0.0159546	0.490984	0.0347572	0.0852009	0.466196	-0.780953	-0.025913	-0.783855	-0.104368	-0.877979	-0.710924	-0.219401	0.290218	0.316692	-0.213725	0.427734	0.452839	0.461441	0.771229	0.661793	0.155737	19	19	18	35.5	35.5	34	83.134	0	76.892	201480000	164		2.31611	-0.517426	P22033	P22033	Methylmalonyl-CoA mutase, mitochondrial	MUT
0.55929	0.0435716	0.0255357	-0.125622	0.739214	-0.0651301	0.28068	0.105244	-0.879823	-1.1469	-0.202516	-0.202926	0.00891781	0.400821	-1.31523	-0.0989302	0.195212	-0.198854	-0.878221	-1.46021	-0.841021	0.28029	0.39985	-0.498355	-0.186082	6	6	6	15.6	15.6	15.6	89.42	0	36.827	36410000	36		0.408522	0.210307	P22059;Q969R2	P22059	Oxysterol-binding protein 1	OSBP
0.0512067	-0.533499	-0.671667	-0.166881	0.210819	0.907812	0.0192167	0.098116	0.0351373	-0.216932	-0.635133	-0.405042	-0.265161	0.10484	-0.608169	0.155897	-0.245813	0.340201	-0.361502	0.377888	0.333775	0.283078	0.817084	0.378461	-0.00373383	11	11	11	53.3	53.3	53.3	24.636	0	323.31	490130000	251		1.40179	-0.345889	P22061	P22061	Protein-L-isoaspartate(D-aspartate) O-methyltransferase	PCMT1
-0.643389	0.207813	-0.112391	-0.467648	0.621124	0.375713	0.30655	-0.273175	-0.13197	-1.01538	-0.346208	-0.127225	0.090136	-0.575025	0.299559	0.398746	-0.244893	0.113147	-0.149626	-0.659087	0.631724	-0.299913	0.294766	0.065205	-0.0330177	7	7	6	22.6	22.6	16.2	47.079	0.0011792	20.274	31759000	45		0.345017	-0.13114	P22234	P22234	Multifunctional protein ADE2;Phosphoribosylaminoimidazole-succinocarboxamide synthase;Phosphoribosylaminoimidazole carboxylase	PAICS
-0.196658	0.137437	0.12269	0.269682	0.226453	0.189745	-0.131102	-0.0789818	-0.0668034	-0.0604481	0.346204	0.00746479	0.11235	-0.145316	0.243331	-0.182095	-0.232399	0.276205	-0.254914	-0.0188107	0.201888	-0.231005	-0.155766	-0.395428	0.0162767	28	28	28	33.7	33.7	33.7	117.85	0	323.31	1080300000	839		1.33571	0.162675	P22314	P22314	Ubiquitin-like modifier-activating enzyme 1	UBA1
-0.209	0.216321	-1.31582	-0.0215728	0.307964	-1.35158	0.00968097	-0.320952	0.315168	0.156028	0.480137	0.125248	-0.00983429	-0.631067	-1.48817	-0.0711677	0.0992615	-0.54568	-0.0786388	0.142589	-0.0255184	-0.836094	-0.518248	-0.0517845	-0.904658	6	6	5	32.3	32.3	25.7	25.552	0.0012531	23.381	132810000	76		0.046929	0.0298302	P22352	P22352	Glutathione peroxidase 3	GPX3
-2.24887	0.797569	0.32777	-0.604486	0.930735	0.202234	0.0914822	0.472416	0.431202	-0.499855	-0.00546322	-0.00761089	-0.366078	-0.0404287	-1.08926	-0.726635	-0.533104	0.714237	-0.0247288	0.670029	-0.0578085	0.274825	-0.0269838	0.504186	0.814626	5	5	3	41.4	41.4	22.4	17.298	0	75.226	251890000	120		0.44294	-0.268107	P22392;O60361	P22392;O60361	Nucleoside diphosphate kinase B;Putative nucleoside diphosphate kinase	NME2;NME2P1
0.0407958	0.0962119	-0.192523	0.242517	-0.0573125	-0.0999322	-0.00653318	0.317281	0.0322184	0.120405	0.0160057	-0.426352	-0.536338	0.090295	0.061084	-0.218958	-0.270375	-0.120116	-0.0838285	0.200149	0.243873	-0.0881222	-0.109795	0.270112	0.479238	16	16	15	55.2	55.2	52.7	37.429	0	323.31	625950000	577		0.218809	-0.0503629	P22626	P22626	Heterogeneous nuclear ribonucleoproteins A2/B1	HNRNPA2B1
0.299735	0.47135	-0.776418	-1.03249	-1.48337	-1.34253	-0.786011	-1.06562	0.106501	-1.21142	0.273516	0.103913	0.764549	-0.0495298	-0.633537	0.500489	0.617278	0.553635	-0.867424	-1.27387	0.25288	-0.419617	-0.0371645	-0.469444	0.214434	11	11	6	39.9	39.9	21.9	40.622	0	84.772	127640000	76		0.585841	-0.331211	P22694	P22694	cAMP-dependent protein kinase catalytic subunit beta	PRKACB
0.00977999	-0.198754	0.272922	-0.361808	0.228425	0.492494	-0.0721731	-0.118792	0.23562	-0.0718297	0.101207	-0.354226	0.0125212	0.4108	-0.459065	-0.311398	-0.113395	0.130773	-0.0625486	-0.0593137	-0.325505	0.415342	-0.00379047	0.0325521	0.170164	23	23	23	50.6	50.6	50.6	48.442	0	323.31	4789800000	2018		0.0733744	0.0211867	P22695	P22695	Cytochrome b-c1 complex subunit 2, mitochondrial	UQCRC2
-0.092618	0.673633	-0.855889	-1.23291	1.0545	0.245507	-0.0743742	0.241372	0.0297766	-1.08972	-0.607906	-0.966079	0.259415	0.0713469	-0.469539	-0.139489	-0.905775	-0.419122	-0.568072	0.138598	0.666409	-0.0560259	0.0612227	0.092013	0.949143	10	10	10	34.5	34.5	34.5	47.862	0	73.814	63931000	66		0.290939	-0.169456	P22830	P22830	Ferrochelatase, mitochondrial	FECH
-0.63043	-0.0520221	1.25618	-0.0625964	0.345694	0.865062	-0.568391	0.0357465	-0.313897	-1.19776	0.386159	0.450499	-0.646756	-1.08524	1.74246	-1.22588	-1.30009	-1.25589	-0.521581	0.315898	-0.0374348	-0.396253	-0.548545	0.501866	-0.366761	11	11	11	24.5	24.5	24.5	62.52	0	51.355	82134000	58		0.963489	0.518448	P23141;Q9UKY3	P23141	Liver carboxylesterase 1	CES1
0.198069	0.604994	0.588413	-0.149895	-0.587177	0.560289	-0.137093	-0.537081	0.124609	1.83333	0.386485	-0.229098	-0.486337	2.15876	0.127629	-0.555557	-0.55619	-0.969343	-0.524324	0.106955	0.0575571	-1.06411	-0.28062	-0.432546	-0.237723	9	9	9	17.6	17.6	17.6	77.213	0	65.1	132320000	77		1.92154	0.74265	P23142;CON__ENSEMBL:ENSBTAP00000016046	P23142	Fibulin-1	FBLN1
-0.316665	0.0698894	-0.0994698	-1.16538	0.355828	-0.310505	0.0813411	0.185383	-0.00252313	-1.19892	0.0731347	-0.218173	-1.21012	-0.138222	0.128803	-0.218036	0.351837	0.0402988	0.0282329	-0.165611	0.228832	-0.144019	0.451608	-0.276833	-0.10513	7	7	7	10.3	10.3	10.3	126.6	0.0011827	20.47	33629000	71		0.849267	-0.270158	P23229	P23229	Integrin alpha-6;Integrin alpha-6 heavy chain;Integrin alpha-6 light chain;Processed integrin alpha-6	ITGA6
0.115502	0.0023585	-0.346065	0.506328	-0.293794	0.204513	-0.285571	0.245784	0.0942794	0.442151	-0.098048	-0.090638	-0.0483578	0.256679	-0.139123	-0.521182	0.0984832	-0.255145	0.184335	-0.191977	-0.315923	-0.15251	0.121892	0.145517	0.320512	8	8	8	13.3	13.3	13.3	76.149	0	45.199	89402000	148		0.409687	0.094333	P23246	P23246	Splicing factor, proline- and glutamine-rich	SFPQ
0.420217	0.843681	0.470054	0.40343	-0.832967	0.695926	-1.03023	-0.293208	-1.6912	0.709302	-1.13715	0.580216	-0.0157597	-0.023597	0.201159	0.681455	-0.939275	0.497647	-0.222134	0.287301	0.229062	-0.298791	0.344073	0.486529	-0.365739	8	8	8	35.2	35.2	35.2	23.742	0	29.672	212350000	136		0.166252	-0.116688	P23284	P23284	Peptidyl-prolyl cis-trans isomerase B	PPIB
0.0518714	0.121831	-0.0180673	0.593263	-1.1403	-0.00423139	-0.150834	-0.0506067	0.337014	-0.849704	-0.734323	-0.319772	0.144841	0.376641	0.906682	0.18389	0.361789	0.286443	-0.203891	0.48153	-0.141544	0.795708	-0.0100014	-0.548276	-0.469957	5	5	5	29.8	29.8	29.8	10.546	0	323.31	1957800000	415		0.256228	-0.122615	P23297	P23297	Protein S100-A1	S100A1
-0.358746	-0.33775	-1.08261	-1.14414	-0.0516287	-1.10088	1.37287	0.601032	2.46422	-0.555203	-0.281728	-1.67316	0.693587	0.371932	0.311921	-0.139941	-0.576899	-0.24342	0.228652	-0.158162	-0.413873	0.0481611	0.744692	-0.0549959	0.253466	15	15	15	24.7	24.7	24.7	80.243	0	323.31	545250000	324		0.0198615	-0.0201205	P23327	P23327	Sarcoplasmic reticulum histidine-rich calcium-binding protein	HRC
-0.544824	-0.521203	-0.173191	-0.174448	0.752486	-0.335597	0.263163	-0.357534	0.754649	-0.473287	-1.50116	0.0382975	0.441259	0.3526	0.331238	0.0623098	0.271792	-0.150295	0.463585	0.162394	-0.401318	0.227356	-0.377939	0.156547	0.73312	17	17	16	36	36	34.4	65.443	0	323.31	450020000	309		0.432521	-0.191259	P23368	P23368	NAD-dependent malic enzyme, mitochondrial	ME2
-0.0744558	-0.335318	-0.511468	0.069858	0.772355	0.239034	-0.193797	-0.489962	-0.277983	0.129268	0.798689	-0.457203	0.57271	0.278162	-1.15969	-0.629475	0.605979	0.113805	0.196542	0.385616	0.872469	0.163427	0.452451	0.530986	-2.052	8	8	8	25.9	25.9	25.9	53.165	0	196.26	285360000	263		0.15422	-0.106633	P23381	P23381	Tryptophan--tRNA ligase, cytoplasmic;T1-TrpRS;T2-TrpRS	WARS
0.0189088	0.472576	0.11589	0.302726	-3.40222	0.662793	0.509589	0.140703	-0.187714	-0.142913	0.189709	-0.226106	-0.436912	0.0508558	0.515179	0.397203	0.183465	0.543927	0.559823	-0.17476	0.751545	0.0835173	-0.771076	-0.231254	0.0745432	11	11	11	51.9	51.9	51.9	26.688	0	172.76	169890000	168		0.318541	-0.236156	P23396	P23396	40S ribosomal protein S3	RPS3
0.640093	-0.176695	-0.664801	-0.47401	0.727068	-0.306875	0.59692	0.232411	0.195734	-0.570093	-0.908331	0.649364	-0.4275	0.14476	-1.211	0.0852491	-0.666696	0.0926153	0.647419	-0.358339	1.07075	1.22625	-0.714186	-0.50655	-0.534558	3	3	3	19.1	19.1	19.1	18.884	0	195.95	162900000	81		0.212494	-0.137726	P23434	P23434	Glycine cleavage system H protein, mitochondrial	GCSH
0.252472	0.19437	0.0401685	-0.181917	0.0559957	0.292444	0.174335	0.204483	0.325865	0.148239	-1.09904	-0.567393	0.408683	0.316877	-1.34608	-0.675648	0.215973	0.452856	-0.51924	-0.980395	1.05119	0.601627	0.346832	0.0352741	-0.847014	9	9	9	23.1	23.1	23.1	47.716	0	49.167	175730000	89		0.0292554	-0.0201788	P23526	P23526	Adenosylhomocysteinase	AHCY
-0.025364	-0.780758	-0.306706	0.825249	0.237495	0.589947	-1.16743	0.043867	0.396467	0.533651	-1.3522	0.0292108	-1.97508	-1.96343	-1.00981	0.343231	-0.814337	0.338514	-0.450947	0.23712	1.0953	1.48419	0.636554	0.633117	1.41234	8	4	4	56.6	33.7	33.7	18.502	0	323.31	373490000	168		1.73799	-0.886501	P23528	P23528	Cofilin-1	CFL1
-0.248137	0.317622	0.101318	0.126855	-0.591391	-0.127866	0.0899574	0.3043	-0.0462482	0.494163	-0.0245693	-0.533835	-1.20419	-0.113164	-0.184785	0.512477	0.033601	-1.06869	-0.178853	0.280896	0.528108	0.565593	0.145272	0.306358	0.515212	15	15	10	15	15	10.4	137.92	0	98.126	92198000	136		0.813893	-0.273329	P23634;P20020;Q16720	P23634	Plasma membrane calcium-transporting ATPase 4	ATP2B4
-0.459615	0.35097	0.20139	-1.63024	-0.80992	-0.489148	0.35836	0.582481	0.458375	0.308776	0.266733	-0.677753	0.141851	0.559786	-0.150587	-0.043618	0.387157	0.534911	-0.000164795	0.250287	0.173059	0.503063	-0.092823	0.556681	-1.28001	20	20	20	41	41	41	73.776	0	323.31	478450000	325		0.296745	-0.164757	P23786	P23786	Carnitine O-palmitoyltransferase 2, mitochondrial	CPT2
-0.373731	0.14314	-0.146552	-0.159309	0.334449	-0.148492	0.405719	-0.0329296	0.263909	-0.322196	-0.0503311	-0.365807	0.316717	0.32188	-0.351305	0.000553894	-0.130418	-0.121375	0.0952576	0.191975	-0.313217	-0.290514	0.0780315	0.367682	0.286863	80	80	76	31.4	31.4	29.4	343.9	0	323.31	1402500000	1197		0.0956842	-0.0274731	P24043	P24043	Laminin subunit alpha-2	LAMA2
-0.14447	0.29163	-0.378752	-0.629511	0.509941	0.158931	-0.627556	-0.88431	0.42239	-0.561596	0.622363	0.138343	0.253186	1.0428	-2.23466	-0.0948794	0.591068	0.310642	0.803312	0.233162	-0.467273	0.739276	0.00244217	0.35764	-0.454124	3	3	3	31.6	31.6	31.6	9.1174	0	276.65	1182200000	303		0.621299	-0.336878	P24310	P24310	Cytochrome c oxidase subunit 7A1, mitochondrial	COX7A1
0.27766	-0.164984	0.421596	0.0550171	-0.111796	0.108945	-0.116799	-0.378893	0.502105	-0.605582	-0.169066	-0.450382	0.495472	-0.221005	-0.221537	-0.508881	0.156448	0.0939613	0.3747	-0.103499	0.0756338	-0.0899775	0.697685	-0.0538961	-0.0629274	19	19	19	55.5	55.5	55.5	28.908	0	323.31	2621700000	859		0.314115	-0.0965413	P24539	P24539	ATP synthase F(0) complex subunit B1, mitochondrial	ATP5F1
0.198691	0.127509	-1.04936	-2.11756	-0.132869	0.481793	0.251042	0.355943	0.341836	0.139514	-0.378914	-0.607433	-0.258451	0.487335	-1.08528	0.356471	0.569148	-0.119458	0.247334	0.349971	0.316637	0.515261	0.118979	0.369032	-0.562446	6	6	6	47.5	47.5	47.5	18.042	0	111.58	129610000	178		1.0215	-0.432506	P24666	P24666	Low molecular weight phosphotyrosine protein phosphatase	ACP1
-0.0833565	-0.620855	-0.278082	-0.105199	0.105509	0.388808	-0.0457798	0.152687	0.215296	-0.832325	0.068219	-0.556739	0.0674446	0.0292576	-0.0330555	0.00135269	0.256062	0.327248	0.411436	0.107197	-0.0497906	0.0949696	-0.112127	0.277776	0.214045	28	28	28	77.3	77.3	77.3	45.199	0	323.31	6024400000	2225		1.42404	-0.254695	P24752	P24752	Acetyl-CoA acetyltransferase, mitochondrial	ACAT1
2.18362	0.16053	-0.723421	4.80812	-2.0216	0.813336	0.949032	-1.96752	-1.65401	2.58015	-0.754591	-0.349905	-0.905982	0.372544	-0.404199	-1.25807	-1.16052	-1.20987	-0.35091	-2.35873	0.2293	0.655859	-1.00079	0.250992	-0.862265	13	13	13	9.7	9.7	9.7	240.85	0	55.214	32428000	44		0.78186	0.91224	P24821	P24821	Tenascin	TNC
1.0868	0.321707	0.333248	-0.138925	-2.73771	-0.978702	-0.771545	-0.0884225	0.17997	1.66957	0.317381	0.228287	-0.161716	-0.407342	0.505742	-0.964853	0.307219	0.114977	0.68797	-1.05898	0.314406	-0.31068	-0.467376	0.0546537	-0.0733561	9	4	4	62.2	29.1	29.1	19.827	0	141.55	113290000	105		0.106018	0.0968251	P24844	P24844	Myosin regulatory light polypeptide 9	MYL9
0.418637	0.141309	-0.724729	-0.0145542	-0.0644848	0.696885	-0.374513	-0.592279	0.264947	0.537009	-0.470101	0.623556	0.852716	-1.18959	0.150947	0.213969	-0.347579	0.696885	-0.754541	-0.0969612	0.435606	-0.421236	-0.056292	-0.460774	0.535165	11	11	11	40.3	40.3	40.3	34.258	0	123.92	178750000	178		0.0702004	0.0426262	P25311	P25311	Zinc-alpha-2-glycoprotein	AZGP1
0.303376	-0.643674	-1.29857	-0.22755	0.428571	0.501594	0.670865	0.0655985	0.46971	0.0860949	0.596383	0.207103	0.601587	0.311475	0.0238985	-1.01001	-0.108916	0.610879	-1.33256	0.186023	-0.624426	-0.119023	-0.521081	-0.786067	0.31015	11	11	11	52.5	52.5	52.5	33.178	0	130.75	97293000	86		1.30445	0.479267	P25325	P25325	3-mercaptopyruvate sulfurtransferase	MPST
-0.522791	-0.304133	0.238817	0.122768	0.252313	0.26717	-0.350899	-0.0141394	0.0611341	-0.585951	0.265277	0.0803747	0.103255	0.125676	0.0449495	0.0740659	-0.10121	0.24057	0.342811	0.279474	-0.0946302	-0.111531	-0.0387278	0.130122	-0.504766	43	43	42	69.6	69.6	64	59.75	0	323.31	18133000000	3753		0.12567	-0.0360297	P25705	P25705	ATP synthase subunit alpha, mitochondrial	ATP5A1
-0.581254	0.17973	-1.10602	1.01343	0.422105	0.313939	-0.0143194	0.327537	-0.0954065	0.214398	-0.278552	-0.336398	0.162713	0.320987	-0.581107	-0.807549	-0.276744	-0.836074	0.0931921	0.0470171	0.451837	0.127879	-0.0112293	-0.0305298	0.1744	8	8	8	35	35	35	29.555	0	38.815	156900000	90		0.222052	0.104232	P25786	P25786	Proteasome subunit alpha type-1	PSMA1
-0.0336807	0.00997851	-0.019862	-0.857773	0.265321	-0.778547	0.220987	0.10542	0.411262	0.706712	0.244188	-0.550614	-0.171473	0.427768	-0.286543	-0.000973481	-0.49599	0.319247	-0.583592	-0.90483	0.080541	-0.255433	0.0970663	0.114318	0.300182	8	8	8	54.7	54.7	54.7	25.898	0	287.92	103400000	119		0.275199	0.112489	P25787	P25787	Proteasome subunit alpha type-2	PSMA2
0.0183922	-0.266125	0.438812	-0.113671	-1.05333	0.33348	-0.0249695	-0.775237	0.131595	-0.151736	-0.451588	-1.2252	0.508037	0.0879534	-1.12572	-0.234301	0.208795	0.163902	0.211303	0.0597587	0.314762	-0.139641	0.155031	-0.0720713	0.723234	5	5	5	20.4	20.4	20.4	28.433	0.0011869	20.609	134140000	71		1.23197	-0.383698	P25788	P25788	Proteasome subunit alpha type-3	PSMA3
0.0288663	0.818747	-0.637031	0.43595	-0.645027	-0.858303	-0.141387	0.101346	0.928252	-1.31536	-0.63179	-0.88252	0.410817	0.271576	-1.44936	-0.764285	0.0824933	-0.988161	-0.963563	-0.00864549	0.715621	-0.225831	0.812758	0.62094	0.357787	5	5	5	26.8	26.8	26.8	29.483	0	160.84	103170000	68		0.301118	-0.201593	P25789	P25789	Proteasome subunit alpha type-4	PSMA4
-0.0226068	0.0531493	-0.0917386	0.496598	0.138312	-0.0117559	0.0135222	-0.0665139	-0.0979413	0.357558	-0.0216904	-0.0337105	-0.512699	0.0878334	0.0262718	-0.0975866	-0.143092	-0.261378	-0.2636	-0.00292676	0.298975	0.0277786	0.0194378	-0.0700245	0.177828	30	30	24	49.9	49.9	38.3	67.819	0	323.31	1218400000	730		0.269162	0.0524314	P26038	P26038	Moesin	MSN
-0.914853	-0.264595	-0.915395	0.275619	-1.21211	-0.972519	-0.0776197	-0.195435	-0.976398	0.285005	-1.11858	0.13098	-0.981464	-0.945524	-1.2733	-0.0986483	0.388952	-0.110092	-0.4989	0.295713	-0.302338	-0.42135	-0.892171	0.592709	-1.21853	5	5	5	14.3	14.3	14.3	54.416	0.0014052	10.217	17931000	27		0.957783	-0.383947	P26196	P26196	Probable ATP-dependent RNA helicase DDX6	DDX6
0.262434	0.502042	0.318447	0.301168	-0.91958	-1.12794	-0.414057	-1.21172	0.151708	-1.57298	0.203828	-0.817164	0.343507	-0.0502247	-0.899029	0.954742	1.67286	-0.235596	0.596899	-1.32595	0.422149	0.477392	0.566883	0.213136	-0.460478	6	6	6	25.6	25.6	25.6	24.261	0.00065062	26.443	62622000	75		1.26153	-0.616841	P26373	P26373	60S ribosomal protein L13	RPL13
0.11375	0.189317	0.415885	-0.576752	0.206661	0.583391	0.0740522	-0.368029	0.0302556	-0.275916	0.511445	-0.0283325	0.125373	0.0522606	-0.288539	0.240793	-0.533343	0.495073	-0.229067	-0.366069	0.396499	-0.105655	-0.676085	0.0867016	-0.0736683	15	15	15	44.6	44.6	44.6	46.65	0	323.31	410130000	315		0.416828	0.12747	P26440	P26440	Isovaleryl-CoA dehydrogenase, mitochondrial	IVD
0.430912	0.176494	0.728855	0.3458	-0.908879	-0.900988	-0.238014	0.437305	0.149435	-0.247544	0.0218975	0.193896	0.488296	-0.0573509	-0.655968	-0.0457881	-0.173718	-0.229084	-0.100483	0.575697	-0.162038	0.127919	-0.211062	-0.12719	0.381601	14	14	14	14.7	14.7	14.7	140.47	0	47.115	62960000	109		0.0118685	-0.00597562	P26640	P26640	Valine--tRNA ligase	VARS
-0.0532472	0.0322287	0.0274546	-0.157875	0.466864	-0.0198419	-0.279571	0.366246	-0.705087	-0.396301	0.208157	-0.564432	-0.0773771	-0.475147	0.0961229	-0.225439	0.303278	0.753662	-0.171406	0.0590346	0.219139	0.0510122	0.00507374	0.150337	0.387114	13	13	13	34.1	34.1	34.1	50.118	0	124.04	207370000	144		1.22385	-0.255301	P26641	P26641	Elongation factor 1-gamma	EEF1G
-0.427547	0.0410275	-1.21797	0.262864	0.165257	-0.730049	-0.256799	-0.803069	-1.01293	-1.01834	0.0749887	-0.359681	-0.661374	-1.5285	0.574912	-0.0644794	-0.20565	-0.632443	-0.762827	0.485327	0.466613	-0.0413767	0.744893	1.07359	-0.344063	4	4	4	48.6	48.6	48.6	15.649	0	74.182	115400000	85		1.37888	-0.531772	P26885	P26885	Peptidyl-prolyl cis-trans isomerase FKBP2	FKBP2
-0.220883	0.936288	0.38972	1.01347	-1.21559	0.740983	0.263353	0.136155	0.451589	-0.914651	0.258684	-0.20772	0.104498	-0.520912	0.837869	0.587394	0.880538	-3.29506	0.507758	-0.261058	-0.458618	0.0285433	-0.937605	0.375198	0.520063	6	6	6	26.7	26.7	26.7	31.73	0	46.641	112510000	161		0.42987	0.342142	P27105	P27105	Erythrocyte band 7 integral membrane protein	STOM
-0.322674	0.563696	0.904446	0.105042	-0.0103664	-0.526491	0.262995	0.0946083	0.360415	-0.210255	0.961561	-0.231146	-0.00972385	0.482353	0.275125	0.356716	-0.289293	0.0266075	-1.32118	0.00573158	-0.0291941	0.0519674	-0.209391	0.458879	-1.75043	10	10	10	58.3	58.3	58.3	25.268	0	238.53	621330000	200		1.2227	0.449931	P27144	P27144	Adenylate kinase 4, mitochondrial	AK4
-0.146564	-0.18992	-0.201973	-0.385318	0.122261	0.0965561	0.0919155	0.226099	-0.149805	0.195729	-0.0224365	-0.157776	0.115732	-0.0354942	-0.0413784	0.151289	0.160935	-0.00266037	-0.0815445	0.112999	-0.155898	0.208652	0.203575	-0.00163689	-0.113339	24	24	22	48.5	48.5	46.2	58.762	0	323.31	1714200000	940		0.639647	-0.0803953	P27338	P27338	Amine oxidase [flavin-containing] B	MAOB
-0.912021	-0.175565	-0.185882	0.328942	0.229558	-0.285995	0.557999	0.247578	-0.0267919	0.554572	0.332797	0.220456	-0.713485	0.294032	-0.0585588	0.196131	-0.533292	0.163039	0.275429	-0.433702	0.590088	-0.0823645	-0.393737	-0.265804	0.0765768	14	10	10	48.6	40.8	40.8	27.764	0	323.31	235040000	278		0.164877	0.0679393	P27348	P27348	14-3-3 protein theta	YWHAQ
0.409977	0.151429	0.647848	-0.856038	-0.671797	-0.918668	-0.154937	-0.929894	0.428019	0.155766	-1.42462	-1.32701	-0.834728	-0.882139	-0.291683	-0.161297	0.0337509	-1.20947	-0.0560757	0.426787	0.484421	-1.23705	-1.07333	-0.350753	1.58263	5	5	3	19.3	19.3	12.9	43.135	0	44.738	34473000	33		0.419959	-0.277193	P27361	P27361	Mitogen-activated protein kinase 3	MAPK3
0.851937	0.246155	0.243584	-0.162052	0.4152	0.477635	-1.05803	0.232007	-0.0817637	0.221816	0.35192	0.417794	0.241158	-0.143659	0.369719	-0.0280738	-1.09184	0.0446554	-0.488615	0.177386	-1.667	-0.439327	0.467454	-0.361934	0.76388	11	11	10	39.6	39.6	32.1	48.141	0	118.82	257930000	126		1.1624	0.437236	P27797	P27797	Calreticulin	CALR
0.0384956	0.470676	-0.0986732	-0.0585255	-0.23913	-0.205592	0.281543	-0.0402187	-0.234019	0.308786	-0.206127	-0.589553	0.0746523	-0.339469	0.765586	0.48092	-0.526564	0.0114094	-0.0655407	-0.123568	0.186707	0.442172	-0.0812181	-0.363794	0.111045	32	32	31	37.8	37.8	36	121	0	323.31	682880000	639		0.0309848	-0.0119281	P27816	P27816	Microtubule-associated protein 4	MAP4
-1.16729	0.375347	0.561367	0.162357	-0.166691	0.16288	-0.175791	-0.267019	-0.31986	0.756176	-0.672651	-0.0601444	-0.359789	-0.0946007	0.0107689	0.252192	-0.0978203	-0.292385	0.241032	-0.0244961	0.086813	0.393368	0.553003	0.086195	0.0570374	22	22	22	30.6	30.6	30.6	67.567	0	323.31	569380000	393		0.668673	-0.209157	P27824	P27824	Calnexin	CANX
-0.103851	0.231328	-0.115056	-0.0396912	-0.0890896	0.359868	-0.348916	-0.049226	0.223538	-0.221069	-0.219934	0.0259647	-0.109301	0.350908	-1.74897	-0.592811	-0.0841133	0.466657	0.0897301	0.272702	0.32444	0.596224	0.395185	0.0805073	0.304972	7	7	7	42.7	42.7	42.7	26.411	0	323.31	207920000	263		0.999729	-0.308916	P28066	P28066	Proteasome subunit alpha type-5	PSMA5
0.0174746	0.341411	-0.542807	0.77359	-1.45438	-0.378109	-0.154563	0.515693	-1.21468	0.877433	-0.0303419	-0.27144	-0.339372	-0.329925	0.539068	0.0936827	0.396522	0.188852	0.107746	0.432138	0.242516	-0.993955	-0.12306	0.00970862	0.302847	7	7	7	38.3	38.3	38.3	29.204	0	159.43	120220000	126		0.332572	-0.175763	P28070	P28070	Proteasome subunit beta type-4	PSMB4
0.176749	0.159722	0.706595	0.44077	-1.06237	0.126891	0.237196	-0.797847	0.456603	-0.661973	0.137137	-0.504022	-0.366533	0.109109	0.0218149	-0.424194	0.235949	0.635293	-0.0291552	-0.200225	0.784163	0.145381	-0.105014	-0.417213	0.195178	7	7	7	31.2	31.2	31.2	28.48	0	29.943	53844000	107		0.315684	-0.136693	P28074	P28074	Proteasome subunit beta type-5	PSMB5
-0.202762	-0.125085	-0.387821	-0.262722	0.61578	0.590653	0.102768	0.184292	-0.348407	0.0751366	-0.407364	-0.13947	-0.38909	-0.0440088	0.13216	-0.346655	-0.610988	0.480677	-0.0482307	0.283364	0.10798	0.523281	0.139085	0.206535	-0.129107	17	17	8	61.5	61.5	38.5	25.744	0	323.31	661100000	389		0.325286	-0.10099	P28161	P28161	Glutathione S-transferase Mu 2	GSTM2
-0.0310462	-0.17737	0.0873163	-0.113222	0.0175931	0.0147912	0.0926111	0.0182435	-0.174876	0.00536512	-0.0383291	-0.124761	-0.010026	0.105226	0.112842	-0.397639	0.126398	0.250082	0.143507	0.138246	-0.00599575	0.386045	-0.0958815	-0.149875	-0.179244	18	18	18	58.8	58.8	58.8	40.569	0	323.31	996390000	673		0.225061	-0.0359404	P28289;Q9NZQ9	P28289	Tropomodulin-1	TMOD1
-0.292488	-0.0411928	0.309778	-0.285467	-0.128879	0.11591	-0.10531	0.156901	0.162911	-0.41682	-0.282641	-0.147877	-0.00432262	-0.00414143	-0.201001	-0.102663	0.192753	0.110865	0.0849173	0.238785	-0.13255	0.0317549	0.273651	0.286342	0.180786	38	38	37	63.1	63.1	62.7	79.467	0	323.31	5044400000	2257		1.77927	-0.194107	P28331	P28331	NADH-ubiquinone oxidoreductase 75 kDa subunit, mitochondrial	NDUFS1
0.367023	0.30714	-0.0367549	-0.366474	0.118992	0.018501	-0.0127051	-0.491261	-0.238245	0.0677259	0.0488859	-0.893428	0.208769	0.247912	-0.01378	-0.336315	0.179546	0.379303	0.170217	-0.126692	0.671378	0.376132	-0.378351	0.14758	-0.415098	18	18	18	46.1	46.1	46.1	56.166	0	253.49	309950000	259		0.355771	-0.111283	P28838	P28838	Cytosol aminopeptidase	LAP3
-0.00449389	0.24234	0.55701	-1.02146	-0.951415	-0.92975	0.0528601	0.529526	0.0877684	0.396622	-0.440527	1.18531	-0.894136	-1.2054	-1.26047	-1.10172	-0.919085	-0.403246	-0.776556	0.562416	-1.18638	-1.19817	0.519264	0.535872	0.280602	3	3	3	15.1	15.1	15.1	40.716	0	134.76	33067000	33		0.159548	0.124953	P28906	P28906	Hematopoietic progenitor cell antigen CD34	CD34
0.0896403	0.450457	0.287343	-0.966855	0.135159	-0.627776	0.425267	-0.219459	-0.126994	0.446595	-0.0457199	-0.741324	-0.152314	-0.0775383	-0.0530174	-1.26648	-0.174716	0.114339	0.155421	0.311206	0.62713	-0.127143	0.114186	0.577678	-0.121938	12	12	12	14.5	14.5	14.5	138.35	0	64.246	44647000	87		0.214349	-0.0994041	P29144	P29144	Tripeptidyl-peptidase 2	TPP2
0.193861	-0.0441549	-0.0320947	0.352387	-0.334051	0.0306189	0.0183833	0.200152	0.151873	-0.804636	-0.183994	0.0726679	0.197172	0.363609	0.423185	-0.752546	-0.0560758	0.636343	0.0377734	0.402167	0.892744	-0.148598	0.316873	-1.12735	-0.806307	8	8	8	34.7	34.7	34.7	30.188	0	44.649	154140000	109		0.213514	0.10083	P29218	P29218	Inositol monophosphatase 1	IMPA1
0.325103	0.00192922	0.0442991	1.62331	-0.183541	0.579247	-0.126056	-0.514243	0.253438	0.703319	0.274512	0.403815	-0.757793	-0.358039	1.59318	-1.12718	-0.297015	-0.490418	-0.391686	-0.400508	-0.350977	-0.679657	-0.168029	-0.434055	0.47704	7	7	7	20.9	20.9	20.9	67.877	0	172.59	112720000	198		1.8865	0.643747	P29401	P29401	Transketolase	TKT
0.0180372	0.125125	-1.17776	-0.466929	-0.139376	0.585792	0.536231	0.15891	-0.0248114	-0.226235	0.51093	-0.32236	0.231763	-0.113274	-0.0611616	-0.820988	-0.0411135	0.683044	0.420978	0.369094	0.436815	-0.00296841	-0.362099	-0.112046	-0.205599	10	10	9	48.4	48.4	39.9	31.121	0	323.31	260110000	352		0.129739	-0.060853	P29692	P29692	Elongation factor 1-delta	EEF1D
0.0604619	0.2506	-0.776208	1.19275	0.977494	-0.934222	1.00651	0.178721	-1.71527	0.157943	-1.07215	-0.987112	-0.761018	-1.67823	0.0926952	0.534715	-0.496825	-0.431499	-0.562465	-0.376929	0.33045	1.6666	0.396061	-0.205658	0.385189	7	7	7	40.1	40.1	40.1	31.554	0	229.07	47568000	118		0.565806	-0.391099	P29966	P29966	Myristoylated alanine-rich C-kinase substrate	MARCKS
-0.0685246	-0.00915459	0.62311	-0.781694	-0.376102	-1.03896	0.357415	0.385709	0.171241	0.460471	-0.184665	-1.3653	-0.471642	-0.128552	0.691711	0.326281	-0.509507	-0.102594	-0.462245	-0.0144055	0.213679	-0.203128	0.239055	-0.325656	0.169198	5	5	5	17.8	17.8	17.8	42.123	0.0015083	12.761	42052000	46		0.087769	-0.0487303	P29992;O95837	P29992	Guanine nucleotide-binding protein subunit alpha-11	GNA11
-0.227424	0.164946	0.212387	-0.179769	0.440498	0.231014	0.0481874	0.285113	-0.117157	-1.88191	0.144697	0.342483	0.274528	-0.217438	0.463264	0.639509	-0.0146884	0.609358	-0.296814	0.0867482	-0.216687	-0.126202	-0.365151	-0.064711	-0.234784	24	24	23	55.2	55.2	49.9	61.719	0	323.31	945140000	637		0.00470621	-0.00276316	P30038	P30038	Delta-1-pyrroline-5-carboxylate dehydrogenase, mitochondrial	ALDH4A1
-0.14052	-0.0260504	0.0312063	-1.0532	-0.171451	0.985848	0.0212537	-0.357733	-0.0368384	-0.785452	0.572887	0.739545	-0.0964001	-0.115411	0.331037	0.0789606	-0.325418	0.364582	-0.260834	-0.163006	-0.0938766	-0.664031	0.250343	-0.946736	0.0226433	9	9	9	48.7	48.7	48.7	28.993	0.0011947	20.995	69773000	63		0.39323	0.166986	P30040	P30040	Endoplasmic reticulum resident protein 29	ERP29
-0.220883	-0.361168	-0.646946	-0.0728953	0.199072	0.406181	0.0238988	-0.234314	0.248354	-0.320269	-0.352042	-0.390212	0.10333	-0.142915	-0.135797	0.0131719	-0.221236	1.01392	-0.139275	0.312389	0.300855	0.305688	0.0660677	0.247632	-0.00260639	22	22	22	77.7	77.7	77.7	25.035	0	323.31	2516800000	1024		1.70389	-0.316101	P30041	P30041	Peroxiredoxin-6	PRDX6
0.546112	-0.746529	0.702345	0.678883	-0.547459	-0.911119	-0.804642	0.52994	0.88768	-0.696657	0.165468	-0.140177	-0.331268	0.0111258	0.286753	-0.762375	0.564901	1.4947	-0.321386	-1.52551	-0.116943	0.431942	0.442879	-0.355577	-0.394203	6	6	6	47.6	47.6	47.6	22.119	0	323.31	371910000	228		0.0363402	0.0295209	P30043	P30043	Flavin reductase (NADPH)	BLVRB
-0.189774	-0.551503	0.261653	0.0162462	0.366359	0.118285	0.26288	-0.211247	0.383741	-0.385148	-0.295616	-1.37351	-0.484932	-0.560099	-0.148018	-0.112281	-0.162112	0.550058	-0.607722	0.260564	0.548079	0.53797	0.497648	0.607155	0.671324	8	8	8	44.9	44.9	44.9	22.086	0	323.31	1402500000	382		1.73193	-0.465114	P30044	P30044	Peroxiredoxin-5, mitochondrial	PRDX5
0.0304138	0.228055	-0.199363	-0.9766	0.291438	-0.484965	0.420289	0.0517361	0.0605595	-0.0865353	0.242746	-0.174073	0.262887	0.0862591	-0.852036	-0.160533	-0.122174	0.0731289	0.247874	0.626674	0.191373	0.0617134	0.0633633	-0.223899	0.341666	13	13	13	57	57	57	27.692	0	323.31	1931100000	593		0.650773	-0.183198	P30048	P30048	Thioredoxin-dependent peroxide reductase, mitochondrial	PRDX3
-1.36979	0.478626	-0.284233	1.52687	-0.264675	-2.70547	0.546228	-0.855793	-0.885256	1.01749	0.582183	0.691452	0.986156	-0.304945	-1.23005	1.53433	0.290144	-0.1353	0.402523	0.704311	-1.58853	-0.716362	0.0917583	0.710981	-0.452694	4	4	4	20.2	20.2	20.2	17.49	0	206.12	668070000	221		0.218806	-0.222197	P30049	P30049	ATP synthase subunit delta, mitochondrial	ATP5D
0.00954806	0.00739466	-0.0420247	0.489836	-0.142761	-0.201349	-0.386067	-0.0308076	-0.10458	0.636762	0.166145	-0.137371	0.15279	-0.0610775	0.499628	-0.104195	-0.0297281	-0.0444337	-0.0234357	-0.0341588	0.101913	-0.353917	0.0393196	-0.652438	0.245008	6	6	6	54.5	54.5	54.5	17.818	0	203.92	232990000	148		0.672604	0.142678	P30050	P30050	60S ribosomal protein L12	RPL12
0.1149	-0.292056	-0.293812	-0.0856157	-0.537089	0.559963	-0.0372491	0.312051	-0.0837083	-0.316079	0.188904	-0.904669	-0.182514	-0.0559729	-0.0237864	0.0089049	0.327754	0.288671	-0.159159	0.192523	0.164107	0.131905	0.589163	0.243571	-0.150707	17	17	17	47.6	47.6	47.6	31.387	0	323.31	1175700000	572		1.39597	-0.272789	P30084	P30084	Enoyl-CoA hydratase, mitochondrial	ECHS1
0.119359	0.502267	0.169202	-0.731845	0.724974	-1.17809	0.0355365	-0.032615	0.931758	0.118956	0.122297	0.269507	0.287316	0.627892	-0.768778	-1.37365	-0.524675	-0.846591	0.214818	0.692502	0.806332	-1.2248	0.350151	-0.153803	-0.316118	8	8	8	44.9	44.9	44.9	22.222	0	53.549	114090000	69		0.604418	0.317432	P30085	P30085	UMP-CMP kinase	CMPK1
-0.104275	-0.206719	-0.634102	0.202789	0.278209	0.116758	0.196903	-0.148213	0.189731	-0.22868	0.0164276	-0.520077	0.0699936	-0.204544	-0.49992	-0.157328	0.0495316	0.464246	-0.316437	0.297586	0.274873	0.268343	0.481685	0.191541	-0.0783218	14	14	14	73.8	73.8	73.8	21.057	0	323.31	3495200000	1382		1.37943	-0.245953	P30086	P30086	Phosphatidylethanolamine-binding protein 1;Hippocampal cholinergic neurostimulating peptide	PEBP1
-0.0366567	0.191239	0.0749442	0.700316	0.0917231	0.0498454	-0.251748	-0.118009	-0.337844	0.253668	-0.173627	0.236988	0.0481619	-0.110299	0.170141	0.00170008	-0.000682195	-0.285831	-0.264594	-0.0680707	-0.235146	-0.41895	0.113561	0.0548033	0.314367	23	23	22	53.9	53.9	49.1	56.782	0	323.31	835960000	538		0.713647	0.131474	P30101	P30101	Protein disulfide-isomerase A3	PDIA3
-0.0337964	0.373306	-1.01504	0.233881	-0.140928	-0.174452	0.137026	0.479345	0.0391253	-0.438872	0.0164478	-0.178586	-0.303161	-0.0183479	0.13173	0.0434607	0.161411	-0.0235959	0.193878	0.165253	0.125296	0.0134476	-0.139329	0.201644	0.150859	20	20	19	35.8	35.8	33.1	65.308	0	323.31	622610000	473		0.657644	-0.148721	P30153;P30154	P30153	Serine/threonine-protein phosphatase 2A 65 kDa regulatory subunit A alpha isoform	PPP2R1A
-0.435512	-0.244288	-1.08991	-0.931961	0.143025	-1.17075	-0.338622	0.0805254	-0.237226	-0.569753	0.8977	0.0927132	0.314839	0.710845	-0.788299	-0.231042	0.0301695	1.6034	0.282485	-0.0831671	0.539719	-1.35572	-0.806438	0.0284718	0.366168	6	6	6	49.8	49.8	49.8	22.04	0	286.81	136500000	139		0.468605	-0.275183	P30405;Q9UNP9	P30405	Peptidyl-prolyl cis-trans isomerase F, mitochondrial	PPIF
-1.50745	0.201662	-0.11614	0.744683	0.561798	-0.64336	-0.33662	-0.140583	-0.734422	0.589421	0.714981	0.433767	0.445188	0.344795	0.22851	0.31325	1.10297	-1.69666	1.25301	0.408432	-0.0072731	-0.390614	-0.852925	0.266782	-1.18321	10	10	0	35.1	35.1	0	40.44	0	323.31	112700000	159		0.165407	0.131039	P30484;P30464;P30685;P30491;Q29940;P30498;P30490;P18464	P30484;P30464;P30685;P30491;Q29940;P30498;P30490;P18464	HLA class I histocompatibility antigen, B-46 alpha chain;HLA class I histocompatibility antigen, B-15 alpha chain;HLA class I histocompatibility antigen, B-35 alpha chain;HLA class I histocompatibility antigen, B-53 alpha chain;HLA class I histocompatibility antigen, B-59 alpha chain;HLA class I histocompatibility antigen, B-78 alpha chain;HLA class I histocompatibility antigen, B-52 alpha chain;…	HLA-B
0.226173	0.841877	-0.998446	-1.22002	-0.192448	0.684545	-0.0807421	1.04771	-0.910588	-1.08216	0.602461	0.336628	0.283089	-0.815452	-1.25134	-1.15576	-0.744211	-0.37554	-0.926064	-0.2516	1.09303	-0.570436	-0.703441	-0.163147	1.18861	9	9	9	38.6	38.6	38.6	36.032	0	142.37	47312000	53		0.106985	0.0922749	P30519	P30519	Heme oxygenase 2	HMOX2
0.0436773	0.627837	-0.333871	-0.768909	0.354657	-1.19072	0.707448	0.48264	-1.28652	-0.987399	0.435169	0.512651	-0.682896	0.418241	0.417221	0.305394	0.34282	0.0757437	0.365451	0.0710268	0.0188995	-1.60608	0.701368	-0.500937	0.286365	6	6	6	20.7	20.7	20.7	41.465	0	44.343	75859000	73		0.122849	-0.0893902	P30533	P30533	Alpha-2-macroglobulin receptor-associated protein	LRPAP1
0.447658	-0.109062	0.115423	0.503885	-0.184563	0.103954	0.203684	-0.19581	0.131962	-0.156325	-0.617529	-1.04743	-1.12335	0.154274	0.769804	-1.02765	-0.0302202	0.102625	0.20138	-0.106938	-0.0594943	-0.815947	0.239876	0.412401	0.1481	16	16	16	16.1	16.1	16.1	162.24	0	94.288	46723000	85		0.0465824	0.026692	P30622;Q9UDT6	P30622	CAP-Gly domain-containing linker protein 1	CLIP1
-0.0683564	-0.186561	0.458209	-0.803416	0.0964042	-0.815481	0.181333	1.08771	0.163402	-0.109883	0.245202	0.156484	-0.537142	-0.110657	0.158801	0.168803	0.792703	-1.15199	-0.530457	-1.24989	0.882829	-0.966534	0.0187181	-1.22021	0.405971	8	8	8	43.9	43.9	43.9	21.676	0.001589	15.085	89438000	42		0.521646	0.279409	P30626	P30626	Sorcin	SRI
-0.999195	-0.491649	-1.20416	-0.763078	0.757029	-0.94808	0.094922	-1.17927	0.595294	-1.37121	0.631539	0.141494	0.335534	-0.800571	-2.02977	-0.665425	1.05898	0.427833	0.495223	-0.32986	-0.639073	1.594	-1.59488	0.357137	1.20402	5	5	5	25.8	25.8	25.8	27.335	0	66.431	107020000	72		1.08207	-0.672874	P30711	P30711	Glutathione S-transferase theta-1	GSTT1
-0.139105	-0.0852754	-1.23894	0.93548	0.303187	0.0641444	-0.0039079	-0.19252	0.081631	0.293707	-0.520076	-0.0893625	0.253861	0.229094	-0.362577	-0.451317	0.234797	0.253798	0.218468	-0.274145	0.34722	0.39425	0.249966	-0.121145	-0.381231	12	12	12	33.2	33.2	33.2	42.741	0	62.96	198360000	140		0.184954	-0.0784434	P30740	P30740	Leukocyte elastase inhibitor	SERPINB1
-0.166199	-1.38784	1.06935	-0.962588	-1.1443	0.655462	0.0624258	-1.23733	0.726887	0.352913	0.963277	-1.69666	0.645393	0.518655	-1.47261	1.03593	0.425274	-1.01169	1.03095	-0.411827	0.0817085	-0.700541	0.0849605	0.502986	-0.399781	11	10	10	24.8	23.2	23.2	57.206	0	59.128	116170000	95		0.328905	-0.268675	P30837	P30837	Aldehyde dehydrogenase X, mitochondrial	ALDH1B1
0.00330849	0.161439	-0.339543	-0.762818	0.156495	0.52177	0.0214703	0.010297	0.132735	-0.139298	0.047266	0.27285	-0.0122433	0.313131	-0.172579	-0.188699	-0.099036	0.675624	-0.0912884	-0.0624569	0.231413	-0.804981	-0.219908	0.547749	-0.202698	26	26	25	55.1	55.1	53	72.691	0	323.31	1320200000	722		0.0935215	0.0357135	P31040	P31040	Succinate dehydrogenase [ubiquinone] flavoprotein subunit, mitochondrial	SDHA
-0.203443	0.100058	-0.157905	0.0746118	0.171829	0.205578	-0.0799903	-0.00337779	-0.17357	0.280518	-0.0399084	-0.0443048	0.0949793	0.0082674	0.121989	0.161678	-0.277338	-0.0312289	-0.0536631	-0.0137557	0.201751	0.056201	-0.0852575	-0.334496	0.0207796	22	22	17	59.3	59.3	44.7	50.582	0	323.31	709970000	543		0.448297	0.0592217	P31150	P31150	Rab GDP dissociation inhibitor alpha	GDI1
-0.624631	0.306243	0.0436027	0.272557	-0.456638	0.45225	0.0287349	0.154111	-0.0955422	-1.1828	-0.0609152	-0.265635	-0.264317	0.561357	-1.27275	-0.202009	0.402713	-0.0627911	-0.288808	0.0702083	0.398384	-0.311125	-0.0134814	0.274996	-0.319264	5	5	5	18.7	18.7	18.7	43.66	0.0011884	20.625	74507000	103		0.381657	-0.155174	P31153;Q00266	P31153	S-adenosylmethionine synthase isoform type-2	MAT2A
-0.329106	0.640226	1.11517	-0.333674	-0.274613	-0.986346	-0.0241761	1.6369	0.0437961	0.584671	1.05562	-0.567506	0.0372166	0.412199	0.949965	-0.197094	-0.28237	-0.867764	-0.150174	-1.5618	0.370991	-1.31215	-1.12749	0.0217022	0.159445	6	6	5	22	22	17	46.302	0.001224	22.17	41366000	105		1.82838	0.758693	P31323	P31323	cAMP-dependent protein kinase type II-beta regulatory subunit	PRKAR2B
0.0301521	-0.269643	-0.00150604	-0.285619	0.159264	0.214795	-0.280187	-0.044326	0.3417	-0.160781	0.0189779	0.0288656	0.0390528	0.226711	-0.0983088	-0.20238	0.0750053	-0.0639984	0.30798	0.179543	-0.127436	0.209518	-0.447369	0.0440157	0.105972	29	29	28	64.6	64.6	63.1	52.645	0	323.31	7347900000	2418		0.0588356	-0.0134752	P31930	P31930	Cytochrome b-c1 complex subunit 1, mitochondrial	UQCRC1
-0.0526188	0.010976	0.227813	0.310245	0.445825	-1.1936	-0.105605	0.133779	-0.289229	-0.484212	-0.217154	-0.832514	0.0156797	0.172561	-0.553446	-0.272151	0.133508	0.586593	0.428666	0.12001	0.405349	0.733468	0.25551	-0.232419	0.252965	16	16	16	61.6	61.6	61.6	35.329	0	323.31	692520000	570		1.64053	-0.401917	P31937	P31937	3-hydroxyisobutyrate dehydrogenase, mitochondrial	HIBADH
-0.0987521	-0.250999	-1.41073	-0.133363	0.639045	0.3907	-0.267791	-0.24883	0.237082	0.398076	0.272314	-0.0314274	0.0977459	0.383341	-0.449074	-0.347905	0.345633	0.39565	0.170539	0.181643	0.123013	0.0937843	0.0201454	-0.327318	-0.182524	22	22	21	51.4	51.4	49.5	64.615	0	262.9	281240000	290		0.188205	-0.0787769	P31939	P31939	Bifunctional purine biosynthesis protein PURH;Phosphoribosylaminoimidazolecarboxamide formyltransferase;IMP cyclohydrolase	ATIC
-3.25929	-0.109291	0.0548177	1.10069	0.400687	-1.18472	-0.66674	-0.250986	0.631571	0.760703	0.359123	0.0988138	0.16708	-0.213701	-0.0831129	-0.00357383	0.287175	1.0558	0.24428	-0.245845	0.609972	-0.729593	-0.122757	0.443361	-0.529185	6	6	6	29.8	29.8	29.8	36.926	0	42.57	120330000	145		0.306881	-0.247254	P31942	P31942	Heterogeneous nuclear ribonucleoprotein H3	HNRNPH3
-0.499905	0.222363	0.483292	0.773358	0.00171674	0.389355	-0.227184	-0.0330352	0.0604764	0.48057	0.513086	-0.0543653	-0.342373	-0.0135099	0.480449	-0.251245	-0.491152	-0.583662	-0.0243395	-0.300608	0.381193	-0.928024	-0.168081	0.142799	-0.0111734	9	9	5	33.2	33.2	19.8	49.229	0	323.31	226350000	199		1.66781	0.372382	P31943	P31943	Heterogeneous nuclear ribonucleoprotein H;Heterogeneous nuclear ribonucleoprotein H, N-terminally processed	HNRNPH1
-0.248036	0.0641304	0.760868	0.617427	0.209196	-0.178463	0.165769	-0.604082	-0.684851	0.173557	-0.0983604	-1.04103	-0.202366	-1.26562	0.564611	0.0018383	-0.706391	0.192901	0.151403	0.0847336	0.237997	0.77688	0.338316	0.286193	0.403373	15	9	9	48.4	34.1	34.1	28.082	0	323.31	232270000	254		0.756919	-0.294541	P31946	P31946	14-3-3 protein beta/alpha;14-3-3 protein beta/alpha, N-terminally processed	YWHAB
0.0535716	-0.0440618	-0.17371	0.52989	0.146387	0.118288	0.198175	0.11005	0.0380629	0.425203	0.212669	-1.30584	-0.759929	-0.302892	-0.106042	-0.630848	-0.198725	-0.625462	-0.120863	0.174042	0.85453	0.269862	0.525338	0.119382	0.492919	13	13	13	27.1	27.1	27.1	62.639	0	299.24	272490000	190		0.333976	-0.143363	P31948	P31948	Stress-induced-phosphoprotein 1	STIP1
0.326578	2.07253	0.940945	1.12157	-1.74381	-0.954597	1.87143	-0.90793	1.15391	-1.70156	0.254484	0.395864	0.194534	-0.688915	0.144667	-0.366401	-0.813217	-2.72059	-0.923271	-1.13119	-0.137339	-0.612293	0.240768	-0.0866394	0.294868	2	2	2	17.1	17.1	17.1	11.74	0.0015175	12.964	160550000	71		1.07855	0.790844	P31949	P31949	Protein S100-A11;Protein S100-A11, N-terminally processed	S100A11
0.0518576	0.0915209	-0.382335	0.0648944	0.129683	0.25396	0.135163	0.108781	-0.0554059	-0.219709	0.325437	0.0734625	0.0499849	0.93588	-1.48883	-0.306243	0.220326	0.465706	-0.398095	-0.160104	0.893889	-0.0750151	0.181243	0.39697	-1.29302	14	13	13	63.6	58.1	58.1	21.892	0	323.31	1898100000	417		0.0196453	0.0123906	P32119	P32119	Peroxiredoxin-2	PRDX2
-0.281104	-0.238101	-0.368176	0.186408	-0.984473	0.216048	0.14837	0.359246	-0.213298	0.17719	-0.158426	-0.233334	-0.480137	0.275711	0.146013	0.275113	0.102559	0.0511448	0.254882	0.314189	0.126686	0.105265	0.219025	-0.0274811	0.0266781	11	11	11	17.6	17.6	17.6	108.55	0	163.1	83757000	112		1.27328	-0.241344	P32418	P32418	Sodium/calcium exchanger 1	SLC8A1
-0.120852	-0.0471658	-0.980981	0.325292	-0.00194828	-0.788096	-0.178519	0.151067	0.209125	0.0726081	0.113766	-1.31306	0.269656	0.0211075	0.243209	-0.126246	-0.0693025	-0.562863	0.141122	0.207685	-0.374961	-0.0639927	0.0695179	0.590497	0.444259	4	4	4	33.9	33.9	33.9	21.863	0.0011682	19.896	94346000	67		0.41691	-0.160558	P32969	P32969	60S ribosomal protein L9	RPL9
0.135134	-0.119814	-0.690804	-0.115366	0.0588988	0.114426	-0.124729	-0.184685	0.232118	-0.243572	-0.355398	-0.366342	-0.155504	0.462116	0.104511	-0.334604	0.282652	0.516283	0.247343	0.226721	-0.256668	-0.215305	0.127236	0.845141	-0.189787	31	31	31	46.4	46.4	46.4	77.942	0	323.31	2205200000	846		0.892077	-0.208169	P33121;Q9ULC5;Q9UKU0	P33121	Long-chain-fatty-acid--CoA ligase 1	ACSL1
-0.107326	0.131722	0.270617	-0.06088	0.249484	0.197093	0.041968	-0.100509	-0.523759	0.461838	-0.0642666	-0.160433	-0.433196	0.104997	0.000772095	-0.0266546	-0.158637	0.0896441	-0.232148	-0.232452	-0.0146526	0.29302	0.134573	0.114221	0.0249649	26	26	20	36.8	36.8	28.8	109.68	0	323.31	440870000	317		0.00501529	0.00135355	P33176;Q12840	P33176	Kinesin-1 heavy chain	KIF5B
-0.0949978	0.175966	-0.0716747	-0.87346	0.281635	-1.3807	-0.713059	-0.219771	-0.960922	-1.01641	-1.17997	0.382994	0.795877	-0.0142405	1.50683	0.130087	0.12878	-0.0151562	0.398191	-1.12013	-0.152962	-1.01539	0.687177	-0.542566	-0.467751	7	7	7	16.4	16.4	16.4	62.615	0	37.346	59597000	54		0.0342595	-0.0284883	P34913	P34913	Bifunctional epoxide hydrolase 2;Cytosolic epoxide hydrolase 2;Lipid-phosphate phosphatase	EPHX2
0.0158368	0.452652	-0.148958	-0.0879916	0.724924	-0.754	0.440149	0.00636113	-0.294634	0.557249	0.0804924	-0.254411	-0.352989	0.00986519	0.327994	0.108008	-0.167343	-0.326912	-0.25992	-0.265423	0.334153	0.0534843	-0.0136353	-0.137439	-0.0475136	29	29	28	48.1	48.1	46.2	94.33	0	323.31	385640000	425		0.413983	0.120423	P34932	P34932	Heat shock 70 kDa protein 4	HSPA4
0.0368365	-0.109778	-1.34984	0.144352	0.536156	0.538092	-0.369223	-0.47551	0.862007	-1.52205	-0.0695416	0.0576233	-0.2605	0.0056118	-0.759451	-0.0527402	0.0531081	0.876938	-0.273113	-0.245077	0.525753	-0.158929	0.507553	0.19966	-0.0477806	8	8	8	30	30	30	46.655	0	323.31	165790000	159		0.751792	-0.320885	P34949	P34949	Mannose-6-phosphate isomerase	MPI
-1.68249	0.105068	-0.631636	-0.101046	0.229635	0.242776	-0.869488	-0.926112	0.426143	-0.301478	-0.303854	-0.181608	-0.0671822	0.0223316	-0.219574	0.853963	0.465763	0.317098	0.456531	0.54578	-0.0347019	0.0367245	0.380001	-0.0431305	0.410992	10	10	10	30.1	30.1	30.1	61.68	0	52.246	72909000	84		2.4956	-0.622803	P35052	P35052	Glypican-1;Secreted glypican-1	GPC1
-0.0361766	0.0300847	-0.0970706	0.131474	-0.258871	0.213076	0.0915033	0.300516	-0.176384	-0.313385	-0.476861	-0.176137	-0.281876	0.445903	0.0104536	0.09997	-0.0894736	-0.222338	0.229654	0.0974199	0.0633711	0.360805	0.366523	-0.154776	-0.157406	34	34	25	46.5	46.5	37.9	100.07	0	323.31	1160400000	825		0.498256	-0.0989583	P35221	P35221	Catenin alpha-1	CTNNA1
-0.232287	0.170621	0.460271	0.297521	0.100364	-0.0319105	0.131267	0.253118	-0.74671	-0.332907	0.186078	-0.191884	0.201279	0.0291813	0.290576	0.371358	-0.136479	-0.663373	0.118347	0.240798	-0.195432	0.210599	-0.106919	-0.226722	-0.196756	24	19	18	43.8	36.7	35.1	85.496	0	323.31	870860000	661		0.354902	0.0974298	P35222	P35222	Catenin beta-1	CTNNB1
-0.0429022	-0.132344	0.322153	0.0512216	0.163849	0.47034	-0.341635	0.00810979	0.206676	-0.153759	0.317913	-0.392143	-0.141014	-0.213239	0.0539572	-0.128495	-0.0556929	-0.374413	0.0512216	-0.0443309	-0.338568	0.271954	0.115305	0.251026	0.0748083	15	15	15	68	68	68	29.804	0	323.31	2004100000	714		0.116612	0.0295307	P35232	P35232	Prohibitin	PHB
-0.450227	-0.0479289	-0.790668	0.182067	0.564053	0.293338	0.146388	-0.20292	0.169864	-0.312598	0.134314	-0.0752424	-0.0146994	0.00907764	-0.0158838	-0.17884	-0.0208579	0.346351	0.119508	0.182471	0.0853964	0.0487047	0.2575	-0.378566	-0.0506014	16	16	16	55.9	55.9	55.9	42.621	0	323.31	923550000	568		0.249972	-0.068511	P35237;P50452	P35237	Serpin B6	SERPINB6
-0.327266	0.0978119	0.251723	-0.0214222	0.357349	0.679355	-0.473536	-0.0441692	0.129466	-0.309083	-0.417834	-1.16946	-0.0127953	-0.00185098	-0.155251	0.177736	-0.0777348	-0.283847	0.00768776	-0.164071	0.405353	0.219239	0.0820685	-0.161359	0.04243	18	12	12	31.6	20.1	20.1	68.563	0	75.517	116640000	82		0.375287	-0.119215	P35241	P35241	Radixin	RDX
0.0744118	-0.0823704	-0.316093	0.223326	0.307614	0.420052	0.145766	-0.178989	-0.245308	-0.0922676	0.239333	0.0749996	0.408923	0.428117	-0.416753	-0.242347	-0.400995	-0.369232	-0.122865	0.879298	0.0740211	0.568635	-0.601203	-0.484706	-0.291366	8	8	8	39.1	39.1	39.1	28.048	0	323.31	229120000	238		0.545995	0.165127	P35270	P35270	Sepiapterin reductase	SPR
1.00445	0.629199	-0.944779	0.225774	-1.13458	-0.0309018	0.919311	-0.908101	0.329087	1.6721	0.312589	1.53768	-0.00415478	0.714382	-0.821541	-0.00654119	-1.13051	-0.260747	0.18439	-0.548161	-0.338236	0.539953	-0.605525	-0.729239	-0.605904	9	9	7	12.5	12.5	9.8	105.87	0	323.31	112610000	110		1.14504	0.58342	P35443;P49746	P35443	Thrombospondin-4	THBS4
0.125313	0.771657	0.512698	0.433224	0.190495	0.749873	0.0820928	-0.764385	0.115374	-0.505487	-0.035685	0.793983	0.0167366	-0.526247	-0.910012	-1.11394	-0.461538	-0.146104	0.63019	-0.619462	0.423013	-0.974556	-0.603995	0.903268	0.913494	64	64	58	28.9	28.9	25.3	312.3	0	323.31	2134500000	1685		0.291594	0.174938	P35555	P35555	Fibrillin-1	FBN1
0.0908576	0.20259	-0.274331	-0.222512	0.169519	0.2228	-0.214353	-0.00330823	0.364078	0.190465	0.0604776	-0.307459	-0.161282	0.215719	-0.679371	-0.466517	-0.296641	0.0608092	-0.16738	0.343925	0.816163	0.607568	-0.330987	-0.106434	-0.114394	40	40	40	35.4	35.4	35.4	174.76	0	323.31	759160000	700		0.164877	-0.0576852	P35573	P35573	Glycogen debranching enzyme;4-alpha-glucanotransferase;Amylo-alpha-1,6-glucosidase	AGL
0.0679192	0.213343	0.485205	0.829869	-0.456882	-0.0728775	-0.356502	-0.205562	-0.277914	0.847401	0.0304926	0.162716	-0.238056	-0.523518	0.656685	-0.118974	-0.179355	-0.450384	-0.163761	-0.161525	0.249883	-0.276486	-0.0421659	-7.27e-05	-0.019478	96	95	77	51	50.6	41.4	226.53	0	323.31	2072400000	1672		0.67108	0.19372	P35579	P35579	Myosin-9	MYH9
0.471915	1.06295	1.49839	-0.252428	-0.651798	-0.209051	-0.157631	-0.526315	-0.44157	2.17091	0.776419	0.52349	-0.405727	-0.116901	0.423802	-0.455116	-0.684625	-0.809898	-0.386028	-0.629703	0.106366	-0.227428	-0.466167	-0.297103	-0.316751	62	44	44	36.7	27.4	27.4	229	0	323.31	334950000	427		1.77239	0.694409	P35580	P35580	Myosin-10	MYH10
0.332424	0.0664859	-0.886355	0.224765	-0.144617	0.24249	0.102529	-0.210202	-0.0470776	0.276767	-0.0473274	-0.157265	-0.615399	0.029121	-0.0227989	-0.16218	-0.106448	-0.196751	0.15245	-0.530636	0.423828	-0.378628	0.308508	0.437709	0.0222527	12	12	12	17.4	17.4	17.4	102.49	0.0012508	23.304	49702000	59		0.159772	-0.0541078	P35606	P35606	Coatomer subunit beta	COPB2
-0.348472	-0.230436	0.129788	0.129298	-0.014898	0.0994227	0.0591147	0.00761248	-0.244198	0.0103953	0.16455	0.0374424	0.240262	0.217626	0.0832397	0.257445	0.0201781	-0.0608137	-0.0190561	0.204621	-0.264155	0.172198	-0.0356224	-0.122487	-0.493054	84	84	57	79.8	79.8	55.9	103.85	0	323.31	34211000000	8463		0.316359	0.0567911	P35609	P35609	Alpha-actinin-2	ACTN2
0.426546	0.570079	-0.215186	0.5603	-0.0899148	-0.0380006	-1.20504	0.647729	-0.227091	0.238567	-0.880474	-0.016832	-0.039621	0.309948	-0.662134	-0.0490537	-0.505873	0.110788	-0.139447	-0.0843988	0.533442	-0.307561	0.0905308	0.397036	0.575665	14	14	14	23.6	23.6	23.6	80.954	0	136.55	61764000	101		0.220669	-0.103521	P35611;P35612	P35611	Alpha-adducin	ADD1
0.007514	0.49908	-0.244138	-0.730927	0.294791	0.389916	-0.035367	0.431857	0.105912	-1.08458	-0.291584	-0.156685	-0.101401	0.208395	-0.251257	0.160319	0.551517	-1.68143	-0.291684	0.542638	-0.66034	0.24349	1.22047	-0.203758	-0.00733395	8	8	8	25.5	25.5	25.5	42.2	0	303.76	275360000	147		0.0782872	-0.0512869	P35613	P35613	Basigin	BSG
1.06606	0.0245232	0.960326	-1.37208	-1.61915	-0.387989	0.163384	-0.689527	0.585766	1.62166	0.513275	1.82941	-0.259482	-1.02997	0.15127	-0.518221	0.0888065	-0.802328	1.45409	-0.57533	0.417755	-0.658405	-0.164507	-0.634676	-0.164667	73	58	54	41.1	34.1	32.7	227.34	0	323.31	562770000	555		0.308967	0.25958	P35749	P35749	Myosin-11	MYH11
-0.0335611	0.242221	-0.840865	-1.22195	0.245335	0.340287	0.0231444	0.0230261	0.0344549	0.188534	-0.949828	-1.32174	0.59645	-0.143834	-1.24832	0.260609	-0.221881	-0.308593	0.0472895	-0.992806	-0.688164	0.368705	-0.909657	0.816671	-0.695559	3	3	3	31.1	31.1	31.1	11.776	0	72.852	183100000	76		0.0545466	-0.0387711	P35754	P35754	Glutaredoxin-1	GLRX
-0.0934619	-1.50694	0.991451	0.855681	0.531546	-0.118294	-0.300922	-1.01798	-0.158148	-0.216663	0.137933	-0.906163	-0.630771	-0.722621	0.988629	-0.439701	0.870831	-0.302704	1.21857	-0.313272	-0.0972757	0.257197	0.476863	0.210773	0.285436	45	42	1	80	75.6	4.7	65.432	0	323.31	2140500000	1191		0.691614	-0.36112	P35908	P35908	Keratin, type II cytoskeletal 2 epidermal	KRT2
0.271386	0.432496	0.208674	0.312422	0.240113	-0.832653	0.658905	0.113392	0.0598244	-0.439972	0.136066	-0.119017	0.136496	0.0846481	-0.110146	-0.274213	0.638615	-0.731025	-0.38676	-0.271204	0.2589	-0.0781879	-0.404392	-0.0211601	0.116793	13	13	13	33	33	33	48.633	0	99.101	140320000	157		0.66682	0.192106	P35998	P35998	26S protease regulatory subunit 7	PSMC2
0.107742	0.281921	-0.864169	-0.762776	0.734642	-0.802704	0.383478	0.0862633	0.147281	-0.181233	0.272455	-0.22835	0.362586	-1.2903	-0.315335	0.574068	0.080114	-1.01063	-0.954094	-0.648796	-0.0249887	0.728176	0.368215	-0.312319	0.439859	6	6	6	53.3	53.3	53.3	20.455	0	60.885	76194000	78		0.0962659	-0.0618607	P36405	P36405	ADP-ribosylation factor-like protein 3	ARL3
-0.682182	-0.701902	0.0670078	-0.606763	0.371117	-0.254914	0.164841	0.226378	-0.00104446	0.0281609	0.110633	-0.10138	-0.39495	0.138547	-0.949603	-0.279889	0.476632	-0.0463516	0.474194	0.764714	0.338762	-0.0653122	-0.137631	1.03163	0.0292999	15	15	15	35.6	35.6	35.6	32.996	0	163.91	1340500000	548		1.75491	-0.431008	P36542	P36542	ATP synthase subunit gamma, mitochondrial	ATP5C1
0.531645	0.554609	-2.05096	0.580976	0.000730515	0.497463	-0.199694	0.40237	0.310936	-0.261267	0.889351	0.512062	-0.155533	0.523357	-0.122084	0.411533	0.223234	-0.406794	-0.23241	-0.362377	0.146646	-1.69116	-0.317381	0.526913	-0.312166	11	11	11	27.6	27.6	27.6	47.697	0	108.78	119960000	119		0.6325	0.33566	P36578	P36578	60S ribosomal protein L4	RPL4
-0.259921	0.236066	0.338874	-0.732127	0.219458	-0.153095	0.00224368	0.494202	0.0776259	-0.175521	0.195433	-0.119945	0.102536	-0.0748531	-0.827254	-0.185644	0.093291	-0.110114	0.176783	-0.0221208	0.302726	0.192635	-0.0629093	0.103366	0.188266	30	30	28	38.9	38.9	34.4	106.49	0	323.31	588470000	415		0.435438	-0.112713	P36776	P36776	Lon protease homolog, mitochondrial	LONP1
-0.0034668	-0.320398	-0.714334	-0.0812981	0.678389	0.384782	0.0987194	-0.172733	0.229935	-0.406774	-0.161083	-0.617666	-0.00283833	0.140896	-0.0881922	0.085368	0.124804	0.230984	-0.27724	0.14326	0.606563	0.0212553	0.45882	-0.138838	-0.218916	35	35	35	61	61	61	61.448	0	323.31	2481400000	1222		0.662158	-0.172677	P36871	P36871	Phosphoglucomutase-1	PGM1
-0.268933	0.0536201	-0.246055	-0.118598	0.352576	-0.181388	0.0480316	-0.0181477	0.236127	0.284364	-0.232268	-0.209891	-0.0218359	-0.0392309	-0.191634	0.00205116	-0.334031	-0.136798	0.00122337	0.325959	-0.311167	0.653879	0.248662	0.591371	-0.487885	19	19	19	40	40	40	48.755	0	323.31	2188500000	664		0.351683	-0.0922106	P36957	P36957	Dihydrolipoyllysine-residue succinyltransferase component of 2-oxoglutarate dehydrogenase complex, mitochondrial	DLST
0.329712	0.285109	-0.881822	0.216334	-0.346544	0.131205	-0.4092	-0.0184455	-0.084764	1.20162	0.0309427	0.611736	-0.0476191	-0.362969	-0.337454	-0.244453	0.113139	0.0234838	-0.0532679	-0.262105	0.0587595	0.183212	-0.570181	0.198421	0.235151	12	12	12	60.3	60.3	60.3	22.391	0	323.31	445780000	288		0.120415	0.0529735	P37802;Q9UI15	P37802	Transgelin-2	TAGLN2
0.00592842	-0.108251	-0.713253	0.316904	-0.0593124	0.750225	-0.472206	0.0815548	0.212719	0.144438	0.0288434	-0.405139	-0.115034	-0.746899	-1.26884	-0.388382	0.276001	0.407675	-0.435814	-0.0182301	-0.111194	-0.0489039	-0.211114	-0.217704	1.08025	9	9	9	30.3	30.3	30.3	37.54	0	29.991	239200000	116		0.464489	-0.189813	P37837	P37837	Transaldolase	TALDO1
-0.0477736	-0.100483	-0.206457	-0.178099	-0.230606	0.205559	0.408004	-0.28784	0.218549	-0.244473	0.0912121	0.254386	0.0329388	-0.35181	-0.321065	-0.186735	-0.0791304	0.449569	0.203157	0.0767591	-0.59945	0.097802	0.270373	0.490788	0.0348251	16	16	16	74.5	74.5	74.5	27.843	0	323.31	2619000000	641		0.569737	-0.126326	P38117	P38117	Electron transfer flavoprotein subunit beta	ETFB
-0.14342	0.300284	1.54735	0.616513	0.615327	-1.01082	0.098483	0.274539	0.20571	-1.52827	0.0141195	-0.347624	-0.458211	-0.379489	-0.0140463	-0.304122	-0.595939	-0.742591	-0.0476333	-0.296228	0.333869	0.0512613	0.000903511	0.0965513	0.702665	7	7	7	21	21	21	42.331	0.001173	20.084	70006000	99		0.098881	0.0661561	P38159;Q96E39;O75526;Q8N7X1	P38159;Q96E39	RNA-binding motif protein, X chromosome;RNA-binding motif protein, X chromosome, N-terminally processed;RNA binding motif protein, X-linked-like-1	RBMX;RBMXL1
0.00734945	0.161101	-0.940244	0.511706	-0.894251	-0.204526	-0.716598	0.521355	-0.081573	-1.11989	-0.89226	0.247217	-0.995857	0.525663	-1.53841	-0.161712	0.566277	0.831833	0.130349	-0.625316	0.311852	0.479214	0.661633	-0.745299	-0.337461	9	9	9	22.5	22.5	22.5	68.303	0.00066269	27.792	29860000	79		1.08024	-0.471751	P38606	P38606	V-type proton ATPase catalytic subunit A	ATP6V1A
-0.0125636	-0.0252818	0.359905	-0.194719	0.104765	0.141636	0.0928804	-0.0261706	0.116392	-0.28099	-0.100835	-0.352065	-0.132653	-0.16948	-0.15527	-0.21084	-0.238067	0.182667	0.0188085	-0.0284213	0.0351727	0.285134	0.159221	0.330764	0.100011	42	42	42	59.5	59.5	59.5	73.68	0	323.31	4197500000	2062		0.748146	-0.105742	P38646	P38646	Stress-70 protein, mitochondrial	HSPA9
-0.297992	-1.00573	0.494051	0.67536	0.0962222	-1.11274	0.00454358	0.0711768	-0.291944	-0.32896	0.755732	-0.00899677	0.978174	-0.454353	-1.11526	0.0445121	0.211758	0.00494793	0.188597	0.133454	-0.661018	-0.00223713	-0.0500944	-0.302151	0.860199	5	5	5	34.5	34.5	34.5	16.06	0	51.358	245200000	111		0.270455	-0.145511	P39019	P39019	40S ribosomal protein S19	RPS19
0.286592	0.0943599	-1.28682	1.58969	-0.56041	0.546661	-0.573365	-0.916595	-0.636727	1.03628	-0.210646	-0.240519	-0.69878	-0.414015	-0.00554678	-0.331751	-0.160815	-0.311442	-0.567231	-0.411845	0.0277326	0.342884	-0.70644	0.956892	0.241998	4	4	4	11.2	11.2	11.2	46.108	0.0012195	22.089	33716000	34		0.0541377	-0.0406546	P39023	P39023	60S ribosomal protein L3	RPL3
-0.398787	0.420225	-0.744064	-0.287008	0.138674	0.414249	-0.585861	0.315992	0.227186	-0.350315	0.165309	0.852967	-0.62156	0.372025	-0.58933	-0.147228	0.257359	-0.083519	0.382801	0.440296	-0.136625	-0.0705559	-0.397493	0.210854	0.214408	14	14	14	13.5	13.5	13.5	141.72	0	323.31	333450000	320		0.283796	-0.111716	P39059	P39059	Collagen alpha-1(XV) chain;Restin;Restin-2;Restin-3;Restin-4	COL15A1
-0.747059	0.130818	1.07315	1.05628	0.778956	0.0139376	-0.0626653	-0.412612	-1.49736	-1.02987	0.238832	0.108358	-0.634547	-0.369479	0.0933659	0.497046	-0.776285	-0.61271	-0.71768	-0.18855	0.226112	-0.117038	-0.424113	0.468085	0.410424	7	7	7	18.9	18.9	18.9	50.8	0.0011541	19.355	37720000	51		0.0540965	0.0394779	P39656	P39656	Dolichyl-diphosphooligosaccharide--protein glycosyltransferase 48 kDa subunit	DDOST
-0.479515	0.183916	1.11739	-1.14043	-1.11729	-1.0472	-0.988478	-1.19548	-0.783668	-1.1948	0.776263	-1.22192	0.235826	-0.986457	0.0603094	-1.18324	-0.823308	-0.19701	-0.937776	0.312991	0.71271	-0.805926	-0.715541	-0.879552	0.615911	7	7	5	30.1	30.1	24.9	28.585	0	105.27	73557000	64		0.167525	-0.128695	P39687;O43423;O95626	P39687	Acidic leucine-rich nuclear phosphoprotein 32 family member A	ANP32A
0.197027	0.0302523	0.577747	-0.262142	0.288332	0.301527	-0.741125	-0.0574399	-0.322035	0.097742	-0.249124	-0.515155	0.208563	0.549721	-0.356615	0.61553	0.0578936	-0.361893	-0.291557	-0.129858	0.227423	0.23346	-0.031114	-0.103883	0.0367228	13	13	12	32.1	32.1	30.4	52.823	0	116.33	243270000	193		0.113309	-0.0421208	P40123	P40123	Adenylyl cyclase-associated protein 2	CAP2
-1.31863	-0.135363	0.11574	0.554462	0.300631	0.048521	0.30484	-0.18531	0.205332	-0.196901	-0.561458	0.571142	-0.764705	-0.0501135	-0.856232	-0.615427	0.0997524	0.612888	0.414494	-0.205032	0.808356	0.155014	-0.0886896	0.070368	0.716318	11	11	7	27.5	27.5	20	58.024	0.0012837	25.361	161180000	104		0.900989	-0.328007	P40227	P40227	T-complex protein 1 subunit zeta	CCT6A
0.333699	-0.480417	0.485636	-2.49444	-0.727926	0.718613	0.00304438	0.332159	0.0244486	0.0209315	-0.886933	-0.280131	-0.0551689	0.0515186	-0.596766	-0.142275	0.841118	0.168226	0.388233	0.528946	0.245696	0.403342	0.499278	0.461042	0.158122	15	15	15	30.3	30.3	30.3	88.067	0	136.18	108270000	156		1.52982	-0.591955	P40763	P40763	Signal transducer and activator of transcription 3	STAT3
-0.173734	-0.046254	-0.676001	0.392612	0.564874	0.462444	-0.0609787	-0.141692	0.0289928	-0.483151	0.338644	-0.130936	0.577316	0.353056	-0.485659	-0.132745	-0.124171	0.636794	-0.202645	-0.0443447	0.185974	0.160667	0.0842209	-0.256355	-0.826929	26	26	26	53.6	53.6	53.6	36.426	0	323.31	7816000000	1322		0.227245	0.0865889	P40925;REV__P82663;REV__Q02952	P40925	Malate dehydrogenase, cytoplasmic	MDH1
-0.0660166	-0.0601687	-0.0265746	-0.168775	-0.110931	0.481684	0.220797	-0.174156	0.314108	-1.00186	0.106007	-0.299906	0.303799	0.00327301	0.372135	-0.0507235	0.0150419	0.191832	0.210042	0.225695	0.151342	-0.500196	0.0845203	-0.145746	-0.0752277	22	22	22	68.3	68.3	68.3	35.503	0	323.31	6087700000	1616		0.0505122	-0.0177637	P40926	P40926	Malate dehydrogenase, mitochondrial	MDH2
-0.344565	-0.113562	-0.131526	0.136604	-0.0989901	0.344224	-0.0794226	0.0639966	-0.0172698	-0.33208	-0.0670458	-0.316519	-0.0470415	0.154022	0.0303072	-0.0349414	0.0534547	0.248666	0.395643	-0.0902316	-0.144791	0.146917	-0.00984249	-0.175257	0.429252	48	48	47	67.4	67.4	67	82.999	0	323.31	7419300000	2344		0.962381	-0.136478	P40939	P40939	Trifunctional enzyme subunit alpha, mitochondrial;Long-chain enoyl-CoA hydratase;Long chain 3-hydroxyacyl-CoA dehydrogenase	HADHA
0.216919	0.330391	-0.0895537	-1.11883	0.276396	-1.05459	-0.172434	-0.725603	0.175404	-0.200102	-0.985989	-1.29292	0.150795	-0.366087	0.339769	-0.798879	0.263046	0.328589	0.0640718	-0.393848	0.249128	-0.694973	0.378036	-0.166147	0.707426	4	4	4	14.6	14.6	14.6	51.109	0.0012005	21.209	28604000	22		0.692751	-0.294741	P41091;Q2VIR3	P41091;Q2VIR3	Eukaryotic translation initiation factor 2 subunit 3;Putative eukaryotic translation initiation factor 2 subunit 3-like protein	EIF2S3;EIF2S3L
-0.52598	-0.0783313	-1.12042	0.683103	0.510711	-1.02532	0.151844	0.292766	1.06896	-1.93427	-0.259423	-7.31e-05	-0.05506	-0.462216	-0.206297	-1.07718	0.494743	1.15668	-0.134211	0.511587	0.414321	0.177869	0.59834	0.520383	-0.727845	6	6	6	53.7	53.7	53.7	21.029	0	323.31	148500000	216		0.700671	-0.390803	P41222	P41222	Prostaglandin-H2 D-isomerase	PTGDS
-0.740618	0.0439984	0.514475	-0.317713	-0.681971	-0.0124649	0.203617	0.561556	-0.461405	-1.11595	-0.322459	0.343191	-0.249842	-0.852205	0.070438	-0.15758	-1.01366	0.128885	-0.797693	0.237251	0.655267	-0.41803	-0.551999	0.314518	0.158916	7	7	7	12	12	12	83.165	0.0012484	23.251	32208000	46		0.101736	-0.0567438	P41250	P41250	Glycine--tRNA ligase	GARS
0.0821509	-0.538914	0.339572	0.145288	0.0181441	-1.36262	-0.177239	0.00740378	0.144472	0.376069	-0.0934174	-0.0295403	-0.694483	0.0388858	-1.43686	-0.0906568	-0.168213	-0.244961	0.15435	-0.0474649	-0.778699	-0.248332	0.359074	0.555171	0.196858	9	9	9	10.1	10.1	10.1	144.5	0.0011765	20.182	42877000	51		0.420441	-0.180786	P41252	P41252	Isoleucine--tRNA ligase, cytoplasmic	IARS
-0.644228	0.0178905	-0.16096	-0.0177082	0.438024	-0.128367	0.104749	0.0184551	0.0945335	-0.132607	0.460265	-0.179144	-0.216743	0.0873016	0.00514641	0.107589	-0.043549	0.194378	0.128053	0.0237461	-0.190858	0.271117	-0.275186	-0.162399	0.200501	9	9	9	33.1	33.1	33.1	32.816	0	323.31	1289400000	447		0.175837	-0.042232	P42126	P42126	Enoyl-CoA delta isomerase 1, mitochondrial	ECI1
0.014534	0.677021	-0.148973	-1.03218	-1.01104	-1.09651	-0.565987	0.590128	-0.728469	-0.490732	0.108599	-0.985048	-0.172576	-0.375512	0.422019	0.275139	0.483843	0.454687	0.18918	-0.467798	-0.164352	-0.0202134	0.470193	-0.330966	0.0628096	8	8	8	32.2	32.2	32.2	50.67	0	142.12	23957000	54		1.22449	-0.414901	P42167;P42166	P42167;P42166	Lamina-associated polypeptide 2, isoforms beta/gamma;Thymopoietin;Thymopentin;Lamina-associated polypeptide 2, isoform alpha;Thymopoietin;Thymopentin	TMPO
0.491955	-0.528427	-1.6067	0.265272	-2.36525	1.91265	1.92809	-0.386423	0.728748	-0.334595	-0.299823	-0.571219	1.3965	2.21622	-0.391757	0.57645	1.41274	-1.78763	-1.90416	1.59728	-0.679562	-1.71656	-1.39597	1.3317	0.110465	14	14	14	25.1	25.1	25.1	87.334	0	30.158	1001000000	78		0.330847	0.409207	P42224	P42224	Signal transducer and activator of transcription 1-alpha/beta	STAT1
-1.05764	0.0608848	-0.49658	0.000336011	-0.897449	-0.217806	-0.158014	0.635449	0.807165	-1.23448	-0.221323	-1.37996	-0.856622	-0.575388	-0.634474	0.538845	0.486649	-1.1502	0.465159	-1.06445	0.303592	0.821374	0.690824	-0.234564	-0.15004	8	8	8	4.5	4.5	4.5	288.89	0.0015839	15.048	14843000	28		1.06452	-0.485779	P42345	P42345	Serine/threonine-protein kinase mTOR	MTOR
0.0590137	-0.0750118	0.0788635	0.219801	0.160014	-0.00186882	-0.083387	0.196982	0.152649	-0.330978	0.110666	-0.324469	0.216766	0.115028	-0.733429	-0.368641	0.261845	0.0919289	0.0485691	-0.40978	-0.0258924	0.34005	0.17765	0.198286	-0.0746557	52	52	52	44.4	44.4	44.4	157.9	0	323.31	1003300000	855		0.148714	-0.0398934	P42704	P42704	Leucine-rich PPR motif-containing protein, mitochondrial	LRPPRC
-0.314506	-0.197304	0.238976	0.0349256	0.177536	0.152327	-0.0316466	-0.188009	0.253306	-0.212746	0.0382803	-0.000560951	0.371168	0.229997	0.193035	-0.11632	0.444698	-0.322153	0.279902	-0.198986	-0.611559	-0.0884096	-0.194903	0.0641211	-0.0011694	25	25	25	71.3	71.3	71.3	41.924	0	323.31	3722300000	1624		0.640694	0.12413	P42765	P42765	3-ketoacyl-CoA thiolase, mitochondrial	ACAA2
0.0479334	-0.124922	-1.38324	0.508217	0.210501	0.341093	0.223398	0.0183638	-1.09688	0.529335	-1.38443	0.420023	-0.679025	-1.07001	-0.352483	-0.122824	-0.240399	-0.293263	0.0803584	-0.0809099	-0.370636	0.647664	0.400187	0.630591	0.688113	6	6	5	18.5	18.5	13.4	46.637	0.0015369	13.474	51834000	88		0.888939	-0.386697	P43034	P43034	Platelet-activating factor acetylhydrolase IB subunit alpha	PAFAH1B1
0.0882233	0.384585	1.2649	0.00748711	-0.972947	-1.22962	0.0374172	0.102246	0.0079277	0.804976	-0.20844	-0.21305	-0.938482	0.0994288	1.5294	0.481978	-0.0769875	-0.0324566	-0.114785	-0.752942	0.636306	-0.818487	-0.552825	-0.184028	-0.168311	9	9	9	18.9	18.9	18.9	71.607	0	43.391	71479000	112		0.348049	0.209191	P43121	P43121	Cell surface glycoprotein MUC18	MCAM
-0.507691	0.0283831	0.181549	-0.0554849	0.548191	-0.0823022	0.188393	-0.0489446	0.105142	-0.209368	-0.173869	-0.286998	0.246659	0.329057	-0.585878	0.274559	-0.179201	-0.661421	0.169559	0.248636	0.224757	0.150769	0.285497	-0.19489	0.00489693	19	19	19	35.8	35.8	35.8	70.857	0	323.31	690970000	339		0.174764	-0.0538603	P43155	P43155	Carnitine O-acetyltransferase	CRAT
-0.190224	0.412134	0.198845	0.550531	-0.294355	-0.0197449	-0.180058	0.329678	-0.233156	0.153536	0.312287	0.240945	-0.964784	0.325196	-0.376771	-0.235786	0.0274525	-0.43079	-0.0274487	-0.0606136	0.0418825	-0.214921	-0.573085	0.515098	0.694152	9	9	8	17.9	17.9	16.4	94.622	0.0012158	21.81	69619000	95		0.104497	0.0440099	P43243	P43243	Matrin-3	MATR3
-0.571783	-0.906228	-0.37143	1.135	0.736202	-0.621487	-1.03469	-0.553925	0.496173	-1.25332	-0.596709	-0.603547	-0.124606	0.128093	-0.613568	-0.0294403	1.4838	-0.0668988	-0.307797	0.612512	0.107246	0.466339	0.83889	-0.00950851	0.407369	14	14	14	38.7	38.7	38.7	55.52	0	126.07	178220000	153		1.82736	-0.667306	P43490	P43490	Nicotinamide phosphoribosyltransferase	NAMPT
0.2659	1.41614	-0.839985	2.1743	-0.0264091	-0.252918	-0.692625	-0.525654	0.201954	-0.276421	0.330374	2.26741	-0.270418	-1.04974	-0.115931	-1.31566	-1.02066	-0.42362	-1.10391	-0.952893	0.687134	-0.833561	-1.71394	-0.559067	-0.625561	7	7	6	14.9	14.9	13.4	69.068	0.0015798	14.932	34661000	27		1.84204	0.959906	P43652	P43652	Afamin	AFM
-0.250401	-0.271035	0.000773702	0.21539	-0.231793	0.280793	-0.114457	-0.772375	-0.651013	0.461652	-0.250393	-0.235199	0.108645	-0.490709	-0.271555	-0.173306	0.362541	-0.0300262	0.36223	0.0386517	0.30183	0.377985	0.100378	-0.0920217	0.451039	6	6	6	24.4	24.4	24.4	47.366	0	65.486	81646000	43		1.93183	-0.334709	P43686	P43686	26S protease regulatory subunit 6B	PSMC4
-0.351774	0.235621	0.126111	-1.26047	-0.12441	-0.0598958	0.119851	0.000347831	-0.00864532	-0.828538	1.1004	0.348205	0.745593	-0.000145806	0.00991164	0.170081	-0.672962	0.0899455	-0.76922	-0.197232	0.78404	-0.0987538	-0.843771	-2.17701	-0.712245	3	3	3	17.5	17.5	17.5	35.39	0	130.17	42857000	95		0.945853	0.44619	P43897	P43897	Elongation factor Ts, mitochondrial	TSFM
0.248852	-0.202208	0.263142	-0.884981	-0.0266725	0.322199	0.155836	0.236587	0.260935	-1.63513	0.156453	-0.0430119	-0.119445	0.761561	-0.0209629	0.364576	-0.0583135	0.319757	0.31644	0.318981	-0.25335	0.100243	0.302335	-0.063905	-0.819917	27	27	26	48.7	48.7	48.7	35.923	0	323.31	9290200000	1549		0.17342	-0.0878077	P45379	P45379	Troponin T, cardiac muscle	TNNT2
-0.0675443	0.0613181	0.0616576	-0.769134	0.144726	0.130618	0.401633	-0.531055	0.228699	-0.216962	-0.0182652	-0.218367	0.104751	-0.00166168	-0.76906	0.240393	0.366221	-0.596162	0.3424	0.20319	0.132068	0.0240837	0.060331	0.239257	0.446863	17	17	17	63.6	63.6	63.6	31.566	0	323.31	2128900000	892		1.08651	-0.243108	P45880	P45880	Voltage-dependent anion-selective channel protein 2	VDAC2
-0.13883	0.05566	0.128017	-0.193974	-0.106098	0.185158	0.0617273	0.186596	0.103704	-0.478241	0.66533	-0.00873661	-0.428889	-0.869414	-0.377257	0.311048	-0.0174315	0.34489	-0.174233	-0.267992	0.246442	0.359868	0.0374613	0.2727	0.102496	16	16	15	43.8	43.8	39.4	47.485	0	323.31	475760000	376		0.892044	-0.202541	P45954	P45954	Short/branched chain specific acyl-CoA dehydrogenase, mitochondrial	ACADSB
0.0442295	-0.128437	-0.412844	0.211428	0.14994	0.321831	0.0537167	0.00800514	-0.369343	0.40555	0.378973	-0.00697098	0.32853	0.132832	-0.163467	-0.0660477	-0.168118	-0.145489	-0.0776272	0.173204	-0.121875	0.1335	-0.206356	-0.466522	-0.00864372	15	15	15	26	26	26	95.785	0	86.1	178660000	168		0.998304	0.158996	P45974	P45974	Ubiquitin carboxyl-terminal hydrolase 5	USP5
-0.345853	-0.221368	-1.18655	0.328572	-0.027511	0.0782858	0.0531374	0.112971	0.791312	-0.928081	0.274105	0.661716	-0.0741425	0.177177	-0.00699425	0.222109	-0.0818075	0.453808	-0.177104	-0.803989	0.156134	0.0884743	-0.214783	-0.999695	-0.0619926	7	7	7	32.9	32.9	32.9	33.83	0.0012739	24.714	56010000	51		0.257714	0.121003	P46108	P46108	Adapter molecule crk	CRK
0.186048	-0.161845	-1.11857	0.313701	0.612538	-0.610288	0.0636054	0.29938	0.002204	0.179408	-0.483073	0.10605	-0.0619553	0.253999	0.0154831	0.0387717	-0.11242	0.206115	-0.246486	0.347842	0.286258	-0.290398	-0.0449188	0.21125	0.00730629	9	9	9	41.3	41.3	41.3	33.777	0	89.52	140240000	108		0.184503	-0.0672197	P46109	P46109	Crk-like protein	CRKL
-0.811429	0.426502	0.558906	0.719274	0.344991	-0.739302	-0.211146	0.240142	0.120264	-1.76948	0.268583	0.114126	0.0435049	0.0432093	-0.0401266	0.277944	0.108619	-0.0218645	0.286275	-0.268998	-0.138006	0.214207	-0.77396	-0.0091074	0.277569	11	11	11	18	18	18	119.41	0	101.44	35860000	75		0.0696579	-0.0413999	P46379	P46379	Large proline-rich protein BAG6	BAG6
-0.119193	0.27459	0.917739	0.393868	-0.0503934	-0.168651	-0.246696	0.159697	0.283541	0.078963	-0.157729	-0.0250267	-0.72413	-0.261597	0.0986095	-0.420654	0.18878	-0.79948	-0.409604	-0.0825075	-1.07613	0.687572	0.0788074	-0.300169	0.955659	11	11	10	38	38	34.7	34.362	0.0011111	17.746	126880000	40		0.334176	0.148012	P46777	P46777	60S ribosomal protein L5	RPL5
0.0697098	0.142262	0.465197	0.719601	0.159861	-0.40621	-0.790442	0.224379	-0.312592	-0.056448	-0.945011	-0.830366	-0.741945	-0.322598	-1.63554	-0.528374	0.515669	-0.09939	0.0654125	-0.168634	0.335798	0.120712	0.182169	-0.057333	0.483196	6	6	6	28.4	28.4	28.4	22.591	0.0010689	15.645	173340000	68		1.00587	-0.368932	P46781	P46781	40S ribosomal protein S9	RPS9
0.643416	-0.0253805	0.712004	1.11579	-0.271877	-0.45383	0.839394	1.12538	-1.00482	-1.21894	0.461082	-0.0154561	0.227059	0.238593	0.131824	0.00356738	-0.0968698	-0.4808	-0.748195	-0.138841	-1.4065	-0.957814	-0.964432	0.363399	-0.559347	6	6	6	36.4	36.4	36.4	18.898	0.0015408	13.597	53494000	37		1.74223	0.665532	P46783;Q9NQ39	P46783;Q9NQ39	40S ribosomal protein S10;Putative 40S ribosomal protein S10-like	RPS10;RPS10P5
0.618413	0.502726	0.911753	0.0396736	-1.20653	0.640813	0.153395	-0.447828	-0.749747	0.809611	0.331694	0.311932	-0.448766	0.0744711	0.432944	-0.0102551	-0.321637	-0.357452	-0.302043	-0.280893	0.10265	-0.985456	-0.31569	0.231703	0.264517	46	46	45	28.5	28.5	28.1	270.63	0	323.31	340280000	448		0.859588	0.329093	P46821	P46821	Microtubule-associated protein 1B;MAP1B heavy chain;MAP1 light chain LC1	MAP1B
-0.779892	-0.0257128	-1.51109	0.326845	0.163426	-1.0413	-0.0644606	-1.03229	-0.517967	0.292116	0.324347	-1.00947	-0.0070894	0.0338213	0.128937	0.172554	0.10001	0.408465	-0.7979	-0.075384	0.596503	-0.410993	-0.043392	-0.288717	-0.333416	5	5	2	31.5	31.5	14.5	32.668	0.0015781	14.871	64934000	63		0.562891	-0.247425	P46926	P46926	Glucosamine-6-phosphate isomerase 1	GNPDA1
-0.934686	0.0819116	0.0534807	-0.116046	1.40518	0.288689	0.0889135	0.312878	0.188677	0.298924	0.119196	-0.576263	-0.12207	-0.482735	0.550922	-0.0911269	0.257199	-1.10056	-0.551624	-1.11649	0.406321	0.379219	-0.366962	-0.404453	0.496826	9	9	9	34.3	34.3	34.3	54.461	0	148.61	38384000	87		0.64955	0.286297	P46937	P46937	Transcriptional coactivator YAP1	YAP1
0.0202122	0.608316	1.03348	-0.716095	-0.0129719	0.0292358	-0.245392	0.34304	-1.22184	0.790722	-1.09933	0.0853289	0.432077	-0.941954	0.285435	-0.163355	-0.233503	-0.0394859	0.146612	-0.338976	0.890177	-0.238857	0.0400656	-0.401997	0.949053	19	18	17	7.8	7.6	7	394.46	0	94.248	49722000	88		0.161625	-0.101622	P46939	P46939	Utrophin	UTRN
0.314209	-0.044567	0.00203908	0.519993	-0.460632	0.51041	-0.26251	-0.00905406	-0.331436	0.614729	-0.0292685	0.0919512	-0.541155	-0.535626	0.372633	-0.404514	0.20528	-0.484608	0.0696355	-0.238975	0.0497377	0.0430372	0.02577	0.0472601	0.47566	34	34	31	28.8	28.8	27.1	189.25	0	323.31	218890000	339		0.0923476	0.035286	P46940	P46940	Ras GTPase-activating-like protein IQGAP1	IQGAP1
0.48192	0.644863	-1.22167	0.509742	0.0866103	0.366357	0.381952	-0.214879	0.270782	-1.09614	-0.692084	-0.395755	0.190614	-0.0592926	-0.728194	-0.0393472	0.176191	-0.327275	-0.13094	0.111833	0.478921	0.596082	0.178785	0.264363	0.16656	8	8	8	13.4	13.4	13.4	39.383	0	323.31	345940000	311		0.619632	-0.245862	P46976	P46976	Glycogenin-1	GYG1
0.100548	-0.273348	-0.0412275	0.252136	0.036724	0.0686072	-0.282602	-0.109291	-0.0932313	-0.0191842	-0.318484	-0.18286	-0.238705	0.204727	-0.110327	-0.216677	0.322	0.237909	0.0918444	-0.0742074	0.0161818	0.293649	0.211689	0.231712	-0.107584	9	9	8	52.4	52.4	49	32.949	0	323.31	494470000	366		1.48538	-0.167753	P47755	P47755	F-actin-capping protein subunit alpha-2	CAPZA2
0.0627182	0.063298	-0.700957	0.0920876	-0.317527	0.412801	-0.459701	0.307284	-0.0525715	0.207866	-0.470075	-0.161012	0.0247068	0.148702	-0.502385	-0.186946	0.120482	0.186858	0.0801132	0.184195	0.000844002	0.0172243	0.17533	0.41785	0.348815	14	14	12	46.2	46.2	44	31.35	0	323.31	499440000	454		1.2066	-0.224128	P47756	P47756	F-actin-capping protein subunit beta	CAPZB
0.55005	-0.328015	-0.194962	0.790694	-1.31237	0.371782	-0.272277	0.00637172	-1.01596	-1.19074	0.287442	-0.335473	-0.737429	0.397786	-1.68356	-0.746341	0.613656	0.276405	-0.287049	0.235645	0.319526	-0.0119046	-0.328009	-0.792855	1.20092	13	13	12	21.9	21.9	19.9	87.798	0	47.225	116470000	77		0.659592	-0.35911	P47897	P47897	Glutamine--tRNA ligase	QARS
-0.119587	0.013781	0.414561	-0.00377617	-0.1315	-0.174963	-0.0793854	0.114676	0.0290455	-0.211027	-0.442334	-0.102795	-0.124257	0.276365	-0.35606	-0.419309	0.156012	0.164894	0.0814003	0.165177	-0.188132	-0.01059	0.737522	0.327558	-0.117278	13	13	13	40.9	40.9	40.9	29.668	0	323.31	1814700000	578		0.764936	-0.149543	P47985;P0C7P4	P47985;P0C7P4	Cytochrome b-c1 complex subunit Rieske, mitochondrial;Cytochrome b-c1 complex subunit 11;Putative cytochrome b-c1 complex subunit Rieske-like protein 1	UQCRFS1;UQCRFS1P1
-0.196398	-0.165855	-0.133493	-0.206497	0.0924321	0.133827	-0.0728816	-0.052143	-0.104586	-0.490309	0.423309	0.258951	-0.124191	0.32448	0.336763	0.130232	0.0324823	0.457724	0.293467	0.281998	-0.976486	-0.595492	0.304226	-0.0462572	0.0946978	16	16	15	70.4	70.4	70.4	23.277	0	323.31	3910400000	805		0.00967031	0.00390138	P48047	P48047	ATP synthase subunit O, mitochondrial	ATP5O
-0.59185	0.623181	-1.13164	0.300431	0.877843	-0.0433552	0.174166	-0.266874	-0.58797	0.782305	-0.040593	-0.0428322	0.343276	-0.012923	0.581212	-0.744071	-1.16482	0.892806	-0.93778	-0.25179	-0.734715	0.0760681	0.295627	-0.223382	-0.241738	13	13	13	26.9	26.9	26.9	80.699	0.0006566	27.215	46002000	85		0.866885	0.367672	P48147	P48147	Prolyl endopeptidase	PREP
0.18507	0.153591	0.0579314	0.625745	-0.166699	0.293109	0.0730796	0.131231	-0.158431	0.447721	-0.779138	-1.02816	-0.998942	0.119668	-1.34178	0.0869708	0.0904422	-0.522151	-1.44633	0.148723	-0.390077	-1.12163	0.272216	0.387811	0.38952	5	5	4	12.9	12.9	10.4	57.21	0.0011255	18.284	46020000	44		0.0761013	0.0513832	P48444	P48444	Coatomer subunit delta	ARCN1
-0.265808	-0.0633444	-0.557424	0.0232244	-0.641385	0.0447183	0.0405927	0.197007	0.112774	0.114781	0.108577	-0.33413	-0.794882	0.757427	-1.42673	0.327986	0.751463	0.204403	-0.267854	-0.0211348	0.59349	-1.11963	-0.910287	-0.897718	-0.00573603	7	7	7	13	13	13	83.308	0	29.307	30214000	57		0.0699094	-0.044472	P48449	P48449	Lanosterol synthase	LSS
-0.145277	0.0567665	-0.96491	-0.806505	-0.698528	0.978739	0.115767	-0.53161	-0.901233	-0.915756	-0.324402	-0.791183	-0.477778	-0.329768	0.365856	-0.30842	0.128286	0.413933	-0.172354	0.162699	0.509937	-0.683358	0.0642047	0.297906	0.577402	2	2	2	10.2	10.2	10.2	30.727	0.00065104	26.683	15614000	19		1.46828	-0.457012	P48507	P48507	Glutamate--cysteine ligase regulatory subunit	GCLM
-0.00731163	0.0333569	-0.0285481	-0.0431011	-0.08302	0.0685436	-0.0456875	0.110227	0.211782	0.105323	-0.208626	-0.498945	0.280287	-0.58399	-1.54524	-0.0676125	-0.0687874	-0.131011	0.0103867	-0.0645397	0.687929	-0.325332	0.0779936	-0.0723093	0.642992	7	7	7	26.3	26.3	26.3	39.611	0.0014829	12.021	48230000	51		0.689924	-0.217968	P48556	P48556	26S proteasome non-ATPase regulatory subunit 8	PSMD8
-0.0313661	0.320929	0.275942	0.740393	0.306277	0.129566	-0.689508	-0.730919	-0.265577	-0.47319	0.402104	0.00369129	0.0466486	0.0534369	0.299046	0.227486	0.484007	-0.320421	-0.323532	0.349913	0.28846	-0.822143	0.106923	0.104266	-0.482433	11	11	11	34.6	34.6	34.6	52.384	0	158.51	100580000	122		0.14992	0.064579	P48637	P48637	Glutathione synthetase	GSS
0.366794	1.16833	0.655607	0.594526	-0.153603	-0.204058	-0.040129	0.00970815	-0.571203	0.97524	0.496602	-0.124545	-0.0906956	-0.365321	0.496602	-0.538447	-0.598749	-0.761414	-0.649248	-0.25335	0.447779	-0.828254	-0.208558	-0.376386	0.552777	68	68	67	52.7	52.7	52	177.44	0	323.31	1420300000	1243		1.84231	0.535642	P48681	P48681	Nestin	NES
-0.265425	-0.0868128	-0.635416	-0.310686	0.262777	0.212502	0.0734998	0.0504934	0.299585	-0.57069	-0.25798	-0.158817	0.0388287	0.555358	-0.497001	-0.235596	0.474774	0.429253	0.0570299	0.244711	-0.177995	0.230344	0.31107	-0.025058	-0.0187504	34	34	31	57.7	57.7	56.4	50.909	0	323.31	10535000000	2970		0.991409	-0.214964	P48735	P48735	Isocitrate dehydrogenase [NADP], mitochondrial	IDH2
-0.391214	-0.0700451	-0.160251	0.335635	0.330243	-0.447832	-0.311096	0.102227	-0.224136	-1.23098	-0.855809	-0.173981	-1.45926	0.583337	0.34931	0.0164074	0.0238556	0.206305	0.236657	0.353245	0.7215	0.828832	0.0137459	-0.429549	0.421873	4	4	4	10.5	10.5	10.5	64.505	0	38.356	50940000	98		1.52004	-0.480877	P49023	P49023	Paxillin	PXN
0.187008	0.315493	0.269024	-0.0319349	-0.657107	0.123077	0.064041	0.151132	-0.353294	-0.273569	0.0856548	-0.33935	-0.324944	-0.224942	0.0389324	-0.359139	0.336138	0.237291	-0.286434	0.278274	0.104126	0.24572	0.237442	-0.130822	0.308183	17	17	16	35.6	35.6	32.8	53.801	0	132.89	484640000	303		0.79952	-0.161796	P49189	P49189	4-trimethylaminobutyraldehyde dehydrogenase	ALDH9A1
0.446336	1.52332	-1.40207	-1.21134	-0.529996	-0.888498	1.16256	-0.360946	-1.33979	0.622913	-0.251303	0.187154	0.257564	-1.17652	0.0728104	0.790004	0.574943	0.811105	-1.05486	-2.29839	0.494907	0.355498	0.0944168	0.0669186	-0.101443	12	12	12	31.6	31.6	31.6	57.548	0	148.17	119680000	80		0.175339	-0.16583	P49257	P49257	Protein ERGIC-53	LMAN1
0.138902	-1.85484	-1.05551	0.833694	-0.366167	0.341984	-0.974671	-0.391012	0.357197	-0.632317	-2.83516	-1.72669	-0.784399	-1.38806	7.80671	3.22063	-0.215948	-0.256003	-0.464745	-0.12772	-0.738426	-1.4627	-0.575648	-1.68585	3.39023	32	32	32	19.9	19.9	19.9	273.42	0	120.99	41759000	66		0.120201	-0.277071	P49327	P49327	Fatty acid synthase;[Acyl-carrier-protein] S-acetyltransferase;[Acyl-carrier-protein] S-malonyltransferase;3-oxoacyl-[acyl-carrier-protein] synthase;3-oxoacyl-[acyl-carrier-protein] reductase;3-hydroxyacyl-[acyl-carrier-protein] dehydratase;Enoyl-[acyl-carrier-protein] reductase;Oleoyl-[acyl-carrier-protein] hydrolase	FASN
0.00259247	-0.0541492	-0.0886475	0.00610771	-0.00977287	0.0471691	-0.0218693	-0.179943	-0.13281	0.314358	-0.0647812	-0.157013	-0.007967	0.292225	-0.14159	0.00425949	-0.239576	-0.163021	0.0898003	0.425501	0.326338	-1.05583	0.231009	0.0445557	0.533052	16	16	16	38.3	38.3	38.3	60.533	0	181.12	239630000	207		0.099863	-0.0326816	P49368	P49368	T-complex protein 1 subunit gamma	CCT3
0.0295535	-0.102364	0.111014	-0.0788392	0.123771	0.283893	-0.0106458	-0.217805	0.397241	-0.14191	0.47752	-0.149049	-0.0807568	0.176709	-0.110601	-0.081149	-0.0923204	0.0115214	-0.249492	0.0175315	-0.0964905	-0.0340858	0.161078	-0.0994602	-0.244863	27	27	25	61.1	61.1	58.4	49.541	0	323.31	2897400000	1179		0.907489	0.117955	P49411	P49411	Elongation factor Tu, mitochondrial	TUFM
-0.217927	-0.0223307	0.000702413	-0.0704646	0.470116	-0.0273242	-0.328966	-0.0391993	-0.0359931	-0.348911	0.562518	-0.363892	0.245738	0.0365803	-0.334887	0.177775	0.00648931	0.134881	-0.144668	0.44582	0.109637	0.00138016	-0.336325	-0.182988	0.262239	21	21	21	42.7	42.7	42.7	58.486	0	214.51	518960000	328		0.328911	-0.0790401	P49419	P49419	Alpha-aminoadipic semialdehyde dehydrogenase	ALDH7A1
-0.09202	0.113718	-0.989324	-0.0723343	-0.856812	-1.01209	-0.0780964	-0.474745	0.22436	0.438391	0.0524646	-0.106414	-0.610274	0.0211211	0.0684291	-0.0402985	0.0871925	0.110598	-1.20851	-0.216764	-0.584262	0.074134	0.0460292	0.188659	0.265851	6	6	3	25.6	25.6	13.9	41.731	0.0015666	14.505	32690000	41		0.219508	-0.0971709	P49585	P49585	Choline-phosphate cytidylyltransferase A	PCYT1A
0.398319	-0.0125033	-0.884619	-0.0611293	0.452491	0.463928	-0.285317	-0.227341	-0.309195	0.322467	-0.413339	-0.22454	-0.220824	-0.237191	0.243369	0.130472	-0.0583197	0.0397905	-0.120953	0.151912	0.353423	-0.117253	0.119166	0.309993	0.187197	11	11	11	17.3	17.3	17.3	106.81	0	38.598	89441000	104		0.68221	-0.165904	P49588	P49588	Alanine--tRNA ligase, cytoplasmic	AARS
0.0390275	0.0719216	0.21462	-1.08924	-0.886308	0.108022	-0.500226	-0.984699	0.219444	-0.229886	0.216771	-0.754193	-0.84723	-0.27522	0.948357	-0.49199	0.146703	0.316627	-1.16354	0.105737	0.175757	0.661284	-0.455575	0.192607	0.137442	6	6	6	22.5	22.5	22.5	49.83	0.0012277	22.311	23253000	45		0.442218	-0.212428	P49593	P49593	Protein phosphatase 1F	PPM1F
0.518598	0.317867	-1.46803	-1.28969	-0.129676	-1.04162	-0.956401	0.589633	-1.12924	0.306497	0.929635	-0.549665	0.631726	-0.769376	-1.3675	-0.162341	-0.0133559	0.822398	-0.0459849	0.39364	0.922131	-1.55041	-0.775324	-0.737385	0.385962	3	3	3	23.4	23.4	23.4	22.949	0	282.72	85147000	55		0.395157	-0.284416	P49720	P49720	Proteasome subunit beta type-3	PSMB3
-0.363583	0.0187509	-0.00466563	-0.504683	0.0885923	-0.277975	-0.17236	0.744793	-0.0334418	-0.160742	-0.421742	-1.03427	0.645036	-1.12475	-0.50294	0.233068	-0.287506	0.460359	0.284811	-0.0254176	0.334762	-0.278868	0.361552	0.18873	-0.326529	4	4	4	21.9	21.9	21.9	22.836	0	37.499	89854000	100		0.975001	-0.301428	P49721	P49721	Proteasome subunit beta type-2	PSMB2
-0.0214236	-0.184914	-0.254786	-0.41182	0.273857	0.420601	-0.0191653	-0.180533	0.0400064	-0.125839	-0.0286127	-0.0888601	0.158691	0.0808119	0.265035	-0.372883	0.0593221	0.35605	0.345749	0.0757787	-0.368723	-0.228636	0.0698084	0.372848	-0.232361	42	42	42	67.6	67.6	67.6	70.389	0	323.31	7775200000	3059		0.0448347	-0.0128254	P49748	P49748	Very long-chain specific acyl-CoA dehydrogenase, mitochondrial	ACADVL
-0.605391	-0.547465	-0.635192	-0.928445	1.08229	0.485677	0.14627	-0.27724	0.311187	-0.421214	-0.510627	0.92826	-0.289403	0.927213	0.147897	-0.247155	0.316424	0.82471	0.116956	0.378591	-0.735488	-0.00493919	0.647179	-1.44868	-0.396903	7	7	7	77.8	77.8	77.8	13.802	0	310.93	330820000	75		0.0576152	0.0425184	P49773	P49773	Histidine triad nucleotide-binding protein 1	HINT1
-0.195262	0.0202624	-0.34134	-0.439243	-0.0174669	0.242852	0.0698287	0.160472	0.124867	-0.585594	-0.102284	-0.343346	0.0697113	-0.0715336	-0.269944	-0.127069	0.351912	0.286025	0.25154	0.198216	0.12265	0.399618	-0.407288	0.27061	0.331806	26	26	26	55.8	55.8	55.8	50.817	0	323.31	2012300000	840		1.98272	-0.27967	P49821	P49821	NADH dehydrogenase [ubiquinone] flavoprotein 1, mitochondrial	NDUFV1
-0.850458	0.695437	0.639117	-1.11669	-0.796386	-0.723433	-1.10519	-0.927778	-0.712678	-1.18538	-1.25854	-1.15059	-0.888376	0.376242	-1.42449	-1.08981	0.52188	-1.18278	0.416161	-0.734884	-0.944324	0.632807	0.393833	0.480196	0.31979	4	4	4	16.4	16.4	16.4	46.744	0.0026942	8.912	13152000	27		1.21309	-0.576567	P49841	P49841	Glycogen synthase kinase-3 beta	GSK3B
0.0853143	-0.29161	0.634516	0.0155588	0.0712133	0.123192	-0.284526	-0.134365	0.0341726	0.170645	0.108182	-0.0570616	0.23898	-0.00541821	0.00263653	-0.021625	-0.0819831	-0.360065	-0.068376	0.107937	0.365655	0.158482	-0.416469	-0.215984	-0.179002	16	16	16	41.3	41.3	41.3	39.591	0	323.31	2120200000	967		0.666327	0.118572	P50213	P50213	Isocitrate dehydrogenase [NAD] subunit alpha, mitochondrial	IDH3A
-0.0948994	-0.0533192	-0.459663	0.352334	0.175553	-0.139646	0.220967	0.113168	-0.0985767	0.127061	-0.284743	-0.217238	0.303562	-0.293377	0.424722	-0.247943	0.0378826	0.129773	-0.0735333	0.0108421	0.212102	-0.168624	0.0978445	-0.141017	0.0667681	21	16	16	49.7	35.1	35.1	50.663	0	323.31	475420000	296		0.0498191	0.0126508	P50395	P50395	Rab GDP dissociation inhibitor beta	GDI2
0.0446345	0.24426	0.562447	-1.12064	-0.206025	-1.26169	-0.664714	-0.77455	0.216582	0.0276457	0.008428	-0.173382	-0.104554	-0.89502	0.336503	0.277024	0.0474059	-0.788078	0.109505	0.129313	0.3558	0.256915	-0.249049	0.515085	-0.0507265	5	5	5	34.3	34.3	34.3	28.994	0	51.299	102350000	69		0.867122	-0.310991	P50402	P50402	Emerin	EMD
0.495671	-0.418441	-0.914961	1.2754	-0.223968	0.635169	-0.218446	-0.101295	-0.282489	0.869441	-0.908646	-0.268002	-0.722136	-0.577545	1.25879	0.231999	-1.23211	-0.651822	-0.157502	-0.22161	-0.00900459	0.344122	0.06814	0.594255	0.220028	8	8	8	20.1	20.1	20.1	46.44	0	91.807	100130000	92		0.105013	0.0745866	P50454	P50454	Serpin H1	SERPINH1
-0.345733	-0.0719917	0.802282	0.490638	0.219432	-0.404639	-0.207465	0.0262501	-0.852963	0.157338	0.272278	0.871457	0.51681	0.496077	-0.59053	0.628061	0.0499336	0.298423	-0.615699	-0.173867	-0.342084	0.598206	-0.210872	-0.524614	-1.08673	14	14	13	68	68	64.9	20.969	0	323.31	1963800000	481		0.534794	0.229874	P50461;Q6U7Q0	P50461	Cysteine and glycine-rich protein 3	CSRP3
0.331833	0.246912	0.150751	0.156119	0.283753	-0.872616	0.486481	-0.169052	0.0774938	0.299837	-0.941393	0.156982	0.0764765	-0.915932	-0.0514055	0.120909	-0.840193	-0.0885943	0.123774	-0.307407	0.47289	0.325935	0.200433	-0.0767447	0.752759	7	7	7	19.5	19.5	19.5	41.331	0	52.53	352720000	185		0.259212	-0.11396	P50502;Q8NFI4;Q8IZP2	P50502;Q8NFI4	Hsc70-interacting protein;Putative protein FAM10A5	ST13;ST13P5
-0.0865627	0.010548	0.574089	0.166724	0.030455	0.0430492	-0.376018	0.0554451	-0.0975052	0.102972	0.115484	0.118461	0.208715	0.0283888	-0.300541	-0.103174	-0.149395	-0.140384	0.0334591	-0.0637032	-0.292189	0.107601	0.038328	-0.149979	0.12573	14	14	14	23.6	23.6	23.6	98.063	0	172.91	133920000	132		0.668003	0.0989509	P50570;Q9UQ16;Q05193	P50570	Dynamin-2	DNM2
-0.542824	-0.200142	-0.223591	0.212411	-0.15304	-0.529139	0.0881076	0.715434	0.259147	-0.412684	0.29744	-0.357111	-0.0243052	0.288435	-0.00475292	0.770814	0.196937	-0.39408	-0.0409646	0.253614	-0.420662	0.602905	-0.363161	-0.0392721	0.0204832	17	17	17	38.9	38.9	38.9	67.404	0	284.93	215270000	262		0.274852	-0.097769	P50895	P50895	Basal cell adhesion molecule	BCAM
-0.286329	0.176882	0.0619302	0.0067983	0.0228868	-0.894826	0.102984	0.534567	0.314555	0.00722364	0.942224	-0.0281973	0.33245	1.21803	0.432452	0.0460668	-0.480461	0.168868	-0.0978923	0.316746	-1.49606	-0.302819	0.180268	-0.295144	-0.983203	6	6	6	31.4	31.4	31.4	34.193	0	135.16	143860000	173		1.50253	0.490605	P50897	P50897	Palmitoyl-protein thioesterase 1	PPT1
0.217592	0.103774	0.199123	0.390493	0.239444	-2.51346	0.103673	0.170631	0.044639	0.0483487	-0.477729	-0.284786	0.107327	-0.330625	0.0537914	0.0744584	0.147403	-0.081557	0.407504	0.447933	0.172175	0.0882782	0.118712	0.127053	0.425805	19	19	19	38.1	38.1	38.1	59.62	0	103.55	262310000	305		0.767073	-0.321294	P50990	P50990	T-complex protein 1 subunit theta	CCT8
0.0327583	0.0573994	0.157177	0.347198	0.203708	0.168983	0.0587936	-0.092915	-0.164278	-0.433398	-0.14215	-0.278723	0.324457	0.12746	0.223417	-0.0594067	-0.118203	-0.281945	0.191549	-0.0674213	-0.433701	0.140333	0.0815577	0.0152868	-0.0579363	14	14	14	33	33	33	57.924	0	151.89	185760000	253		0.579646	0.0983145	P50991	P50991	T-complex protein 1 subunit delta	CCT4
-0.0487021	-0.149719	0.374731	0.108038	0.170151	0.269657	-0.254047	0.141506	-0.151373	-0.326353	-0.0120037	-0.294135	-1.05051	0.0943443	-0.186406	0.124102	-0.268247	-0.197185	-0.0920561	0.299498	0.24998	0.398872	0.200908	0.181131	0.417821	35	35	18	43.3	43.3	22.5	112.26	0	323.31	793760000	693		1.0401	-0.219137	P50993	P50993	Sodium/potassium-transporting ATPase subunit alpha-2	ATP1A2
0.0394147	0.116632	0.314571	0.372909	0.075723	-0.367108	-0.359299	-0.195658	-0.431775	0.507938	-0.0473124	-0.20126	0.301044	0.286615	-0.148686	0.243917	0.240701	-0.0492312	-0.166388	-0.342345	0.310764	-0.0348459	0.165828	-0.704865	0.072719	19	19	19	38.6	38.6	38.6	54.389	0	323.31	882320000	358		0.138881	0.0439578	P50995;P27216	P50995	Annexin A11	ANXA11
0.513358	0.437343	0.150712	-0.949104	-0.906736	-1.13841	-0.80023	-1.42122	0.333932	-0.941762	-0.539225	-1.31838	-1.12884	-0.244086	-0.450841	0.424104	-0.515347	-1.213	0.461469	0.828645	0.379123	-1.04043	0.194757	0.346452	0.313819	9	7	7	22.5	20	20	69.72	0	155.52	21910000	49		1.34262	-0.578191	P51114	P51114	Fragile X mental retardation syndrome-related protein 1	FXR1
0.140272	-0.109451	0.816689	0.422577	-0.20153	0.308672	0.200548	0.190375	-1.11485	-1.07055	-0.617264	-1.36763	-0.767195	0.822237	-0.324158	0.72102	0.264075	-1.09749	-0.944505	0.376654	-1.13493	0.620491	0.0916515	0.411916	0.897253	11	11	9	24.2	24.2	21.8	74.222	0	31.669	43185000	54		0.293319	-0.198698	P51116;Q06787	P51116	Fragile X mental retardation syndrome-related protein 2	FXR2
0.041523	-0.0884933	0.0665455	0.425211	-1.70856	0.599468	-0.068985	0.300142	-0.0434761	0.214344	-0.297623	-0.0594086	-0.761605	-0.423773	0.65368	0.162935	-0.0482426	0.182735	0.065258	-0.100409	-0.53275	0.446766	0.121471	0.230239	0.623003	15	15	15	70	70	70	23.489	0	323.31	246580000	258		0.450236	-0.191835	P51149	P51149	Ras-related protein Rab-7a	RAB7A
-0.0691999	-0.314233	0.230857	-0.249523	0.519208	0.186919	0.290991	-0.11252	-0.695678	-0.186845	0.346057	0.0171577	0.101285	0.0609238	0.29705	-0.0478929	-0.0319684	0.318185	0.106745	0.0549552	0.169446	0.00634499	-0.325585	-0.262202	-0.410477	8	8	8	57.8	57.8	57.8	20.478	0	323.31	305290000	266		0.262656	0.0704082	P51452	P51452	Dual specificity protein phosphatase 3	DUSP3
0.0413094	0.32724	0.278252	0.232237	0.909706	-0.118607	-0.104776	-0.228193	-0.684618	0.336546	0.576105	-0.708327	0.130985	0.44667	-0.545846	-0.182579	0.322472	0.34683	-0.919369	-0.55645	-0.702729	0.421638	0.00474873	0.29465	0.0821051	13	13	13	46.8	46.8	46.8	42.794	0	323.31	376600000	266		0.346987	0.148114	P51553	P51553	Isocitrate dehydrogenase [NAD] subunit gamma, mitochondrial	IDH3G
0.284728	-0.255639	-0.0907066	0.493114	0.168517	0.674215	-0.672282	-0.0830715	0.0410778	-0.213208	-1.00708	-0.528948	-0.539833	-0.280599	-1.44415	-0.296178	-0.0716961	-0.0801361	0.0606777	0.0405876	0.297339	0.104695	0.250899	0.420889	0.275559	7	7	7	24.5	24.5	24.5	42.272	0.00065232	26.828	51748000	81		1.05368	-0.330522	P51570	P51570	Galactokinase	GALK1
0.369339	-0.407072	-0.545911	0.471482	-1.07706	0.823887	-0.16332	0.286505	0.0347369	-1.20686	-0.839934	0.72204	-0.975661	-0.396563	0.308298	-0.0293824	0.149765	-1.02011	0.251593	-0.0347592	-0.730657	-0.655661	0.178461	0.109772	-0.266348	3	3	3	24.9	24.9	24.9	18.998	0.0012188	22.068	50851000	58		0.0474448	0.0316603	P51571	P51571	Translocon-associated protein subunit delta	SSR4
-0.78331	0.576643	0.0909534	0.315075	0.610962	-0.750644	-0.0854401	-0.59658	0.554405	-0.639922	-0.291663	-1.33318	0.169645	-0.973936	-0.0235639	-1.14588	-0.235752	-0.945114	-0.478066	-0.708857	-0.570126	-0.00276232	0.309953	-0.275799	0.684316	6	6	6	16.9	16.9	16.9	52.44	0.0015121	12.836	30217000	53		0.216816	0.126105	P51608	P51608	Methyl-CpG-binding protein 2	MECP2
0.401107	0.0615765	-0.444376	-0.63518	0.180957	-1.2354	0.0868355	-0.881951	-0.117695	-0.990097	0.0609888	-0.378119	0.140716	0.0417093	0.636947	0.416917	-0.178811	0.228668	-0.801876	-1.05965	-0.0169188	-0.241721	0.155383	-0.225327	-0.173659	6	6	6	14.2	14.2	14.2	54.847	0.0014985	12.442	93948000	66		0.0258087	-0.0150992	P51648	P51648	Fatty aldehyde dehydrogenase	ALDH3A2
0.119904	-0.416021	-0.378185	-0.261083	-0.36005	0.186653	0.565628	0.607208	0.122332	-0.025318	-0.213918	-0.731109	0.573029	0.488779	-1.13652	-0.219585	-0.334328	0.315548	-0.258573	0.335871	0.423166	0.41643	0.0629351	0.131407	-0.0141962	10	10	10	26.5	26.5	26.5	57.214	0	175.18	244840000	191		0.365627	-0.143112	P51649	P51649	Succinate-semialdehyde dehydrogenase, mitochondrial	ALDH5A1
-0.0238277	-0.782613	0.815718	-0.58711	0.193435	0.400239	-0.142343	0.136805	0.289479	-0.271032	-0.0432596	-0.0625372	-1.02281	0.373128	-0.260514	-0.108617	0.0075901	-0.0532963	0.0852001	0.0403717	-0.163583	0.10715	-0.135571	0.634254	0.573743	15	15	15	30.8	30.8	30.8	79.685	0	50.101	121800000	246		0.469283	-0.16454	P51659	P51659	Peroxisomal multifunctional enzyme type 2;(3R)-hydroxyacyl-CoA dehydrogenase;Enoyl-CoA hydratase 2	HSD17B4
0.245273	0.278705	0.221281	0.0652443	0.272554	-0.0232548	-0.515105	-0.28269	0.0760685	-0.0206455	0.255472	-0.46639	0.480923	-0.0964506	0.0111372	-0.565039	-0.20084	0.21842	0.0749928	0.155037	0.213495	-0.0888174	-0.436485	0.263436	-0.13632	13	13	13	38.3	38.3	38.3	60.282	0	158.81	135800000	159		0.319505	0.0836869	P51687	P51687	Sulfite oxidase, mitochondrial	SUOX
-0.880872	-0.729538	0.340365	-0.0532339	-1.23114	-0.583532	1.04362	0.322504	0.581185	-0.465694	-0.942345	-0.0940249	-0.858536	0.445345	-0.815968	-0.844352	0.546747	-1.16114	-0.811547	0.22871	-0.0767939	0.761394	0.627327	-0.116568	1.07017	8	8	8	41.7	41.7	41.7	26.788	0	48.631	55479000	44		0.468612	-0.283852	P51858	P51858	Hepatoma-derived growth factor	HDGF
1.08015	-0.355835	-1.06663	1.0416	-0.544544	-1.10486	0.287501	-0.861667	0.497355	1.95729	-0.12417	0.807469	-0.123336	-0.580024	-0.334228	-1.67948	-0.460855	-1.43168	2.5609	-1.88578	1.82568	0.104266	0.336655	-2.88419	0.971882	8	8	8	34	34	34	33.17	0	323.31	119070000	117		0.233607	0.292665	P51911	P51911	Calponin-1	CNN1
-0.447299	-0.0713932	0.0193527	0.155263	0.160331	0.176133	0.392806	-0.538795	-0.416787	0.32178	-1.68635	0.220945	1.02247	-1.7535	-2.07142	-1.00374	0.515363	0.291425	0.00771217	0.43785	1.72784	1.34235	0.742443	0.0457533	0.409471	10	10	10	55.8	55.8	55.8	20.105	0	323.31	343350000	93		1.43044	-0.752744	P51970	P51970	NADH dehydrogenase [ubiquinone] 1 alpha subcomplex subunit 8	NDUFA8
-0.0202717	0.227426	-0.0166763	0.506916	-0.356621	0.379488	0.162561	-1.0922	-0.0758862	0.681999	-0.486352	0.00240072	-0.940289	-0.055762	0.112308	0.208734	-0.119589	-0.331797	-0.0653156	-0.0887703	0.379207	-0.251862	0.159145	-0.672414	0.813329	6	6	6	20.9	20.9	20.9	39.594	0	52.534	63703000	128		0.141774	-0.0677973	P51991	P51991	Heterogeneous nuclear ribonucleoprotein A3	HNRNPA3
-0.00891075	-0.261491	-0.68127	-0.050161	0.177855	0.0442165	0.107634	-0.0860325	0.0245747	-0.120559	-0.286915	-0.216336	-0.158146	0.347394	-0.307784	0.338227	0.121758	-0.0881725	0.23963	0.242703	0.114807	0.175748	0.253168	0.0327028	0.0453619	113	113	111	64.6	64.6	63.3	187.62	0	323.31	8682100000	4279		2.1215	-0.245989	P52179	P52179	Myomesin-1	MYOM1
0.0225319	-0.418245	-0.501278	0.34227	0.113903	0.756829	-0.219562	-0.0126568	-0.14055	-0.8679	-0.071492	-0.327443	-0.239316	-0.559735	1.00438	-0.0161797	0.122584	0.432717	0.105494	0.280043	-0.108138	-0.19679	0.0675594	-0.109673	0.540651	10	10	9	28.4	28.4	24	53.139	0	96.554	160770000	227		0.555689	-0.186378	P52209	P52209	6-phosphogluconate dehydrogenase, decarboxylating	PGD
0.0488458	0.478957	0.303238	0.195397	0.0241933	-0.772626	-0.313184	0.427193	0.0925565	0.372698	0.324842	-0.342246	-0.0494486	0.313981	-0.190693	-0.178329	0.102555	-0.665792	0.166962	-0.282665	0.167148	-0.238658	-0.0222288	-0.128119	0.165422	23	23	23	41	41	41	77.515	0	61.501	188770000	195		0.596363	0.152284	P52272	P52272	Heterogeneous nuclear ribonucleoprotein M	HNRNPM
0.266936	0.127574	0.86844	0.715697	-1.82965	-1.25518	-0.124122	0.232404	0.128375	-1.37587	-1.39116	0.484779	0.832956	0.72127	-1.39067	0.0107144	-0.457637	1.17377	-0.152715	0.416083	-0.276487	-0.290775	0.154335	0.447893	-0.682812	6	6	6	22.5	22.5	22.5	23.207	0	97.92	212000000	124		0.305871	-0.233452	P52565	P52565	Rho GDP-dissociation inhibitor 1	ARHGDIA
-0.293128	-0.383651	-0.00699514	0.109929	0.26856	-0.240067	0.309674	-0.592362	0.258752	-0.866797	-0.0500416	-0.462281	0.224617	-1.14327	0.691698	0.352809	-0.417285	1.06488	0.11686	0.318818	0.229736	0.244495	0.387504	0.234836	-0.357289	6	6	6	60.6	60.6	60.6	14.494	0	323.31	284960000	143		1.1757	-0.362561	P52758	P52758	Ribonuclease UK114	HRSP12
0.278628	-0.759681	-1.2243	0.323678	0.146367	0.641713	-0.930713	-0.879108	-0.688319	-1.27787	0.313663	0.0997728	-0.000641441	0.671447	-0.887879	-0.224828	1.04715	0.837874	-1.16619	0.207236	0.167072	0.0894026	-0.0240713	0.480029	-0.908795	4	4	4	34.8	34.8	34.8	21.348	0.0014286	10.753	66939000	66		0.593356	-0.328704	P52815	P52815	39S ribosomal protein L12, mitochondrial	MRPL12
-0.304398	-0.35254	0.347513	0.300308	0.327119	-1.29806	0.107492	0.134307	-0.0985953	-0.131512	-0.291838	0.623124	-0.109852	0.148769	-0.171359	-0.381291	-0.419265	1.06565	-0.464959	-0.129824	0.152465	-0.283669	-0.64902	0.253158	-0.320798	5	5	5	10.9	10.9	10.9	78.839	0.00065445	26.975	33560000	50		0.13631	0.0664537	P52888	P52888	Thimet oligopeptidase	THOP1
0.914025	0.152422	-0.795949	-0.557604	-1.00493	-1.02565	-0.990903	-1.34076	-0.678071	-0.893901	-0.622381	0.437267	-0.209881	-0.710249	0.408705	0.535092	-0.162756	0.459584	-0.99791	-0.884512	0.116047	0.048147	0.051071	-0.313244	0.794519	6	5	5	36.7	33.2	33.2	32.922	0	186.87	43905000	69		0.959248	-0.425795	P52907	P52907	F-actin-capping protein subunit alpha-1	CAPZA1
0.0443323	0.0532911	-0.779881	0.170618	0.658029	0.0368364	0.470218	-0.309231	-0.199351	-0.614767	0.53293	0.00320416	0.0868738	-0.0984518	-0.280327	0.0457036	0.137047	0.578441	-0.221394	-0.0698931	0.235113	0.527927	-0.296505	-0.170954	-0.53981	7	7	7	38.5	38.5	38.5	22.492	0	323.31	783510000	343		0.0910115	-0.0376126	P52943	P52943	Cysteine-rich protein 2	CRIP2
-0.108058	-0.250569	-0.374789	0.291617	-0.368039	-0.165292	-0.452672	0.562116	0.678275	-0.766917	-0.578744	0.218978	-0.616034	0.203688	-1.06534	-0.90617	0.111205	0.561116	0.253684	0.0283232	-0.204725	-0.834558	0.0190607	0.203957	0.137786	6	6	6	24.3	24.3	24.3	33.428	0.0026155	8.0921	41399000	48		0.266957	-0.123086	P53004	P53004	Biliverdin reductase A	BLVRA
0.353218	0.273996	0.039661	0.54364	-0.338864	0.15562	0.292879	0.174442	-0.56354	0.670866	0.549555	0.14015	-0.171934	0.00537872	-0.123344	-0.95238	-0.400967	-0.773356	-0.0529255	0.577711	0.413015	-0.548822	0.000900269	-0.232767	-0.0321312	8	8	8	25.5	25.5	25.5	56.878	0	147.47	101420000	125		1.26207	0.33362	P53041	P53041	Serine/threonine-protein phosphatase 5	PPP5C
0.138429	0.0509239	-1.32644	0.852335	-0.198359	-0.722997	-0.900141	0.284351	-0.225586	-1.32032	0.0511335	0.262355	-0.252261	-0.184338	1.26333	0.0375419	-0.778166	-1.14367	-1.0985	-0.039494	-0.0789496	-0.722011	0.0485242	-0.0504443	-1.05935	8	8	8	10.5	10.5	10.5	120.84	0	61.006	20577000	49		0.67815	0.339945	P53396	P53396	ATP-citrate synthase	ACLY
-0.215318	-0.000777054	0.353751	-0.722188	-0.653586	0.68008	0.0467541	-0.223166	0.128648	0.271787	0.0142729	-0.603788	0.245985	0.794033	-0.412035	-0.94677	0.19761	0.311658	0.806485	-0.0349682	0.0511724	-0.369322	0.585766	0.208567	-0.514652	11	11	10	37.9	37.9	35.3	36.249	0	178.25	413670000	278		0.0937978	-0.0492578	P53597	P53597	Succinyl-CoA ligase [ADP/GDP-forming] subunit alpha, mitochondrial	SUCLG1
0.18539	-0.739645	0.0524652	0.540455	0.086025	-1.00881	0.152786	0.156414	0.0643556	0.738168	-0.31263	-0.110533	-0.301644	0.033357	-0.775149	-1.2039	-0.1003	-0.529938	0.381202	0.216518	0.547683	0.397111	-0.3364	0.639259	0.218946	15	15	15	21.1	21.1	21.1	107.14	0	53.895	62999000	96		0.206415	-0.105618	P53618	P53618	Coatomer subunit beta	COPB1
0.17238	-0.246529	0.541274	0.787059	-0.800313	0.352052	0.0121796	0.0811894	-0.712132	0.312103	-0.928879	0.457419	-0.298393	-0.213508	0.506874	-0.685198	-0.0939605	-0.231736	0.337459	-0.511025	0.221216	0.275147	-0.583343	-0.600364	0.234953	8	8	8	9.6	9.6	9.6	138.34	0	30.596	34747000	41		0.386585	0.165204	P53621	P53621	Coatomer subunit alpha;Xenin;Proxenin	COPA
0.390367	-0.207972	-0.372624	0.228618	0.302722	-1.17349	0.250695	0.415912	-0.509978	0.294013	-0.145787	0.0272785	-0.0347694	0.417984	-0.0244221	-1.078	0.172235	0.00436129	-0.421044	0.530696	-0.101513	0.00112686	-0.528254	-0.188418	0.576774	8	8	8	15.5	15.5	15.5	99.058	0	90.908	67169000	93		0.206763	0.0937731	P53814	P53814	Smoothelin	SMTN
0.38602	0.15648	0.194457	-1.07724	-0.743966	-1.11713	-0.17357	-1.05482	-0.322268	-1.12134	0.20707	-0.17134	0.0596342	0.0524931	-0.185374	0.000323296	-0.198802	-1.33708	-0.0426397	-1.0036	-0.0533476	0.348027	0.0314779	-0.000226021	-0.288415	7	7	7	9.4	9.4	9.4	118.32	0.0015756	14.792	26771000	45		0.130016	-0.0729656	P53992	P53992	Protein transport protein Sec24C	SEC24C
-0.316665	0.0852229	-0.167846	0.111334	0.23144	-0.597022	-0.18951	0.258126	0.318158	0.0033137	-0.191605	-0.0622374	-0.169173	0.547098	0.0516104	0.00674502	0.170352	0.142617	-0.0708326	0.0145671	0.157998	-0.285386	-0.375313	-0.0999704	0.426978	13	13	13	23.2	23.2	23.2	75.378	0.0012477	23.234	92596000	90		0.0486681	-0.0146259	P54136	P54136	Arginine--tRNA ligase, cytoplasmic	RARS
-0.0524427	0.652855	0.43848	-0.0109559	0.269531	0.185367	0.169002	-0.137009	-0.459761	0.335741	-0.133627	0.209583	-0.0536518	0.610321	0.623899	-0.25527	-0.759779	-0.331383	-0.188587	0.144211	0.0727081	-0.319715	-0.242533	-0.592594	-0.174391	18	18	17	20.2	20.2	20.2	124.57	0	216.11	143380000	192		2.78309	0.441222	P54289	P54289	Voltage-dependent calcium channel subunit alpha-2/delta-1;Voltage-dependent calcium channel subunit alpha-2-1;Voltage-dependent calcium channel subunit delta-1	CACNA2D1
0.172464	-0.344328	-0.853217	-0.299616	-0.0322156	0.295104	-0.291483	0.222936	0.228675	-0.124014	-0.387126	-0.508941	-0.0581808	0.397878	-0.456368	0.0763793	0.197545	0.207443	0.415271	0.129056	0.13091	0.453605	0.230273	0.122636	0.0753145	96	96	95	68.4	68.4	66.4	164.89	0	323.31	8932100000	3889		2.07583	-0.339739	P54296	P54296	Myomesin-2	MYOM2
-0.0410523	-0.111067	-0.786944	-0.348622	0.327671	-1.47943	0.207782	0.154348	0.246688	-0.120791	0.171079	-0.286759	0.327556	0.25949	-0.232405	-0.193264	0.0302177	0.588459	-0.256636	0.303211	0.0913061	-0.502478	0.473136	-0.564772	0.263847	14	14	14	36.4	36.4	36.4	56.068	0	190.29	81509000	94		0.331487	-0.137467	P54578	P54578	Ubiquitin carboxyl-terminal hydrolase 14	USP14
0.428299	0.143637	-0.66293	-1.05271	-0.364752	-0.336445	-0.051075	0.250731	0.312794	0.964857	0.156226	-0.231124	0.17564	0.460728	-0.72101	-0.342939	-0.391098	-0.567083	0.411079	-0.458004	0.348877	-0.3108	-0.127618	0.102017	0.147065	8	8	7	26.1	26.1	23	62.319	0	148.55	64344000	56		0.177473	0.0837083	P54646;Q13131	P54646	5-AMP-activated protein kinase catalytic subunit alpha-2	PRKAA2
0.512459	0.874722	0.369696	0.513628	0.397566	0.465243	-0.648548	-0.615718	-0.856365	0.249339	0.574733	0.874526	-0.439056	0.386517	0.706181	0.682904	-0.65077	-0.384523	-0.523885	-0.385748	0.00230293	-0.0269234	-0.459548	-0.743962	-0.87477	26	14	13	42.3	27.1	25.5	70.02	0	122.89	221310000	265		1.79212	0.56082	P54652	P54652	Heat shock-related 70 kDa protein 2	HSPA2
0.0187766	0.339846	-0.323709	0.333134	0.259318	0.04028	0.365908	0.308255	-0.305423	0.157983	-0.147371	-0.390541	-0.261842	-0.827836	0.152823	-0.430751	-0.139491	0.313742	-0.088693	-0.849176	0.297909	0.480687	0.116593	0.192624	0.386954	9	7	7	35.3	30.6	30.6	39.609	0	323.31	89771000	91		0.117438	-0.046733	P54725	P54725	UV excision repair protein RAD23 homolog A	RAD23A
-0.841647	-0.305074	-0.290815	0.358315	0.0194476	0.1677	-0.411152	-0.0607354	0.276261	0.0804465	-0.0634333	-0.332141	0.197923	-0.240841	0.425662	-0.0444448	0.0133536	0.239573	0.279597	-0.322471	0.37754	-0.767739	0.156383	-0.0625731	0.309219	11	11	9	37.2	37.2	35	43.171	0	204.73	147870000	146		0.262334	-0.0858493	P54727	P54727	UV excision repair protein RAD23 homolog B	RAD23B
0.0239787	0.262096	-0.208439	0.237817	0.529338	-2.5879	0.0205817	0.00600955	0.395353	0.210092	0.0383833	-0.496906	0.336731	0.333891	0.256834	-0.033402	0.38524	0.533359	0.0768141	0.149065	-0.150343	0.589315	0.046644	-0.0567324	-0.897816	12	12	12	56.9	56.9	56.9	26.477	0	163.35	585310000	261		0.163348	-0.107024	P54819	P54819	Adenylate kinase 2, mitochondrial;Adenylate kinase 2, mitochondrial, N-terminally processed	AK2
0.137691	-0.0532534	-0.254513	-0.908304	-0.171173	-0.278847	-0.00300624	0.290098	-0.027777	0.215765	0.0924112	0.0400335	0.234942	0.0517294	-0.578399	0.290767	0.409399	0.279459	-0.0735667	0.147262	0.182327	-0.110069	0.000707817	0.0305235	0.055794	14	14	13	62	62	54.6	33.232	0	104.97	213510000	208		1.08161	-0.202101	P54920;Q9H115	P54920	Alpha-soluble NSF attachment protein	NAPA
0.0120588	0.23819	-0.995117	0.0310121	0.261792	-1.08117	0.0557905	0.744668	0.429776	-0.993455	0.374778	-0.361788	0.434307	0.210554	0.00270042	0.653699	0.644143	-0.167482	0.474026	-1.3891	0.473932	-0.0679649	-1.17951	0.394561	-0.281567	8	8	8	28.9	28.9	28.9	40.736	0.0006605	27.59	89580000	128		0.0028176	0.00213301	P55036;A2A3N6	P55036	26S proteasome non-ATPase regulatory subunit 4	PSMD4
-0.097815	0.373724	-0.319697	-0.376835	-0.175538	-1.28794	-0.129576	0.220146	-1.04113	1.15296	-0.134051	-0.908755	-1.11303	0.943673	-0.0260764	0.259504	0.182664	-0.0347676	-0.997947	-0.0136418	-0.35245	-0.239188	0.245187	-0.0619861	0.533648	11	11	11	12.2	12.2	12.2	110.42	0	49.714	75496000	60		0.250501	-0.146765	P55060	P55060	Exportin-2	CSE1L
0.026228	0.100203	0.15822	0.396976	0.108791	0.204706	0.110989	-0.229509	-0.181747	-0.0180454	0.27202	-0.258627	0.1525	-0.122904	-0.11907	-0.0126858	-0.280983	-0.114164	-0.234562	-0.0344162	0.441601	-0.268579	0.0123463	-0.100996	-0.00829124	40	40	36	62.9	62.9	51.1	89.321	0	323.31	1385600000	1061		0.640709	0.100122	P55072	P55072	Transitional endoplasmic reticulum ATPase	VCP
-0.273734	-0.184773	-0.092673	0.33459	0.249431	-0.561955	-0.0226504	-0.0778586	-0.587025	0.405597	-0.136957	-0.540437	-0.223237	0.374064	-0.11762	0.0438588	0.171731	0.40632	0.326263	-0.137122	0.148791	-0.195518	0.0153852	0.247786	0.427743	27	27	27	65.4	65.4	65.4	51.294	0	323.31	4654000000	1716		1.29408	-0.24254	P55084	P55084	Trifunctional enzyme subunit beta, mitochondrial;3-ketoacyl-CoA thiolase	HADHB
0.187982	0.295171	0.190322	0.162639	-0.839103	-0.960676	-0.615851	-0.101119	-0.132474	1.17227	0.542407	0.428859	-0.301244	0.393477	0.789494	-0.178294	-0.881865	-0.0400111	-0.825044	-0.0587718	0.646785	-0.300195	-0.0119049	-0.827853	-1.35982	5	4	4	19.2	16.6	16.6	45.374	0	30.6	75990000	63		1.18916	0.464508	P55209	P55209	Nucleosome assembly protein 1-like 1	NAP1L1
-0.335297	0.348453	-0.0922362	-0.108863	0.397046	-0.244559	0.324807	-0.126942	-0.113907	0.099769	-0.0983662	0.191549	-0.0449928	0.169748	-0.298357	-0.0369727	-0.455434	-0.0922915	0.286983	0.149444	-0.0697502	-0.0694946	-0.131249	0.0697819	0.281131	50	50	46	35	35	30.9	195.98	0	323.31	1522700000	1145		0.0433049	0.0113087	P55268	P55268	Laminin subunit beta-2	LAMB2
-0.0991876	-0.244346	0.221873	-0.115106	0.455176	-0.423677	0.159077	0.225718	0.387736	-0.366075	-0.373554	0.300816	-0.222629	0.130314	-0.433082	-0.633671	0.156182	-0.158544	0.391062	0.0437853	0.618874	-1.56793	0.28476	0.532469	0.729956	13	13	13	25.1	25.1	25.1	78.286	0	323.31	876660000	445		0.12648	-0.0661574	P55290	P55290	Cadherin-13	CDH13
-0.192178	-0.0471982	-0.177901	-0.164487	0.386903	0.220952	-0.000479635	0.158401	0.0240679	-0.487472	0.169159	-0.345686	0.0467794	0.263941	-0.53928	0.00690943	-0.0680227	0.280717	-0.0335264	0.0933142	0.282739	0.124359	0.119152	-0.00919361	-0.111969	27	27	27	39.8	39.8	39.8	103.28	0	143.77	498130000	317		0.628808	-0.11408	P55786;A6NEC2	P55786	Puromycin-sensitive aminopeptidase	NPEPPS
-0.550366	0.369817	0.201862	-0.0417545	0.293267	-0.236605	0.325841	0.102514	-0.0125359	-0.425999	0.665234	0.156016	-0.280279	0.221955	-0.133806	0.568956	-0.368968	0.196054	-0.755328	0.333247	0.268118	0.193865	-0.212566	-0.56085	-0.317689	20	20	20	48.1	48.1	48.1	56.157	0	323.31	2239500000	1154		0.317435	0.109193	P55809;Q9BYC2	P55809	Succinyl-CoA:3-ketoacid coenzyme A transferase 1, mitochondrial	OXCT1
0.76475	0.3424	-1.03163	-1.12189	-2.02231	1.06716	0.452649	0.580586	-0.326225	-1.1506	-0.50679	0.596546	-0.423445	0.387775	-0.319365	0.502631	0.0343423	-0.66028	-0.751241	0.0155396	-0.498285	-1.05671	-0.117117	-0.355764	1.23644	7	7	7	17.1	17.1	17.1	92.48	0.0012715	24.648	28003000	33		0.016691	-0.0156484	P55884	P55884	Eukaryotic translation initiation factor 3 subunit B	EIF3B
-0.774156	0.355495	-0.150274	-1.45712	0.33742	-0.574441	0.536938	0.0953999	-1.47328	0.233009	1.00995	-1.20091	-0.80856	-0.574156	0.764858	0.481365	0.137333	-1.05738	0.405783	0.497938	-0.238694	-0.905722	0.931322	-0.238505	0.0595069	2	2	2	25.5	25.5	25.5	10.918	0	323.31	475860000	95		0.386314	-0.252616	P56134	P56134	ATP synthase subunit f, mitochondrial	ATP5J2
-0.820537	-1.9154	-0.569441	0.0496558	0.639559	0.0852755	0.853763	-0.140566	-0.771803	0.358173	-1.09092	-0.201985	1.02218	-1.74102	-0.827008	-0.52648	1.52408	1.63163	-0.420813	-1.56944	0.276689	1.49621	0.410722	2.61694	-1.96181	4	4	4	46.3	46.3	46.3	11.94	0	92.492	114650000	113		0.797173	-0.685778	P56181	P56181	NADH dehydrogenase [ubiquinone] flavoprotein 3, mitochondrial	NDUFV3
-0.00704684	0.381476	0.264003	-0.156739	-0.584537	-1.23372	0.394811	-0.21586	0.318072	-0.661134	-0.130428	-0.288902	-0.84793	0.15021	-0.0343964	0.302104	0.126	0.142436	-0.622127	0.318541	0.0615108	0.673674	-0.0615131	0.310025	0.167748	8	8	8	12	12	12	101.11	0.0015907	15.142	36684000	60		1.08925	-0.318648	P56192	P56192	Methionine--tRNA ligase, cytoplasmic	MARS
-1.72205	-1.45343	-0.086956	0.0821953	0.531708	-0.930194	0.703245	-0.303789	1.03331	0.611259	-1.75312	-2.8086	1.76588	-0.142682	1.66521	-0.97732	0.645523	2.27032	-2.38394	0.0726032	-1.41327	-0.885567	1.78633	-0.740395	0.900245	4	4	4	52.2	52.2	52.2	7.9331	0.0027273	9.2901	190620000	69		0.0751646	-0.114654	P56385	P56385	ATP synthase subunit e, mitochondrial	ATP5I
-0.00187492	0.273344	-1.58065	-1.04205	0.0250874	0.388126	0.0406113	0.0591412	0.352522	-0.618082	-1.40221	0.560387	0.288908	-0.0441341	-0.841402	-0.148077	0.570717	0.853346	-0.418705	0.204494	-0.229065	0.92856	0.361698	0.306952	0.0703087	6	6	6	51.6	51.6	51.6	15.136	0	73.904	588020000	128		1.21811	-0.486175	P56556	P56556	NADH dehydrogenase [ubiquinone] 1 alpha subcomplex subunit 6	NDUFA6
0.188953	-0.557932	-0.226982	0.450171	0.333086	0.345926	-0.0311565	0.228415	-0.271049	-0.790464	0.248711	0.0741446	0.326763	0.33483	-1.6189	-0.172821	0.360643	-0.161819	0.150343	0.154688	-0.0446127	-0.0369146	-0.192968	-0.312935	-0.397018	6	6	6	54.5	54.5	54.5	15.928	0	39.239	96886000	72		0.00177605	0.000975781	P57105	P57105	Synaptojanin-2-binding protein	SYNJ2BP
0.196463	0.629464	0.219495	0.71931	-0.729745	0.101172	-1.16837	-0.321845	-0.31166	0.657843	0.677316	0.466918	0.602544	0.0595215	0.365914	-0.0795223	0.41305	0.26752	-0.196202	-0.396976	-0.228715	0.343228	0.0167473	-2.42734	0.12387	5	5	5	42.3	42.3	42.3	19.667	0.0015472	13.739	90447000	65		0.692366	0.360723	P59998	P59998	Actin-related protein 2/3 complex subunit 4	ARPC4
1.71852	2.0286	-3.61745	-0.842333	-0.287016	1.712	1.41233	0.707159	-0.300467	-0.613606	-0.989264	0.365924	0.488744	0.880738	1.09818	-4.41405	0.948658	-1.2135	1.54765	-0.865286	-0.725622	1.1723	-0.815617	-2.77099	-0.245623	4	4	4	26.3	26.3	26.3	25.809	0	323.31	125270000	76		0.840788	0.989012	P60033	P60033	CD81 antigen	CD81
-0.40708	-0.165401	-0.423828	-0.395048	0.349384	0.20352	0.241364	-0.298504	0.0976067	0.180025	0.259674	0.0708698	0.345694	0.812979	0.247511	-0.107262	-0.206501	0.768517	-0.0101585	0.173367	0.116154	-0.427404	-0.242315	-0.490863	-0.6923	19	19	19	78	78	78	30.791	0	323.31	5008800000	1693		0.627491	0.186461	P60174	P60174	Triosephosphate isomerase	TPI1
0.44864	0.189548	0.924175	0.138307	-0.446055	0.278446	-0.0862815	-0.256644	-0.147744	0.869434	0.250899	0.976265	0.315771	-2.32217	-0.192392	-0.855187	-0.119307	-0.797284	0.174249	-0.314295	0.421652	0.585064	-0.0213869	0.320261	-0.333961	7	7	5	47.7	47.7	31.8	16.93	0	215.2	376370000	218		0.234927	0.156699	P60660	P60660	Myosin light polypeptide 6	MYL6
0.0143814	-0.0192242	0.0159245	0.780762	0.39473	0.40234	-0.319118	0.064373	-0.122652	-0.318274	0.279392	-0.170422	-0.194435	0.201669	-0.00879116	-0.238062	-0.141594	-0.700474	0.0376148	0.149273	0.250063	0.46882	0.12142	-0.764612	-0.183104	13	13	4	39.4	39.4	14.3	46.153	0	109.75	322230000	337		0.61402	0.166776	P60842	P60842	Eukaryotic initiation factor 4A-I	EIF4A1
0.0445262	-0.263064	0.0246745	0.225661	0.548013	0.920077	-0.886561	-0.0117692	0.0450297	-0.374083	0.0395527	-0.416029	-0.00759125	-0.00326729	0.00671387	-0.233195	0.320533	0.14194	-0.60311	0.101329	0.322258	-0.46966	0.0671425	0.324841	0.13604	10	10	10	50.4	50.4	50.4	27.399	0	33.983	118000000	105		0.0413106	-0.0180196	P60900	P60900	Proteasome subunit alpha type-6	PSMA6
0.224793	-0.462756	-0.464671	0.559422	0.228886	-0.96557	-1.00761	-0.432441	1.20778	-0.0323346	-1.37965	-0.722686	-0.968389	-0.404445	-0.560216	-1.47342	0.439139	0.23972	0.177497	0.795998	0.0591759	0.890774	-0.212822	0.422087	1.90779	8	7	7	47.3	43	43	18.506	0	77.69	416880000	155		1.3892	-0.66992	P60981	P60981	Destrin	DSTN
-0.876278	0.142446	-1.09822	0.561866	0.325868	-0.836004	-1.48944	-0.754983	-0.908569	-1.10152	-0.289092	0.389304	-0.808437	-0.00442219	-1.59678	-0.140337	-1.16251	0.359655	-0.798533	0.239938	-0.0463839	-0.161765	-0.0569239	-0.0189543	0.188237	4	4	4	11.7	11.7	11.7	55.704	0.0026121	8.0704	19620000	20		0.889724	-0.396526	P61011	P61011	Signal recognition particle 54 kDa protein	SRP54
-0.0469264	0.00616277	-0.0207652	0.411415	0.146315	0.191279	0.124897	9.74e-05	0.0522748	-0.61207	0.302727	-0.125858	-0.195816	-0.335388	0.571249	-0.122366	-0.397737	0.17721	0.0861818	0.00403226	0.320745	-0.190231	-0.735798	0.112789	0.275581	9	9	4	58.5	58.5	27.8	23.545	0	91.435	274010000	233		0.270031	0.0782655	P61019	P61019	Ras-related protein Rab-2A	RAB2A
0.203882	-0.906323	0.8477	-0.101717	-0.280531	-0.844145	-0.703045	-0.0662958	0.402967	-1.29486	0.535046	0.619235	0.178872	-0.96504	-1.02952	0.26338	0.243797	0.0372199	0.153835	-0.0948698	-0.677623	-1.14651	0.288211	-0.123662	-0.820079	8	8	6	54.4	54.4	44.2	23.707	0.0010747	15.889	49496000	39		0.0559846	-0.0392882	P61020	P61020	Ras-related protein Rab-5B	RAB5B
-0.816684	-0.678845	-1.02509	-1.29952	-0.702921	-1.00613	1.12331	-0.808162	0.90018	-1.35221	0.0656612	-1.19858	0.205554	-0.00587196	-0.193784	-1.85781	0.627214	-0.982116	-1.14241	-0.114054	0.0129211	0.509381	0.571063	-0.270278	0.303933	5	4	4	28.5	23	23	22.541	0	36.056	78077000	83		0.292783	-0.218658	P61026;P59190	P61026	Ras-related protein Rab-10	RAB10
0.033441	0.0253863	-1.04622	-0.913186	0.198186	0.174598	-0.0239149	0.142902	-0.0276876	0.473463	0.0287745	-0.389488	-0.459732	-0.644489	0.0498964	-0.356019	0.0480933	0.277065	-0.283299	0.230972	0.265129	1.55174	0.108225	-0.202501	-0.307552	5	5	5	28	28	28	22.406	0	38.968	39705000	56		0.809018	-0.291723	P61086	P61086	Ubiquitin-conjugating enzyme E2 K	UBE2K
-0.224828	-0.0802607	-0.389053	-0.156288	0.124892	0.575285	0.102788	0.068728	-0.142723	0.263402	0.356824	0.296127	-3.21842	0.5781	0.167053	0.0725599	-0.0926699	-0.605041	0.35612	0.127089	1.06342	-0.790921	0.591297	0.130012	0.826511	6	6	6	48	48	48	17.138	0	323.31	319380000	188		0.401502	-0.279729	P61088;Q5JXB2	P61088;Q5JXB2	Ubiquitin-conjugating enzyme E2 N;Putative ubiquitin-conjugating enzyme E2 N-like	UBE2N;UBE2NL
-0.647143	0.139375	0.717628	-0.639371	0.404239	-0.756217	-0.167643	0.133067	-0.0176704	0.0250409	0.470187	0.131839	0.0568457	-0.349774	-0.450023	-0.0519893	-0.000406946	-0.0995376	0.293283	0.020202	0.24298	0.380645	-0.334243	-0.235742	0.087285	9	9	9	57.2	57.2	57.2	23.897	0	62.225	112600000	92		0.267706	-0.0935556	P61106	P61106	Ras-related protein Rab-14	RAB14
0.595137	-0.728156	0.128359	-0.0392241	-0.838135	0.229067	-0.0967841	-0.398765	0.432545	-0.352329	0.51164	0.328849	1.00104	0.285564	-1.49703	-0.87383	-0.516317	0.773285	-0.982562	-0.754976	-0.178059	0.416759	-0.42138	-0.363881	-0.0835007	9	9	8	25.4	25.4	22	47.371	0.0010712	15.746	84475000	58		0.534053	0.269231	P61158;Q9P1U1	P61158	Actin-related protein 3	ACTR3
-0.103238	0.257859	0.0407345	0.2947	0.225232	0.624913	-0.166877	0.151693	-0.320575	0.320485	0.427436	0.0464256	0.217679	0.118945	-0.243205	-0.264434	-0.217765	-0.299582	-0.373801	-0.169347	-0.343436	0.660508	0.0781887	-0.604316	-0.358224	10	10	9	33.2	33.2	30.2	44.76	0	64.856	171080000	172		1.81385	0.315368	P61160	P61160	Actin-related protein 2	ACTR2
0.147749	-0.766201	-0.260392	0.217436	0.57547	-0.202042	-0.256031	-0.223809	0.0563676	0.00070165	0.11679	-1.3286	-0.0100124	-0.34121	0.0424034	0.218385	0.158182	0.0420606	-0.0552466	0.34737	0.363908	0.0994579	0.126205	0.416368	0.514693	8	8	5	33.5	33.5	21.5	42.613	0	323.31	254940000	217		1.69015	-0.371897	P61163	P61163	Alpha-centractin	ACTR1A
0.0196721	0.215799	-0.191527	-0.0719035	0.330242	0.30801	0.0956457	0.258285	-0.362248	-0.0107386	0.195006	-0.027704	0.333977	-0.487633	-0.26491	-0.0157168	0.122659	0.129015	0.0220048	-0.8492	0.256725	0.87406	-0.144054	-0.90694	0.171473	9	9	9	28	28	28	51.596	0.0012674	24.504	92739000	57		0.141938	0.0566622	P61201	P61201	COP9 signalosome complex subunit 2	COPS2
-0.0240709	0.135389	0.302915	-0.0127755	-0.124706	0.0144347	-0.0220395	0.201156	0.309448	0.561361	-0.284369	-0.650835	-0.656882	-0.0812763	0.43436	-0.581112	-0.616404	0.0455435	-0.261557	0.0724162	0.368961	0.411039	0.331258	-0.163811	0.291555	9	9	4	58.6	58.6	24.3	20.697	0	323.31	452770000	336		0.0411836	0.0170184	P84077;P61204	P84077;P61204	ADP-ribosylation factor 1;ADP-ribosylation factor 3	ARF1;ARF3
-0.0109402	0.493819	-0.146352	0.959648	-0.0103699	-0.574451	0.656544	-1.21111	-1.93165	0.273838	-0.112352	-0.23957	0.511271	0.163539	-0.828016	-0.122848	0.723935	-0.176857	0.746466	0.330334	-0.64449	1.1302	-0.392112	0.60681	-0.195277	12	12	12	44.3	44.3	44.3	29.945	0.00065963	27.553	182730000	64		0.601844	-0.33436	P61247	P61247	40S ribosomal protein S3a	RPS3A
0.569771	-0.06065	0.192854	0.73456	0.482916	-1.15121	-0.960043	0.210708	0.342848	0.498592	-0.155216	-0.0672602	-0.303993	-0.663051	0.26772	-0.560379	-0.0655042	-0.513987	-0.782381	-0.0893041	0.219325	0.15971	0.0757395	0.628016	-0.160991	4	4	4	18.1	18.1	18.1	24.146	0.0014793	11.889	133330000	117		0.207545	0.104879	P61313	P61313	60S ribosomal protein L15	RPL15
0.475402	0.370519	0.546107	-1.17715	-0.0011722	0.158868	0.0757874	0.0016831	-0.110286	0.658952	0.4203	-0.275916	-0.810212	-0.874511	-0.991495	-1.30915	-0.357303	-0.192872	-0.613647	0.297116	0.219306	-0.115394	0.195556	0.257033	0.109326	4	4	3	24.9	24.9	19.2	21.768	0	217.98	142900000	85		0.0788029	0.0487945	P61586;P08134;P62745	P61586;P08134	Transforming protein RhoA;Rho-related GTP-binding protein RhoC	RHOA;RHOC
-0.0557386	0.144838	0.532894	-1.89748	-0.336773	0.478952	0.23679	0.240293	0.350384	-0.746906	0.418367	0.0249557	-0.174232	0.224209	0.372574	0.0157221	0.103489	0.941976	0.409536	-0.417978	-1.96519	0.210968	0.361496	0.278364	0.248487	7	7	7	67.6	67.6	67.6	10.932	0	245.87	859750000	234		0.0397533	-0.0311452	P61604	P61604	10 kDa heat shock protein, mitochondrial	HSPE1
-0.0676226	-0.19358	0.00878194	0.129223	0.0434499	0.361203	-0.00458094	-0.097032	-0.253547	0.51734	-1.02106	-1.30742	-0.783937	-0.720303	-0.00319072	-0.224605	-0.10308	0.344151	-0.465429	0.00532773	-0.171848	0.879368	-0.772728	0.418993	0.433342	4	4	4	24.9	24.9	24.9	20.198	0.0014613	11.5	33086000	50		0.664577	-0.260501	P61923	P61923	Coatomer subunit zeta-1	COPZ1
0.0966493	0.869753	-0.104261	0.878458	-0.442978	-2.51513	0.344225	-0.626155	-0.0451945	-0.866941	-0.960801	0.110629	0.187728	0.61305	0.0282204	1.00132	-0.00727639	0.298453	-0.7886	0.492924	0.499625	-0.780381	0.0614941	-1.27977	-0.220973	4	4	4	51.2	51.2	51.2	14.478	0.001218	22.047	135090000	64		0.104687	-0.0898648	P61970	P61970	Nuclear transport factor 2	NUTF2
-0.00910517	-0.413488	0.346146	0.241812	-0.404195	-0.209751	-0.26007	0.0820775	-0.016252	0.60648	0.489053	-0.799628	0.902324	0.542544	0.51228	0.198884	-0.230281	0.261153	-0.388984	0.195574	-0.318334	-0.774776	-0.426608	-0.516067	0.389212	16	16	15	44.3	44.3	38.4	50.976	0	323.31	317980000	193		0.825537	0.268371	P61978	P61978	Heterogeneous nuclear ribonucleoprotein K	HNRNPK
0.0360144	-0.0119058	0.555063	0.242552	0.117315	0.0590094	-0.0405942	0.0579928	-0.165796	-0.054928	-0.169717	-0.303526	-0.765228	0.0646957	0.481123	-0.439289	-0.103274	0.00894343	-0.0701753	-0.190928	0.177723	0.547083	-0.0836788	0.396189	-0.344665	15	12	10	51.4	47.4	47.4	28.302	0	323.31	1057100000	404		0.048431	0.0170119	P61981	P61981	14-3-3 protein gamma;14-3-3 protein gamma, N-terminally processed	YWHAG
-0.058935	0.110033	-1.2699	-0.232576	-0.0804061	0.107109	0.325901	0.354065	-0.131222	-0.193825	0.735891	-0.29154	-0.234045	0.00217056	-0.329363	0.428127	0.161217	-1.44101	0.217386	0.43413	0.109375	-0.360203	0.16675	0.18075	0.0202141	10	10	3	32.7	32.7	8	37.186	0	93.532	177260000	98		0.140332	-0.0707828	P62140;P62136	P62140;P62136	Serine/threonine-protein phosphatase PP1-beta catalytic subunit;Serine/threonine-protein phosphatase PP1-alpha catalytic subunit	PPP1CB;PPP1CA
0.330999	-0.548501	0.425563	-1.23218	0.358565	-0.829017	-0.989853	0.349574	-0.792989	0.282315	0.107355	0.104763	0.409231	-0.415465	-0.152273	-0.985307	0.0558062	0.705079	-0.101653	-0.872441	0.0796488	0.188356	-0.479559	-0.294991	0.452934	10	10	10	31.1	31.1	31.1	49.184	0	203.06	79652000	110		0.0766601	-0.0475815	P62191	P62191	26S protease regulatory subunit 4	PSMC1
0.0680093	0.0197191	-0.169955	0.364947	0.305623	-0.259803	-0.0537329	-0.459981	-0.145188	0.0711679	0.356911	0.117958	0.0883255	-0.157871	-0.0236206	-0.399133	0.00869268	0.143367	0.285169	0.221099	0.256599	-0.0935936	-0.740746	-0.510559	0.706596	11	11	10	34.2	34.2	31.3	45.626	0	288.7	105760000	156		0.0559345	0.0204182	P62195	P62195	26S protease regulatory subunit 8	PSMC5
-0.304237	-0.463282	1.21605	-0.144241	-0.226171	0.35672	-0.30777	0.0449048	0.0601693	-0.287195	0.14726	-0.39908	0.0148514	0.302653	0.146416	-0.0252207	0.0787278	0.06205	0.00483144	-0.065338	0.165442	-0.0357697	-0.124265	-0.483714	0.266206	9	9	9	45.7	45.7	45.7	24.205	0	273.57	169690000	196		0.067338	0.0261749	P62241	P62241	40S ribosomal protein S8	RPS8
-0.0126839	0.174849	-0.0653057	0.289078	0.157925	0.141304	0.042469	-0.203812	0.00123405	-0.142971	-0.243034	-0.394667	-0.380991	-0.4175	0.547661	-0.170277	-0.193945	0.0868702	0.0343704	-0.139105	-0.313353	0.562759	-0.0105362	0.0435371	0.606123	20	20	17	71.4	71.4	64.3	29.174	0	323.31	1750900000	626		0.319751	-0.0844073	P62258	P62258	14-3-3 protein epsilon	YWHAE
0.373624	0.117649	0.177599	0.0929657	0.226636	-1.01331	-0.074633	0.0567509	0.324373	-0.707842	-0.351863	-0.278766	-0.150722	0.0986337	-1.70066	0.0537411	0.0747391	0.217647	0.00247536	0.0775887	-0.488973	0.0127553	0.273841	0.589711	0.295382	6	6	6	32.5	32.5	32.5	16.273	0	194.57	165350000	130		0.862532	-0.298195	P62263	P62263	40S ribosomal protein S14	RPS14
0.0854895	0.490959	0.431139	-0.0703733	-0.0239064	0.497643	0.00642613	-0.778131	0.424956	0.555821	0.822762	-0.436029	-1.54253	0.518153	1.13028	0.141428	0.379084	0.116055	-2.07113	-0.96359	0.272746	-0.278366	-1.70315	0.679722	0.53641	6	6	6	32.2	32.2	32.2	17.718	0.0010935	16.863	101340000	70		0.699346	0.429923	P62269	P62269	40S ribosomal protein S18	RPS18
-0.0394285	-0.888899	1.19101	1.7694	-3.5328	-0.766648	-0.663164	-0.00279026	0.292626	0.576605	0.233382	0.0216258	-0.233787	-0.112192	0.943293	-0.82352	-0.0584715	0.627367	-0.845871	-0.854412	-0.886729	-1.28773	0.36949	-0.719698	-0.502113	6	6	5	54.5	54.5	54.5	5.0526	0	103.13	154970000	37		0.490734	0.417384	P62328	P62328	Thymosin beta-4;Hematopoietic system regulatory peptide	TMSB4X
-0.315242	0.247041	0.0359258	-0.271653	0.185803	-0.0286036	0.0910405	0.228478	-0.0683623	0.665788	-0.328683	-0.0964859	0.00587769	-0.0130756	-0.24063	-0.183805	-0.236089	-0.0793734	-0.0448924	-0.226056	0.48145	-0.137709	-0.230439	0.292939	0.266755	10	10	10	37.8	37.8	37.8	44.172	0	178.95	153280000	171		0.0553628	0.0162032	P62333	P62333	26S protease regulatory subunit 10B	PSMC6
-0.929308	-0.809773	-1.2969	0.2172	-0.730461	-0.146265	-0.842149	0.295979	0.0924954	-0.952142	-0.346506	0.307202	-0.563711	-1.14783	-1.04084	0.00922436	-0.0104766	0.0270142	-0.883465	0.245289	-0.859058	-0.0610366	0.0502725	0.830769	0.642067	6	6	6	25.2	25.2	25.2	29.995	0.0014065	10.23	64074000	29		1.5431	-0.52526	P62424	P62424	60S ribosomal protein L7a	RPL7A
0.79943	-0.764647	-1.15063	-0.374383	-1.90703	-0.941927	-1.88007	0.420296	0.202485	-1.33003	0.407725	-0.0228928	0.744664	-0.863107	0.14636	1.50098	0.389515	-0.718544	0.214421	0.634349	0.241494	0.0182429	0.379827	-1.05231	-1.00475	6	6	5	37.9	37.9	32.8	19.463	0	132.92	45361000	39		0.762648	-0.494573	P62633	P62633	Cellular nucleic acid-binding protein	CNBP
0.136629	0.592079	0.10824	0.851752	-0.245411	0.289059	-0.455276	-0.321773	-0.147953	0.283289	-0.456027	0.501464	-1.88338	0.0185917	-0.0672524	-0.628669	-0.0739495	0.0723956	-0.540889	-0.460413	0.832513	0.690175	0.55153	0.093602	-0.281213	8	8	6	31.6	31.6	25.9	29.597	0	45.629	62881000	59		0.125753	-0.0785728	P62701	P62701	40S ribosomal protein S4, X isoform	RPS4X
0.441991	-0.601346	-0.633979	0.725871	0.50393	0.637202	-0.507464	-0.598664	0.731774	-0.0951338	-0.121093	0.561872	-0.498338	0.609737	-0.355857	-0.81392	-0.356671	0.665179	-0.102788	0.00401967	-0.432484	-0.152329	-0.0843971	0.533534	-0.0606449	41	4	0	80.6	15.4	0	42.009	0	323.31	6313600000	1397		0.27618	0.133417	P62736;P63267	P62736;P63267	Actin, aortic smooth muscle;Actin, gamma-enteric smooth muscle	ACTA2;ACTG2
-0.0315399	0.929749	0.721954	-0.813152	-1.11992	0.628059	0.146572	-1.25558	-0.892984	-0.195841	0.34561	0.223307	-0.174447	0.549573	-0.506	0.535042	0.444981	-0.176065	0.900675	0.178049	0.280144	-0.742511	0.383002	-0.174812	-0.183866	11	11	11	57.3	57.3	57.3	11.367	0	323.31	2246400000	458		0.457634	-0.240773	P62805	P62805	Histone H4	HIST1H4A
-0.169804	-0.229655	0.503408	-0.842299	-0.75424	0.706359	0.165369	-0.0823368	0.52481	-1.14358	-1.07591	-1.30247	-0.412912	-0.918241	0.123217	-0.301247	0.356964	0.12689	-0.163458	0.15924	0.0690044	-1.13848	-0.0347096	-1.03897	1.39388	9	3	3	58.5	24.4	24.4	22.677	0	323.31	127860000	102		0.469137	-0.27013	P62820	P62820	Ras-related protein Rab-1A	RAB1A
-0.116768	0.102181	0.445854	0.214436	-0.654363	0.53661	0.265698	-0.132179	0.138829	-0.682276	0.217996	-0.435643	0.104957	-0.328463	-0.0127052	-0.105509	-0.20916	-0.181772	0.373572	0.00484683	0.351934	-0.0310081	-0.1591	0.218469	0.0735622	6	6	6	31.5	31.5	31.5	24.423	0	54.93	269200000	162		0.173667	-0.0559726	P62826	P62826	GTP-binding nuclear protein Ran	RAN
0.346404	-0.151319	-1.13397	-0.763676	-1.01768	-1.11843	-1.03013	0.0348592	-0.910926	0.653239	-0.357501	-0.586884	-0.453309	0.0814985	0.373079	-0.344839	-0.524391	-0.090116	-0.364255	-0.0839725	-0.459744	0.523424	0.112642	0.486282	0.280513	6	6	6	34.2	34.2	34.2	20.987	0	29.457	86834000	65		0.956245	-0.35587	P62834;P61224;A6NIZ1	P62834;P61224;A6NIZ1	Ras-related protein Rap-1A;Ras-related protein Rap-1b;Ras-related protein Rap-1b-like protein	RAP1A;RAP1B
-0.227663	0.393473	-1.15886	1.72538	-1.49584	0.195015	-1.54024	0.298422	-0.909768	-1.37553	0.746044	0.356813	-0.493901	-1.05481	-1.1385	-0.985344	0.674183	-1.59207	-1.02826	1.44903	-3.05841	0.216121	0.897686	0.691263	0.644388	4	4	4	31.2	31.2	31.2	13.742	0.0015337	13.389	47084000	46		0.140485	-0.169524	P62851	P62851	40S ribosomal protein S25	RPS25
0.375558	0.292052	0.497178	-0.895403	-1.30304	-0.975715	-0.16995	-0.387132	-0.251148	0.411635	-0.75736	0.64357	-0.662471	-0.257543	-0.122362	-0.71688	-0.693694	0.481064	-0.0232881	0.184605	0.0818085	-0.23982	0.718415	0.595763	-0.645684	4	4	4	52.2	52.2	52.2	7.8409	0	110.25	140650000	93		0.424228	-0.211705	P62857	P62857	40S ribosomal protein S28	RPS28
-0.379401	0.48022	0.0276885	-0.190112	0.388025	0.262552	-0.100544	-0.0679918	0.085689	0.321447	-0.408199	-0.192714	0.0769413	0.114108	-0.146125	-0.468123	-0.169346	0.307699	-0.25047	-0.247332	0.428021	0.089259	-0.0159447	-0.196138	0.25079	12	12	11	74.5	74.5	70.9	18.012	0	323.31	1860700000	582		0.160392	0.0452641	P62937;P0DN26;A0A0B4J2A2;A0A075B767;A0A075B759;Q9Y536;F5H284;P0DN37	P62937	Peptidyl-prolyl cis-trans isomerase A;Peptidyl-prolyl cis-trans isomerase A, N-terminally processed	PPIA
-0.0104881	0.0479111	0.641888	0.532402	0.708216	0.00607147	0.260628	-0.489421	-0.0229813	-0.0771538	0.040624	0.0922655	-0.00331936	-0.218342	0.404605	-0.00796089	-0.715917	0.382845	-0.573204	-0.682836	0.0567125	-0.100516	0.0287985	-0.16795	-0.132878	3	3	3	29.6	29.6	29.6	11.951	0	85.344	331120000	147		1.51564	0.318818	P62942	P62942	Peptidyl-prolyl cis-trans isomerase FKBP1A	FKBP1A
-0.260284	-0.540955	-0.424736	0.698301	0.291479	0.425329	-0.712996	-0.106552	0.0669785	0.528357	-0.0822256	-0.293831	-0.215559	0.451683	0.583044	-0.247307	0.102968	0.0309505	-0.00535202	0.153818	-0.0786036	0.223316	0.168272	0.530544	-1.28664	11	11	11	48.1	48.1	48.1	17.965	0	323.31	1875600000	564		0.142258	0.0680056	P62979;P62987;P0CG47;P0CG48	P62979;P62987;P0CG47;P0CG48	Ubiquitin-40S ribosomal protein S27a;Ubiquitin;40S ribosomal protein S27a;Ubiquitin-60S ribosomal protein L40;Ubiquitin;60S ribosomal protein L40;Polyubiquitin-B;Ubiquitin;Polyubiquitin-C;Ubiquitin	RPS27A;UBA52;UBB;UBC
-0.481406	0.256387	-0.835583	0.22248	0.00927623	-0.846664	0.721251	-0.293927	-0.769986	-1.09136	-0.297316	-1.20147	-0.836762	-0.925549	-0.326197	0.974385	0.232774	-0.0949508	0.0182389	-0.794521	-0.0134239	-0.736586	-0.970118	-0.00291252	0.639849	5	5	5	25.8	25.8	25.8	25.206	0.0027064	9.0838	56060000	15		0.877765	-0.371728	P62993	P62993	Growth factor receptor-bound protein 2	GRB2
-0.0347335	0.273675	0.171901	0.392494	0.181835	0.382751	-0.0714575	-1.73337	-0.129656	0.34884	0.182614	-0.579524	-0.0747328	0.150426	0.247359	0.0398362	0.129182	0.0609868	-0.0298564	0.0175699	0.102521	0.37029	-0.0749674	-0.0114336	-0.312552	5	4	4	31.2	25.5	25.5	21.45	0.0011926	20.858	219870000	96		0.104748	-0.0485962	P63000;P60763;P15153	P63000;P60763;P15153	Ras-related C3 botulinum toxin substrate 1;Ras-related C3 botulinum toxin substrate 3;Ras-related C3 botulinum toxin substrate 2	RAC1;RAC3;RAC2
-0.66578	-0.84809	-0.546329	0.265685	-0.905156	0.821362	-0.122123	-0.0438073	0.187722	0.860364	0.138018	0.234795	-0.064642	-0.172958	0.145838	0.0246513	-0.51733	0.0696666	0.248612	0.265397	-0.200897	-0.142855	-0.573706	-0.17696	0.813368	16	16	9	22.5	22.5	14.3	104.55	0	57.466	67802000	89		0.0525615	-0.0286681	P63010	P63010	AP-2 complex subunit beta	AP2B1
-0.58242	-0.058799	-0.870456	0.147719	0.472285	0.358661	-0.610461	0.276725	0.569703	-0.828332	0.0322079	0.285368	-0.291444	0.467154	0.111941	0.287841	0.00393944	0.143964	0.397765	0.291867	-1.20885	-0.0468822	0.291958	-0.104236	0.46278	9	9	8	25.6	25.6	22.8	45.664	0	43.771	167640000	112		0.176839	-0.0866912	P63092;Q5JWF2;P11488;P19087;A8MTJ3;P38405	P63092;Q5JWF2	Guanine nucleotide-binding protein G(s) subunit alpha isoforms short;Guanine nucleotide-binding protein G(s) subunit alpha isoforms XLas	GNAS
0.246318	-0.154042	0.409189	-0.0136246	0.305023	0.712242	-1.06949	-0.0106663	0.00608025	0.108869	0.259	-0.531106	-0.379504	0.36966	0.567088	0.527366	-0.265936	-0.0948376	-0.559428	-0.147067	-1.09211	0.444836	0.177106	-0.713439	0.898469	17	14	13	61.2	57.1	53.5	27.745	0	323.31	594320000	385		0.279457	0.137506	P63104	P63104	14-3-3 protein zeta/delta	YWHAZ
-0.205259	-0.0516734	0.120749	0.596798	0.268014	-0.222091	-0.263444	0.100338	-0.121541	0.0629506	-0.279558	0.0947252	-0.348026	0.256991	-0.301147	-0.309782	0.110081	-0.00146052	-0.251413	0.167733	0.628039	-0.467142	0.07544	-0.314517	0.655194	11	11	7	35.1	35.1	26.6	51.691	0	56.972	89272000	98		0.147904	-0.0486955	P63151;Q00005;Q9Y2T4	P63151	Serine/threonine-protein phosphatase 2A 55 kDa regulatory subunit B alpha isoform	PPP2R2A
-0.235803	1.11693	1.15412	0.728065	1.18748	-1.71794	-0.546481	-0.0129155	-1.1356	-0.372031	0.101675	-0.404079	-0.99176	0.311377	-1.07486	-0.945833	-0.262406	-0.932725	-0.562433	1.02931	1.23225	0.600823	0.222588	-0.248974	0.250956	6	6	6	41.1	41.1	41.1	18.658	0.0012698	24.59	53410000	54		0.193458	-0.164477	P63208	P63208	S-phase kinase-associated protein 1	SKP1
0.660132	0.258185	0.220423	-0.345808	0.273175	-0.910549	0.260096	-0.499721	0.26552	0.3424	0.0627552	-0.0282005	0.11375	-0.0790771	-0.87471	-0.444376	-0.190086	0.0890105	-0.792133	-0.0968167	0.499565	0.0361458	0.0968166	-0.165118	0.338073	11	11	10	45.1	45.1	36.3	35.076	0	135.55	139940000	140		0.0967157	0.0441166	P63244	P63244	Guanine nucleotide-binding protein subunit beta-2-like 1;Guanine nucleotide-binding protein subunit beta-2-like 1, N-terminally processed	GNB2L1
0.211911	0.138783	0.189212	0.609881	-0.372958	0.263501	-0.418388	-0.36412	-0.217414	-0.276437	-0.104472	0.0903259	0.0428864	0.0102955	1.0184	0.256808	0.322972	0.160966	-0.169748	-0.33497	-0.386294	-0.53767	0.0295616	-0.0309872	-0.132048	32	12	9	76.8	48.5	37.6	41.792	0	323.31	4055900000	1049		0.454856	0.136901	P63261;P60709;Q6S8J3	P63261;P60709	Actin, cytoplasmic 2;Actin, cytoplasmic 2, N-terminally processed;Actin, cytoplasmic 1;Actin, cytoplasmic 1, N-terminally processed	ACTG1;ACTB
0.134503	-0.470693	0.375342	1.2531	0.0177483	-1.21107	-1.36127	0.421976	-0.517963	0.601464	0.245491	-0.255812	-0.388283	0.389256	0.587683	0.413474	-0.138166	-0.135435	-0.394529	1.01153	-0.0767801	0.0336458	0.626991	-0.605289	-0.556904	15	15	15	71.4	71.4	71.4	18.402	0	323.31	2374900000	724		0.0410577	-0.0297556	P63316	P63316	Troponin C, slow skeletal and cardiac muscles	TNNC1
-0.135859	0.129472	-0.33331	-0.131904	0.424621	0.715913	-0.141747	0.32182	-0.134904	-0.0863027	-0.0453188	-0.528475	0.0352476	-0.107645	0.297603	0.110593	0.0243312	-0.563863	-0.135997	-0.0628633	0.366493	0.265898	-0.0919706	-0.329991	0.138159	9	9	2	39.8	39.8	6.8	35.594	0	323.31	213000000	240		0.150285	0.0465351	P67775	P67775	Serine/threonine-protein phosphatase 2A catalytic subunit alpha isoform	PPP2CA
0.639949	-0.58874	0.319141	0.168502	-0.0729472	-0.490773	0.2467	0.261535	-0.0480544	-0.954858	-0.187569	-0.529513	-0.253226	0.280119	-0.706072	0.060922	0.227672	0.141404	-0.00490443	0.0944513	-0.583887	0.766758	0.317726	0.680189	0.215475	9	9	8	42.9	42.9	37.7	35.924	0	282.12	92249000	144		1.1061	-0.319301	P67809;Q9Y2T7	P67809	Nuclease-sensitive element-binding protein 1	YBX1
0.792247	1.1413	0.209529	1.13096	-0.994695	-0.0861996	0.0803558	0.35505	-0.776635	0.230985	-0.00968785	0.195497	-0.589602	-0.237406	0.534462	-2.5611	0.194652	-0.132293	0.0228683	0.392984	0.575235	-0.838209	-0.743378	0.152719	0.122161	26	7	7	60.1	26.2	26.2	28.521	0	234.32	81249000	93		0.714127	0.41318	P67936	P67936	Tropomyosin alpha-4 chain	TPM4
0.534324	0.167364	-0.489489	-0.539919	0.119837	-1.3773	-0.754068	-0.836571	0.725096	0.389957	-0.141079	-0.191361	-0.474138	-0.419537	-1.26425	-1.15633	-0.305494	-0.727499	-0.78944	0.234896	0.519605	0.261757	-0.151024	0.189003	0.406774	5	5	5	47.4	47.4	47.4	17.861	0	76.501	58992000	74		0.264727	-0.151634	P68036;A0A1B0GUS4	P68036	Ubiquitin-conjugating enzyme E2 L3	UBE2L3
-0.101304	-0.461206	0.251725	0.109839	0.12181	0.383984	0.081473	0.0287024	-0.0935319	-0.52181	-0.0567175	0.156007	0.279949	0.168884	-0.0663401	0.310227	-0.352983	0.173371	-0.0485662	0.11827	-0.485655	0.0069746	0.202941	0.316871	-0.522914	42	42	4	83.6	83.6	12.7	42.051	0	323.31	50405000000	8136		0.164638	0.0469106	P68133	P68133	Actin, alpha skeletal muscle	ACTA1
0.0683701	0.280975	-0.269152	-0.0118874	0.0419704	0.441383	-0.0796001	-0.18493	-0.125699	0.614135	0.479182	0.307282	-0.153251	-0.0345169	0.462975	-0.0172527	-0.430209	-0.305642	-0.238437	0.215976	0.524369	-0.524341	-0.406433	-0.588306	-0.066959	23	23	0	59.6	59.6	0	50.151	0	323.31	3719200000	1480		1.60995	0.306206	P68363;Q9H853	P68363	Tubulin alpha-1B chain	TUBA1B
-0.0317385	0.115942	-0.647173	0.516042	0.643684	-0.0989363	0.671882	-0.406397	-0.449753	0.618946	0.337531	-0.143127	-0.483053	-0.127393	0.412572	0.333627	-0.169037	-1.13213	-0.330584	0.365621	0.343211	-1.15956	0.224663	0.627427	-0.0322699	23	6	6	60.3	13.6	13.6	49.924	0	226.05	1041100000	347		0.322178	0.154838	P68366	P68366	Tubulin alpha-4A chain	TUBA4A
0.137365	0.41463	-0.0176778	-0.18793	-0.480294	-0.372504	0.227642	-0.058394	-0.0487733	0.569452	0.368942	0.365128	0.34203	0.519667	-0.147005	0.185144	-0.0648828	-0.364409	0.00908992	0.0515418	0.212318	-0.350613	-0.289114	-0.456228	-0.565125	29	29	2	63.8	63.8	3.6	49.83	0	323.31	3831800000	1239		1.39347	0.272046	P68371;Q3ZCM7	P68371	Tubulin beta-4B chain	TUBB4B
-1.22225	0.895794	-0.767232	-0.198969	0.440698	0.338695	-0.765254	0.536937	-0.354369	0.536249	0.630417	-1.20389	-0.590006	0.379175	-0.428991	0.590032	-0.58766	-1.06329	0.498178	-0.410052	-0.793049	-1.10612	0.711184	-0.867999	1.19739	8	8	8	32.5	32.5	32.5	45.143	0	42.742	74524000	48		0.0777661	0.0649389	P68400;Q8NEV1	P68400;Q8NEV1	Casein kinase II subunit alpha;Casein kinase II subunit alpha 3	CSNK2A1;CSNK2A3
-1.0989	1.26441	0.577978	-0.956029	0.185997	-0.736102	-0.882035	0.33255	1.00586	1.36566	1.01766	-1.14577	-0.802136	0.402251	0.719712	-0.423245	0.0849471	-1.49738	0.164545	0.611749	-0.779398	-1.86357	-0.913532	-1.04062	-0.276048	3	3	3	13.2	13.2	13.2	15.388	0.001073	15.836	518960000	98		1.16187	0.676663	Q71DI3;Q16695;P84243;P68431;Q6NXT2	Q71DI3;Q16695;P84243;P68431	Histone H3.2;Histone H3.1t;Histone H3.3;Histone H3.1	HIST2H3A;HIST3H3;H3F3A;HIST1H3A
-0.869981	0.297366	0.958333	1.10844	0.270141	-1.65785	0.24591	1.06489	-0.148755	0.272527	0.50153	0.497229	1.29417	-0.0209171	0.746466	0.643621	0.463965	0.560258	-0.955312	-2.25356	0.0726078	-1.13706	-0.767085	-0.525399	-0.661544	16	16	9	85.7	85.7	63.3	15.998	0	323.31	8467800000	1551		1.45382	0.759917	P68871	P68871	Hemoglobin subunit beta;LVV-hemorphin-7;Spinorphin	HBB
-0.851847	0.08052	1.48074	1.13207	0.0473951	-1.72241	0.0489286	0.733911	0.265291	0.133598	0.486465	1.18942	1.25403	0.565117	0.34458	0.692195	0.0112089	0.5293	-0.477624	-2.10327	-0.0375673	0.540062	-1.26506	-0.947783	-2.12927	8	8	5	70.4	70.4	47.9	15.257	0	323.31	5360900000	530		1.49895	0.864635	P69905;P02008	P69905	Hemoglobin subunit alpha	HBA1
0.0857146	-0.12488	-0.585353	-0.343889	0.221922	0.603716	-0.0106523	-0.0379312	-0.436098	0.012892	-0.213596	0.220168	0.0915438	0.0684057	-0.377786	-0.216621	-0.304607	0.0751841	-0.0589254	0.534174	0.0568872	-0.115392	0.153575	0.117156	-0.000960732	12	12	12	18.4	18.4	18.4	102.36	0	82.973	51580000	98		0.307475	-0.0791019	P78344	P78344	Eukaryotic translation initiation factor 4 gamma 2	EIF4G2
-0.254225	0.603759	-1.14129	-1.10627	-1.08746	0.115499	0.352147	0.291789	-0.805556	-0.80182	-1.08065	-1.15287	-0.884051	0.354564	-1.56211	-1.03451	0.16891	-0.284682	-0.635884	-0.357314	-0.597726	-0.0447247	-0.376878	0.0042675	0.0627716	4	4	4	12.3	12.3	12.3	47.377	0.0027285	9.3203	12952000	18		0.456202	-0.234327	P78356;P48426	P78356;P48426	Phosphatidylinositol 5-phosphate 4-kinase type-2 beta;Phosphatidylinositol 5-phosphate 4-kinase type-2 alpha	PIP4K2B;PIP4K2A
-1.21512	-0.148003	-2.39565	0.308826	0.478187	0.448667	0.35087	0.165546	0.293663	0.568516	-0.516023	-0.732222	0.184617	-0.208098	-0.159121	0.226585	0.226358	0.290174	0.197903	0.203476	0.257289	0.369752	-0.115407	0.321851	0.597362	18	18	17	46.7	46.7	44.7	57.488	0	191.14	250720000	206		0.968324	-0.429224	P78371	P78371	T-complex protein 1 subunit beta	CCT2
-0.461352	0.782386	1.16433	-0.587876	0.722982	-0.849156	-0.0719307	0.287128	0.616206	-0.345443	-0.930203	-1.28508	0.0390522	0.363774	0.353934	-0.548072	0.0395882	0.386823	-0.793502	-0.342112	0.82999	0.00920029	0.117374	0.0934269	0.408536	10	10	10	38.6	38.6	38.6	27.566	0	77.198	446060000	146		0.0468287	-0.0335418	P78417	P78417	Glutathione S-transferase omega-1	GSTO1
-0.157171	0.0325132	0.487799	0.412289	0.00525335	0.213984	-0.469291	0.247021	-0.0187773	0.12583	0.53273	-0.333094	-0.295893	-0.971259	-0.377405	-0.0922103	-0.0669188	-0.280454	-0.233434	-0.206434	0.177917	-0.0248451	0.043354	0.0194626	0.257772	24	24	23	7.6	7.6	7.2	469.08	0	48.865	182690000	98		0.00725855	0.00288102	P78527	P78527	DNA-dependent protein kinase catalytic subunit	PRKDC
0.886841	0.948983	0.9527	0.719964	-0.164525	0.344	-0.237705	-0.145891	-0.879522	0.691806	0.590638	0.508226	-0.762729	-0.712849	-0.530904	0.365338	-0.758619	-0.594831	-0.97385	-1.15469	0.372661	-0.830087	-0.992507	0.217479	1.30999	19	18	18	11.9	11.5	11.5	305.48	0	59.406	38466000	78		0.843465	0.45118	P78559	P78559	Microtubule-associated protein 1A;MAP1A heavy chain;MAP1 light chain LC2	MAP1A
-0.928845	1.6717	1.32572	-0.0122954	-0.762671	-0.961652	-0.0889918	1.33839	-0.70341	-1.08598	1.77334	0.873403	-0.925826	-0.898243	0.776401	0.360874	-0.792605	-1.03392	-1.57528	0.497928	1.63449	-1.02228	-1.40399	-2.07099	-0.560379	9	9	9	27.6	27.6	27.6	56.438	0	168.64	70928000	82		0.860981	0.689351	P80404	P80404	4-aminobutyrate aminotransferase, mitochondrial	ABAT
-0.185674	-1.05064	0.296894	-0.0359876	1.0686	0.551304	-0.467869	0.285609	0.306645	-1.35966	0.857053	-2.13462	-0.248252	0.727647	-0.253316	-0.205127	-0.348732	-0.733296	0.941353	0.203284	0.0209286	0.34472	0.83908	0.393127	-0.546367	9	9	9	30.3	30.3	30.3	41.28	0	122.28	75740000	79		0.277231	-0.200382	P82650	P82650	28S ribosomal protein S22, mitochondrial	MRPS22
-0.503466	0.223232	-0.364776	-0.0446795	0.379526	-0.502281	0.0688669	0.0878698	0.216173	0.186606	-0.0906128	-0.422799	0.562873	0.0955463	-0.465567	0.170168	-0.478983	0.141718	0.28743	0.132595	0.517921	0.298912	-0.446032	-0.0313782	-0.0188641	6	6	6	60.2	60.2	60.2	11.466	0	137.34	444440000	316		0.311411	-0.0955812	P82909	P82909	28S ribosomal protein S36, mitochondrial	MRPS36
0.0850024	-0.752918	-1.01127	0.190362	-0.559933	-0.697223	-0.998335	0.321352	0.691228	-1.2022	-1.75032	-0.0879637	-1.40952	0.730995	-1.4636	-1.17123	-0.921289	0.248107	0.786182	-1.7623	-0.197503	0.279905	1.14539	1.33945	-0.0504481	5	5	5	28.9	28.9	28.9	25.65	0	99.402	29066000	30		0.733817	-0.497248	P82930	P82930	28S ribosomal protein S34, mitochondrial	MRPS34
-0.101521	-0.223	0.230476	-0.799027	-0.875649	-1.06733	-1.00046	0.401806	-0.898501	-0.107708	-0.360898	-0.572147	-0.274108	0.112586	-1.61877	-1.06683	0.841465	0.824335	-0.892145	-1.01659	0.176635	0.306008	0.28683	0.386876	-0.061782	9	9	8	31.3	31.3	27.3	45.834	0	65.311	71240000	57		1.04847	-0.45543	P82933	P82933	28S ribosomal protein S9, mitochondrial	MRPS9
0.380439	-0.0360976	0.318402	-1.1215	-0.734394	-0.0435248	-0.740144	-1.38641	0.234647	-0.992408	-0.438743	-0.859963	-0.0631266	0.50069	-0.303653	-0.889982	-1.13574	0.164101	0.277034	0.0914048	-0.107015	0.272159	-0.0281897	0.772103	0.255738	13	13	13	30.7	30.7	30.7	60.693	0	61.072	61960000	63		0.710272	-0.319547	P83111	P83111	Serine beta-lactamase-like protein LACTB, mitochondrial	LACTB
-0.225493	0.141067	0.328574	0.916465	0.220075	0.564702	-1.93028	-0.00101757	-0.305346	0.79868	-0.563379	-0.243283	-0.553809	-0.104123	0.148736	-0.522168	0.189345	-1.01071	-0.0347204	-0.13988	0.0560368	0.396676	0.167813	0.309733	0.3856	6	6	5	39.8	39.8	34	21.308	0	91.111	83066000	79		0.0496486	-0.0336685	P84095;P17081;Q9H4E5	P84095	Rho-related GTP-binding protein RhoG	RHOG
-0.843482	0.34896	0.509366	0.786662	-1.30124	0.307359	-0.143115	0.480888	-0.603066	-1.10997	1.49186	0.559965	0.658453	-0.439387	0.735651	0.283256	-0.00233533	-1.48722	0.268569	0.0941555	-0.797351	-1.40758	-0.699524	-0.899437	-1.00288	3	3	3	13.8	13.8	13.8	23.466	0	84.234	51726000	94		1.37548	0.660961	P84098	P84098	60S ribosomal protein L19	RPL19
0.663887	0.230535	0.840467	0.165871	-0.694384	-0.973212	1.62672	-2.19642	0.58725	0.827684	-1.03152	-1.32293	-1.09163	-0.153062	-0.417998	-0.830857	-2.86836	-1.04611	0.584801	0.368416	-0.0186378	1.40817	0.6044	0.880221	0.0513562	9	9	9	44.1	44.1	44.1	21.466	0	175.37	77836000	83		0.090671	-0.109256	P84157	P84157	Matrix-remodeling-associated protein 7	MXRA7
-0.0334513	-0.12579	-0.0053026	0.21426	0.331653	-1.05867	-2.23877	-0.086775	0.641271	1.0677	0.357385	2.11216	0.552304	-1.76543	-1.2701	-1.02694	0.453474	-0.961438	-0.218271	-0.955262	0.0155955	0.103206	-1.67619	0.0900088	0.21095	8	8	8	11.8	11.8	11.8	96.098	0.0010971	16.991	343710000	33		0.352062	0.309317	P98155	P98155	Very low-density lipoprotein receptor	VLDLR
-0.224021	0.361251	0.291629	0.0379684	0.162139	-0.0952217	-0.0386345	-0.214072	-0.0678455	0.182269	-0.00818348	0.0582743	-0.184213	0.0404234	-0.216987	0.17895	-0.325917	-0.312974	0.144925	-0.0804436	0.0843134	-0.336226	-0.0897264	0.206761	0.445563	100	100	96	36.1	36.1	34	468.83	0	323.31	2920400000	2150		0.0575171	0.0141292	P98160	P98160	Basement membrane-specific heparan sulfate proteoglycan core protein;Endorepellin;LG3 peptide	HSPG2
0.748706	-0.396514	-1.4025	0.331176	0.770658	-0.589072	0.215587	-1.32469	0.244907	-0.205907	0.342932	-0.226667	0.425595	0.324683	-0.710416	0.388259	0.527629	0.457124	-0.28645	0.521085	-0.076465	-0.117368	0.560313	-0.119651	-0.402955	9	9	9	51.4	51.4	51.4	11.749	0	323.31	2199700000	672		0.497645	-0.24192	P99999;P00004;CON__P62894	P99999	Cytochrome c	CYCS
-0.359282	0.163823	-1.06734	-0.0226067	-1.78936	-0.248681	0.213807	0.185008	0.172775	-0.0014637	-0.921228	-1.72175	0.764504	0.28072	0.156218	0.87345	0.515428	0.610833	-0.184195	0.937804	-1.33008	0.686478	0.493092	1.09444	0.497605	5	5	5	16.7	16.7	16.7	29.096	0	129.26	216350000	133		1.5336	-0.699143	Q00059	Q00059	Transcription factor A, mitochondrial	TFAM
-0.142062	0.285184	-0.0149031	0.585816	-0.590772	-1.1629	-0.896462	0.328753	-0.737245	0.200219	-0.737781	-0.83439	-0.902371	-0.380157	0.25785	0.13679	-0.144418	0.00932972	-0.0497218	0.133029	0.727239	0.592225	0.2711	0.359815	0.64647	3	3	3	19.3	19.3	19.3	31.806	0	77.17	44815000	37		2.18994	-0.584267	Q00169	Q00169	Phosphatidylinositol transfer protein alpha isoform	PITPNA
-0.10755	-0.0357154	-0.264729	-1.27969	0.0150621	0.226114	-0.171074	-0.328083	0.176222	0.287788	0.124231	0.0906004	0.306926	0.489831	-0.581347	0.383669	0.389877	0.49934	0.189489	0.019283	-0.450381	-0.151352	0.402469	0.0195402	-0.250517	15	15	15	38.7	38.7	38.7	40.094	0	323.31	2891200000	789		0.541805	-0.175236	Q00325	Q00325	Phosphate carrier protein, mitochondrial	SLC25A3
0.559729	-0.291869	0.383559	0.626069	0.197409	0.282143	-0.173095	-0.258813	-0.758769	0.33891	-0.103463	-0.074721	-0.25845	-0.0673796	-0.336775	0.213528	-0.0127613	-0.340631	-0.640567	-0.883613	0.300874	-0.303967	0.0937418	0.299056	0.451084	10	10	10	11.8	11.8	11.8	141.45	0.0011955	21.036	27164000	46		0.216588	0.0866245	Q00341	Q00341	Vigilin	HDLBP
-0.357715	0.0663093	0.452803	0.59179	0.329499	-1.38262	0.248575	-0.031511	-0.530655	0.346892	-0.239509	0.350675	0.105065	-0.0540705	0.499419	-0.233585	-0.493845	0.0333102	-0.0742604	-0.347606	0.364524	-0.776269	-0.622539	0.383718	-0.011014	6	6	6	29.5	29.5	29.5	34.91	0	323.31	143010000	150		0.531496	0.204086	Q00577	Q00577	Transcriptional activator protein Pur-alpha	PURA
-0.0800767	0.171951	0.389984	0.129377	-0.241648	0.394618	-0.19616	0.0141043	-0.180157	0.499008	0.192873	0.0523018	-0.0829407	-0.0946938	0.279562	0.0175032	-0.27719	-0.553973	-0.0224386	-0.0649019	-0.152835	-0.360427	0.0175251	0.135146	0.0134892	46	46	35	35.4	35.4	28.7	191.61	0	323.31	1125900000	940		1.46925	0.208017	Q00610	Q00610	Clathrin heavy chain 1	CLTC
-0.141568	0.169662	1.01746	-0.260935	0.155378	-0.160237	-0.283532	-0.0500835	-0.128951	0.442785	0.257564	0.0259951	0.012903	-0.373884	0.0371511	-0.103028	0.00924644	-0.578154	0.0810867	-0.169131	-0.0996744	-0.0941317	-0.226387	0.163971	0.296493	10	10	10	17.5	17.5	17.5	90.583	0	323.31	242610000	245		0.455544	0.119951	Q00839	Q00839	Heterogeneous nuclear ribonucleoprotein U	HNRNPU
0.265911	-0.970852	-1.06743	-1.03164	-0.857241	-1.2002	0.000167465	0.329729	-0.934338	0.275188	-0.573704	-0.485817	0.777473	-0.0419827	0.10755	-1.24964	0.887008	-0.994097	0.217411	0.810262	0.690067	-1.00217	-0.388275	0.142311	0.774551	5	5	5	15.6	15.6	15.6	50.791	0.00066138	27.651	30972000	35		0.605715	-0.349222	Q00G26	Q00G26	Perilipin-5	PLIN5
0.0182518	0.0183167	0.112538	-0.0552193	-0.204315	0.244252	-0.219717	0.150692	0.0590729	-0.0343052	-0.109144	-0.272546	-0.129961	0.120219	-0.145998	-0.0729748	-0.0281178	-0.112922	0.0426792	0.0817684	0.0727467	0.068499	0.118773	0.125239	0.152172	117	117	108	57.1	57.1	53.1	274.61	0	323.31	4519600000	2926		0.761443	-0.0746438	Q01082	Q01082	Spectrin beta chain, non-erythrocytic 1	SPTBN1
-0.82876	0.269712	-0.119168	-1.01553	-0.763532	0.298997	-0.200484	-0.91605	-0.5031	0.47146	0.00633621	-1.12702	-0.294693	-0.425831	0.409815	-0.28636	0.780439	-1.33319	-1.02004	0.621692	0.0677624	0.445765	0.491713	-0.261585	-0.439281	6	6	2	22.8	22.8	10	33.488	0	34.879	48163000	26		0.419386	-0.222547	Q01105	Q01105	Protein SET	SET
-0.534614	-0.0759211	-0.954931	-0.629693	0.20564	-0.997135	-0.323936	0.404973	0.219426	-1.31602	-0.412274	-1.16048	-1.06125	-0.982194	0.937505	0.244138	-0.705523	-1.02551	-0.132873	0.698689	-0.457816	0.0540822	0.263021	-0.902144	-0.384518	3	3	3	2.5	2.5	2.5	193.49	0.0026144	8.0791	14252000	35		0.378586	-0.210548	Q01118	Q01118	Sodium channel protein type 7 subunit alpha	SCN7A
-0.937697	-0.0469432	0.636406	0.394307	-0.0212703	-0.971754	-0.514625	-0.47376	0.428912	-0.558425	0.163642	-1.00176	-1.45602	0.48887	1.21474	0.506443	0.541247	-0.572515	-0.0300384	-0.289737	0.909673	-0.592143	-0.173287	0.622434	-1.17791	5	5	5	37.7	37.7	37.7	19.448	0	70.452	122550000	132		0.216068	-0.151442	Q01449	Q01449	Myosin regulatory light chain 2, atrial isoform	MYL7
-1.03664	0.671205	-1.27916	-0.442374	-0.558779	1.23565	0.428455	0.871312	1.39396	-3.7057	-1.29371	1.03303	-1.71329	-0.0629698	-1.30482	0.185634	1.1282	0.679797	-0.184966	0.613408	0.849269	0.428777	-1.52233	1.96637	1.61968	10	10	10	57.8	57.8	57.8	15.164	0	286.42	250030000	106		1.14837	-0.960639	Q01469;A8MUU1	Q01469	Fatty acid-binding protein, epidermal	FABP5
0.265616	0.108903	-2.26971	-0.101569	0.00568873	0.114341	0.16784	0.397536	0.454223	0.637261	-0.213473	-0.0349981	-0.0889189	0.415848	-1.20433	-0.0933961	0.0214053	-0.451621	0.321611	0.421866	0.0154264	0.287767	0.288767	0.0522688	0.481643	27	25	25	11.3	10.6	10.6	433.71	0	147.24	309990000	198		0.430973	-0.22429	Q01484	Q01484	Ankyrin-2	ANK2
0.207423	-0.0769744	0.422787	1.20353	-0.201656	0.630801	-0.392263	-0.209714	-0.135738	0.427931	0.105324	-0.134015	-0.671049	-0.899633	0.859896	-0.662178	-0.268774	-0.0958895	-0.478216	-0.371067	-0.135347	-0.184905	0.129742	0.19113	0.738856	7	6	5	21.7	20	16.6	51.901	0	216.89	144450000	115		0.434539	0.189441	Q01518	Q01518	Adenylyl cyclase-associated protein 1	CAP1
0.01848	0.272989	0.147369	0.0308187	-0.19377	0.190178	0.0213964	0.450309	-0.668915	0.291498	0.133422	-0.159749	-0.121955	0.0546118	-0.0990862	0.213941	-0.388161	0.00801633	-0.233303	-0.160847	0.456677	-0.229539	-0.0525564	-0.167196	0.185372	26	23	20	40.2	37.1	31.8	85.595	0	323.31	874530000	515		0.244223	0.0612661	Q01813	Q01813	ATP-dependent 6-phosphofructokinase, platelet type	PFKP
0.714027	0.145295	0.654462	-0.343838	-1.42761	-0.634089	-0.013827	-0.863557	-0.0211703	1.87836	0.576222	1.46462	0.0759205	-1.57622	0.319502	0.108136	-0.668639	0.0619977	1.31853	-0.908086	0.528281	-1.18796	0.272875	-0.531036	0.057793	19	19	19	76.6	76.6	76.6	22.611	0	323.31	616580000	375		0.177865	0.158017	Q01995	Q01995	Transgelin	TAGLN
-0.844113	0.52464	-0.817054	0.0163223	0.32747	-0.86456	0.460473	0.480577	0.611489	0.202638	-0.755536	-0.271449	0.520991	-1.37789	0.699115	0.511935	-0.460742	-0.148393	-0.308896	-0.556348	-0.663342	0.482749	1.0242	0.652865	-0.311707	2	2	2	9.2	9.2	9.2	19.534	0	323.31	1639600000	307		0.139843	-0.0946912	Q02045	Q02045	Myosin light chain 5	MYL5
-0.354808	0.235498	-0.101798	-0.0161158	-0.00877444	-0.040858	-0.0998084	-0.00318782	0.0903867	-0.197959	-0.191372	-0.221336	0.0953028	0.16713	-0.463356	0.158771	-0.0516135	-0.0821787	0.142251	0.330194	0.0857031	0.29619	0.2451	-0.048971	0.0356085	49	49	42	53.5	53.5	46.7	115.93	0	323.31	3824200000	1701		1.78605	-0.185176	Q02218	Q02218	2-oxoglutarate dehydrogenase, mitochondrial	OGDH
-0.0353274	0.285584	-0.316772	-0.114408	0.0682912	0.0221086	-0.0612769	0.333575	-0.0693621	-0.249763	0.729844	0.00818748	-0.396447	-0.130324	0.0367996	-0.123945	-0.0734629	0.316659	-0.337879	0.355979	0.220199	0.156289	-0.357972	0.0116512	-0.278228	19	19	19	44.7	44.7	44.7	57.839	0	323.31	770900000	427		0.0602034	0.0184516	Q02252	Q02252	Methylmalonate-semialdehyde dehydrogenase [acylating], mitochondrial	ALDH6A1
-0.819725	-0.903275	-0.913504	0.286541	-0.425001	-1.15089	-1.07203	-0.0590053	-0.798618	0.226319	0.146491	-0.315998	0.00452862	-1.02054	-0.43889	-0.704183	0.103133	-0.0901657	0.473154	0.189207	0.521578	-0.323841	0.664401	0.419568	0.342702	9	9	7	15.1	15.1	11.8	99.961	0	42.027	40170000	61		2.50794	-0.643128	Q02487	Q02487	Desmocollin-2	DSC2
0.169303	-0.76702	-1.47008	0.481431	0.104671	0.0201488	-0.3865	-0.694274	-1.08022	-1.22449	0.0623021	0.252081	-0.904319	-0.182666	-1.16766	-0.668314	0.327737	-1.00659	-0.0484776	-0.85971	0.0201554	-0.417078	0.19158	0.137829	-0.0642047	12	12	11	31.8	31.8	29.6	51.804	0	39.89	25827000	49		0.433274	-0.213778	Q02790	Q02790	Peptidyl-prolyl cis-trans isomerase FKBP4;Peptidyl-prolyl cis-trans isomerase FKBP4, N-terminally processed	FKBP4
0.347808	0.234373	0.159843	0.000216893	-0.0217157	0.558965	-0.112172	0.180082	0.00521033	-0.807302	-0.939046	0.569793	-0.208472	-0.0123049	-0.333851	-0.19525	-0.191672	-0.765202	-0.0102888	-0.190198	0.768234	-0.535149	-0.238579	0.874189	0.0551867	11	11	11	29.5	29.5	29.5	53.879	0.00066357	27.919	73383000	75		0.0331252	0.0176348	Q02818	Q02818	Nucleobindin-1	NUCB1
0.295749	0.501487	0.271295	0.174756	-0.639262	0.196399	-0.147595	0.0784159	0.308541	0.572747	0.734455	0.636091	-0.420362	-0.590866	0.824635	0.188439	-0.338811	-0.544755	-0.482652	-0.434754	0.0616741	-1.10395	-0.194544	-0.0598354	0.112707	19	19	19	21	21	21	191.48	0	110.69	40095000	85		1.82494	0.466081	Q02952	Q02952	A-kinase anchor protein 12	AKAP12
0.16219	0.14396	0.416474	0.13313	-0.255689	-1.4131	-0.00676473	0.0128047	-0.0695489	0.396712	-0.020846	-0.521489	0.338991	0.33896	-0.520943	0.195826	-0.146018	0.226403	0.169177	0.0344493	-0.106553	0.601383	-0.0419909	0.183629	-0.251141	16	16	16	56.7	56.7	56.7	34.061	0	323.31	935970000	461		0.409889	-0.144194	Q02978	Q02978	Mitochondrial 2-oxoglutarate/malate carrier protein	SLC25A11
-0.219378	0.356916	0.317192	-0.420586	0.0984039	0.244165	-0.227312	0.576363	-0.0301456	0.0947514	0.100672	-0.129909	-0.586811	0.180151	-0.159792	0.124771	-0.288345	-0.427376	0.206625	-0.406046	0.529637	-0.0865744	0.0142157	0.0797789	0.0586321	33	32	31	7.2	7	6.8	860.65	0	77.337	46204000	83		0.0990318	0.0324469	Q03001	Q03001	Dystonin	DST
-0.266749	0.72773	0.637115	0.124218	0.763147	0.607061	-0.428293	0.585527	-1.10999	-0.763985	-0.337472	-1.26301	-1.33483	-0.45466	1.04149	0.0496844	-0.182589	-0.549996	-0.49164	0.298757	0.892659	1.09202	1.08215	-0.141164	-0.577186	11	11	9	51.1	51.1	45.5	20.471	0	323.31	965250000	232		0.36589	-0.24545	Q03135	Q03135	Caveolin-1	CAV1
0.126618	-0.0276086	0.488106	-0.956228	-0.278925	-1.75104	0.508391	0.647831	0.0793135	-0.514787	-1.11825	0.543635	1.13799	-0.3747	0.139145	0.862274	0.656056	-0.0348241	0.340391	-0.145571	-0.113161	0.477429	-0.468828	-0.340248	0.116986	22	21	21	33.7	32.4	32.4	69.948	0	144.26	185480000	116		0.388846	-0.225084	Q03252	Q03252	Lamin-B2	LMNB2
-0.0294769	-0.0468681	-0.181523	0.162107	-0.507638	0.37856	-0.00612907	-0.191417	-0.234444	-0.00271683	-0.0114052	0.263755	-0.15343	0.233041	-0.0714447	0.260633	0.0838673	0.278073	-0.0302494	0.0672218	0.198581	0.329776	-0.140147	-0.435582	-0.213142	12	12	11	23.6	23.6	22.4	80.473	0	323.31	389180000	237		0.309556	-0.0665052	Q04446	Q04446	1,4-alpha-glucan-branching enzyme	GBE1
0.362032	-0.157374	0.108347	1.31265	-0.300455	-0.0959283	-1.60929	0.0493582	-0.274216	0.129751	0.0669678	-0.13961	0.223502	-0.136554	-1.46775	0.204241	0.637871	-0.306082	0.245941	-0.306847	0.223231	0.172335	0.328444	0.723182	0.00625114	14	14	13	11.3	11.3	10.7	175.49	0	79.934	70771000	123		0.728114	-0.321428	Q04637;REV__Q8NEG2	Q04637	Eukaryotic translation initiation factor 4 gamma 1	EIF4G1
-2.1313	-0.20124	-0.79407	-0.0711264	0.443854	0.535994	0.223624	-0.0845007	0.287655	-0.30949	-0.774292	-0.566104	0.369244	-0.358652	-0.914589	0.198033	-0.379512	1.06727	0.224534	0.19621	-1.30608	0.870842	1.20762	-0.554912	1.11232	10	10	10	58.7	58.7	58.7	20.777	0	253.23	172280000	75		1.07952	-0.553299	Q04760	Q04760	Lactoylglutathione lyase	GLO1
-0.0198406	0.0871883	-0.46727	0.859094	-2.25347	0.2894	-0.120911	-0.713219	0.476785	-0.402169	-0.0153923	0.177347	-0.588022	-0.11845	-0.053133	0.759208	0.650688	0.548721	0.269876	0.0359226	0.0860023	0.292952	0.131544	0.276363	-0.189211	8	8	8	54.7	54.7	54.7	17.259	0	323.31	288100000	121		1.26167	-0.477011	Q04837	Q04837	Single-stranded DNA-binding protein, mitochondrial	SSBP1
0.199884	0.417827	0.0211212	0.385436	-0.342217	-0.195002	-0.0707214	0.019603	-0.26279	0.204818	-0.0530952	0.0861221	0.0340725	-0.435368	-0.194281	-0.115619	-0.188191	0.126077	0.0118954	-0.212121	0.344419	0.0471531	-0.2354	0.211618	0.194759	11	8	8	43.5	36.6	36.6	28.218	0	229.56	135120000	150		0.126014	-0.0307651	Q04917	Q04917	14-3-3 protein eta	YWHAH
0.370464	0.0470009	0.0713825	0.0565739	-1.21506	-0.998879	0.362074	-0.612473	0.179169	-0.436218	-0.463834	0.068648	1.05503	-0.096351	0.117941	0.319132	-0.954124	0.331802	-0.412779	-0.276129	-0.0293478	0.383452	-0.236139	-0.640861	-0.158538	9	9	9	13.7	13.7	13.7	100.69	0.0012937	26.049	26280000	30		0.122693	0.0677178	Q05086	Q05086	Ubiquitin-protein ligase E3A	UBE3A
0.0537033	-0.0305405	-0.297211	0.136065	0.366621	0.0267792	0.00620651	-0.0391426	-0.0555706	-0.28944	-0.0427668	-0.351759	0.209472	0.00935726	-0.242436	-0.336142	0.144089	0.303686	-0.00602913	0.0169258	0.342872	0.195989	0.139791	0.281732	-0.542254	18	18	11	46.2	46.2	33.9	50.47	0	323.31	2326900000	590		0.442686	-0.0901101	Q05639	Q05639	Elongation factor 1-alpha 2	EEF1A2
0.690965	0.349132	0.639745	-0.421523	-0.559184	0.338681	-0.0385864	-0.521689	-0.291028	1.03296	0.298483	0.874149	-0.107094	-1.13225	0.033474	-0.292434	-0.695662	-0.0481041	0.213643	-0.396912	0.234249	-0.460371	-0.127937	0.386038	0.00125504	18	18	18	24.7	24.7	24.7	93.23	0	194.98	208520000	283		0.444792	0.197706	Q05682;REV__Q13136;REV__O75334	Q05682	Caldesmon	CALD1
2.07987	1.21683	0.851788	-0.306888	-0.986332	0.758068	-0.538494	-1.6677	0.231369	2.89278	0.770118	3.03473	-1.74675	-1.375	2.03681	-0.968341	-1.12825	0.045668	-0.84341	-1.63696	0.803285	-2.64471	-0.69365	-0.370743	0.185907	17	17	17	13.9	13.9	13.9	193.51	0	59.822	58016000	94		1.37163	1.20853	Q05707	Q05707	Collagen alpha-1(XIV) chain	COL14A1
0.271296	0.103556	0.0954059	-0.890058	0.236237	0.336068	0.951145	-0.729878	-1.04587	0.650971	-1.31346	-0.809582	0.565473	-0.647546	-1.42221	-1.14757	0.253752	0.174977	-1.53544	-0.492105	0.17418	0.830308	0.737308	-0.528955	0.182696	10	10	9	22.1	22.1	20.1	68.436	0	29.52	46585000	65		0.134149	-0.108146	Q06124	Q06124	Tyrosine-protein phosphatase non-receptor type 11	PTPN11
-0.838728	0.36624	0.386358	-0.399904	-0.83424	0.427368	-0.890931	0.0350723	-0.417164	0.493654	0.0910158	-0.0691252	-0.437463	0.626246	0.544364	0.00690269	0.195459	-0.255259	-1.03498	-1.12488	0.0308962	-1.10472	-0.743142	-0.503284	-0.282651	5	5	5	10.9	10.9	10.9	78.806	0.001171	20.051	16270000	42		1.21232	0.420417	Q06210	Q06210	Glutamine--fructose-6-phosphate aminotransferase [isomerizing] 1	GFPT1
-0.196895	-0.0187698	-1.07808	0.735505	0.204211	-0.69016	0.761395	-1.01273	-1.68537	0.344052	-0.346905	0.052095	-0.809729	0.599495	0.353542	-0.0562492	-0.0754581	0.359381	0.987507	0.343575	0.404392	1.28728	-0.968512	-0.930569	0.358907	8	8	8	39	39	39	28.723	0	39.154	147330000	112		0.613764	-0.356915	Q06323	Q06323	Proteasome activator complex subunit 1	PSME1
-0.0664232	-0.124466	-0.0298993	0.33981	0.317385	0.402884	0.10898	0.10408	-0.103681	-0.619858	-0.107253	-1.13107	0.352881	-0.170394	0.0431543	-0.236412	-0.456463	0.0218852	0.0886309	0.253546	0.276642	0.483639	0.462199	-0.619449	0.409649	16	16	12	64.3	64.3	49.2	22.11	0	226.86	2020700000	601		0.31217	-0.113978	Q06830	Q06830	Peroxiredoxin-1	PRDX1
-0.0544415	-0.0595188	-0.326738	0.881292	-0.610693	0.946043	-0.283161	0.0855293	-0.0856113	0.266691	0.53733	0.198926	-0.202372	-0.653001	-0.134948	-1.41762	0.257429	0.112408	-0.0254478	0.313843	-0.381631	-0.281127	0.347623	0.05145	0.517749	5	5	5	26.6	26.6	26.6	21.634	0	41.285	125760000	78		0.162716	0.0842208	Q07020	Q07020	60S ribosomal protein L18	RPL18
-0.0499756	-0.512227	-1.21198	0.36249	0.821938	0.225043	0.24949	0.201796	-0.00474854	0.497552	0.830233	-0.71354	0.0154806	0.483409	-0.427741	-0.460487	-0.297761	-0.264596	0.221469	0.222001	0.449311	-0.260414	-0.662935	0.289738	-0.00354137	9	9	9	44	44	44	31.362	0	323.31	543130000	406		0.270679	0.127869	Q07021	Q07021	Complement component 1 Q subcomponent-binding protein, mitochondrial	C1QBP
0.20786	0.374856	0.839873	0.0661226	-0.0845179	0.208737	0.186717	-0.116027	-0.927133	0.659077	0.607571	0.227186	0.320147	0.0247402	0.0934715	0.159977	-0.194654	-0.614437	-0.589185	-0.177265	0.158859	-0.477116	-0.354727	-0.198982	-0.40115	22	22	21	49.3	49.3	45.3	66.022	0	323.31	351960000	372		2.22783	0.448113	Q07065	Q07065	Cytoskeleton-associated protein 4	CKAP4
-0.210338	0.128308	0.611344	-0.283458	0.238222	-0.677118	-0.102373	0.256821	0.170716	0.386111	0.0532999	-0.00573254	-0.208882	-0.00395679	0.0477571	0.260052	-0.328037	-0.200893	-0.233841	-0.0155141	0.24089	-0.251628	0.0150537	0.0713148	0.0418844	28	28	28	23.9	23.9	23.9	195.46	0	254.74	150620000	248		0.256575	0.0667865	Q07157	Q07157	Tight junction protein ZO-1	TJP1
-0.269952	0.0207948	1.4222	-1.03586	0.102628	0.107772	-0.222243	-0.863259	0.0858792	-0.967967	-1.11147	-0.128598	-1.18404	0.258431	-0.367389	-0.250239	-0.840945	-0.730437	-0.472163	0.205762	-0.256606	-0.121448	0.790103	0.400447	1.72057	14	14	13	4.4	4.4	3.9	504.6	0.0011806	20.346	22877000	28		0.541708	-0.321376	Q07954	Q07954	Prolow-density lipoprotein receptor-related protein 1;Low-density lipoprotein receptor-related protein 1 85 kDa subunit;Low-density lipoprotein receptor-related protein 1 515 kDa subunit;Low-density lipoprotein receptor-related protein 1 intracellular domain	LRP1
-0.0483715	0.261098	-1.06541	0.277583	-1.31502	-0.507909	1.3857	0.17862	0.472287	0.856395	-0.873304	-0.183938	-0.454873	-0.560423	-1.30939	-1.35798	-2.14231	0.316523	-1.00742	0.308371	0.317352	0.885328	0.121894	0.312227	-0.437567	6	6	6	25.8	25.8	25.8	27.744	0.0011689	19.918	66776000	51		0.0811535	0.0758942	Q07955	Q07955	Serine/arginine-rich splicing factor 1	SRSF1
-0.0613544	0.738126	0.780832	0.0891735	0.116035	-0.019429	-0.00772552	-0.238488	-0.390183	1.04663	0.231134	0.643993	0.379978	0.163187	-0.075247	0.275092	-0.452594	-0.502492	-0.833859	-0.539767	0.244264	0.00779705	-0.0977137	-1.11437	-0.383019	12	12	12	40.3	40.3	40.3	50.435	0	323.31	472270000	271		2.45346	0.56611	Q07960	Q07960	Rho GTPase-activating protein 1	ARHGAP1
0.00849775	0.0528913	-0.152946	-0.120336	-0.650287	0.0730577	0.116568	0.423943	0.403298	0.137839	-0.299123	-1.12355	-0.69933	0.0543987	-0.0578869	-0.278272	-0.577478	0.0187688	0.07231	0.472146	-0.183019	-0.810446	0.029441	0.29668	0.159509	7	7	4	17.3	17.3	11.3	58.687	0.0014178	10.477	47202000	46		0.095346	-0.0421616	Q08209	Q08209	Serine/threonine-protein phosphatase 2B catalytic subunit alpha isoform	PPP3CA
-0.0679175	0.369909	0.227313	0.486434	0.0718187	-0.277396	-0.136334	0.0137323	-0.00850932	0.198367	-0.354389	0.041054	-0.415621	-0.0346296	-0.194652	0.110694	0.0827402	-1.10063	0.0999845	-0.0702063	0.103441	0.227688	0.122355	0.22233	0.282423	10	10	10	11.7	11.7	11.7	140.96	0	116.46	77766000	134		0.0367524	-0.01347	Q08211	Q08211	ATP-dependent RNA helicase A	DHX9
-0.0646545	0.244542	0.472787	0.0154675	-0.275129	0.55432	0.683564	-0.60489	-0.192563	0.237071	-0.251334	-0.305606	-0.20683	0.219987	0.0931427	0.369441	-0.32269	-0.851407	-0.224164	-0.0416939	-0.409472	-0.387408	0.106401	0.565309	0.575811	13	13	13	55.9	55.9	55.9	35.206	0	123.7	257160000	182		0.268409	0.103312	Q08257	Q08257	Quinone oxidoreductase	CRYZ
-0.651262	-0.528454	-0.0170194	-0.0296308	-0.0617009	-0.451788	0.131616	-0.0784131	0.241676	0.0345591	-0.438438	0.0903229	-0.242914	0.81242	-0.667749	1.01929	-0.571692	0.124618	0.142986	0.695217	0.418915	-0.0327488	0.651783	-0.651849	0.0602573	14	14	14	32.3	32.3	32.3	65.33	0	323.31	393870000	253		0.96999	-0.309463	Q08380	Q08380	Galectin-3-binding protein	LGALS3BP
0.521128	0.316858	0.577667	-1.02708	-0.505064	0.278358	-0.0541344	-0.926012	-0.0251694	1.45156	0.791419	-0.133062	-0.053079	0.3552	0.221711	0.004282	-1.01936	-0.582224	-0.201876	-0.754311	-0.239692	-0.549856	0.38472	-0.219499	-0.557863	7	7	7	29.5	29.5	29.5	43.104	0	129.23	96312000	89		1.39046	0.492921	Q08431	Q08431	Lactadherin;Lactadherin short form;Medin	MFGE8
-0.091488	0.173202	0.160654	0.222603	-0.157406	-0.0776273	-0.24968	0.251675	-0.250359	0.221569	-0.0251743	-0.376434	-0.303178	-0.0270512	0.331673	0.0302676	0.0202922	-0.0715467	-0.0459672	-0.136189	0.090617	-0.084552	-0.0636837	0.178437	0.279345	183	183	183	49.1	49.1	49.1	629.09	0	323.31	4314900000	3434		0.164814	-0.0328368	Q09666	Q09666	Neuroblast differentiation-associated protein AHNAK	AHNAK
-0.161234	0.145637	0.516256	0.667316	-0.0744784	-0.487885	0.317333	-0.553225	-0.286026	0.108631	0.211955	0.214751	-0.338598	0.0331024	0.0245422	-0.0436824	0.126587	0.131817	-0.241688	-0.165358	-0.0183102	0.264243	0.312092	-0.811302	0.107525	18	18	18	34.1	34.1	34.1	80.657	0	232.07	310170000	254		0.162389	0.0563461	Q0ZGT2	Q0ZGT2	Nexilin	NEXN
0.0345813	-0.609557	-0.162557	-1.02319	-1.1583	0.59295	0.30141	-0.109673	0.778278	1.02562	0.326226	-0.0546467	0.0227039	-0.241405	-1.07315	0.0309936	0.108356	0.415389	-2.01287	0.76538	0.149951	-1.08672	0.119021	-0.00108457	-0.320766	9	9	9	21.9	21.9	21.9	58.252	0	67.331	66027000	64		0.122685	0.0931882	Q10713	Q10713	Mitochondrial-processing peptidase subunit alpha	PMPCA
0.214988	0.452533	0.0145559	-0.0170565	-0.143844	0.378695	-0.0124865	-0.00675494	-0.478908	0.215121	0.530723	-0.561667	0.887161	-0.416977	-1.59277	0.117135	0.123879	-0.327176	-0.517015	-0.0136672	0.0296283	-0.094027	-0.178668	-1.03266	-0.196173	9	9	8	5.4	5.4	4.8	307.55	0	30.076	43077000	44		0.386806	0.173095	Q12802	Q12802	A-kinase anchor protein 13	AKAP13
-0.0645275	0.441111	0.181038	0.430899	-0.529165	0.0271358	-0.109253	-0.114166	0.10568	0.277317	0.139274	-0.0329325	-0.732434	-0.541207	0.3631	-0.0699558	-0.0819168	-0.0786743	-0.460394	0.0448723	-0.208683	-0.106833	0.161781	0.226272	-0.000772688	12	12	11	21.6	21.6	20.6	95.337	0.00065402	26.973	81295000	76		0.149467	0.0468884	Q12906	Q12906	Interleukin enhancer-binding factor 3	ILF3
-0.0462577	-0.186154	-0.922735	1.36364	1.61869	-0.108948	-1.06768	-0.594716	-0.161961	-0.664511	0.212034	0.082704	0.191642	-0.235797	-0.211608	-0.139178	0.0413564	-0.0583617	-0.0903289	0.0944054	0.858285	-0.140895	-0.557835	-0.600443	0.401912	8	8	8	40.7	40.7	40.7	40.228	0	162.9	66913000	73		0.041373	-0.0296689	Q12907	Q12907	Vesicular integral-membrane protein VIP36	LMAN2
-0.104792	-0.244831	0.247335	0.245134	0.142786	0.0157317	0.0778292	0.107584	-0.104496	-0.381928	0.142248	-0.976959	0.255672	0.322456	0.0495663	-0.24223	0.0885905	-0.0279256	-0.0668184	0.24803	0.0380402	0.496183	-0.447577	0.00988197	0.110487	18	18	17	34.9	34.9	33.5	80.109	0	323.31	394710000	384		0.105915	-0.0344438	Q12931	Q12931	Heat shock protein 75 kDa, mitochondrial	TRAP1
-0.565766	-0.0220571	0.290555	-0.109936	0.0492167	-0.295523	-0.0615011	-0.0190339	0.099441	0.361932	-0.44041	0.126578	0.0876337	-0.146409	0.0137583	0.517078	-0.166634	-0.129736	-0.162911	0.214876	0.255501	0.0401922	0.311419	0.0829149	-0.331178	29	29	26	9.3	9.3	8.4	480.4	0	194.75	312110000	255		0.49269	-0.105254	Q12955	Q12955	Ankyrin-3	ANK3
0.0250825	0.906331	0.80808	-1.99109	0.606971	-1.07224	-0.935075	0.357989	-0.877215	-0.29627	-0.973625	0.230445	-1.19811	0.320731	0.248912	0.231019	-0.376849	-0.374677	-0.820175	0.103412	0.485648	-0.671991	-0.973931	0.442115	0.142253	5	5	5	34.7	34.7	34.7	16.965	0	54.355	48910000	59		0.0915643	-0.0746211	Q12988	Q12988	Heat shock protein beta-3	HSPB3
-0.0438557	-0.276096	0.132719	0.419374	-0.124313	0.153816	-0.0174236	-0.266249	0.144424	0.327127	-0.147604	-0.165118	-0.0803131	0.471712	-0.0589375	-0.550749	-0.0603313	0.401764	-0.0553017	-0.184906	-0.520285	-0.313538	0.262737	0.566209	-0.0148624	19	19	18	57.9	57.9	52.1	35.816	0	323.31	2910900000	1339		0.280421	0.0782105	Q13011	Q13011	Delta(3,5)-Delta(2,4)-dienoyl-CoA isomerase, mitochondrial	ECH1
-0.00123187	-0.477606	0.460757	0.154213	0.0986846	0.287281	0.0252154	0.018513	-0.87014	0.348534	0.0437313	-0.163201	-0.113783	-0.436316	-0.756476	0.0992625	0.179196	-0.819812	-0.368614	0.0459349	0.220645	0.367248	0.565397	-1.24089	0.272754	8	8	8	14.6	14.6	14.6	87.208	0	37.114	27435000	38		0.0456812	-0.0242338	Q13033	Q13033	Striatin-3	STRN3
0.290523	-0.768376	0.0375744	0.422681	0.176929	-0.973568	-0.0859875	0.130588	-0.169735	0.21474	-0.23594	-0.210214	-0.00430799	-0.515409	-1.61616	0.129356	-0.0855889	-0.862107	0.339374	0.230028	0.540881	-0.596076	-0.0230362	0.00219989	0.445826	12	12	12	12	12	12	144.75	0.0011962	21.079	30847000	66		0.560909	-0.23253	Q13045	Q13045	Protein flightless-1 homolog	FLII
0.40723	0.586837	0.981799	0.689866	0.329406	-1.17164	-1.46028	0.627408	0.54726	0.122302	-0.0786037	0.186514	-0.151434	0.298843	-1.05036	-0.79974	0.415969	-2.76044	0.586818	0.897201	0.333765	-0.205563	0.227139	0.053381	0.386322	8	8	8	23.2	23.2	23.2	55.536	0	178.08	92324000	131		0.162438	0.144191	Q13098	Q13098	COP9 signalosome complex subunit 1	GPS1
0.0728782	-0.801084	0.0683425	0.0613902	-1.06872	0.632147	0.0643905	-0.517606	-0.0987393	0.0417941	0.0708275	-0.08811	-0.192982	0.144091	-0.11272	0.216448	0.0908244	-0.112903	0.463742	-0.181623	0.251438	0.118286	-0.405897	0.174183	0.040884	7	7	7	19.5	19.5	19.5	58.042	0.0012862	25.504	45254000	81		0.644584	-0.180479	Q13177;Q13153;O75914	Q13177	Serine/threonine-protein kinase PAK 2;PAK-2p27;PAK-2p34	PAK2
-0.16863	0.0503757	-0.226899	0.228345	-0.00136307	-1.20945	0.182706	0.0693709	0.038615	0.458886	0.0735743	0.120892	0.458294	-1.08278	0.0123236	-0.114507	0.215895	-0.197812	0.15539	-0.690372	0.568436	0.00212116	0.413586	-0.954803	0.388357	13	13	13	19.2	19.2	19.2	100.2	0	69.636	134110000	103		0.085677	-0.0450119	Q13200	Q13200	26S proteasome non-ATPase regulatory subunit 2	PSMD2
0.509584	-1.31735	0.92927	-0.693586	0.559349	-1.923	0.247698	0.0219917	1.0213	-0.815496	0.131551	-1.24362	-0.358148	-0.0248272	0.405104	-1.24128	0.586327	0.731956	0.989367	0.393858	0.281247	0.117936	0.0282791	-0.00408287	0.666556	21	21	21	58.9	58.9	58.9	52.39	0	268.8	316870000	206		0.710168	-0.425028	Q13228	Q13228	Selenium-binding protein 1	SELENBP1
-1.17425	0.637963	0.94887	0.709017	-0.421707	-1.07877	-0.618477	0.536295	-0.97224	0.055405	0.471142	-1.27452	0.0106227	0.154862	-0.490573	-0.154575	0.0460895	-0.20067	-0.853908	-0.12853	0.403981	0.253562	-0.19711	-0.84698	0.240494	11	11	10	21.8	21.8	17.2	88.549	0	151.39	28245000	57		0.0315717	-0.0233266	Q13263	Q13263	Transcription intermediary factor 1-beta	TRIM28
0.144772	-0.500467	-1.19553	-0.926098	-1.07396	-0.939455	-0.900389	-0.570625	-1.15601	0.57745	0.131467	-0.0457005	-0.00860443	0.079744	-0.141034	-1.2182	0.618525	0.818686	-1.19723	0.0676713	-0.0891632	-0.0546612	-0.134138	0.353477	-0.0913872	5	5	5	15.5	15.5	15.5	52.164	0	32.342	33133000	48		0.732885	-0.342321	Q13283	Q13283	Ras GTPase-activating protein-binding protein 1	G3BP1
-0.115621	-0.0899022	-1.31293	0.47127	0.587294	-0.351968	-0.747606	-0.17028	-0.17897	0.492074	-0.275678	0.00610199	-0.717897	0.231322	-0.390867	-0.0915902	0.0121886	0.113587	-0.155725	0.225247	0.14827	0.204487	0.550454	0.120163	0.123644	5	5	2	11.6	11.6	5	70.782	0	52.63	123020000	85		1.02105	-0.295983	Q13310	Q13310	Polyadenylate-binding protein 4	PABPC4
0.202664	0.177677	-2.22485	-0.118284	0.494324	0.00186742	-0.177378	0.0879423	0.40222	0.39587	0.461401	0.0577335	-0.148575	0.0032692	-0.884615	0.319901	-0.0103987	0.0979978	0.190514	0.159937	-0.0622807	0.0334435	0.158936	0.136631	0.244057	9	9	9	45	45	45	32.379	0	248.93	279750000	132		0.460586	-0.211456	Q13326	Q13326	Gamma-sarcoglycan	SGCG
-0.470386	-2.32749	-0.0742465	0.301288	0.448542	-0.00742831	0.777457	-0.515351	-0.687228	-1.03379	-0.243292	-0.152768	-0.545073	-0.0945192	0.191974	-0.170983	0.559388	0.518252	0.86925	0.778941	-0.105427	0.453887	0.088632	0.375911	0.0306753	7	7	3	58.5	58.5	25.2	16.495	0	96.339	116110000	99		1.73557	-0.63534	Q13404	Q13404	Ubiquitin-conjugating enzyme E2 variant 1	UBE2V1
-0.776837	1.02204	0.729957	-0.0326166	0.0217886	-0.868418	0.467685	0.564519	0.169866	0.886456	0.289418	0.303145	-0.601899	0.137187	0.735986	-1.04308	-1.22406	-1.44039	0.234775	0.419894	0.348367	-0.216516	-0.0890818	-0.823663	-0.0829439	10	10	10	25.4	25.4	25.4	71.456	0	53.411	80182000	96		1.53947	0.594888	Q13409	Q13409	Cytoplasmic dynein 1 intermediate chain 2	DYNC1I2
-0.0622613	-0.799946	-0.490766	-0.0551126	-0.00857137	0.442169	0.0280726	0.0715544	0.00310923	0.136296	0.145382	-0.123752	0.124684	-0.0777567	-0.111147	0.245203	-0.0378148	0.229555	0.3149	-0.0163877	-0.167995	-0.00692921	0.0871298	0.11643	0.0139544	13	13	13	33.6	33.6	33.6	51.419	0	81.484	310770000	180		0.696274	-0.129674	Q13418	Q13418	Integrin-linked protein kinase	ILK
-0.201588	0.0852463	0.298032	-0.268622	-0.215464	0.289582	-0.117055	-0.00531082	0.313775	-0.12633	-0.0335058	-0.345069	0.180232	0.187623	-0.540874	-0.0321262	-0.147683	0.109779	0.152011	-0.134246	0.138466	0.0466295	0.0545107	0.448908	-0.13692	52	52	52	46.5	46.5	46.5	113.89	0	323.31	5877800000	1998		0.412787	-0.0832215	Q13423	Q13423	NAD(P) transhydrogenase, mitochondrial	NNT
-0.269325	-0.230552	-0.152536	-0.0252968	0.34408	0.098719	-0.325861	0.279818	0.163989	-0.377662	0.035182	-0.222896	-0.0216188	0.290742	-0.212878	-0.0934883	0.175843	-0.0142189	0.235644	0.190848	0.230252	0.352174	-0.24273	-0.258689	0.0504618	13	13	13	38.6	38.6	38.6	53.895	0	323.31	479390000	401		0.565878	-0.104349	Q13424	Q13424	Alpha-1-syntrophin	SNTA1
-0.973802	0.299158	-1.1307	0.310959	-0.0744396	-0.924714	0.0174164	0.152794	-0.0374084	0.0918144	0.302698	0.136606	-0.321587	-0.428997	-0.780445	-1.02434	-0.0222794	-0.912301	0.235787	-1.11688	0.16011	0.149484	0.402801	0.111974	0.267356	6	6	6	10.6	10.6	10.6	100.23	0.0012571	23.662	19798000	60		0.083191	-0.0492143	Q13435	Q13435	Splicing factor 3B subunit 2	SF3B2
0.920646	-0.819315	-1.11399	-1.02197	-0.991412	0.0770273	0.115504	0.130914	-0.0614691	0.0647745	0.312617	-0.0086359	-0.153531	-0.231086	0.122914	-0.00644016	-0.523679	-0.167018	0.262748	0.178405	-0.111316	-0.479352	0.00962124	0.400422	0.138348	5	5	5	20.2	20.2	20.2	47.687	0	82.849	23087000	47		0.334756	-0.147307	Q13501	Q13501	Sequestosome-1	SQSTM1
0.132273	-0.189741	0.193146	0.270277	0.0635396	0.306015	-0.0926722	-0.0692938	-0.0512122	-0.0517481	-0.306468	-1.37237	0.11101	0.195966	-1.27786	-0.103973	-0.102405	-0.365772	-0.080263	0.141831	-0.162801	0.0372207	-0.0234005	0.256274	-0.107801	4	4	4	11.8	11.8	11.8	51.462	0	48.027	59485000	85		0.22815	-0.0915003	Q13505	Q13505	Metaxin-1	MTX1
-0.50953	-0.159413	-0.263314	-0.00851898	0.383657	0.285234	-0.511046	0.459809	0.321429	-0.462375	0.379859	-0.748566	0.102542	-0.0129515	-1.17278	0.218188	-0.0143497	-0.121789	0.548745	-0.166728	0.578966	0.352142	0.940366	-0.774714	0.355136	11	11	11	31.4	31.4	31.4	44.659	0	323.31	977280000	508		0.930829	-0.319327	Q13510	Q13510	Acid ceramidase;Acid ceramidase subunit alpha;Acid ceramidase subunit beta	ASAH1
-0.179183	0.306985	0.2632	0.260031	-0.02823	-0.0759099	-0.0701039	-0.154474	0.262006	-0.938826	0.306873	0.108183	0.135254	0.314891	-0.197068	-0.0920937	0.0332095	-1.14607	0.272521	0.348115	-0.598439	0.0152946	0.00271568	-0.188725	0.10102	12	8	6	22.8	15.2	11.7	72.677	0	97.451	135050000	121		0.453133	0.146154	Q13554	Q13554	Calcium/calmodulin-dependent protein kinase type II subunit beta	CAMK2B
-0.278283	-0.0516214	-0.583426	0.169856	0.359304	0.178969	-0.115371	0.161954	0.162744	-0.206611	0.00138779	-0.332028	0.0380527	0.235427	-0.0635193	-0.0572805	0.164559	-0.235188	0.134811	0.195584	-0.165875	0.209205	0.296996	-0.176053	-0.0435932	15	15	11	35.3	35.3	25.1	56.369	0	323.31	742090000	455		0.243873	-0.0538609	Q13557	Q13557	Calcium/calmodulin-dependent protein kinase type II subunit delta	CAMK2D
-0.289488	-0.0415462	-0.438668	-0.0521244	0.181301	0.107875	0.032806	0.239833	-0.123886	0.245964	-0.160258	-0.371437	0.220352	0.231252	0.265474	0.204815	-0.144608	-0.379038	0.343259	0.113506	-0.357664	-0.278652	-0.0528795	0.316118	0.187694	16	16	16	43.1	43.1	43.1	44.23	0	323.31	300360000	313		0.0270052	0.00790824	Q13561	Q13561	Dynactin subunit 2	DCTN2
-0.52154	0.449322	0.329729	0.56765	0.317848	1.0268	-1.32698	0.198681	-0.539806	-0.166269	-0.562615	-0.309865	-0.124014	-0.498753	0.245723	-0.305208	0.391565	-0.954416	0.468122	0.0645008	0.280759	0.453544	-0.0161119	0.255517	0.275815	13	13	11	29.5	29.5	25.5	59.069	0	59.619	102230000	83		0.307593	-0.152348	Q13596	Q13596	Sorting nexin-1	SNX1
-0.181962	-0.71879	-0.10918	-0.430776	0.150166	0.219674	0.246281	0.394505	0.0646978	-0.156991	-1.07992	0.30934	-0.734523	-0.1858	-1.25482	-0.950639	0.116509	0.193717	0.116993	0.0951563	-0.27983	-1.12139	-0.0749029	0.250899	-0.0197061	7	7	7	11.1	11.1	11.1	89.677	0.0015015	12.502	18884000	32		0.120555	-0.0638871	Q13616	Q13616	Cullin-1	CUL1
-0.217212	-0.0270972	-1.31605	0.212	-0.0304999	-1.16974	-0.0207381	-0.164794	-0.245883	0.393391	-0.437313	0.123078	-0.568466	0.373623	-0.273472	0.266343	0.104701	-0.346494	0.0762849	-0.654018	0.131165	0.0572607	0.21567	0.06411	0.314345	12	12	12	21.4	21.4	21.4	88.929	0.0012361	22.8	53124000	48		0.76829	-0.247548	Q13618	Q13618	Cullin-3	CUL3
-0.138724	0.0217473	-0.615137	-0.165564	0.339788	-0.0895636	0.648477	-0.379187	-0.39884	0.245527	0.271889	-0.345304	0.251196	0.172118	0.526938	0.916879	-0.43182	-0.0519545	0.0364683	0.0619027	0.186119	0.019957	0.0978092	-0.837318	-0.343404	13	13	13	42.7	42.7	42.7	36.263	0	323.31	2233900000	1145		0.136089	0.0575602	Q13642	Q13642	Four and a half LIM domains protein 1	FHL1
-0.346492	-0.0510185	-0.138785	-0.182751	0.00819893	0.110879	-0.197331	0.135757	-0.220366	0.0181133	-0.098806	-0.530029	-0.227975	0.330801	0.35841	0.283858	-0.0642174	0.281223	0.330638	0.0322945	0.321354	0.0983452	-0.0462833	0.0971493	-0.302967	18	18	18	21.5	21.5	21.5	128.95	0	128.37	189380000	220		1.11486	-0.171899	Q13683	Q13683	Integrin alpha-7;Integrin alpha-7 heavy chain;Integrin alpha-7 light chain;Integrin alpha-7 70 kDa form	ITGA7
-0.0515865	0.0908772	0.060928	0.077993	-0.161894	-0.0711369	-0.13625	0.196886	-0.0374969	0.0275684	-0.16022	-0.292359	-0.2494	-0.0287004	-0.188397	0.0857368	0.0155502	-0.17544	0.0228687	0.0553967	0.133224	0.217664	0.151315	0.255044	0.161828	140	140	139	60.8	60.8	60.8	284.54	0	323.31	6210800000	3840		2.04952	-0.153865	Q13813	Q13813	Spectrin alpha chain, non-erythrocytic 1	SPTAN1
-0.232075	-0.236457	1.11817	-0.231973	-0.0997532	0.22807	0.0652172	0.10855	-0.179627	-0.580365	-0.78511	-0.893996	0.369495	0.181751	-0.889456	-0.140799	-0.173823	0.0802681	0.22774	0.0468513	0.220491	0.589332	0.616211	0.703023	-0.896851	5	5	4	17.1	17.1	13	35.608	0	33.1	127250000	73		0.664275	-0.264415	Q13825	Q13825	Methylglutaconyl-CoA hydratase, mitochondrial	AUH
0.0907206	0.376577	0.378961	-0.885571	-0.761882	0.113326	-0.851405	0.476016	-1.08482	-1.26066	0.80422	-1.21064	-0.61762	-0.247873	0.791264	0.156743	-0.585114	-0.889541	0.0385832	-0.194409	-0.159403	-0.657486	-0.506781	0.33989	0.25379	6	6	6	17.1	17.1	17.1	48.991	0.0011038	17.263	54131000	58		0.0548786	-0.0389192	Q13838;O00148	Q13838;O00148	Spliceosome RNA helicase DDX39B;ATP-dependent RNA helicase DDX39A	DDX39B;DDX39A
0.357959	-0.211554	0.432965	0.805192	-0.404981	0.233768	-0.363007	-0.0461224	-0.649238	-0.0465096	-0.214591	0.100846	0.0208501	0.021676	-0.996726	-0.479024	-0.691865	-1.06957	-0.063567	-0.215119	0.33997	-0.299749	-0.340161	0.628589	-0.25743	13	13	12	9.2	9.2	8	225.49	0.0012594	23.987	33158000	59		0.461836	0.180828	Q14008	Q14008	Cytoskeleton-associated protein 5	CKAP5
-0.344628	0.637967	0.724916	0.544517	0.364749	-0.831525	-0.095948	0.584081	-0.725209	0.10374	0.264488	0.0249594	0.00906734	-0.588322	0.802572	0.444493	-0.248927	-0.613873	-0.372912	-0.171441	-0.183596	-0.130934	-0.623758	-0.000806999	0.42633	8	8	8	22.3	22.3	22.3	38.434	0	91.509	133060000	148		0.6631	0.245904	Q14103	Q14103	Heterogeneous nuclear ribonucleoprotein D0	HNRNPD
0.630226	0.0689086	-0.110481	-0.42622	-0.146717	0.0945643	0.092367	-0.0249044	0.34705	0.0454158	-0.0180699	-1.36744	0.195671	-0.23711	-0.196953	-0.134997	-0.0911447	-0.280598	-0.0513936	-0.0120756	-1.06125	-1.03418	0.305323	-0.224457	0.175595	8	8	8	20.7	20.7	20.7	54.29	0.0011422	18.811	66053000	64		0.445094	0.170672	Q14108	Q14108	Lysosome membrane protein 2	SCARB2
-0.319769	0.0171467	0.165075	-0.31124	0.570926	-0.277617	-0.0795883	-0.102652	0.156719	-0.621643	0.0247042	-0.101406	-0.39859	-0.219974	0.193079	0.542349	-0.355795	0.0280148	0.35346	0.234615	0.290068	-0.234819	0.140824	0.302904	0.00321026	30	29	26	28.4	28.4	24.6	151.25	0	323.31	771050000	420		1.12282	-0.217472	Q14112	Q14112	Nidogen-2	NID2
-0.108792	0.044988	0.903575	-0.668685	0.0552343	-0.0788123	-0.171153	-0.00436083	-0.259753	-0.0802142	-0.248952	0.165416	0.225385	0.244949	-0.578086	-0.350133	0.420945	-0.0793387	0.435665	-0.0591666	0.121759	0.204538	-0.188273	0.0482153	0.00504818	28	28	28	40.3	40.3	40.3	122.29	0	323.31	288350000	407		0.307492	-0.09321	Q14126	Q14126	Desmoglein-2	DSG2
0.17091	-0.00641225	0.114022	0.460783	-0.372286	0.114275	-0.197361	0.455431	-0.598583	0.116776	0.0495235	0.033683	-0.453505	-0.374062	-0.20926	-0.299995	-0.508379	0.17096	0.390663	-0.0108049	0.378555	0.065593	0.186649	0.0140411	0.308784	17	17	17	15.5	15.5	15.5	166.57	0	72.839	61865000	67		0.441551	-0.116011	Q14152	Q14152	Eukaryotic translation initiation factor 3 subunit A	EIF3A
0.401952	0.517199	-1.45824	-1.1539	-0.439363	0.482278	0.474963	-0.82553	0.306323	0.562518	0.209628	-0.125494	0.276873	0.347542	-1.39331	-0.0940964	0.0185993	0.0885799	0.293185	-1.15274	0.103966	-0.0924068	0.379347	-0.0412804	0.335135	13	13	13	24.4	24.4	24.4	114.53	0	169.18	70274000	139		0.161135	-0.104933	Q14157	Q14157	Ubiquitin-associated protein 2-like	UBAP2L
0.15885	0.575584	-1.13966	-1.04971	-0.537455	0.621424	-0.072592	-0.726131	-0.107269	-0.935083	0.207664	-0.14613	-0.456341	0.0167652	0.0354687	0.431646	-1.0015	-0.399496	-0.125731	0.456537	0.103113	0.0750996	0.128904	-0.533749	0.569206	7	7	6	19.9	19.9	17.9	84.542	0	73.39	20411000	37		0.457377	-0.207378	Q14161	Q14161	ARF GTPase-activating protein GIT2	GIT2
-0.509593	-0.354033	-0.661236	-0.309527	-0.0802104	0.0263437	0.00515493	0.71051	-0.404271	-0.137166	-0.269781	-0.652483	0.155188	-0.0394779	-0.179792	0.439811	0.0492643	0.177911	0.457763	0.589279	0.151017	0.454091	-0.149116	0.212773	0.317582	15	15	15	45.2	45.2	45.2	32.193	0	323.31	2355600000	823		2.84046	-0.450062	Q14192	Q14192	Four and a half LIM domains protein 2	FHL2
0.626193	0.5328	0.14078	0.227677	0.253842	0.747619	-0.425036	-0.413728	-0.355552	0.813952	0.627059	0.681327	-0.514463	-0.638517	0.198613	-1.29568	-0.0258513	-0.615672	0.0392484	-0.250596	0.249432	-0.671138	-0.409704	0.0828424	0.394549	17	14	14	49.3	41.8	41.8	61.963	0	139.95	167520000	191		1.24058	0.417095	Q14195	Q14195	Dihydropyrimidinase-related protein 3	DPYSL3
0.347209	-0.0694397	0.460878	0.0297672	-0.109954	-0.443047	0.184709	0.150417	-0.532023	0.28773	-0.44338	-0.313142	-0.280532	-0.258683	0.0319736	-0.164336	0.151309	0.177388	-0.18653	-0.284077	0.104422	-0.161571	0.206624	0.386399	0.727889	30	30	28	31.1	31.1	29	141.69	0	248.39	151730000	196		0.656968	-0.159586	Q14203	Q14203	Dynactin subunit 1	DCTN1
0.133072	0.16331	0.0854326	-0.00881144	-0.0573477	0.0833307	-0.139781	0.121018	-0.191722	0.0184636	-0.0414398	-0.221604	-0.096566	-0.0258873	-0.160077	0.136168	-0.162252	-0.121469	-0.0847525	0.0253415	0.147714	0.0163147	0.0206882	0.0940964	0.266761	123	123	121	32.5	32.5	32	532.4	0	323.31	1513900000	1713		0.541492	-0.056435	Q14204	Q14204	Cytoplasmic dynein 1 heavy chain 1	DYNC1H1
0.411424	0.435389	-0.133906	-1.3287	0.108233	0.659467	0.403634	-0.631045	-0.955323	0.42825	0.32411	0.281599	-0.415807	-0.865575	0.147217	0.148536	0.00107275	-0.268726	0.3037	-0.537332	0.291829	-0.020475	-0.090181	0.0867752	0.260508	13	13	13	26	26	26	61.585	0	75.594	87258000	102		0.181782	-0.0929729	Q14247	Q14247	Src substrate cortactin	CTTN
0.00531973	0.61307	-0.155405	-1.13171	-0.786079	-0.617754	0.102165	0.149561	0.0531599	0.716314	-0.092529	-1.22314	-0.932067	-1.01438	-0.0187489	0.827858	0.113064	-0.727072	0.0243608	-0.318563	-0.725989	-0.619611	-0.304153	-0.0106694	1.04571	10	10	10	26.9	26.9	26.9	47.064	0.001084	16.298	55888000	30		0.405604	-0.219308	Q14254	Q14254	Flotillin-2	FLOT2
0.128028	-0.0135297	-0.177489	0.702298	0.33633	0.129809	-0.0766153	-0.262927	-0.384181	-0.251121	0.0220377	-0.317812	-0.406051	0.054764	0.375141	0.311429	-0.173497	-0.433633	0.107383	0.0577155	0.183226	0.0837309	0.245512	-0.045862	-0.194687	150	150	137	67.3	67.3	62.5	291.02	0	323.31	17005000000	7633		0.0757551	-0.023553	Q14315	Q14315	Filamin-C	FLNC
-0.516356	0.234184	-0.652938	-0.632079	-0.746709	0.100644	0.799651	0.642047	-1.27126	-0.3173	-0.356632	-0.655132	0.143902	0.234362	-1.56813	0.251476	0.757518	0.166356	1.08384	0.100929	0.584204	0.881561	0.0994282	0.000143051	0.636297	12	12	12	17.3	17.3	17.3	124.98	0	161.45	93740000	162		2.46648	-0.760292	Q14432;Q13370	Q14432	cGMP-inhibited 3,5-cyclic phosphodiesterase A	PDE3A
-0.0625738	-0.657516	-0.925746	-0.014993	-0.955264	0.298037	0.100913	-0.194801	-0.184863	-1.48367	0.00449753	0.134298	-0.217596	-0.12781	0.25169	0.168513	-0.536924	0.436658	0.32285	0.3247	0.00523567	0.26753	-0.84531	0.268059	-0.585905	4	4	4	9.2	9.2	9.2	78.365	0	35.792	27322000	54		0.652846	-0.251567	Q14444	Q14444	Caprin-1	CAPRIN1
0.113612	-0.0412652	-0.0261113	0.120844	-1.21594	-1.06751	0.0333808	-0.516645	0.346474	0.226044	0.0755441	-1.00589	-1.00448	0.382812	-0.878012	-0.465294	-0.519605	-1.14222	0.258122	0.470444	0.0448244	0.140733	0.15097	0.168306	-0.0851786	7	7	7	14.5	14.5	14.5	59.379	0.001123	18.202	20055000	30		0.422899	-0.199253	Q14498	Q14498	RNA-binding protein 39	RBM39
0.719604	0.692941	0.79234	1.00243	0.219552	0.597213	-0.986365	-0.252753	-0.078679	0.558385	0.232589	1.68912	1.48065	-0.0775993	-0.954606	-1.02234	-1.3194	-0.078145	-1.11961	0.274831	-0.058112	-1.25444	0.632182	-1.30895	-0.380824	19	19	19	25.2	25.2	25.2	103.36	0	277.47	164890000	198		2.24706	0.939136	Q14624	Q14624	Inter-alpha-trypsin inhibitor heavy chain H4;70 kDa inter-alpha-trypsin inhibitor heavy chain H4;35 kDa inter-alpha-trypsin inhibitor heavy chain H4	ITIH4
0.31767	-0.0690392	-0.41429	-0.677931	-1.61223	-0.794799	0.166599	0.790061	-0.862301	0.501212	-0.36302	-1.00284	-1.28539	-0.513941	0.0620248	-0.83151	-0.748057	-1.2626	0.282853	0.78522	0.00952888	0.0752332	0.107774	0.334949	0.287451	2	2	2	3.6	3.6	3.6	87.133	0.0097378	5.2382	45933000	35		0.524714	-0.287965	Q14694	Q14694	Ubiquitin carboxyl-terminal hydrolase 10	USP10
-0.02604	0.223373	-0.43039	0.082574	-0.265752	0.0989066	0.150514	-0.156825	-0.082097	0.549796	-0.0141518	-0.0154259	-0.171266	0.139491	0.0727776	0.36395	-0.0932702	-0.502114	-0.0441274	0.131503	0.166713	0.336188	-0.142566	-0.521987	0.150227	21	21	21	27.1	27.1	27.1	106.87	0	323.31	397100000	392		0.090519	0.025914	Q14697	Q14697	Neutral alpha-glucosidase AB	GANAB
0.156269	0.297134	-1.01589	-0.905755	-0.745861	-1.06082	-1.19526	0.347227	-0.133829	0.557083	-1.04343	-0.942836	0.0352732	0.0985914	0.985293	-1.16879	0.221359	-0.47912	-0.995865	0.229133	0.355466	0.435011	0.316287	-0.343307	0.103652	4	4	4	15.7	15.7	15.7	63.145	0	68.261	17524000	52		0.273602	-0.171837	Q14699	Q14699	Raftlin	RFTN1
-0.0894237	-0.44194	-1.22037	0.181542	0.708519	0.291954	-0.817707	-0.499069	-0.126215	-0.883181	-0.462387	-0.297049	0.428062	0.35392	-0.346661	0.0478768	-0.548725	0.953589	0.246022	0.093575	-0.712321	0.633459	0.140205	0.108705	0.154066	7	7	6	13.1	13.1	11.1	69.991	0	78.845	43021000	70		0.863459	-0.326312	Q14738;Q13362;Q15173	Q14738	Serine/threonine-protein phosphatase 2A 56 kDa regulatory subunit delta isoform	PPP2R5D
0.233209	-0.385888	0.211105	0.759322	-1.38276	0.429864	-1.26349	-0.280286	-0.542157	0.51595	-0.211728	-0.0986713	-0.117632	-0.894171	-0.312542	-0.368581	0.0846474	-0.212872	0.0733788	-0.517693	-0.612395	-0.0772461	0.435976	0.937276	0.951133	15	15	15	25.6	25.6	25.6	99.326	0	93.557	98867000	98		0.616863	-0.292021	Q14764	Q14764	Major vault protein	MVP
-0.866475	-0.0531838	0.800654	0.169713	0.418431	-0.950111	-0.0712312	-0.420131	-0.186855	1.77342	0.539651	0.429894	0.165538	0.370599	0.356406	-0.236493	0.128821	-0.425472	-0.554776	-0.476421	0.0344267	0.137979	-0.858882	-0.996745	-0.178866	6	6	6	24.1	24.1	24.1	29.717	0	38.37	99827000	94		1.38333	0.507731	Q14847	Q14847	LIM and SH3 domain protein 1	LASP1
-0.0921509	-0.0340149	0.317042	0.25499	0.287221	0.190699	0.264705	-0.0722916	-0.17543	-0.857183	0.689492	0.0824667	0.17437	0.234271	-0.170097	-0.293683	-0.0825836	0.783458	-0.566922	0.076144	0.719569	-0.0540079	-0.463788	-0.517818	-0.694457	11	11	11	34.1	34.1	34.1	33.775	0	323.31	1739300000	656		0.525337	0.182348	Q14894	Q14894	Ketimine reductase mu-crystallin	CRYM
0.0741639	-0.200489	-0.290809	-0.33547	0.0894742	0.348416	0.17268	-0.16888	0.0517202	-0.0494227	-0.269661	-0.125604	-0.0365046	0.232693	0.00437183	0.288706	-0.229433	0.0859056	0.119721	0.043715	-0.0935953	0.157103	0.181393	0.0732424	-0.123438	103	103	103	76.4	76.4	76.4	140.76	0	323.31	19253000000	6187		0.557167	-0.0838867	Q14896	Q14896	Myosin-binding protein C, cardiac-type	MYBPC3
0.662287	0.346747	-1.2013	-0.589551	0.725442	1.12752	0.11715	-0.465845	0.0263754	-0.907575	-0.949918	-0.594885	0.139	-0.904786	-0.296263	-0.583673	0.280808	-0.218154	-0.0583605	-0.463174	0.304409	-0.106741	0.0745561	-0.739168	1.21909	7	7	7	28.6	28.6	28.6	35.869	0.001533	13.379	51304000	39		0.249093	-0.155333	Q14914	Q14914	Prostaglandin reductase 1	PTGR1
-0.0200479	0.0207122	-0.234209	0.049124	0.29846	-0.328945	0.169588	0.237198	-0.545259	0.00510241	0.111765	-0.290012	-0.0648359	-0.145124	0.248118	0.298703	-0.155823	0.110058	-0.077791	0.173128	0.0484873	-0.227415	0.128527	0.0557447	0.134743	16	16	16	25.6	25.6	25.6	97.169	0	201.52	338890000	306		0.447287	-0.0813939	Q14974	Q14974	Importin subunit beta-1	KPNB1
-0.855519	0.232232	0.914284	-0.713583	-0.357088	-0.170387	-0.433008	0.397765	0.362139	0.431282	0.191496	0.155436	-1.04218	-0.761353	-0.450848	-0.435564	-0.313009	-0.0766082	-0.0518051	0.213349	0.200094	0.44989	0.49375	0.406929	0.356781	18	18	18	12.8	12.8	12.8	238.26	0	68.446	27774000	79		0.69778	-0.264336	Q14980	Q14980	Nuclear mitotic apparatus protein 1	NUMA1
-0.0372276	0.174055	0.191233	-0.821218	0.132759	0.347321	0.175472	0.01124	0.138756	-0.411997	-0.178415	-0.0344484	-0.0108049	0.14481	0.0638315	0.364746	-0.188353	-0.362782	0.22121	0.064785	-0.661239	0.410006	0.329289	-0.0751417	0.0121138	27	27	27	25.4	25.4	25.4	95.197	0	323.31	711960000	389		0.0546144	-0.0191056	Q14BN4	Q14BN4	Sarcolemmal membrane-associated protein	SLMAP
0.13385	0.244236	0.358685	-0.0300556	0.198689	-0.0341621	-0.415708	0.140005	-0.321411	1.03262	0.400035	-0.0898365	0.0723206	-0.0424084	0.100469	0.141991	-0.258348	-1.15987	-0.0529552	0.0224327	0.144609	-0.0918735	-0.128779	-0.394282	0.0297447	11	11	11	50.4	50.4	50.4	41.487	0	323.31	204600000	236		1.24135	0.291222	Q15019	Q15019	Septin-2	37500
-1.22987	0.0133155	-0.0148694	0.73465	-1.24993	0.820219	0.72391	-0.044832	0.307007	-0.0732686	-0.514173	0.11761	-0.274906	0.308425	-0.264293	0.233366	-0.572538	0.27789	-1.23107	0.0560897	0.155154	-0.0899271	0.0281664	0.232792	0.301152	11	11	11	23.8	23.8	23.8	68.047	0	46.163	74736000	86		0.0274804	0.0181587	Q15046	Q15046	Lysine--tRNA ligase	KARS
-0.111764	0.425429	0.176884	0.38765	-0.612096	-1.02931	0.278544	-0.116306	0.177252	-0.430475	-0.0277943	-0.216895	0.308061	0.055143	-0.427046	-0.075973	-0.109432	-0.157848	0.0432001	0.124934	0.00362167	-0.302168	-0.14633	0.460161	0.293247	27	27	27	23.2	23.2	23.2	162.46	0	125.37	71157000	109		0.274413	-0.0908562	Q15075	Q15075	Early endosome antigen 1	EEA1
0.345866	-0.306894	-0.183757	0.461348	-0.0208182	0.356062	-0.33253	-0.142019	-0.402656	-0.321571	0.0504589	0.0790119	-0.150209	-0.129673	0.45998	0.0709329	0.139685	0.486748	-0.207742	0.0573449	-0.195307	-0.293842	0.0328407	0.0675907	0.0791492	9	9	9	23.4	23.4	23.4	48.121	0	203.74	343130000	277		0.140832	-0.0395667	Q15084	Q15084	Protein disulfide-isomerase A6	PDIA6
-0.151707	-0.365806	-0.424141	0.103579	0.773172	0.523037	0.211542	-0.0968531	0.31086	-1.16633	-0.0746428	-0.0484797	0.2152	0.210308	-0.049111	0.187529	-0.275295	-1.53283	0.525301	0.211615	-0.228154	0.100694	-0.0719801	0.144765	-0.198599	10	10	10	13.2	13.2	13.2	122.73	0	97.431	67769000	148		0.23298	0.111737	Q15111	Q15111	Inactive phospholipase C-like protein 1	PLCL1
-0.159017	0.017209	-0.229693	-0.117335	0.00547117	-0.789771	0.336797	0.0508184	0.133531	0.0732507	0.183576	-0.517655	-0.436394	0.260561	-0.310572	0.241471	0.0504712	0.258353	-0.368308	0.496753	0.180082	0.26754	0.147123	0.151718	0.0740202	14	13	12	42.4	40.4	37.8	49.244	0	135.36	224140000	211		1.40721	-0.249871	Q15118	Q15118	[Pyruvate dehydrogenase (acetyl-transferring)] kinase isozyme 1, mitochondrial	PDK1
-0.140222	0.137946	0.448129	-0.25205	-0.618816	0.21618	-0.92226	-0.103004	-0.624767	0.549706	0.0275764	-1.12499	-0.104458	0.207703	-1.32537	0.119183	0.424992	-0.0269844	-0.100568	0.892533	0.304361	0.569988	0.475365	0.775812	0.194012	15	15	14	56.3	56.3	54.1	46.153	0	323.31	224250000	126		2.2375	-0.604782	Q15119	Q15119	[Pyruvate dehydrogenase (acetyl-transferring)] kinase isozyme 2, mitochondrial	PDK2
-0.0150481	0.379399	0.162066	0.139443	0.27555	-0.121118	0.0345773	-0.032754	-0.426562	-0.0329466	-0.094879	0.0299494	0.017605	0.0574591	0.18256	0.0453176	-0.421981	0.0642728	-0.00471598	-0.0455008	0.0684969	0.109932	-0.219745	-0.198078	0.0466997	27	27	26	55.2	55.2	51.9	62.224	0	323.31	1439700000	1018		0.651419	0.0925503	Q15124	Q15124	Phosphoglucomutase-like protein 5	PGM5
-0.0140299	-0.131452	-0.151733	0.0228448	0.0626951	0.201649	-0.399559	0.153763	0.0917211	0.131892	0.0516932	-0.186186	-0.679306	-0.0549429	-0.162761	-0.0497126	0.0654245	-0.20856	0.190054	0.0350023	0.236523	-0.0319479	0.174019	0.329039	0.32387	208	208	196	49.3	49.3	46.4	531.78	0	323.31	5779900000	3820		1.29307	-0.177285	Q15149	Q15149	Plectin	PLEC
-0.23944	-0.143601	0.155559	-0.159034	0.369003	-1.02571	-0.753518	0.351749	-0.879199	0.858114	-0.921086	-1.293	0.276811	-0.71777	-1.18023	0.542327	-0.290108	0.324006	-0.135857	-0.819866	-0.373221	-0.828702	0.649408	-0.80359	0.250592	5	5	5	13.8	13.8	13.8	56.193	0.0015038	12.536	22139000	31		0.364548	-0.204922	Q15172	Q15172	Serine/threonine-protein phosphatase 2A 56 kDa regulatory subunit alpha isoform	PPP2R5A
-0.683553	0.222732	0.307406	-1.14321	0.681489	-0.0649234	0.558248	-0.725159	-0.315658	-0.547847	-0.492502	-1.19522	0.222943	-0.113372	-1.39606	-0.816217	0.483785	1.02723	-0.257268	-0.595424	0.185498	0.427304	0.375954	0.000915951	0.588484	8	8	7	38.4	38.4	31.8	32.66	0	55.004	59723000	72		1.07654	-0.454339	Q15181	Q15181	Inorganic pyrophosphatase	PPA1
-0.714652	0.214809	-1.12434	0.399021	-0.120888	-0.836789	0.00277472	0.0696559	0.113874	0.0994391	0.395403	-0.858166	0.299357	0.258681	-1.03017	-0.977873	0.261655	-0.636078	0.383104	0.190507	-0.208217	-1.1206	-0.0065248	0.125624	-0.00615668	7	7	7	24.6	24.6	24.6	54.231	0.0012293	22.43	52995000	65		0.0167325	0.0106562	Q15233	Q15233	Non-POU domain-containing octamer-binding protein	NONO
0.337724	0.487853	0.111527	-0.0798733	0.126057	-0.0583126	0.619965	0.0419548	0.161816	0.610091	-0.166429	0.079915	-0.265431	0.201747	-1.3813	0.666575	0.489865	0.0497368	-2.96007	-0.604909	-0.153134	0.327836	-0.780377	-0.559321	0.534818	7	7	7	26.5	26.5	26.5	40.667	0.0010764	15.982	40389000	54		0.571364	0.354052	Q15257	Q15257	Serine/threonine-protein phosphatase 2A activator	PPP2R4
-0.685427	0.567689	0.590162	0.618249	0.826308	-1.27215	-0.0277603	-0.0484398	-0.234	0.753045	0.979965	-0.179305	0.517536	-0.988621	1.06523	0.897327	0.166675	-0.719924	-0.147975	-1.28378	-0.458546	0.00296345	0.0667109	-0.918103	-0.0878263	13	13	13	39.8	39.8	39.8	36.251	0	234.47	239720000	147		0.811988	0.413747	Q15327	Q15327	Ankyrin repeat domain-containing protein 1	ANKRD1
-0.358283	0.0121298	0.0354644	0.113967	0.336583	0.184911	0.0638724	-0.150573	-0.031619	0.376695	-0.071032	-0.113507	0.199348	0.0331532	0.483167	0.00296504	-0.110568	-0.200866	-0.368356	0.0936766	0.0410362	-0.00043335	-0.357491	-0.0954746	-0.118767	12	12	10	65.7	65.7	57	37.497	0	323.31	408150000	333		1.51632	0.185713	Q15365;P57721	Q15365	Poly(rC)-binding protein 1	PCBP1
-0.242019	0.219562	-0.197146	0.221478	0.284228	-0.306151	-0.0171156	0.163218	-0.0811281	-0.279159	0.12459	-0.482187	0.260865	0.121428	-0.358303	0.227443	0.175136	-1.01479	0.0163946	-0.184741	0.378813	-0.143188	0.135392	-0.142539	0.105128	2	2	2	30.4	30.4	30.4	12.473	0	74.49	103440000	111		0.0187136	0.00683965	Q15369	Q15369	Transcription elongation factor B polypeptide 1	TCEB1
-0.0810838	-0.651288	0.177268	0.00806563	0.721507	0.0740618	0.124423	-0.0287653	0.370326	0.693933	0.0295145	-0.378441	0.11812	0.665333	-1.33056	-0.985659	-1.38735	0.184759	0.244131	-0.449988	-0.0376013	0.497023	0.216212	-0.109319	0.329724	8	8	8	32.5	32.5	32.5	31.54	0.0011474	19.055	117550000	56		0.362658	0.183968	Q15404	Q15404	Ras suppressor protein 1	RSU1
0.474388	0.0960157	-0.729069	0.0264623	-0.947058	0.0235269	0.500549	0.0400312	0.246845	1.23756	-0.758271	-0.521483	0.0336428	-1.05093	0.46341	0.274135	-0.249523	-0.543158	-1.13224	-0.265526	-0.797059	-0.717268	-0.742022	-0.243463	1.02616	6	6	5	28.9	28.9	25.5	36.413	0.001182	20.417	42923000	41		0.546861	0.281371	Q15417	Q15417	Calponin-3	CNN3
-0.308291	0.17592	0.215915	0.131324	0.792478	-0.211266	-0.117854	-0.255274	-0.0514511	0.0944916	-0.119324	0.00848179	-0.042412	0.321077	-0.228049	-0.0963558	-0.157631	0.14788	-0.334361	-0.0255264	0.259094	0.329187	0.0649546	-0.45731	-0.1357	13	13	13	44.4	44.4	44.4	41.564	0	227.87	175980000	178		0.263557	0.0676279	Q15435	Q15435	Protein phosphatase 1 regulatory subunit 7	PPP1R7
-0.837686	0.356971	0.118507	-0.33706	-1.22249	0.381008	-0.138203	-0.718841	-0.247273	-0.574082	-0.0799923	0.408133	-0.301369	-0.0541668	-0.162632	0.273344	0.3889	-0.810312	0.0383105	-0.260422	-0.00871468	0.0831528	-0.98447	0.0785065	0.0370827	5	5	4	9.7	9.7	8.4	86.16	0.0013966	10.073	25636000	32		0.251922	-0.110816	Q15436	Q15436	Protein transport protein Sec23A	SEC23A
-0.306632	-0.095975	-1.05724	-1.07666	-1.32233	-0.979819	0.378913	-1.01555	0.0252389	-1.18287	0.569239	-0.403745	-0.809528	-0.467689	-1.70155	0.717547	0.0459489	-0.376582	-0.149896	-0.238563	0.478806	0.522408	-0.992061	0.293043	-0.871536	4	4	4	6.5	6.5	6.5	137.75	0.0027574	9.7216	14626000	24		1.45656	-0.572659	Q15477	Q15477	Helicase SKI2W	SKIV2L
-1.17359	1.03944	-1.1694	-0.683767	-1.4547	-1.16916	0.0207145	-0.833186	0.0456054	-1.14121	0.745605	0.7503	0.556586	-0.135777	0.114028	0.917565	0.218018	-0.230823	0.425597	0.254424	-0.596963	0.120727	-1.2869	0.0651159	-0.332723	10	10	10	20.2	20.2	20.2	74.68	0	34.84	109940000	104		0.377972	-0.254637	Q15582	Q15582	Transforming growth factor-beta-induced protein ig-h3	TGFBI
-0.381915	0.211845	0.123075	-1.00035	0.574927	0.263526	-0.900414	0.59344	-0.213618	-0.687238	-0.749378	-0.627861	0.103752	-0.143902	0.58473	0.0866805	0.216207	-0.707509	0.820994	-1.20334	-0.0786228	0.0543537	-0.206013	0.128981	0.184582	7	7	7	25.2	25.2	25.2	37.413	0.0015831	14.982	38303000	47		0.138355	-0.0795897	Q15599	Q15599	Na(+)/H(+) exchange regulatory cofactor NHE-RF2	SLC9A3R2
-1.02427	0.293259	-0.404405	-0.0481048	-0.271919	-0.743033	-1.0083	0.120808	-0.0809741	0.389487	-0.700002	-0.771107	-1.51127	0.514294	0.776009	0.335036	-0.429765	0.520594	-0.801626	0.37761	0.67574	0.726429	-0.171766	-0.761299	0.451867	5	5	5	25.4	25.4	25.4	26.183	0.0010929	16.844	37739000	47		0.847988	-0.39025	Q15631	Q15631	Translin	TSN
0.312892	-0.065713	-1.27131	0.553048	0.115157	0.676379	0.155511	0.564961	0.144998	0.277835	0.552299	-0.010668	0.0501192	0.22735	-0.175516	-1.72418	0.0466165	-0.0346518	-1.02285	-1.15275	-0.393263	-0.256823	-0.0296309	-0.077862	0.113994	6	6	5	23.3	23.3	20.6	36.091	0	105.21	59364000	76		1.91406	0.59363	Q15717	Q15717	ELAV-like protein 1	ELAVL1
-0.00991885	0.280109	-1.22967	-1.55981	0.286277	-0.131623	0.409589	0.591199	0.403962	-0.0606353	0.287613	0.152611	-0.551473	0.157055	-0.427766	0.347911	-0.0753237	0.32034	0.137147	0.290449	0.362503	0.0712131	-0.432043	-0.152395	0.532681	26	26	26	13.4	13.4	13.4	354.28	0	323.31	81423000	191		0.558832	-0.233747	Q15772	Q15772	Striated muscle preferentially expressed protein kinase	SPEG
-0.0943667	0.485011	-0.0862586	-0.104258	-0.373461	0.258661	0.0811475	-0.145707	0.11836	-0.171168	-0.231429	-0.304507	-0.245345	-0.144394	-0.0173382	-0.184498	-0.0824496	-0.0653941	-0.0091025	0.373485	0.405796	0.226572	0.0297504	-0.219548	0.500442	4	4	2	41	41	17	11.309	0	323.31	132480000	171		0.963357	-0.162509	Q15836	Q15836	Vesicle-associated membrane protein 3	VAMP3
0.274312	-0.1133	0.324958	-1.18841	-0.939704	-1.04031	0.616223	-0.300197	0.0465819	-0.941803	-0.456865	-0.647645	-0.312702	0.766459	0.0504137	0.0740801	-0.385677	0.267455	0.0345141	0.349461	0.735783	-1.58773	0.566987	-0.0503267	0.935628	2	2	2	17.3	17.3	17.3	9.0714	0	53.97	167790000	55		0.699851	-0.351484	Q15843	Q15843	NEDD8	NEDD8
0.295057	0.0507561	-0.816562	-0.9847	0.149971	-1.15076	0.129772	0.0812432	-1.07861	-0.0638145	-0.209351	-0.430998	-0.368552	-1.85181	2.26131	0.986053	-1.60407	-1.16287	0.82476	0.228883	0.146989	-0.974459	0.0131412	0.167491	0.271774	2	2	2	69.7	69.7	69.7	7.8547	0	323.31	192810000	96		0.169766	-0.155573	Q15847	Q15847	Adipogenesis regulatory factor	ADIRF
0.25963	0.247011	-0.984284	-1.06357	-0.929969	-0.881082	0.553167	0.275219	-0.89489	-1.16532	0.368702	0.180897	-0.490252	-0.319905	-0.345972	-0.350554	0.925695	-1.13684	0.79739	0.387739	0.596163	-1.1149	-0.988631	0.165832	-0.155464	4	4	4	29.5	29.5	29.5	26.413	0	43.253	153730000	145		0.436622	-0.258684	Q15848	Q15848	Adiponectin	ADIPOQ
-0.557482	-0.121729	-0.140486	0.109314	-0.10617	0.364844	-0.142933	-0.135408	0.209267	0.544064	-0.459362	-0.191618	-0.471462	-0.817829	0.058197	0.105524	-0.35198	0.0498583	0.039448	0.133868	0.488163	0.299513	0.243879	0.50279	0.347729	9	9	9	48.2	48.2	48.2	24.488	0	102.78	223900000	161		1.57265	-0.309799	Q15907;P62491;P57735	Q15907;P62491	Ras-related protein Rab-11B;Ras-related protein Rab-11A	RAB11B;RAB11A
0.0831151	0.773959	0.714942	0.74685	0.196118	-2.21124	0.0121599	0.645642	-0.092422	-0.990219	-0.862136	0.324301	-0.329259	-0.149633	1.47727	0.768164	-0.491874	-0.0164256	-0.279325	0.140561	0.197352	-0.443796	-0.215267	-0.673976	0.675147	7	7	7	54.4	54.4	54.4	20.232	0	312.41	503520000	274		0.0670922	0.0565738	Q16082	Q16082	Heat shock protein beta-2	HSPB2
-0.0829313	0.0835364	-0.810478	-0.0172956	-0.102976	0.301506	0.0894549	-0.369131	0.34848	0.202896	-0.192514	-0.486598	-0.073707	0.286391	-0.700811	-0.134029	0.179922	0.0770209	0.355347	-0.121324	0.307427	0.0027586	-0.226915	0.601855	0.482113	26	26	25	47.8	47.8	45.9	68.495	0	323.31	1477600000	598		1.14951	-0.254029	Q16134	Q16134	Electron transfer flavoprotein-ubiquinone oxidoreductase, mitochondrial	ETFDH
0.405366	0.843589	0.083116	0.268333	-0.0205103	0.542617	-0.326319	-1.49386	-0.0618139	0.52391	-0.0896509	0.280279	-0.353435	-0.331577	0.513922	-1.14395	0.0393538	-0.845465	-0.684937	0.726619	0.0955622	-0.332575	-0.0739	0.114498	0.176876	15	15	14	36.8	36.8	34.8	50.679	0	143.79	124110000	108		0.529485	0.245056	Q16181	Q16181	Septin-7	39326
-0.487914	0.180762	0.0663402	0.0578162	-0.224027	-0.863199	0.0133025	-0.262676	0.414633	0.206538	0.16858	-0.0954557	-0.525521	-0.176198	0.675264	-0.205251	0.185733	-0.1177	-0.555215	0.727658	0.303678	-0.727332	-0.128504	0.286277	0.219211	25	25	25	16.7	16.7	16.7	202.52	0	323.31	239860000	203		0.130397	-0.0556391	Q16363	Q16363	Laminin subunit alpha-4	LAMA4
-0.80906	-0.125664	-1.44018	-0.293022	0.338238	-1.21824	-0.00270844	-0.193586	-0.703016	0.0166397	0.0998007	-0.200073	-0.756326	-0.173208	0.524573	0.0419292	-0.0328751	0.0678425	-0.0491142	0.232321	0.577649	0.0633513	-0.122232	-0.737094	-0.0327676	7	7	7	16.9	16.9	16.9	56.195	0.00065574	27.104	33935000	38		0.985363	-0.329957	Q16401	Q16401	26S proteasome non-ATPase regulatory subunit 5	PSMD5
-0.449045	-0.0389214	-0.514822	1.32369	-0.43425	0.54542	0.106346	-0.571589	0.227587	0.129093	0.270468	0.139662	-0.0690531	0.222407	-1.1381	-0.352419	0.0816154	0.256092	-0.308798	-0.91793	0.875107	0.0464102	-0.0711035	-0.167135	-0.108659	14	14	13	15.1	15.1	13.5	126.97	0	119.85	62029000	93		0.0865029	0.0499415	Q16531	Q16531	DNA damage-binding protein 1	DDB1
-0.198931	0.28643	0.272758	0.438444	0.123924	-0.390612	-0.189932	0.114492	-0.0585747	-0.30131	0.266825	-0.301017	0.0116604	-0.0817139	-0.318603	0.373878	0.25461	-0.113293	-0.48012	-0.131767	-0.0357601	0.101651	-0.273751	0.398841	0.231868	11	11	11	30.2	30.2	30.2	44.468	0	224.19	204880000	161		0.200246	-0.0543597	Q16543	Q16543	Hsp90 co-chaperone Cdc37;Hsp90 co-chaperone Cdc37, N-terminally processed	CDC37
-0.0448625	0.143738	0.41033	0.17734	-0.139101	0.151953	-0.114994	-0.0197027	-0.0525339	0.469235	0.278948	0.253418	-0.251822	0.14529	-0.0333366	-0.284717	-0.103008	-0.21598	-0.269577	-0.10812	-0.281729	0.0367241	-0.368837	-0.242537	0.463881	22	22	19	55.9	55.9	51.2	62.293	0	323.31	1180300000	880		1.73052	0.228983	Q16555;Q14194	Q16555	Dihydropyrimidinase-related protein 2	DPYSL2
-0.718503	0.201316	-0.212422	-0.0673627	0.207755	0.0803233	0.094924	-0.00105184	0.0611811	0.234494	0.142146	-0.120959	-0.141576	-0.0155649	-0.0660639	-0.122416	0.168679	-0.254746	0.278985	0.0488444	0.13535	-0.0088129	-0.216861	0.13164	0.160701	9	9	9	40.3	40.3	40.3	34.776	0	135.41	207860000	177		0.261452	-0.0535606	Q16585	Q16585	Beta-sarcoglycan	SGCB
-0.0578852	0.0616483	0.27856	-1.31937	0.39239	-0.191928	0.388223	-0.507842	0.267165	-0.0409499	0.322161	-0.0776189	0.31845	-0.0232633	-1.21246	-0.060279	0.311318	0.703607	0.222465	-0.447118	0.0916964	-0.106387	-0.0065244	0.0827662	-0.60128	5	5	5	34.8	34.8	34.8	23.135	0	152.27	158130000	138		0.243689	-0.112541	Q16595	Q16595	Frataxin, mitochondrial;Frataxin intermediate form;Frataxin(56-210);Frataxin(78-210);Frataxin mature form	FXN
-1.18494	-0.15179	-0.595981	-0.106779	0.258313	-0.574066	0.390294	0.303322	0.463274	-0.298576	0.00301018	-0.258401	0.372221	-0.0170647	-0.43942	0.176728	0.209298	0.576701	0.364386	0.169821	-0.198225	0.324967	0.07206	0.254145	-0.113292	20	20	20	64.8	64.8	64.8	36.067	0	323.31	4250800000	1222		1.20466	-0.306098	Q16698	Q16698	2,4-dienoyl-CoA reductase, mitochondrial	DECR1
0.894149	0.500831	0.846412	0.541404	-1.59782	-2.30941	-0.128083	-0.349498	0.119939	0.474824	-0.30202	0.170837	0.251758	-0.153897	-0.62595	0.496407	0.36373	-0.355971	0.867392	-0.36431	-2.29946	1.44435	0.884411	0.161588	0.468387	7	7	7	70.7	70.7	70.7	13.459	0	298.59	490230000	216		0.322625	-0.277754	Q16718	Q16718	NADH dehydrogenase [ubiquinone] 1 alpha subcomplex subunit 5	NDUFA5
-0.55838	0.164808	-0.166651	-0.134989	0.74732	-0.0809422	0.452219	0.262579	0.00182724	0.122597	0.0621021	-0.29828	-0.965661	0.160483	-0.445964	0.0695152	0.328503	-1.24296	-0.0700588	0.104609	0.165047	0.0846565	0.105553	0.492768	0.639294	12	12	11	55.9	55.9	51.9	33.429	0	323.31	452170000	327		0.2593	-0.112821	Q16762	Q16762	Thiosulfate sulfurtransferase	TST
-0.311225	0.333518	-0.340911	0.0186335	0.328316	-0.976585	0.139252	-0.119951	0.373238	0.238516	0.300753	-0.00976944	0.16684	0.286497	-0.446791	0.216712	-0.190147	-0.260642	0.0248267	0.526448	0.640266	0.224373	0.31669	-0.558214	-0.920645	10	10	10	40.9	40.9	40.9	33.805	0	223.27	205240000	187		0.00651614	-0.00327803	Q16775	Q16775	Hydroxyacylglutathione hydrolase, mitochondrial	HAGH
0.0250582	0.094913	-0.079968	-0.933005	0.336439	-0.154929	0.126201	-0.0516572	0.153739	-0.285889	-0.294597	0.142531	-0.189095	0.678142	-0.181256	-0.10462	0.0976538	0.373739	0.194688	0.207637	-0.66665	0.192166	-0.0140486	0.616029	-0.283221	15	15	15	46.4	46.4	46.4	42.509	0	323.31	1206800000	479		0.311591	-0.102229	Q16795	Q16795	NADH dehydrogenase [ubiquinone] 1 alpha subcomplex subunit 9, mitochondrial	NDUFA9
-0.0135716	-1.12977	0.263629	-0.97466	-0.455811	0.428056	0.323817	-0.152497	0.519727	-1.27634	-0.0853262	0.144814	0.0249395	-0.679391	-1.4781	-0.0367993	-0.820296	-0.314261	0.197982	0.369495	0.293406	0.263829	0.28741	0.696996	0.531421	8	7	7	16.6	15.1	15.1	67.068	0	74.493	91149000	65		1.15186	-0.449617	Q16798	Q16798	NADP-dependent malic enzyme, mitochondrial	ME3
-0.0221041	0.0675241	-0.32995	0.093033	0.420061	0.247473	-0.233354	-0.65677	0.296774	0.0307218	0.00729794	-0.0395656	-0.0370975	-0.0319629	-1.32895	-0.829664	-0.110168	-1.1031	-1.06182	0.369654	0.408118	0.607113	-0.305233	-0.761104	0.152434	6	6	6	26.6	26.6	26.6	45.023	0	89.902	37406000	83		0.342668	0.162252	Q16816	Q16816	Phosphorylase b kinase gamma catalytic chain, skeletal muscle/heart isoform	PHKG1
-0.0256585	0.247426	-0.378537	-1.739	0.28749	-1.62081	0.725854	0.296269	0.908166	-0.444186	0.415456	0.143701	-0.107486	0.222879	0.335319	0.303609	-0.0689039	0.511195	0.641784	0.355308	0.0832188	0.227422	-0.0554665	-0.251136	-1.01391	14	14	14	45.2	45.2	45.2	34.293	0	323.31	2029800000	426		0.185374	-0.122187	Q16836	Q16836	Hydroxyacyl-coenzyme A dehydrogenase, mitochondrial	HADH
-0.265262	0.109831	0.182163	0.191963	-0.0138166	0.172371	-0.226728	0.0465224	-0.275337	0.195235	0.122207	-0.402139	-0.332463	0.163445	-0.240026	0.505163	-0.152857	0.116989	-0.47744	-0.108799	0.39404	0.275517	-0.095561	-0.146262	0.261241	22	22	21	45.5	45.5	43.1	56.94	0	323.31	1140400000	635		0.426625	-0.0953387	Q16851	Q16851	UTP--glucose-1-phosphate uridylyltransferase	UGP2
0.871536	0.861158	-0.172556	0.14467	-1.05293	-0.0686703	-0.768692	-1.08433	0.344606	0.818663	-0.401647	1.18588	0.266427	-1.62038	3.99574	-0.655277	-0.238043	-0.684912	0.817385	-0.185539	-0.110027	-0.750728	-0.47812	-2.36671	0.279572	9	9	9	12.6	12.6	12.6	84.621	0.0011594	19.552	78557000	79		0.750454	0.658538	Q16853;O75106	Q16853	Membrane primary amine oxidase	AOC3
0.85913	0.37408	0.391687	0.145544	-0.868382	-0.946391	0.24496	-0.982972	-0.765452	0.535081	0.279489	0.529571	-0.46395	0.13585	-1.15679	-0.856379	0.1357	0.400741	-0.207053	0.593315	0.380616	0.583999	0.118648	-0.697312	0.289882	11	11	10	26.5	26.5	24.2	70.905	0	46.601	63304000	80		0.333915	-0.186785	Q16881	Q16881	Thioredoxin reductase 1, cytoplasmic	TXNRD1
-0.236744	0.145017	0.0588145	0.0677104	0.134208	0.00824496	0.104566	0.125658	-0.0159993	-0.0139127	0.164938	-0.173159	0.137344	0.20392	0.0424114	-0.000116857	-0.0599084	-0.307536	-0.193724	0.183723	-0.391945	0.0119873	-0.0499195	0.406866	-0.352442	47	47	47	62.1	62.1	62.1	83.677	0	323.31	3922900000	1485		0.972134	0.125503	Q16891	Q16891	MICOS complex subunit MIC60	IMMT
0.302603	-0.0210629	-0.436201	0.709961	-0.73892	1.0034	-0.223307	0.258429	-0.794155	0.205233	0.251733	-0.156966	-0.583438	-1.8433	0.190818	0.452982	0.167488	-0.812288	-0.0218296	-0.0523281	-0.338876	1.03218	0.107722	0.775432	0.564696	8	8	8	14.8	14.8	14.8	103.88	0.0010758	15.98	19954000	53		0.613245	-0.312529	Q2M2I8	Q2M2I8	AP2-associated protein kinase 1	AAK1
0.175739	-0.0379714	0.212052	-0.20813	0.109429	-0.0999335	-0.273764	0.361176	0.10417	0.19566	-0.253727	0.164727	-0.0733676	0.629855	-0.626813	-0.979907	-0.133211	-0.710413	-0.280111	0.585308	-0.221725	-1.00601	-0.0539966	0.530775	0.283471	11	11	11	13.2	13.2	13.2	186.45	0	67.833	55285000	104		0.672196	0.223855	Q2M3C7	Q2M3C7	A-kinase anchor protein SPHKAP	SPHKAP
-1.06787	-0.83181	-0.976565	-0.683368	-0.989894	-0.993169	-0.940391	-0.743025	-1.011	0.129472	0.628673	0.360424	0.627605	0.893508	-1.04881	0.0980431	0.376671	0.31591	-0.770615	-0.0882858	0.392204	-0.962528	-1.6036	-0.132	-0.118002	3	3	3	14.9	14.9	14.9	27.598	0	53.119	123760000	55		0.293941	-0.193861	Q2TAA2	Q2TAA2	Isoamyl acetate-hydrolyzing esterase 1 homolog	IAH1
-0.00461934	-0.197008	0.393168	-0.149944	0.170876	0.386656	-0.0393445	0.293989	-0.302288	-0.393417	-0.0302225	-0.14498	0.124725	0.00495472	-1.20811	-0.723572	0.244841	0.376326	-0.206768	0.151104	0.633609	0.618883	-0.238787	0.141225	0.0987066	17	17	17	32.5	32.5	32.5	88.392	0	315.22	200630000	268		0.559836	-0.182594	Q32MK0	Q32MK0	Myosin light chain kinase 3	MYLK3
-0.134959	-0.139131	-0.581521	0.278689	-1.10929	-0.114606	0.576174	0.133881	-0.592828	0.130866	0.647705	0.671276	0.856671	-0.304336	-0.293258	-1.20958	0.378096	1.5579	0.197922	-0.480895	0.628752	-0.0869118	0.0281281	-0.862869	-1.28516	10	10	10	18.4	18.4	18.4	92.819	0.0012845	25.439	50224000	56		0.161502	0.115151	Q3KQU3	Q3KQU3	MAP7 domain-containing protein 1	MAP7D1
-1.18231	0.0453576	0.00825971	0.448958	0.0570897	0.655808	0.406371	0.0870199	-0.0483847	0.258555	-0.0265285	-0.669629	0.074456	0.062043	0.252118	-0.594037	-0.251432	0.0657911	-0.704919	0.747867	0.167449	-0.000561905	-0.0390961	0.199944	-0.0201942	9	9	9	30.3	30.3	30.3	39.646	0	323.31	143720000	141		0.16143	0.0715312	Q3ZCQ8	Q3ZCQ8	Mitochondrial import inner membrane translocase subunit TIM50	TIMM50
-0.380584	0.460446	0.332789	-0.889165	-1.09515	-0.020181	-0.0790151	-0.13433	0.055083	0.371123	0.215026	0.724395	-0.285874	-0.501689	0.247323	-0.272996	0.151896	-0.0700601	-0.414171	-0.838338	0.115556	-1.24339	-0.477466	0.124909	-0.162179	4	4	4	12.9	12.9	12.9	49.432	0	72.747	23444000	39		0.637835	0.243304	Q4G0N4	Q4G0N4	NAD kinase 2, mitochondrial	NADK2
-0.593387	0.194961	-1.48398	0.370202	0.525485	1.03667	0.0892095	-0.0171099	0.38915	-0.435382	-0.236107	-2.05251	0.372872	0.181343	-1.15166	-0.412467	0.16035	-0.180945	-0.0500174	0.407258	0.145888	0.36192	0.336836	0.362091	0.527666	4	4	4	37.5	37.5	37.5	16.62	0.0011468	19.009	135350000	90		0.672767	-0.353207	Q4VC31	Q4VC31	Coiled-coil domain-containing protein 58	CCDC58
0.0368595	0.291706	-0.379095	-0.373011	0.629318	-1.21089	1.64131	-0.565933	0.323328	0.691029	1.09726	0.161146	-0.0438198	0.68432	-2.66733	-1.80586	0.136793	0.0248661	-0.069334	-0.581978	0.46865	0.628181	0.27993	-0.292441	-0.315897	8	8	8	29.7	29.7	29.7	39.232	0	254.2	326900000	156		0.191721	0.173789	Q53GG5	Q53GG5	PDZ and LIM domain protein 3	PDLIM3
0.33733	0.494713	-0.553718	-0.93947	-1.31054	-1.34392	0.643454	0.0493148	-0.112665	0.781447	0.0614399	-0.253883	0.0382751	-1.01555	0.261807	0.0731586	0.0938304	0.0987971	-0.264951	-0.70124	0.152645	0.155306	0.0747322	-0.0912357	0.616463	8	8	8	33.3	33.3	33.3	34.324	0	96.435	90450000	110		0.418504	-0.211548	Q53GQ0	Q53GQ0	Very-long-chain 3-oxoacyl-CoA reductase	HSD17B12
0.182172	0.667165	0.0199748	-0.108458	-0.187003	0.053258	-2.43912	0.902915	-0.305367	-0.194573	0.89221	-1.65945	0.895666	-1.3842	0.0889397	-0.0259065	-0.0311727	0.807271	-0.262391	0.921241	0.221127	-0.732292	0.283623	0.869259	0.525122	10	10	9	29.9	29.9	27.3	47.137	0	35.506	275930000	85		0.661382	-0.429313	Q53H12	Q53H12	Acylglycerol kinase, mitochondrial	AGK
-0.276292	-0.579459	-0.253541	-0.160376	0.283975	-0.0166003	0.256635	-0.058871	0.277313	-0.699357	-0.109526	-1.47457	-0.986038	0.142044	-0.217554	0.595424	0.0200398	-1.07328	0.45779	0.15332	-0.755596	0.746269	0.588068	0.320139	0.272194	11	11	11	38.7	38.7	38.7	41.899	0.0012895	25.62	131760000	100		1.05241	-0.390585	Q5BKX8	Q5BKX8	Muscle-related coiled-coil protein	MURC
-0.287055	0.08529	0.132899	-0.750031	-0.162999	0.664451	-0.0591859	-0.417663	0.204307	0.0626727	0.219599	-1.10935	-0.192716	0.42797	-0.371482	-0.192401	0.065116	-0.087304	0.126563	0.61534	0.193144	-0.236896	0.527787	0.132815	0.409127	12	12	12	48	48	48	37.14	0	265.63	258980000	214		0.911947	-0.258882	Q5HYK3	Q5HYK3	2-methoxy-6-polyprenyl-1,4-benzoquinol methylase, mitochondrial	COQ5
0.580905	-0.621178	0.42632	-0.570125	-1.20104	-0.490649	-0.475532	-0.466115	0.91081	0.712598	-0.100469	-0.0881151	0.0785547	-0.0817083	-0.39709	0.544621	0.504029	-1.31066	-0.663589	-1.01327	0.516783	-0.104566	0.160143	0.604792	-0.588325	5	5	5	12.8	12.8	12.8	58.688	0.0015765	14.856	33790000	30		0.0219217	0.0161484	Q5JPH6	Q5JPH6	Probable glutamate--tRNA ligase, mitochondrial	EARS2
-0.710315	-0.871509	-1.14041	-1.08118	0.232039	-0.933432	0.0578196	-0.0864504	0.287522	-0.637007	-0.812402	-0.979813	-0.320647	-0.0378749	-0.53333	0.32198	-0.613912	-1.02269	-0.18621	0.62422	0.54586	1.63767	0.0996621	-0.913642	0.502111	9	9	9	7.7	7.7	7.7	150.19	0	200.05	58699000	49		1.53785	-0.603971	Q5JR59	Q5JR59	Microtubule-associated tumor suppressor candidate 2	MTUS2
0.211747	-0.803605	0.414267	0.120223	-0.00454636	0.204951	0.224252	0.669671	-0.183473	0.294175	0.360106	-1.28323	-0.0297691	0.488803	0.288386	-0.0801594	-0.121978	0.571378	0.180594	-1.6975	-0.122211	0.894753	-0.307571	-0.323903	0.0346344	20	20	20	26.9	26.9	26.9	117.41	0	304.45	248560000	324		0.299917	0.161993	Q5JRX3	Q5JRX3	Presequence protease, mitochondrial	PITRM1
0.228241	-0.0460642	-1.32798	0.194336	-0.996283	-0.271009	-0.399567	0.218323	0.10253	-0.233494	-0.991347	-0.29678	0.49981	0.0365974	-0.33783	0.40436	-0.00657639	0.164221	-0.155813	-0.199488	0.360059	-0.825907	0.174615	0.636214	-0.0813378	7	7	7	35.2	35.2	35.2	14.116	0	93.154	64884000	103		0.816686	-0.288403	Q5JTJ3	Q5JTJ3	Cytochrome c oxidase assembly factor 6 homolog	COA6
-0.428241	0.751475	-1.22691	-0.522438	1.2399	-0.0447766	-1.0122	0.413197	-0.726473	-0.557695	0.302797	0.106863	-0.383825	-0.0218754	-0.218019	-0.0639531	1.21008	-0.619651	0.196936	0.163832	0.327	-0.104866	-0.0919075	-0.450644	0.534477	9	9	9	26.8	26.8	26.8	66.248	0	105.78	25317000	61		0.530673	-0.265345	Q5JTV8	Q5JTV8	Torsin-1A-interacting protein 1	TOR1AIP1
[truncated: 440 more rows]

## Sheet: MatrixForLFQ_RawValues
						FAILING HEARTS													NON-FAILING (CONTROL) HEARTS															PROTEIN INFORMATION
[truncated: 1,501 more rows]
